# Supplementary material for: The Multifaceted Gene 275 Embedded in the PKS-PTS Gene Cluster Was Involved in the Regulation of Arthrobotrisin Biosynthesis, TCA Cycle, and Septa Formation in Nematode-Trapping Fungus Arthrobotrys oligospora
Source: J Fungi (Basel). 2022 Nov 29;8(12):1261. doi: 10.3390/jof8121261 (PMC9780802; doi:10.3390/jof8121261)
Supplement: Supplementary file 1 [file jof-08-01261-s001.zip]

Archive with 5 entries (5 files):
- JOF-275-Supporting information.pdf
- Table S3 The upregulated genes in 275 vs the WT.xlsx
- Table S4 The downregulated genes in 275 vs the WT.xlsx
- Table S5 The upregulated genes in OE-275 vs the WT.xlsx
- Table S6 The downregulated genes in OE-275 vs the WT.xlsx
