# Supplementary material for: The Multifaceted Gene 275 Embedded in the PKS-PTS Gene Cluster Was Involved in the Regulation of Arthrobotrisin Biosynthesis, TCA Cycle, and Septa Formation in Nematode-Trapping Fungus Arthrobotrys oligospora
Source: J Fungi (Basel). 2022 Nov 29;8(12):1261. doi: 10.3390/jof8121261 (PMC9780802; doi:10.3390/jof8121261)
Supplement: Supplementary file 1 [file jof-08-01261-s001.zip › Table S3 The upregulated genes in 275 vs the WT.xlsx]

## Sheet: Sheet1
gene_name	WT_1	WT_2	WT_3	W275_1	W275_2	W275_3	Sum (all)	WT (Mean)	W275 (Mean)	FC	pvalue	padjust	significant	regulate	Swissprot	PANNZER2	COG_description
AOL_s00083g444	56641.5	61551.2	69627.5	84716.7	84555.7	76389.7	433482	62606.7	81887.4	0.307965	0.00310057	0.011255	Yes	Up	Uncharacterized protein	Cerato-platanin	ENOG4110B9R(-); ENOG4111YGH(Allergenic cerato-platanin Asp F13); ENOG4110X3V(Snodprot-FG)
AOL_s00076g689	20434	19479.2	24729.4	29961.5	30246.4	29187.5	154038	21547.5	29798.5	0.382919	0.00115536	0.00484307	Yes	Up	Uncharacterized protein	Uncharacterized protein	0
AOL_s00215g1	11140.8	10033	14515.1	33810.6	32356.5	32830.8	134687	11896.3	32999.3	1.77391	1.81058e-14	7.00482e-13	Yes	Up	Uncharacterized protein	Clock-controlled protein 6	0
AOL_s00169g10	9303.35	9940.55	14374.4	15175.3	17410.8	14788.5	80992.9	11206.1	15791.5	0.409191	0.00258074	0.00960557	Yes	Up	Glyceraldehyde-3-phosphate dehydrogenase, EC 1.2.1.12	Glyceraldehyde-3-phosphate dehydrogenase	COG0057(glyceraldehyde3phosphate dehydrogenase)
AOL_s00081g29	10793.1	10004.9	10681	15897.6	16408.1	14254.9	78039.6	10493	15520.2	0.479096	0.000407222	0.00199398	Yes	Up	Uncharacterized protein	Dna repair	ENOG410YS3F(-); ENOG4110V3W(-)
AOL_s00079g408	4765.66	4805.98	6139.35	13516.3	12949.1	17238.7	59415	5237	14568	1.78175	8.62678e-20	6.47879e-18	Yes	Up	Uncharacterized protein	Uncharacterized protein	0
AOL_s00215g857	3499.33	3817.56	2020.12	13899.8	10379	14545.8	48161.6	3112.34	12941.5	3.15814	4.40014e-15	1.79562e-13	Yes	Up	F-box domain-containing protein	F-box domain-containing protein	ENOG4111PHJ(F-box domain protein)
AOL_s00043g147	2691.48	3379.59	2738.35	10064	7525.58	19329.2	45728.2	2936.47	12306.2	3.19083	2.5563e-13	8.21788e-12	Yes	Up	Uncharacterized protein	Uncharacterized protein	0
AOL_s00083g112	5336.44	5325.79	5315.99	9871.15	9599.19	8495.7	43944.3	5326.07	9322.01	0.75026	1.54447e-06	1.53537e-05	Yes	Up	Uncharacterized protein	Uncharacterized protein	0
AOL_s00169g33	4605.51	3609.86	6337.25	8383.29	7334.69	9278.04	39548.6	4850.87	8332.01	0.71763	0.000136448	0.000772283	Yes	Up	HIG1 domain-containing protein	Mitochondrial hypoxia responsive domain containing protein	ENOG4111JVA(mitochondrial hypoxia responsive domain protein)
AOL_s00188g77	2158.51	2196.13	1493.75	8996.19	7431.4	10285.7	32561.6	1949.46	8904.42	3.56762	1.04308e-19	7.70413e-18	Yes	Up	Uncharacterized protein	Carbohydrate-binding module family 13 protein	ENOG410Y4B4(-); ENOG4110AMK(-); ENOG410XNUX(-)
AOL_s00078g251	2632.29	2672.52	3667.33	6596.72	6389.47	5741.01	27699.3	2990.71	6242.4	1.08726	9.882e-09	1.60282e-07	Yes	Up	GPI-anchored domain-containing protein	GPI-anchored domain-containing protein	ENOG410XZ73(Pfam:Drmip_Hesp); ENOG410Z9SN(GPI anchored protein)
AOL_s00215g88	2731.1	2575.85	3191.21	6330.5	5701.84	7063.61	27594.1	2832.72	6365.32	1.24707	5.88745e-12	1.62395e-10	Yes	Up	Uncharacterized protein	WD repeat containing protein 44	ENOG4111QEJ(Conserved hypothetical, protein)
AOL_s00215g149	3725.3	3359.76	3059.21	5503.14	5595.33	4779.08	26021.8	3381.42	5292.52	0.565174	2.71608e-05	0.000192025	Yes	Up	Pyruvate decarboxylase, EC 4.1.1.1	Pyruvate decarboxylase	COG3961(Pyruvate decarboxylase); COG3961(Pyruvate decarboxylase)
AOL_s00097g567	2635.14	2695.61	2923.68	5840.39	6308.76	5580.07	25983.7	2751.48	5909.74	1.14784	8.66538e-13	2.6163e-11	Yes	Up	Uncharacterized protein	Cell wall mannoprotein 1	ENOG410XS0C(SDA1 domain containing 1); ENOG4111QYX(May mediate a process in spermatogenesis or may play a role in sex ratio distortion)
AOL_s00078g154	653.46	604.19	852.2	6475.32	6515.08	8070.32	23170.6	703.283	7020.24	8.98209	2.78203e-63	4.9726e-60	Yes	Up	Uncharacterized protein	But2 domain containing protein	0
AOL_s00075g221	1738.68	3317.82	1711.29	5087.29	4649.4	5149.2	21653.7	2255.93	4961.96	1.19952	6.306e-05	0.000396042	Yes	Up	Uncharacterized protein	Ubiquitin-like domain-containing protein	ENOG410XXYZ(Mismatched base pair and cruciform DNA recognition protein); ENOG4111RIE(Mismatched base pair and cruciform DNA recognition protein)
AOL_s00080g393	389.63	392.14	921.25	5198.15	4853.75	8991.12	20746	567.673	6347.67	10.1819	6.38157e-26	8.14744e-24	Yes	Up	Ammonium transporter	Ammonium transporter	COG0004(-)
AOL_s00112g56	3076.38	3120.04	1901.57	4250.85	4071.54	4105.57	20526	2699.33	4142.65	0.534697	0.00182036	0.00714162	Yes	Up	Uncharacterized protein	Woronin body major protein	ENOG4111H26(Woronin body major protein); ENOG4111JIG(Woronin body major protein)
AOL_s00054g914	2112.02	1947.69	2240.59	4209.34	5226.36	4044.65	19780.7	2100.1	4493.45	1.13964	1.32176e-09	2.56238e-08	Yes	Up	Uncharacterized protein	Uncharacterized protein	0
AOL_s00054g955	659.38	960.69	832.48	5710.7	3574.22	6436.29	18173.8	817.517	5240.4	5.41015	6.11076e-28	9.25625e-26	Yes	Up	MFS domain-containing protein	MFS nicotinic acid transporter-like protein Tna1	COG0477(major facilitator Superfamily); ENOG410YTVW(major facilitator Superfamily)
AOL_s00004g379	1935.62	1834.81	2281.02	3574.83	3490.91	3162.33	16279.5	2017.15	3409.36	0.690185	7.5224e-06	6.20755e-05	Yes	Up	GH18 domain-containing protein	GH18 domain-containing protein	ENOG4111GPA(chitinase); COG0477(chitinase)
AOL_s00169g111	1565.44	1152.3	2088.32	3814.69	3849.39	3211.69	15681.8	1602.02	3625.26	1.26293	6.77179e-08	9.19749e-07	Yes	Up	Uncharacterized protein	Expression library immunization antigen 1	ENOG410YJ3U(integral membrane protein); ENOG4111HR0(Conserved hypothetical, protein)
AOL_s00110g116	267.6	379.96	746.74	3018.91	2881.76	8061.05	15356	464.767	4653.91	9.01343	9.70343e-08	1.28283e-06	Yes	Up	Glutamate dehydrogenase	Glutamate dehydrogenase	COG0334(oxidoreductase activity, acting on the CH-NH2 group of donors, NAD or NADP as acceptor)
AOL_s00076g41	952.86	896	1798.04	3367.59	3620.34	3154.71	13789.5	1215.63	3380.88	1.78117	2.3065e-09	4.25014e-08	Yes	Up	Uncharacterized protein	Hyphal anastamosis-8	ENOG411040D(Conserved hypothetical, protein)
AOL_s00043g294	1163.47	1041.87	1713.34	3066.25	3023.85	2741.51	12750.3	1306.23	2943.87	1.25372	1.19654e-08	1.89265e-07	Yes	Up	Cellulase domain-containing protein	Glucan endo-1,6-beta-glucosidase B	COG2730(Fumarylacetoacetate hydrolase)
AOL_s00083g304	316.49	531.11	367.59	3622.45	2904.65	4531.93	12274.2	405.063	3686.34	8.10066	6.49917e-48	4.89504e-45	Yes	Up	Protoglobin domain-containing protein	Protoglobin domain-containing protein	ENOG4111MBE(Conserved hypothetical, protein)
AOL_s00081g292	466.29	1004.64	709.63	3199.34	3429.64	3242.71	12052.2	726.853	3290.56	3.52714	6.58694e-21	5.77132e-19	Yes	Up	MFS domain-containing protein	Multidrug resistant protein	COG0477(Involved in cell fusion during mating by stabilizing the plasma membrane fusion event (By similarity))
AOL_s00117g2	1620.55	1588.35	1591.51	1935.3	2250.51	1991.39	10977.6	1600.14	2059.07	0.286807	0.0110049	0.0320673	Yes	Up	Histone H3	Histone domain-containing protein	COG2036(Core component of nucleosome. Nucleosomes wrap and compact DNA into chromatin, limiting DNA accessibility to the cellular machineries which require DNA as a template. Histones thereby play a central role in transcription regulation, DNA repair, DNA replication and chromosomal stability. DNA accessibility is regulated via a complex set of post-translational modifications of histones, also …
AOL_s00078g469	563.26	490.68	627.05	2861.89	2650.62	2917.99	10111.5	560.33	2810.17	4.0152	2.48464e-33	6.0014e-31	Yes	Up	Uncharacterized protein	Uncharacterized protein	0
AOL_s00081g186	466.95	524.85	583.33	2608.3	2580.85	2680.47	9444.75	525.043	2623.21	3.99617	5.79068e-47	3.69652e-44	Yes	Up	Cytochrome c domain-containing protein	Cytochrome-c from the OXPHOS pathway	COG3474(Electron carrier protein. The oxidized form of the cytochrome c heme group can accept an electron from the heme group of the cytochrome c1 subunit of cytochrome reductase. Cytochrome c then transfers this electron to the cytochrome oxidase complex, the final protein carrier in the mitochondrial electron-transport chain)
AOL_s00080g84	333.36	277.63	156.64	2268.84	2656.51	2809.37	8502.35	255.877	2578.24	9.0761	3.37435e-33	7.93595e-31	Yes	Up	Uncharacterized protein	Uncharacterized protein	0
AOL_s00169g5	1431.19	1287.93	1015.83	1623.46	1546.63	1559.88	8464.92	1244.98	1576.66	0.266408	0.0182879	0.0484121	Yes	Up	Histone H2B	Uncharacterized protein	ENOG4111NV5(Core component of nucleosome. Nucleosomes wrap and compact DNA into chromatin, limiting DNA accessibility to the cellular machineries which require DNA as a template. Histones thereby play a central role in transcription regulation, DNA repair, DNA replication and chromosomal stability. DNA accessibility is regulated via a complex set of post-translational modifications of histones, a…
AOL_s00078g60	1112.38	1082.13	1427.27	1664.22	1638.61	1534.28	8458.89	1207.26	1612.37	0.335562	0.00474444	0.0160428	Yes	Up	Uncharacterized protein	glycoside hydrolase	COG5309(WD-40 repeat family protein)
AOL_s00054g684	539.69	661.47	764.53	1999.71	1807.28	2516.73	8289.41	655.23	2107.91	2.21705	1.51942e-15	6.65642e-14	Yes	Up	Carbonic anhydrase, EC 4.2.1.1	Carbonic anhydrase	COG0288(Conserved hypothetical, protein)
AOL_s00007g539	819.74	682.71	647.74	1758.9	2148.8	2210.21	8268.1	716.73	2039.3	1.84529	5.34579e-16	2.4965e-14	Yes	Up	Plasma membrane ATPase, EC 7.1.2.1	Plasma membrane ATPase	COG0474(P-type atpase)
AOL_s00170g87	393.64	454.59	1094.84	2143.14	2227.06	1589.71	7902.98	647.69	1986.64	2.06726	3.06887e-07	3.64229e-06	Yes	Up	Uncharacterized protein	Uncharacterized protein	ENOG410YRP0(-); ENOG410YMZ5(-); ENOG410YBC4(-)
AOL_s00079g17	510.04	467.77	495.68	1996.63	2014.25	2030.42	7514.79	491.163	2013.77	3.09999	2.14642e-33	5.32849e-31	Yes	Up	Acyl-CoA desaturase, EC 1.14.19.1	Acyl-CoA desaturase	COG5274(permease)
AOL_s00097g291	939.9	1150.99	548.22	1657.33	1321.19	1372.7	6990.33	879.703	1450.41	0.648745	0.00295066	0.0107633	Yes	Up	Uncharacterized protein	Uncharacterized protein	0
AOL_s00215g136	828.3	864.34	1255.35	1320.55	1257.21	1325.82	6851.57	982.663	1301.19	0.32415	0.00617759	0.0198594	Yes	Up	Uncharacterized protein	Papain inhibitor	ENOG4111UKS(riboflavin aldehyde-forming enzyme)
AOL_s00081g221	782.89	837.49	1239.94	1328.33	1252.21	1400.27	6841.13	953.44	1326.94	0.391736	0.00214211	0.0081603	Yes	Up	Cytochrome c oxidase subunit	Cytochrome c oxidase subunit	ENOG41121WM(cytochrome C oxidase)
AOL_s00140g69	769.89	860.94	671.44	1618.86	1494.1	1372.06	6787.29	767.423	1495.01	0.948086	1.5996e-07	2.00781e-06	Yes	Up	MARVEL domain-containing protein	MARVEL domain-containing protein	0
AOL_s00054g957	695.8	642.74	314.4	1397.89	898.68	2575.56	6525.07	550.98	1624.04	1.94755	7.67111e-06	6.31859e-05	Yes	Up	Uncharacterized protein	Uncharacterized protein	0
AOL_s00006g249	662.26	622.98	862.9	1481.57	1393.17	1365.37	6388.25	716.047	1413.37	0.973852	8.15534e-06	6.6561e-05	Yes	Up	ADP/ATP translocase (ADP,ATP carrier protein)	ADP/ATP translocase	ENOG410XNW0(transmembrane transport)
AOL_s00054g956	180.88	311.23	215.42	2004.55	1374.55	2056.16	6142.79	235.843	1811.75	6.68202	2.59001e-14	9.808e-13	Yes	Up	L-lactate dehydrogenase, EC 1.1.1.27	L-lactate dehydrogenase-like protein	COG0039(Catalyzes the reversible oxidation of malate to oxaloacetate (By similarity))
AOL_s00083g232	532.99	537.13	748.31	1275.62	1379.49	1043.99	5517.53	606.143	1233.03	1.03423	3.60164e-07	4.19112e-06	Yes	Up	Uncharacterized protein	C6 transcription factor	ENOG4111VN5(Conserved hypothetical, protein); ENOG410XP75(fungal specific transcription factor)
AOL_s00215g382	307.84	580.12	500.74	1218.05	1354.54	1405.68	5366.97	462.9	1326.09	1.86474	1.44133e-07	1.84017e-06	Yes	Up	Uncharacterized protein	Uncharacterized protein	0
AOL_s00081g200	627.86	669.28	821.74	1045.79	1053.96	1084.93	5303.56	706.293	1061.56	0.503002	4.93706e-05	0.00032331	Yes	Up	Uncharacterized protein	Zn(II)2Cys6 transcription factor acuM	ENOG410XS2K(-)
AOL_s00169g48	564.56	547.51	870.15	1016.77	1238.07	1028.3	5265.36	660.74	1094.38	0.656294	7.32477e-05	0.000449598	Yes	Up	Elongation factor 1-alpha	Elongation factor 1-alpha	COG5256(Secretory pathway protein Sec39)
AOL_s00173g251	344.48	306.09	478.51	1419.98	1302.38	1361.16	5212.6	376.36	1361.17	2.61668	1.03892e-18	6.67974e-17	Yes	Up	Uncharacterized protein	Uncharacterized protein	0
AOL_s00188g116	638.06	410.91	980.54	707.24	1005.63	1443.14	5185.52	676.503	1052	0.55506	0.015136	0.0414178	Yes	Up	MFS domain-containing protein	Probable fluconazole resistance protein	COG0477(Domain of unknown function (DUF3328))
AOL_s00081g323	278.55	217.73	408.26	1211.31	1359.42	1553.28	5028.55	301.513	1374.67	3.55923	3.89981e-21	3.59305e-19	Yes	Up	Aspartate aminotransferase, EC 2.6.1.1	Aspartate aminotransferase	COG1448(aminotransferase)
AOL_s00080g303	400.03	541.3	360.23	1052.7	1089.76	1524.08	4968.1	433.853	1222.18	1.81703	2.38606e-13	7.72617e-12	Yes	Up	Alternative oxidase, EC 1.-.-.-	Alternative oxidase	ENOG410YFEH(alternative oxidase)
AOL_s00081g18	428.44	418.93	453.29	1199.77	1059.31	1094.89	4654.63	433.553	1117.99	1.57867	1.94695e-15	8.36535e-14	Yes	Up	Uncharacterized protein	Uncharacterized protein	ENOG4111WEA(Conserved hypothetical, protein)
AOL_s00215g105	542.55	538.84	659.63	962.45	985.53	963.35	4652.35	580.34	970.443	0.672198	1.11261e-06	1.15086e-05	Yes	Up	Aspartate aminotransferase, EC 2.6.1.1	Aspartate aminotransferase	COG1448(C1D nuclear receptor co-repressor)
AOL_s00097g627	603.89	375.69	715.67	757.94	758.57	1215.48	4427.24	565.083	910.663	0.611556	0.00428103	0.0147436	Yes	Up	Uncharacterized protein	Uncharacterized protein	ENOG4111X5Y(Conserved hypothetical, protein)
AOL_s00075g239	558.77	544.55	506.01	939.76	931.49	945.63	4426.21	536.443	938.96	0.750343	6.18073e-08	8.48498e-07	Yes	Up	Histone H1	Uncharacterized protein	ENOG4112541(Histone cluster 1); ENOG411168Y(linker histone H1 and H5 family)
AOL_s00170g41	310.74	445.28	384.3	983.14	1126.24	1013.12	4262.82	380.107	1040.83	1.73827	2.05582e-18	1.28482e-16	Yes	Up	Tyrosinase, EC 1.14.18.1	Tyrosinase	ENOG410ZDKU(tyrosinase); ENOG410YYAT(tyrosinase)
AOL_s00006g198	370.92	455.74	635.58	817.72	916.92	804.49	4001.37	487.413	846.377	0.736466	1.63902e-05	0.000123611	Yes	Up	Phosphoglycerate kinase, EC 2.7.2.3	Phosphoglycerate kinase	COG0126(phosphoglycerate kinase)
AOL_s00188g78	274.15	274.75	225.46	1045.24	903.35	1263.15	3986.1	258.12	1070.58	3.14761	1.79592e-23	2.05771e-21	Yes	Up	DUF202 domain-containing protein	Vacuolar transporter chaperone 1	COG5264(Vacuolar transporter chaperone)
AOL_s00080g172	445.04	449.27	752.13	736.09	762.73	719.31	3864.57	548.813	739.377	0.347228	0.00919146	0.0276115	Yes	Up	Uncharacterized protein	Cytochrome c oxidase subunit 4, mitochondrial	ENOG4111XEM(cytochrome C oxidase)
AOL_s00169g9	470.41	501.04	683.67	708.91	738.89	674.45	3777.37	551.707	707.417	0.282233	0.0166713	0.0448634	Yes	Up	Uncharacterized protein	Cytochrome c oxidase polypeptide 5, mitochondrial	ENOG4111T97(Cytochrome c oxidase subunit)
AOL_s00075g235	295.84	298.1	259.98	1011.46	988.45	838.02	3691.85	284.64	945.977	2.32341	2.63608e-19	1.8122e-17	Yes	Up	Repressor of RNA polymerase III transcription MAF1	Repressor of RNA polymerase III transcription MAF1	COG5046(Repressor of RNA polymerase III transcription maf1); COG5030(Repressor of RNA polymerase III transcription maf1)
AOL_s00004g332	108.79	134.29	243.26	776.4	1167.06	1240.28	3670.08	162.113	1061.25	5.54633	1.87026e-23	2.11576e-21	Yes	Up	Fructose-bisphosphate aldolase, FBP aldolase, EC 4.1.2.13	Fructose-bisphosphate aldolase	COG0191(Aldolase)
AOL_s00170g10	397.06	384.17	513.8	758.44	777.11	661.81	3492.39	431.677	732.453	0.696764	1.72607e-05	0.000129739	Yes	Up	Uncharacterized protein	Uncharacterized protein	ENOG410YMFT(-)
AOL_s00007g533	179.41	167.97	200.55	911.62	769.92	1078.35	3307.82	182.643	919.963	4.03694	1.84034e-31	3.73797e-29	Yes	Up	Coproporphyrinogen oxidase, EC 1.3.3.3	Coproporphyrinogen oxidase	COG0408(Key enzyme in heme biosynthesis. Catalyzes the oxidative decarboxylation of propionic acid side chains of rings A and B of coproporphyrinogen III (By similarity))
AOL_s00076g216	373.74	486.25	363.31	685.59	653.66	720.03	3282.58	407.767	686.427	0.683381	2.65995e-06	2.48245e-05	Yes	Up	Uncharacterized protein	Cutinase G-box binding protein	COG5048(thioredoxin-like protein)
AOL_s00004g345	272.77	326.71	369.74	724.24	542.55	1022.45	3258.46	323.073	763.08	1.36194	2.36522e-08	3.4702e-07	Yes	Up	Arrestin_C domain-containing protein	HECT-type ubiquitin ligase-interacting protein creD	ENOG41102NY(Arrestin domain containing)
AOL_s00215g918	396.93	260.23	369.92	704.57	664.03	783.59	3179.27	342.36	717.397	1.09545	2.69458e-07	3.24111e-06	Yes	Up	Pyr_redox_2 domain-containing protein	Oxidoreductase ptaL	COG0446(-); COG1252(-); ENOG410YDVZ(Pyridine nucleotide-disulphide oxidoreductase)
AOL_s00097g636	337.22	368.96	511.28	660.46	699.24	589.91	3167.07	405.82	649.87	0.601375	0.000142451	0.000802703	Yes	Up	Translationally-controlled tumor protein homolog	Translationally-controlled tumor protein homolog	ENOG4111FVP(tumor protein)
AOL_s00054g813	203.18	158.98	265.1	793.44	734.7	1010	3165.4	209.087	846.047	3.04639	1.19948e-21	1.16519e-19	Yes	Up	Uncharacterized protein	GTP1/OBG domain-containing protein	ENOG411261V(Protein of unknown function (DUF3602))
AOL_s00076g306	402.95	393.41	559.37	596.74	536.65	672.16	3161.28	451.91	601.85	0.331792	0.0107469	0.0314694	Yes	Up	Uncharacterized protein	Mg(2+) transporter	COG0598(magnesium and cobalt transport protein CorA)
AOL_s00054g748	319.19	302.64	436.85	464.37	444.78	1074.36	3042.19	352.893	661.17	0.873569	0.00245254	0.00917085	Yes	Up	Glycerol-3-phosphate dehydrogenase [NAD(+)], EC 1.1.1.8	Glycerol-3-phosphate dehydrogenase [NAD(+)]	COG0240(glycerol-3-phosphate dehydrogenase)
AOL_s00097g539	381.35	267.58	469.1	667.32	657.8	581.05	3024.2	372.677	635.39	0.704936	0.000303964	0.00155586	Yes	Up	C-8 sterol isomerase, EC 5.-.-.- (Delta-8--delta-7 sterol isomerase)	C-8 sterol isomerase	ENOG410XP0Z(C-8 sterol isomerase)
AOL_s00004g544	407.55	326.98	437.33	654.67	594.62	600	3021.15	390.62	616.43	0.578081	2.86857e-05	0.00020107	Yes	Up	Uncharacterized protein	ATP synthase subunit f, mitochondrial	ENOG41125CF(Mitochondrial F1F0 ATP synthase subunit F)
AOL_s00173g384	283.92	270.92	520.2	566.89	564.98	780.76	2987.67	358.347	637.543	0.779124	0.000204132	0.00109767	Yes	Up	Uncharacterized protein	Uncharacterized protein	0
AOL_s00097g268	354.55	486.02	464.89	528.1	513.17	542.41	2889.14	435.153	527.893	0.21312	0.00893274	0.0269885	Yes	Up	Glycos_transf_1 domain-containing protein	Trehalose phosphorylase	COG0438(acetyltransferase)
AOL_s00078g573	227.39	255.96	268.58	691.51	705.37	668.47	2817.28	250.643	688.45	1.74673	1.40548e-20	1.16303e-18	Yes	Up	LysM domain-containing protein	LysM domain-containing protein	ENOG410ZJF8(LysM domain); ENOG410YE42(LysM domain); COG3325(chitinase); ENOG4111IIJ(lysm domain protein); ENOG410YJNP(LysM); ENOG4111AQU(LysM); ENOG410YCMI(LysM domain)
AOL_s00007g453	251.91	259.14	396.41	638.04	652.38	605.75	2803.63	302.487	632.057	1.08954	1.3928e-06	1.39702e-05	Yes	Up	Nucleoside diphosphate kinase, EC 2.7.4.6	Nucleoside diphosphate kinase	COG0105(Major role in the synthesis of nucleoside triphosphates other than ATP. The ATP gamma phosphate is transferred to the NDP beta phosphate via a ping-pong mechanism, using a phosphorylated active-site intermediate (By similarity))
AOL_s00079g16	99.84	148.01	151.69	689.4	565.82	1143.2	2797.96	133.18	799.473	5.00295	3.09111e-41	1.31549e-38	Yes	Up	Uncharacterized protein	Purine permease	COG2233(permease)
AOL_s00043g396	206.27	238.52	302.22	562.05	686.2	785.39	2780.65	249.003	677.88	1.72237	3.41388e-15	1.40598e-13	Yes	Up	S-(hydroxymethyl)glutathione dehydrogenase, EC 1.1.1.284	S-(hydroxymethyl)glutathione dehydrogenase	COG1062(alcohol dehydrogenase)
AOL_s00215g555	409.07	413.32	333.36	501.37	520.19	588.08	2765.39	385.25	536.547	0.392723	0.00266272	0.00986598	Yes	Up	Uncharacterized protein	Actin, gamma	COG5277(imidazoleglycerolphosphate dehydratase)
AOL_s00075g96	322.12	365.88	336.55	501.87	637.92	563.23	2727.57	341.517	567.673	0.662213	4.42925e-05	0.000293869	Yes	Up	Uncharacterized protein	Uncharacterized protein	0
AOL_s00173g133	289.53	266.48	261.37	613.47	504.28	760.41	2695.54	272.46	626.053	1.29778	5.17837e-10	1.09407e-08	Yes	Up	Peptidase A1 domain-containing protein	Aspartic-type endopeptidase	ENOG410XNV7(aspartic)
AOL_s00054g959	225.17	330.66	485.38	511.97	534.88	580.11	2668.17	347.07	542.32	0.562567	0.00125696	0.00521725	Yes	Up	BHLH domain-containing protein	BHLH domain-containing protein	0
AOL_s00004g139	331.16	368.51	419.63	510.22	566.57	444.26	2640.35	373.1	507.017	0.35893	0.0024319	0.00910854	Yes	Up	Cellulase domain-containing protein	Beta-glucosidase 6	COG2730(Glycoside hydrolase Family 5)
AOL_s00075g20	271.67	225.88	319.23	621.05	578.04	592.57	2608.44	272.26	597.22	1.19356	1.03242e-06	1.07789e-05	Yes	Up	Cytochrome b-c1 complex subunit 8 (Complex III subunit 8) (Complex III subunit VIII)	Cytochrome b-c1 complex subunit 8	ENOG41123BH(Ubiquinol-cytochrome c reductase complex)
AOL_s00097g620	290.33	257.15	523.62	512.71	585.46	437.66	2606.93	357.033	511.943	0.433881	0.0101067	0.029978	Yes	Up	Cytochrome b561 domain-containing protein	Cellobiose dehydrogenase	ENOG4111GYP(integral membrane protein); ENOG4111CJH(-)
AOL_s00117g7	334.51	328.88	399.16	471.71	402.82	666.84	2603.92	354.183	513.79	0.450633	0.00287689	0.0105156	Yes	Up	C2H2-type domain-containing protein	Transcriptional regulator RPN4	ENOG410XS04(Transcription factor)
AOL_s00112g116	339.71	338.86	336.74	553.76	550.14	478.3	2597.51	338.437	527.4	0.558342	0.00315302	0.0114134	Yes	Up	Mitochondrial pyruvate carrier	Mitochondrial pyruvate carrier	ENOG4111UER(mitochondrial pyruvate carrier 2)
AOL_s00007g529	159.57	218.01	271.95	571.24	581.99	758.69	2561.45	216.51	637.307	1.94354	4.73553e-11	1.18547e-09	Yes	Up	Uncharacterized protein	Uncharacterized protein	ENOG410Y566(-)
AOL_s00043g789	345.55	401.34	310.64	440.2	565.74	457.29	2520.76	352.51	487.743	0.38363	0.00260668	0.00967926	Yes	Up	Uncharacterized protein	Ergothioneine biosynthesis protein 1	COG1262(Sulphatase-modifying factor protein)
AOL_s00054g899	168.7	211.56	363.68	466.59	624.81	634.52	2469.86	247.98	575.307	1.31997	2.4956e-07	3.01395e-06	Yes	Up	Enolase, EC 4.2.1.11 (2-phosphoglycerate dehydratase)	Enolase	COG0148(Catalyzes the reversible conversion of 2- phosphoglycerate into phosphoenolpyruvate. It is essential for the degradation of carbohydrates via glycolysis (By similarity))
AOL_s00076g587	203.85	276.61	254.59	543.58	622.07	533.06	2433.76	245.017	566.237	1.31101	1.49458e-07	1.89462e-06	Yes	Up	Uncharacterized protein	Uncharacterized protein	0
AOL_s00173g324	327.5	345.22	402.72	412.97	494.4	425.36	2408.17	358.48	444.243	0.239242	0.0157901	0.0429709	Yes	Up	Uncharacterized protein	Elongation factor 1-beta	COG2092(Promotes the exchange of GDP for GTP in EF-1-alpha GDP, thus allowing the regeneration of EF-1-alpha GTP that could then be used to form the ternary complex EF-1-alpha GTP AAtRNA (By similarity))
AOL_s00117g1	293.54	290.77	276.6	482.96	501.11	538.25	2383.23	286.97	507.44	0.768268	4.12778e-05	0.000277085	Yes	Up	Histone-fold-containing protein	Histone-fold-containing protein	COG2036(Conserved hypothetical, protein)
AOL_s00007g435	332.57	275.63	408.75	401.06	455.27	424.37	2297.65	338.983	426.9	0.259354	0.017017	0.0455197	Yes	Up	Glycogen [starch] synthase, EC 2.4.1.11	Glycogen [starch] synthase	COG0438(Glycosyl transferase (Group 1)
AOL_s00173g172	228.8	319.1	276.46	498.55	419.05	485.7	2227.66	274.787	467.767	0.70229	4.6361e-06	4.04222e-05	Yes	Up	P4Hc domain-containing protein	Poxvirus c4/C10 domain containing protein	ENOG4111VUI(Oxidoreductase, 2og-Fe(II) oxygenase family)
AOL_s00054g490	220.49	313.71	299.22	520.12	460.56	378.54	2192.64	277.807	453.073	0.630894	0.000173078	0.000950708	Yes	Up	Uncharacterized protein	Ribosomal L29e protein family-domain-containing protein	ENOG4111VEP(-)
AOL_s00007g267	287.48	271.79	293.99	446.84	460.45	422.23	2182.78	284.42	443.173	0.558165	0.0106557	0.0312638	Yes	Up	ACB domain-containing protein	Acyl-CoA-binding protein 2	COG4281(Acyl-CoA binding domain containing)
AOL_s00004g82	292.05	293.11	237.28	440.31	390.02	484.09	2136.86	274.147	438.14	0.598196	5.77808e-06	4.90396e-05	Yes	Up	Uncharacterized protein	DUF1748-domain-containing protein (Fragment)	ENOG4112B7H(conserved hypothetical protein)
AOL_s00215g36	38.15	68.75	144.43	362.76	357.49	1119.82	2091.4	83.7767	613.357	6.32133	2.21579e-06	2.11792e-05	Yes	Up	Alanine transaminase, EC 2.6.1.2	Alanine transaminase	COG0436(Nucleolar protein)
AOL_s00004g442	57.23	62.94	109.82	527.43	609.61	645.75	2012.78	76.6633	594.263	6.7516	2.12358e-35	6.12207e-33	Yes	Up	Triosephosphate isomerase, EC 5.3.1.1	Triosephosphate isomerase	COG0149(triosephosphate isomerase)
AOL_s00004g274	150.97	198.1	156.41	445.53	471.91	583.37	2006.29	168.493	500.27	1.96908	3.90646e-17	2.14184e-15	Yes	Up	Uncharacterized protein	Translation machinery associated TMA7	0
AOL_s00117g45	198.78	301.76	367.25	357.18	324.16	438.13	1987.26	289.263	373.157	0.290024	0.00894944	0.0270206	Yes	Up	Uncharacterized protein	Allantoicase	COG4266(allantoicase (EC 3.5.3.4)); ENOG4110TX8(allantoicase (EC 3.5.3.4))
AOL_s00006g40	247.38	264	231.86	416.84	406.93	419.05	1986.06	247.747	414.273	0.672165	3.89744e-06	3.45893e-05	Yes	Up	Uncharacterized protein	Ras GTPase	COG1100(competence damage-inducible protein)
AOL_s00054g263	80.95	190.81	141.52	496.76	506.15	561.55	1977.74	137.76	521.487	2.78547	3.3312e-15	1.38469e-13	Yes	Up	Uncharacterized protein	Uncharacterized protein	ENOG410ZZ65(-); ENOG4111W2T(Viral A-type inclusion protein); ENOG41127XD(-); ENOG410XNSK(oligomeric mucus gel-forming); ENOG410ZI1N(-); ENOG410XUYM(-); ENOG41125BA(BRCA1 C Terminus (BRCT) domain); COG5059(BRCA1 C Terminus (BRCT) domain); ENOG41121RA(-)
AOL_s00097g316	166.15	182.22	200.47	451.55	459.11	505.57	1965.07	182.947	472.077	1.58041	7.33772e-21	6.3055e-19	Yes	Up	Uncharacterized protein	Mitochondrial thiamine pyrophosphate carrier 1	ENOG410XPST(Phosphate carrier protein)
AOL_s00054g21	224.3	165.8	262.16	460.96	437.52	383.72	1934.46	217.42	427.4	0.965781	0.00184856	0.00723371	Yes	Up	Uncharacterized protein	Putative alpha-glucosyltransferase alg-10 protein	ENOG410Y85J(Ubiquinol-cytochrome-c reductase complex subunit (QCR10)); ENOG4111DSM(Ubiquinol-cytochrome-c reductase complex subunit (QCR10))
AOL_s00097g277	156.9	133.92	109.05	518.48	437.12	576.43	1931.9	133.29	510.677	2.83132	1.29354e-18	8.19882e-17	Yes	Up	Uncharacterized protein	Pisatin demethylase	COG2124(Cytochrome p450); ENOG410YGYB(Cytochrome P450)
AOL_s00043g75	152.55	195.94	238.53	396.62	413.85	525.19	1922.68	195.673	445.22	1.27532	1.21259e-08	1.90456e-07	Yes	Up	Uncharacterized protein	Copper resistance	ENOG410Y2N7(Copper resistance protein Crd2); ENOG4110VQR(-)
AOL_s00188g304	107.42	99.46	240.5	460.05	528.83	463.78	1900.04	149.127	484.22	2.24704	8.73508e-10	1.75035e-08	Yes	Up	Uncharacterized protein	Malate dehydrogenase	ENOG41125T5(Conserved fungal protein); ENOG410Y6NS(Protein of unknown function (DUF3455))
AOL_s00043g779	210.45	225.01	296.21	379.46	378.58	392.38	1882.09	243.89	383.473	0.572321	0.000538407	0.00254186	Yes	Up	UCR_hinge domain-containing protein	Ubiquinol-cytochrome C reductase hinge protein-domain-containing protein	ENOG41126BE(Ubiquinol-cytochrome c reductase complex 17 kd protein); ENOG4111FQW(WW domain binding protein 2)
AOL_s00188g36	205.03	180.09	286.01	442.32	405.19	362.01	1880.65	223.71	403.173	0.802214	0.00493089	0.0165232	Yes	Up	Cytochrome c oxidase subunit 8, mitochondrial (Cytochrome c oxidase polypeptide VIII)	Cytochrome c oxidase subunit 8, mitochondrial	ENOG41124DB(cytochrome c)
AOL_s00112g25	148.62	196.98	254.22	412.02	488.09	373.28	1873.21	199.94	424.463	1.12295	5.37255e-08	7.45566e-07	Yes	Up	DUF2052 domain-containing protein	Uncharacterized protein	ENOG4111ZAY(Conserved hypothetical, protein)
AOL_s00078g595	142.87	135.78	165.81	428.57	494.29	454.77	1822.09	148.153	459.21	2.09956	8.32223e-31	1.61686e-28	Yes	Up	Uncharacterized protein	Putative bnr asp-box repeat domain protein	COG0625(-); ENOG41110V0(Glyoxal oxidase)
AOL_s00043g804	232.01	275.41	229.67	360.32	370.12	331.74	1799.27	245.697	354.06	0.441045	0.00677797	0.02145	Yes	Up	Thioredoxin domain-containing protein	Allergen	COG0678(peroxiredoxin)
AOL_s00215g356	156.42	189.01	194.46	403.39	409.77	390.68	1743.73	179.963	401.28	1.22979	1.42988e-13	4.91495e-12	Yes	Up	Uncharacterized protein	RPEL repeat protein	ENOG41101AM(megakaryoblastic leukemia (translocation) 1); ENOG41122JR(RPEL repeat protein)
AOL_s00007g381	176	149.2	253.01	392.68	395.56	376.35	1742.8	192.737	388.197	1.01413	2.46836e-07	2.98508e-06	Yes	Up	Cytochrome c oxidase subunit 6, mitochondrial (Cytochrome c oxidase polypeptide VI)	Cytochrome c oxidase subunit 6, mitochondrial	ENOG4111MPD(cytoChrome c oxidase subunit)
AOL_s00080g257	195.64	277.09	254.68	300.05	377.84	331.87	1737.17	242.47	336.587	0.388158	0.00531161	0.0175742	Yes	Up	Uncharacterized protein	Uncharacterized protein	0
AOL_s00079g34	118.87	137.86	220.54	415.13	398.44	441.55	1732.39	159.09	418.373	1.62979	2.18381e-09	4.04911e-08	Yes	Up	Peptidylprolyl isomerase, EC 5.2.1.8	Peptidylprolyl isomerase	COG0545(Peptidyl-prolyl cis-trans isomerase)
AOL_s00112g121	200.93	178.54	231.88	379.01	375.79	362.85	1729	203.783	372.55	0.828167	6.28215e-06	5.28162e-05	Yes	Up	ATP synthase subunit d, mitochondrial	ATP synthase subunit d, mitochondrial	ENOG4111IHJ(Excision repair cross-complementing rodent repair deficiency, complementation group 4)
AOL_s00215g662	215.62	201.21	205.91	377.6	350.77	355.75	1706.86	207.58	361.373	0.740887	6.13838e-06	5.17047e-05	Yes	Up	NADH dehydrogenase [ubiquinone] 1 alpha subcomplex subunit	NADH dehydrogenase [ubiquinone] 1 alpha subcomplex subunit	ENOG4111XVR(NADH dehydrogenase (ubiquinone) activity)
AOL_s00075g219	203.26	284.49	159.23	367.75	317.26	355.94	1687.93	215.66	346.983	0.608937	0.000221039	0.00117795	Yes	Up	Endoplasmic reticulum-Golgi intermediate compartment protein	Endoplasmic reticulum-Golgi intermediate compartment protein	ENOG410XP7X(phosphatidylinositol glycan anchor biosynthesis, class F)
AOL_s00173g263	237.45	229.81	257.26	332.07	324.93	283.77	1665.29	241.507	313.59	0.298473	0.0104889	0.0308862	Yes	Up	Uncharacterized protein	Uncharacterized protein	0
AOL_s00083g111	207.62	197.31	196.36	369.34	369.19	318.27	1658.09	200.43	352.267	0.757555	1.71553e-07	2.1413e-06	Yes	Up	SGNH_hydro domain-containing protein	Related to GDSL-like lipase/acylhydrolase domain protein	ENOG4112D3C(-); ENOG4111G3W(-)
AOL_s00043g430	213.63	229.71	294.17	295.25	339.59	284.65	1657	245.837	306.497	0.246749	0.0186265	0.0491773	Yes	Up	Peptidase_M24 domain-containing protein	Curved DNA-binding protein	COG0024(PHD finger protein)
AOL_s00043g37	208.58	199.1	234.17	364.75	333.68	309.65	1649.93	213.95	336.027	0.570585	0.000122143	0.00069753	Yes	Up	Uncharacterized protein	NADH-ubiquinone oxidoreductase 21 kDa subunit	ENOG4111JND(NADH-ubiquinone oxidoreductase 21 kDa subunit)
AOL_s00110g38	191.33	212.72	263.88	315.67	305.2	315.61	1604.41	222.643	312.16	0.402063	0.000862657	0.00380156	Yes	Up	Uncharacterized protein	Chromatin associated protein KTI12	ENOG4112A8S(-); ENOG410XXUS(-); ENOG4111H4D(-); ENOG410Y31D(-)
AOL_s00188g40	216.25	202.9	241.75	319.09	301.98	320.38	1602.35	220.3	313.817	0.424497	0.000775382	0.0034822	Yes	Up	Holocytochrome c-type synthase, EC 4.4.1.17	Holocytochrome c-type synthase	ENOG410YAUW(Conserved hypothetical, protein)
AOL_s00043g630	193.48	201.56	184.87	341.36	334.64	309.71	1565.62	193.303	328.57	0.699764	7.1413e-05	0.000440822	Yes	Up	Uncharacterized protein	Uncharacterized protein	0
AOL_s00054g526	158.73	155.17	222.85	350.11	276.01	379.07	1541.94	178.917	335.063	0.872734	0.0017872	0.00702475	Yes	Up	COX assembly mitochondrial protein	COX assembly mitochondrial protein	ENOG410Y3XU(Conserved hypothetical, protein)
AOL_s00215g760	171.94	113.76	255.94	265.68	294.96	434.29	1536.57	180.547	331.643	0.836884	0.000681613	0.00310636	Yes	Up	Uncharacterized protein	Pirin	COG1741(pirin domain protein)
AOL_s00193g46	178.15	202.66	176.21	309.15	320.75	333.03	1519.95	185.673	320.977	0.728717	8.02708e-07	8.60168e-06	Yes	Up	14_3_3 domain-containing protein	DNA damage checkpoint protein rad24	COG5040(negative regulation of ATPase activity)
AOL_s00054g687	155.09	164.31	226.84	284.02	375.79	306.68	1512.73	182.08	322.163	0.76935	5.00869e-06	4.32072e-05	Yes	Up	Superoxide dismutase, EC 1.15.1.1	Superoxide dismutase	COG0605(DNA replication complex GINS protein)
AOL_s00083g443	205.17	270.54	109.32	272.9	234.16	411.18	1503.27	195.01	306.08	0.569561	0.00545972	0.0179784	Yes	Up	AA_permease domain-containing protein	Putative proline-specific permease	COG0833(AhpC TSA antioxidant enzyme domain containing 1)
AOL_s00043g392	102.49	241.1	234.76	219.43	230.25	442.8	1470.83	192.783	297.493	0.543149	0.0168622	0.0452138	Yes	Up	Nitric oxide dioxygenase, EC 1.14.12.17	Nitric oxide dioxygenase	COG1018(Is involved in NO detoxification in an aerobic process, termed nitric oxide dioxygenase (NOD) reaction that utilizes O(2) and NAD(P)H to convert NO to nitrate, which protects the bacterium from various noxious nitrogen compounds. Therefore, plays a central role in the inducible response to nitrosative stress (By similarity))
AOL_s00169g32	182.63	148.67	247.63	288.13	269.05	334.09	1470.2	192.977	297.09	0.539513	0.000958909	0.004148	Yes	Up	Translation machinery-associated protein 22	Translation machinery-associated protein 22	ENOG410XSAV(translation Initiation Factor)
AOL_s00078g66	159.74	142.55	225.53	326.44	325.77	289.98	1470.01	175.94	314.063	0.785059	1.7541e-05	0.000131293	Yes	Up	ATP synthase subunit gamma	ATP synthase subunit gamma	COG0224(Produces ATP from ADP in the presence of a proton gradient across the membrane. The gamma chain is believed to be important in regulating ATPase activity and the flow of protons through the CF(0) complex (By similarity))
AOL_s00210g140	178.18	157.1	174.75	275.65	285.26	396.15	1467.09	170.01	319.02	0.876478	4.9896e-07	5.61613e-06	Yes	Up	Malate dehydrogenase, EC 1.1.1.37	Malate dehydrogenase	COG0039(RNAse P Rpr2 Rpp21 subunit domain-containing protein)
AOL_s00078g274	208.87	175.81	249.84	287.15	285.23	260.18	1467.08	211.507	277.52	0.31211	0.0143976	0.0397502	Yes	Up	ATP synthase subunit 4	ATP synthase subunit 4	ENOG410ZUQH(atp synthase)
AOL_s00079g354	54.06	65.58	175.83	279.34	376.76	503.22	1454.79	98.49	386.44	2.92365	6.55271e-09	1.09872e-07	Yes	Up	Amine oxidase, EC 1.4.3.-	Amine oxidase	COG3733(Microtubule associated monoxygenase, calponin and LIM domain containing)
AOL_s00109g168	202.33	215.56	117.94	298.87	252.51	356.93	1444.14	178.61	302.77	0.695146	0.00156498	0.00628593	Yes	Up	Uncharacterized protein	Uncharacterized protein	ENOG4111X9T(Pathogenesis associated protein Cap20)
AOL_s00006g563	88.24	92.47	64.02	354.69	410.69	408.93	1419.04	81.5767	391.437	3.79839	3.31065e-25	4.10935e-23	Yes	Up	Uncharacterized protein	Serine protease inhibitor	ENOG410ZE14(-)
AOL_s00054g219	56.52	51.32	116.79	325.08	479.79	384.77	1414.27	74.8767	396.547	4.296	2.09134e-18	1.28899e-16	Yes	Up	Uncharacterized protein	Glycoside hydrolase	ENOG410Y44A(-); ENOG4111KB1(-)
AOL_s00173g257	213.06	180.88	172.77	290.98	228.15	328.11	1413.95	188.903	282.413	0.495015	0.00219556	0.00833193	Yes	Up	Uncharacterized protein	ProP, Permease of the major facilitator superfamily	ENOG4111QME(Conserved hypothetical, protein)
AOL_s00078g567	35.38	67.32	66.51	395.59	380.98	427.83	1373.61	56.4033	401.467	6.11778	3.99871e-35	1.08292e-32	Yes	Up	Uncharacterized protein	Expression library immunization antigen 1	ENOG410YJRB(-); ENOG4111CG9(-)
AOL_s00076g282	191.94	175.52	217.75	269.9	242.84	275.29	1373.24	195.07	262.677	0.346576	0.00563405	0.0184303	Yes	Up	Uncharacterized protein	Uracil phosphoribosyltransferase, synthesizes UMP from uracil	COG0035(elongation factor 1 homolog)
AOL_s00004g282	181.02	160.38	235.57	266.67	269.26	260.09	1372.99	192.323	265.34	0.379656	0.0115555	0.0333478	Yes	Up	Uncharacterized protein	F-type H+-transporting ATPase subunit H	ENOG410Y2V3(mitochondrial F1F0 ATP synthase subunit Atp14); ENOG410ZFE9(atp synthase); ENOG410Y79G(subunit h EC 3.6.3.14)
AOL_s00054g759	160.05	147.49	242.11	263.14	280.23	279.13	1372.15	183.217	274.167	0.496407	0.0040706	0.0141884	Yes	Up	Uncharacterized protein	Cytochrome c domain-containing protein	COG2857(cytochrome c1)
AOL_s00097g294	95.55	108.03	101.97	317.2	357	377.87	1357.62	101.85	350.69	2.4432	2.45294e-20	1.9929e-18	Yes	Up	Aamy domain-containing protein	Thermostable alpha-amylase	COG0366(SUR7/PalI family)
AOL_s00043g54	127.61	149.56	154.51	304.3	320.06	299.13	1355.17	143.893	307.83	1.13929	6.05381e-13	1.87207e-11	Yes	Up	Profilin	Profilin	ENOG41126PD(Binds to actin and affects the structure of the cytoskeleton. At high concentrations, profilin prevents the polymerization of actin, whereas it enhances it at low concentrations (By)
AOL_s00081g345	163.68	156.36	176.38	295.45	287.8	264.8	1344.47	165.473	282.683	0.708332	3.9992e-06	3.5317e-05	Yes	Up	ATP synthase subunit 5, mitochondrial	ATP synthase subunit 5, mitochondrial	COG0712(F(1)F(0) ATP synthase produces ATP from ADP in the presence of a proton or sodium gradient. F-type ATPases consist of two structural domains, F(1) containing the extramembraneous catalytic core and F(0) containing the membrane proton channel, linked together by a central stalk and a peripheral stalk. During catalysis, ATP synthesis in the catalytic domain of F(1) is coupled via a rotary m…
AOL_s00215g276	15.03	20.91	22.97	352.02	408.54	507.39	1326.86	19.6367	422.65	20.5235	1.31813e-102	1.17801e-98	Yes	Up	Uncharacterized protein	UbiA-like prenyltransferase, putative	COG0382(Dehydrogenase reductase)
AOL_s00215g360	166.26	174.73	224.19	244.3	269.5	247.43	1326.41	188.393	253.743	0.346881	0.00161458	0.00645616	Yes	Up	Protein kinase domain-containing protein	Putative serine/threonine-protein kinase iks1	ENOG410XRMJ(amino acids such as valine, to avoid such errors it has two additional distinct tRNA(Ile)-dependent editing activities. One activity is designated as 'pretransfer' editing and involves the hydrolysis of activated Val-AMP. The other activity is designated 'posttransfer' editing and involves deacylation of mischarged Val-tRNA(Ile) (By similarity))
AOL_s00080g133	77.6	101.74	140.13	311.3	330.32	327.81	1288.9	106.49	323.143	2.03449	3.39268e-15	1.40372e-13	Yes	Up	Malic enzyme	Malic enzyme	COG0281(Conserved hypothetical, protein)
AOL_s00083g330	156.97	158.72	206.56	238.73	259.63	265.28	1285.89	174.083	254.547	0.462212	7.74354e-05	0.00047206	Yes	Up	Uncharacterized protein	Uncharacterized protein	ENOG4111IBW(Conserved hypothetical, protein)
AOL_s00097g436	108.37	121.56	220.13	256.58	266.89	300.83	1274.36	150.02	274.767	0.831534	0.000271232	0.00141176	Yes	Up	Peptidylprolyl isomerase, EC 5.2.1.8	Peptidylprolyl isomerase	COG0545(Peptidyl-prolyl cis-trans isomerase)
AOL_s00215g247	179.65	169.98	142.71	238.02	253.16	290.51	1274.03	164.113	260.563	0.587704	0.00170891	0.00676675	Yes	Up	Tubulin alpha chain	Tubulin alpha chain	COG5023(Conserved hypothetical, protein)
AOL_s00078g568	36.81	100.15	67.26	382.97	319.78	359.17	1266.14	68.0733	353.973	4.19988	1.05135e-11	2.80476e-10	Yes	Up	Uncharacterized protein	Uncharacterized protein	0
AOL_s00083g153	165.06	146.32	204.63	242.72	239.75	252.63	1251.11	172.003	245.033	0.424585	0.00268313	0.00991933	Yes	Up	ATP synthase subunit delta, mitochondrial (F-ATPase delta subunit)	ATP synthase subunit delta, mitochondrial	COG0355(Produces ATP from ADP in the presence of a proton gradient across the membrane (By similarity))
AOL_s00188g174	139.57	158.62	175.97	216.14	256.14	283.77	1230.21	158.053	252.017	0.594504	6.98752e-06	5.80366e-05	Yes	Up	ATP-dependent RNA helicase eIF4A, EC 3.6.4.13 (Eukaryotic initiation factor 4A) (Translation initiation factor 1)	ATP-dependent RNA helicase eIF4A	COG0513(-)
AOL_s00169g249	119.51	120.21	162.28	282.32	301.65	243.86	1229.83	134	275.943	1.05928	6.49837e-08	8.83956e-07	Yes	Up	Thioredoxin domain-containing protein	Thioredoxin domain-containing protein	0
AOL_s00215g429	44.05	49.68	67.55	356.39	353.35	358.22	1229.24	53.76	355.987	5.62178	6.67769e-44	3.5105e-41	Yes	Up	Uncharacterized protein	Uncharacterized protein	ENOG410Z8PU(-); ENOG410Z9SC(-)
AOL_s00079g13	139.83	161.4	193.56	222.07	243.68	252.48	1213.02	164.93	239.41	0.451586	1.16942e-06	1.20266e-05	Yes	Up	Rab GDP dissociation inhibitor	Rab GDP dissociation inhibitor	COG5044(MOB family member 4, phocein)
AOL_s00078g239	161.21	139.39	205.67	214.17	248.07	239.04	1207.55	168.757	233.76	0.38519	0.00247891	0.00925784	Yes	Up	ATP synthase subunit alpha	ATP synthase subunit alpha	COG0056(Produces ATP from ADP in the presence of a proton gradient across the membrane. The alpha chain is a regulatory subunit (By similarity))
AOL_s00007g365	125.5	163.1	195.86	221.73	243.29	256.5	1205.98	161.487	240.507	0.489328	0.000258067	0.00134874	Yes	Up	Uncharacterized protein	Spore coat SP96	ENOG4111TNH(-); ENOG4111KFS(-)
AOL_s00097g160	158.1	128.63	178.66	249.15	242.59	234.51	1191.64	155.13	242.083	0.560519	0.000319419	0.00162844	Yes	Up	Cytochrome b-c1 complex subunit Rieske, mitochondrial, EC 7.1.1.8	Cytochrome b-c1 complex subunit Rieske, mitochondrial	COG0723(Component of the ubiquinol-cytochrome c reductase complex (complex III or cytochrome b-c1 complex), which is a respiratory chain that generates an electrochemical potential coupled to ATP synthesis (By similarity))
AOL_s00004g255	85.63	143.62	103.15	290.09	275.15	287.43	1185.07	110.8	284.223	1.56519	2.0893e-13	6.86473e-12	Yes	Up	Aldedh domain-containing protein	Succinate-semialdehyde dehydrogenase	COG1012(Dehydrogenase)
AOL_s00215g277	37.88	68.42	49.11	293.2	279.6	445.03	1173.24	51.8033	339.277	5.54932	1.89486e-27	2.8224e-25	Yes	Up	Cupin_2 domain-containing protein	Probable oxidoreductase yanE	ENOG410YH5Z(-); ENOG4111AAH(-); ENOG410YFTU(-)
AOL_s00112g24	144.01	127.86	148.65	214.5	239.74	282.79	1157.55	140.173	245.677	0.752663	6.18032e-07	6.76053e-06	Yes	Up	Protein kinase domain-containing protein	HAL protein kinase	ENOG410XQ0D(uba thif-type nad fad binding protein)
AOL_s00043g150	135.18	193.17	157.03	196.6	233.08	234.33	1149.39	161.793	221.337	0.368021	2.32134e-07	2.83413e-06	Yes	Up	NTP_transf_9 domain-containing protein	DUF427 domain-containing protein	COG2343(conserved domain protein)
AOL_s00054g572	135.44	135.45	203.31	209.1	231.99	233.39	1148.68	158.067	224.827	0.422353	0.00216272	0.00822477	Yes	Up	Inorganic diphosphatase, EC 3.6.1.1	Inorganic diphosphatase	COG0221(Pyrophosphate phospho-hydrolase)
AOL_s00215g179	150.43	140.55	112.13	222.26	224.51	298.73	1148.61	134.37	248.5	0.849371	4.87337e-06	4.22848e-05	Yes	Up	LDB19 domain-containing protein	LDB19 domain-containing protein	ENOG410ZD72(arrestin (or S-antigen), N-terminal domain protein)
AOL_s00081g133	109.66	155.31	213.56	199.28	190.99	276.15	1144.95	159.51	222.14	0.39264	0.00402404	0.014092	Yes	Up	6PF2K domain-containing protein	Fructose-2,6-bisphosphatase-like protein	COG0406(pectinesterase); ENOG410XNSX(beta receptor associated protein 1)
AOL_s00169g250	163.87	151.08	172.05	191.22	262.57	200.89	1141.68	162.333	218.227	0.344312	0.0166435	0.0448156	Yes	Up	Uncharacterized protein	Mitochondrial carrier	ENOG410XPST(Pectate lyase)
AOL_s00078g191	128.69	158.94	154.51	214.84	192.5	278.58	1128.06	147.38	228.64	0.551364	9.72061e-05	0.000574557	Yes	Up	Uncharacterized protein	Endoplasmic oxidoreductin-1	COG5061(S. cerevisiae); COG5061(S. cerevisiae)
AOL_s00188g79	67.13	92.22	148.86	235.03	252.88	324.14	1120.26	102.737	270.683	1.63473	2.45653e-10	5.46121e-09	Yes	Up	Uncharacterized protein	Tctex-1	ENOG4111Z1N(Dynein light chain tctex1)
AOL_s00215g198	158.3	122.34	156	237.89	207.65	219.11	1101.29	145.547	221.55	0.522192	0.000433407	0.00209824	Yes	Up	NADH-ubiquinone oxidoreductase	NADH-ubiquinone oxidoreductase	ENOG4111IST(NADH dehydrogenase (Ubiquinone) 1 alpha subcomplex)
AOL_s00054g697	135.85	152.9	167.87	221.3	217.16	201.63	1096.71	152.207	213.363	0.4018	0.0013256	0.00547453	Yes	Up	NADH dehydrogenase [ubiquinone] 1 alpha subcomplex subunit 1	NADH dehydrogenase [ubiquinone] 1 alpha subcomplex subunit 1	ENOG41122S0(Conserved hypothetical, protein)
AOL_s00110g18	112.66	88.4	107.02	256.45	247	284.36	1095.89	102.693	262.603	1.55716	9.05073e-12	2.42902e-10	Yes	Up	Complex III subunit 7	Cytochrome b-c1 complex subunit 7	ENOG4111V1G(component of the ubiquinol-cytochrome c reductase complex (complex III or cytochrome b-c1 complex), which is part of the mitochondrial respiratory chain (By similarity))
AOL_s00173g60	107.98	120.71	178.99	235.72	230.97	220.63	1095	135.893	229.107	0.68593	7.16559e-05	0.000441952	Yes	Up	Uncharacterized protein	Benzil reductase ((S)-benzoin forming)	ENOG4111PZG(sepiapterin reductase (7,8-dihydrobiopterin NADP oxidoreductase))
AOL_s00079g117	128	144.57	162.78	184.34	245.54	226.59	1091.82	145.117	218.823	0.507913	0.000609967	0.00281284	Yes	Up	Uncharacterized protein	DsDNA-binding protein PDCD5	COG2118(DNA-binding protein)
AOL_s00078g86	103.65	80.79	162.64	244.24	262.26	235.77	1089.35	115.693	247.423	1.13861	1.92641e-06	1.87747e-05	Yes	Up	Ubiquinone biosynthesis monooxygenase COQ6, mitochondrial, EC 1.14.13.-	Ubiquinone biosynthesis monooxygenase COQ6, mitochondrial	COG0654(regulatory protein)
AOL_s00215g616	71.29	102.67	161.55	223.33	256.88	272.93	1088.65	111.837	251.047	1.24476	5.28999e-12	1.46822e-10	Yes	Up	Uncharacterized protein	NADH dehydrogenase [ubiquinone] 1 beta subcomplex subunit 2	ENOG410XY8P(-)
AOL_s00215g274	45.18	58.63	77.24	265.54	263.04	364.23	1073.86	60.35	297.603	3.93129	4.28728e-17	2.28068e-15	Yes	Up	Uncharacterized protein	Putative retinol dehydrogenase 12 protein	COG1028(Dehydrogenase reductase)
AOL_s00097g592	124.83	126.4	119.1	213.47	226.44	241.52	1051.76	123.443	227.143	0.840062	0.000405619	0.00199067	Yes	Up	Uncharacterized protein	NADH dehydrogenase [ubiquinone] 1 beta subcomplex subunit 4	ENOG41129EI(-)
AOL_s00079g96	89.08	116.98	145.05	211.88	212.91	272.38	1048.28	117.037	232.39	0.985617	4.38665e-09	7.74773e-08	Yes	Up	Thioredoxin domain-containing protein	Peroxiredoxin TSA1	COG0450(alkyl hydroperoxide reductase)
AOL_s00075g214	94.57	120.34	111.26	228.66	263.13	223.87	1041.83	108.723	238.553	1.19413	6.68892e-11	1.63778e-09	Yes	Up	NADH dehydrogenase [ubiquinone] 1 beta subcomplex subunit 7	NADH dehydrogenase [ubiquinone] 1 beta subcomplex subunit 7	ENOG411230N(NADH dehydrogenase (ubiquinone) 1 beta subcomplex)
AOL_s00112g125	101.94	137.4	119.04	205.98	234.81	236.74	1035.91	119.46	225.843	0.890535	2.21074e-09	4.09056e-08	Yes	Up	Uncharacterized protein	Vacuolar ATP synthase subunit E	COG1390(Produces ATP from ADP in the presence of a proton gradient across the membrane (By similarity))
AOL_s00097g36	136.6	171.66	152.63	197.86	188.32	182.52	1029.59	153.63	189.567	0.233917	0.0128649	0.0362237	Yes	Up	Uncharacterized protein	Uncharacterized protein	0
AOL_s00097g176	150.02	144.31	143.63	193.73	195.83	178.74	1006.26	145.987	189.433	0.297607	0.00430176	0.0148036	Yes	Up	PAT1 domain-containing protein	PAT1 domain-containing protein	ENOG410YS37(II associated protein)
AOL_s00007g518	30.69	40.4	43.32	218.87	249.41	417.54	1000.23	38.1367	295.273	6.74251	3.76524e-42	1.6825e-39	Yes	Up	Malic enzyme	Malic enzyme	COG0281(malic enzyme)
AOL_s00076g675	118.68	115.29	175.49	152.13	245.53	192.6	999.72	136.487	196.753	0.441557	0.0123052	0.0350127	Yes	Up	Gluconokinase, EC 2.7.1.12	Gluconokinase	COG3265(carbohydrate kinase, thermoresistant glucokinase family)
AOL_s00007g304	120.38	114.13	126.45	208.65	201.17	226.92	997.7	120.32	212.247	0.764018	1.90889e-07	2.35632e-06	Yes	Up	Uncharacterized protein	TAM domain methyltransferase	ENOG410Z74C(WGS project CABT00000000 data, contig); ENOG410ZB7F(WGS project CABT00000000 data, contig); ENOG4111BZH(Methyltransferase); ENOG410XY46(Methyltransferase)
AOL_s00054g2	135.18	154.4	117.65	181.06	198.33	200.71	987.33	135.743	193.367	0.424502	0.0062818	0.0201252	Yes	Up	Choline-phosphate cytidylyltransferase, EC 2.7.7.15	Choline-phosphate cytidylyltransferase	COG0615(cytidylyltransferase); COG0615(cytidylyltransferase)
AOL_s00173g220	106.93	146.87	144.78	182.6	194.97	209.75	985.9	132.86	195.773	0.473531	0.000258054	0.00134874	Yes	Up	Altered inheritance of mitochondria protein 24, mitochondrial	Altered inheritance of mitochondria protein 24, mitochondrial	COG2013(conserved protein)
AOL_s00173g323	116.02	105.04	130.48	234.15	215.04	177.28	978.01	117.18	208.823	0.782073	0.00101041	0.00432267	Yes	Up	Uncharacterized protein	Transmembrane protein 32	ENOG41123DV(Conserved hypothetical, protein)
AOL_s00215g711	72.37	90.3	184.19	182.53	244.26	188.01	961.66	115.62	204.933	0.772473	0.00237446	0.00892744	Yes	Up	Uncharacterized protein	S-adenosyl-L-methionine-dependent methyltransferase	COG4122(Exocyst complex component)
AOL_s00054g856	125.09	108.47	122.08	188.26	199.42	187.82	931.14	118.547	191.833	0.618209	5.58e-05	0.000355949	Yes	Up	Mitochondrial pyruvate carrier	Mitochondrial pyruvate carrier	ENOG4111TU9(Brain protein 44-like)
AOL_s00193g71	82.73	125.72	149.55	172.29	192.33	204.12	926.74	119.333	189.58	0.588659	0.000175135	0.000958575	Yes	Up	CENP-V/GFA domain-containing protein	Alanine acetyltransferase	ENOG410XV9V(Glutathione-dependent formaldehyde-activating enzyme); ENOG4111SB6(Glutathione-dependent formaldehyde-activating GFA)
AOL_s00080g27	71.1	77.28	195.61	164.05	217.05	200.35	925.44	114.663	193.817	0.690311	0.00251338	0.00937872	Yes	Up	HMG box domain-containing protein	NHP6B Chromatin-associated protein containing the HMG domain protein	ENOG410Y0TS(HMG box protein); COG5648(HMG box protein)
AOL_s00097g12	26.16	35.89	26.62	252.8	279.86	301.41	922.74	29.5567	278.023	8.40645	3.85273e-63	5.73863e-60	Yes	Up	GH16 domain-containing protein	GH16 domain-containing protein	COG2273(hydrolase family 16)
AOL_s00080g353	130.55	136.41	132.01	172.16	174.47	175.48	921.08	132.99	174.037	0.308645	0.00353974	0.0126135	Yes	Up	Ubiquitin-like domain-containing protein	Ubiquitin-like protein 1	COG5272(-)
AOL_s00117g48	93.09	82.24	180.83	189.83	207.57	167.17	920.73	118.72	188.19	0.585158	0.00975494	0.02906	Yes	Up	Biogenesis of lysosome-related organelles complex 1 subunit KXD1 (KxDL homolog)	Biogenesis of lysosome-related organelles complex 1 subunit KXD1	ENOG4111WX4(conserved hypothetical protein)
AOL_s00188g212	12.24	14.5	20.03	259.26	263.33	337.33	906.69	15.59	286.64	17.3861	1.12758e-73	2.5193e-70	Yes	Up	CMP/dCMP-type deaminase domain-containing protein	tRNA-specific adenosine deaminase	COG0590(BAH domain)
AOL_s00215g118	73.36	70.63	110.66	247.59	189.49	200.64	892.37	84.8833	212.573	1.5043	1.52854e-07	1.92674e-06	Yes	Up	Peptidylprolyl isomerase, EC 5.2.1.8	FK506-binding protein 1A	COG0545(Peptidyl-prolyl cis-trans isomerase)
AOL_s00054g405	135.38	134.28	109.16	153.46	156.75	200.68	889.71	126.273	170.297	0.348635	0.016942	0.0453732	Yes	Up	Uncharacterized protein	Peroxisomal membrane protein A	ENOG410XUG7(integral membrane protein)
AOL_s00097g540	54.79	103.66	118.24	189.66	208.68	214.22	889.25	92.23	204.187	1.21389	3.23528e-07	3.80443e-06	Yes	Up	Uncharacterized protein	Uncharacterized protein	ENOG4112634(Conserved hypothetical, protein)
AOL_s00043g405	33.85	26	41.86	275.66	273.27	233.72	884.36	33.9033	260.883	6.69492	2.18111e-39	8.47504e-37	Yes	Up	Uncharacterized protein	Uncharacterized protein	0
AOL_s00215g849	78.18	69.63	98.14	219.98	225.6	191.6	883.13	81.9833	212.393	1.59069	7.2866e-07	7.87429e-06	Yes	Up	54S ribosomal protein L31, mitochondrial	54S ribosomal protein L31, mitochondrial	ENOG4111ZYI(mitochondrial 54S ribosomal protein YmL31)
AOL_s00215g206	84.41	98.73	113.76	195.84	196	186.83	875.57	98.9667	192.89	0.94904	1.92751e-09	3.59251e-08	Yes	Up	SCP domain-containing protein	SCP domain-containing protein	COG2340(Scp-like extracellular)
AOL_s00006g437	73.17	66.75	98.36	200.46	182.04	253	873.78	79.4267	211.833	1.66703	1.09837e-08	1.76232e-07	Yes	Up	Uncharacterized protein	10 kDa heat shock protein, mitochondrial	COG0234(Binds to cpn60 in the presence of Mg-ATP and suppresses the ATPase activity of the latter (By similarity))
AOL_s00173g337	122.26	123.79	139.26	153.34	154.28	180.09	873.02	128.437	162.57	0.26576	0.0121637	0.0347119	Yes	Up	Ribosomal protein	Ribosomal protein (Fragment)	COG0081(-)
AOL_s00078g600	91.1	129.18	80.82	194.28	203.51	172.49	871.38	100.367	190.093	0.893989	8.21532e-06	6.68673e-05	Yes	Up	Uncharacterized protein	FAP multi-domain protein	ENOG41122PC(-); ENOG4110VF6(-)
AOL_s00054g851	92.24	122.37	90.35	171.36	166.99	211.82	855.13	101.653	183.39	0.804073	1.87835e-06	1.83262e-05	Yes	Up	GATase domain-containing protein	GATase domain-containing protein	COG0518(Catalyzes the synthesis of GMP from XMP (By similarity))
AOL_s00083g514	104.93	111.36	120.28	178.6	168.99	165.58	849.74	112.19	171.057	0.524705	0.00041726	0.00202997	Yes	Up	NADH dehydrogenase [ubiquinone] 1 alpha subcomplex subunit 13	NADH dehydrogenase [ubiquinone] 1 alpha subcomplex subunit 13	ENOG4111KIB(NADH dehydrogenase (Ubiquinone) 1 alpha subcomplex)
AOL_s00169g245	53.57	48.61	124.72	180.01	245.39	183.47	835.77	75.6333	202.957	1.68343	8.18465e-07	8.76003e-06	Yes	Up	Endo-beta-1,4-glucanase D, Endoglucanase D, EC 3.2.1.4 (Carboxymethylcellulase D) (Cellulase D)	Endoglucanase ii	ENOG4110MZ2(Glycosyl hydrolase family 61); ENOG410YI33(cellulose binding); ENOG4110UUN(Glycosyl hydrolase family 61)
AOL_s00004g400	102.54	79.05	127.78	161.03	194.22	169.56	834.18	103.123	174.937	0.696383	0.00489518	0.0164282	Yes	Up	Cytochrome b5 heme-binding domain-containing protein	Cytochrome b5 heme-binding domain-containing protein	COG5274(heterochromatin protein)
AOL_s00075g177	34.3	57.17	37.51	197.64	139.05	362.83	828.5	42.9933	233.173	4.42348	1.05287e-15	4.8254e-14	Yes	Up	Uncharacterized protein	Phosphatidyl synthase	COG0647(Hydrolase)
AOL_s00215g491	94.66	106.71	121.26	157.2	174.56	162.46	816.85	107.543	164.74	0.531848	5.06635e-05	0.000329661	Yes	Up	Uncharacterized protein	CAL1, Prenyltransferase, beta subunit	COG0546(had-superfamily hydrolase, subfamily ia, variant)
AOL_s00054g577	110.74	101.04	136.77	156.69	157.69	146.12	809.05	116.183	153.5	0.321188	0.00820691	0.0250325	Yes	Up	Epimerase domain-containing protein	NADH-ubiquinone oxidoreductase 40 kDa subunit, mitochondrial	COG0702(-)
AOL_s00097g304	74.4	82.32	132.52	161.09	97.09	252.85	800.27	96.4133	170.343	0.766803	0.00279204	0.0102727	Yes	Up	Uncharacterized protein	Uncharacterized protein	0
AOL_s00004g628	41.13	66.26	50.28	170.88	297.92	169.66	796.13	52.5567	212.82	3.04934	1.00957e-17	5.74685e-16	Yes	Up	Cupin type-1 domain-containing protein	Cupin type-1 domain-containing protein	ENOG4111RMA(germin-like protein); ENOG410YCIH(germin-like protein)
AOL_s00081g197	93.06	118.04	130.47	161.94	151	136.89	791.4	113.857	149.943	0.316948	0.000118043	0.00067886	Yes	Up	Uncharacterized protein	Uncharacterized protein	ENOG410YTHY(-); ENOG4111AP5(-)
AOL_s00210g10	99.88	102.01	95.88	134.27	146	205.41	783.45	99.2567	161.893	0.631058	0.000507315	0.00241164	Yes	Up	Ubiquitin-like domain-containing protein	Ubiquitin-60S ribosomal protein L40	COG1552(Ribosomal protein)
AOL_s00210g47	106.22	80.81	99.63	193.64	158.09	144.08	782.47	95.5533	165.27	0.72961	7.67174e-05	0.000468322	Yes	Up	Uncharacterized protein	Uncharacterized protein	ENOG410Y0B2(-)
AOL_s00188g28	60.21	71.41	91.23	179.48	191.48	184.22	778.03	74.2833	185.06	1.49127	3.15075e-12	8.91085e-11	Yes	Up	MICOS complex subunit MIC12 (Altered inheritance of mitochondria protein 5, mitochondrial) (Found in mitochondrial proteome protein 51)	MICOS complex subunit MIC12	ENOG410Y3WC(-); ENOG410Y60D(-)
AOL_s00078g221	62.02	89.4	80.01	170.26	161.59	212.21	775.49	77.1433	181.353	1.35086	6.42304e-09	1.08307e-07	Yes	Up	Uncharacterized protein	Tryptophan-rich sensory protein	COG3476(tspo and mbr like protein)
AOL_s00081g322	75.66	73.05	88.37	164.07	176.09	197.9	775.14	79.0267	179.353	1.26953	4.71105e-12	1.31983e-10	Yes	Up	Aminoacyl-tRNA hydrolase, EC 3.1.1.29	Aminoacyl-tRNA hydrolase	COG1990(The natural substrate for this enzyme may be peptidyl- tRNAs which drop off the ribosome during protein synthesis (By similarity))
AOL_s00043g556	82.71	82.89	120.18	145.46	170.84	173	775.08	95.26	163.1	0.712156	9.5451e-06	7.61648e-05	Yes	Up	Pyruvate dehydrogenase E1 component subunit alpha, EC 1.2.4.1	Pyruvate dehydrogenase E1 component subunit alpha	COG1071(Dehydrogenase)
AOL_s00083g462	107.9	95.3	115.43	136	150.71	167.33	772.67	106.21	151.347	0.424976	0.000615757	0.00283515	Yes	Up	Ubiquitin-like domain-containing protein	Ubiquitin-40S ribosomal protein S27a	COG5272(UTP6, small subunit (SSU) processome component, homolog (yeast))
AOL_s00054g133	72.28	86.35	120.56	152.36	176.63	159.63	767.81	93.0633	162.873	0.750134	1.04375e-05	8.23302e-05	Yes	Up	EHN domain-containing protein	Epoxide hydrolase	COG0596(alpha amylase, catalytic)
AOL_s00112g113	88	81.13	119.56	181.8	152.24	142.79	765.52	96.23	158.943	0.651703	0.000223092	0.00118677	Yes	Up	Cytochrome b mRNA-processing protein 4	Cytochrome b mRNA-processing protein 4	ENOG4112005(Essential for the assembly of ubiquinol-cytochrome c reductase. It has a direct effect on the correct occurrence of the Rieske protein, core 4, core 5 and apocytochrome b (By similarity)); COG1948(Essential for the assembly of ubiquinol-cytochrome c reductase. It has a direct effect on the correct occurrence of the Rieske protein, core 4, core 5 and apocytochrome b (By similarity))
AOL_s00215g802	71.84	70.17	56.05	174.75	175.61	213.24	761.66	66.02	187.867	1.8456	6.1113e-08	8.41551e-07	Yes	Up	Uncharacterized protein	Mitochondrial ribosomal small subunit component	COG0185(chitinase)
AOL_s00170g70	70.6	85.1	98.41	174.31	182.12	150.37	760.91	84.7033	168.933	0.994412	1.78122e-08	2.68444e-07	Yes	Up	Uncharacterized protein	IQ calmodulin-binding motif	ENOG41116GE(TIM-barrel signal transduction protein); COG2079(motif protein)
AOL_s00193g75	81.2	92.47	75.5	153.65	152.19	184.43	739.44	83.0567	163.423	0.967612	3.56987e-06	3.20643e-05	Yes	Up	GTP-binding nuclear protein	GTP-binding nuclear protein	ENOG410XNRS(GTP-binding nuclear protein)
AOL_s00004g331	72.12	62.63	118.61	148.98	147.25	188.01	737.6	84.4533	161.413	0.911272	2.78368e-05	0.000196374	Yes	Up	RIBOSOMAL_L9 domain-containing protein	Uncharacterized protein	ENOG4112DFC(-); ENOG411289N(Conserved hypothetical, protein); ENOG4110V67(-)
AOL_s00004g302	104.72	98.39	122.46	115.99	137.48	157.25	736.29	108.523	136.907	0.261541	0.00822705	0.0250768	Yes	Up	Phosphoglucomutase (alpha-D-glucose-1,6-bisphosphate-dependent), EC 5.4.2.2	Phosphoglucomutase (alpha-D-glucose-1,6-bisphosphate-dependent)	COG0033(phosphoglucomutase); COG1949(3'-to-5' exoribonuclease specific for small oligoribonucleotides (By similarity))
AOL_s00210g259	51.13	82.85	120.2	130.27	158.23	193.34	736.02	84.7267	160.613	0.895664	0.000172903	0.000950329	Yes	Up	Peptide-methionine (R)-S-oxide reductase, EC 1.8.4.12	Peptide-methionine (R)-S-oxide reductase	COG0229(von Hippel-Lindau)
AOL_s00054g790	81.88	98.33	114.05	155.17	142.83	140.24	732.5	98.0867	146.08	0.489295	0.000630182	0.00289411	Yes	Up	Sulfhydryl oxidase, EC 1.8.3.2	Sulfhydryl oxidase	COG5054(thiol oxidase activity)
AOL_s00215g782	79.09	83.44	132.32	132.46	149.47	153.68	730.46	98.2833	145.203	0.477395	0.00235308	0.00885451	Yes	Up	CS domain-containing protein	CS domain-containing protein	ENOG41121RT(Prostaglandin E synthase 3 (Cytosolic))
AOL_s00215g195	16.06	31.03	15.34	193.81	197.72	269.27	723.23	20.81	220.267	9.58465	2.50095e-35	6.98469e-33	Yes	Up	Uncharacterized protein	Uridine permease	COG1953(Hydantoin racemase)
AOL_s00176g12	28.5	37.09	38.16	208.7	214.75	190.58	717.78	34.5833	204.677	4.91836	1.6931e-46	9.45705e-44	Yes	Up	Apple domain-containing protein	Apple domain-containing protein	0
AOL_s00215g544	100.97	113.34	104.1	114.94	135.65	139.7	708.7	106.137	130.097	0.225747	0.0153842	0.0420198	Yes	Up	eRF1_1 domain-containing protein	Eukaryotic peptide chain release factor subunit 1	COG1503(Peptide Chain Release Factor)
AOL_s00081g160	63.42	47.4	90.94	135.34	168.41	202.53	708.04	67.2533	168.76	1.50932	1.8073e-08	2.7146e-07	Yes	Up	Cytochrome c oxidase assembly factor 3	Cytochrome c oxidase assembly factor 3	ENOG41129NM(-)
AOL_s00117g21	73.69	61.98	105.64	162.09	162.16	138.74	704.3	80.4367	154.33	0.918652	6.91515e-06	5.7489e-05	Yes	Up	SH3 domain-containing protein	SH3 domain-containing protein	ENOG4111R71(SH3 domain protein); ENOG4111YJH(SH3)
AOL_s00188g104	96.63	84.45	104.52	149.2	138.24	130.63	703.67	95.2	139.357	0.463831	0.00334078	0.0120099	Yes	Up	Uncharacterized protein	NADH-ubiquinone oxidoreductase 21.3 kDa subunit	ENOG4111MIQ(nadh-ubiquinone oxidoreductase)
AOL_s00083g356	81.62	64.22	95.45	156.36	153.86	149.79	701.3	80.43	153.337	0.906461	1.6728e-06	1.65557e-05	Yes	Up	Uncharacterized protein	NADH-ubiquinone oxidoreductase 24 kDa subunit, mitochondrial	COG1905(Nadh dehydrogenase)
AOL_s00188g141	109.96	94.19	58.89	131.33	159.3	146.94	700.61	87.68	145.857	0.663511	0.000219846	0.00117369	Yes	Up	Uncharacterized protein	Putative glucose galactose transporter protein	COG0738(Transporter)
AOL_s00083g194	82.04	73.07	103.24	156.23	162.76	122.14	699.48	86.1167	147.043	0.70749	7.04353e-05	0.000435325	Yes	Up	Uncharacterized protein	Uncharacterized protein	ENOG410YZ0H(Conserved hypothetical, protein); ENOG4110XBX(-); ENOG4111CGV(-); ENOG410ZC2F(-)
AOL_s00078g347	49.14	34.3	72.72	190.77	179.01	171.8	697.74	52.0533	180.527	2.46811	1.79271e-22	1.86296e-20	Yes	Up	Squalene monooxygenase, EC 1.14.14.17	Squalene monooxygenase	COG0654(-)
AOL_s00083g149	101.77	102.2	96.05	124.49	139.52	133.34	697.37	100.007	132.45	0.324412	0.000524973	0.00248632	Yes	Up	RNA-binding protein VTS1	RNA-binding protein VTS1	ENOG4110B51(RNA-binding protein involved in post-transcriptional regulation through transcript degradation. May be involved in vacuolar protein transport (By similarity)); ENOG410XSUP(sterile alpha motif domain containing)
AOL_s00054g5	82.27	93.67	97.89	136.9	139.93	146.5	697.16	91.2767	141.11	0.545959	8.48278e-05	0.000512927	Yes	Up	Uncharacterized protein	Porin, eukaryotic type	ENOG410ZBK1(voltage-dependent anion channel)
AOL_s00188g167	44.81	59.3	65.81	174.67	153.59	188.67	686.85	56.64	172.31	2.0422	7.63639e-18	4.4899e-16	Yes	Up	Uncharacterized protein	NAD(P)-binding Rossmann-fold containing protein	ENOG410Z9MN(Conserved hypothetical, protein)
AOL_s00043g597	71.7	83.55	60.95	148.96	160.5	156.08	681.74	72.0667	155.18	1.15328	2.6507e-10	5.8348e-09	Yes	Up	Uncharacterized protein	Calmodulin (Fragment)	COG5126(Calcium-binding protein); COG5126(Calcium-binding protein); COG5126(Calcium-binding protein)
AOL_s00054g38	89.14	91.44	87.56	165.72	137.73	109.53	681.12	89.38	137.66	0.540166	0.000398596	0.00196051	Yes	Up	Small nuclear ribonucleoprotein E, snRNP-E (Sm protein E)	Small nuclear ribonucleoprotein E	COG1958(transportin 3)
AOL_s00004g335	59.62	79.94	128.29	127.37	152.15	126.45	673.82	89.2833	135.323	0.515662	0.00412607	0.0143258	Yes	Up	Lactoylglutathione lyase, EC 4.4.1.5	Lactoylglutathione lyase	COG0346(glyoxalase bleomycin resistance protein dioxygenase)
AOL_s00006g5	68.71	87.24	101.41	132.85	148.28	125.17	663.66	85.7867	135.433	0.578722	4.19699e-05	0.000280542	Yes	Up	Uncharacterized protein	Indoleamine 2,3-dioxygenase	ENOG410XQHE(indoleamine 2,3-dioxygenase)
AOL_s00110g13	88.32	92.71	104.89	105.25	148.13	124.02	663.32	95.3067	125.8	0.31995	0.0160675	0.043593	Yes	Up	mRNA stability protein	mRNA stability protein	ENOG4112586(CAMP-regulated phosphoprotein)
AOL_s00078g303	76.36	74.47	80.51	141.56	153.75	129.14	655.79	77.1133	141.483	0.834745	2.8168e-07	3.36547e-06	Yes	Up	ER membrane protein complex subunit 3	ER membrane protein complex subunit 3	ENOG410XQK6(ER membrane protein complex subunit 3)
AOL_s00083g123	45	65.57	67.12	140.93	145.41	191.28	655.31	59.23	159.207	1.68794	1.12904e-13	3.95695e-12	Yes	Up	Uncharacterized protein	Uncharacterized protein	ENOG4111J27(-)
AOL_s00076g457	32.99	36.93	63.93	143.65	162.29	214.18	653.97	44.6167	173.373	2.88584	4.90013e-16	2.32939e-14	Yes	Up	Uncharacterized protein	Kazal domain-containing protein	ENOG41126WT(-); ENOG410XXXN(-); ENOG410XXP9(-)
AOL_s00078g34	100.92	92.35	80.02	105.31	128.95	134.76	642.31	91.0967	123.007	0.350287	0.00675587	0.0213952	Yes	Up	Fructose-bisphosphatase, EC 3.1.3.11	Fructose-1,6-bisphosphatase class 1/Sedoheputulose-1,7-bisphosphatase	COG0158(D-fructose-1,6-bisphosphate 1-phosphohydrolase class 1)
AOL_s00076g166	81.32	82.19	109.84	111.78	117.88	135.17	638.18	91.1167	121.61	0.334663	0.00459229	0.015611	Yes	Up	Uncharacterized protein	HlyIII-domain-containing protein	COG1272(-)
AOL_s00078g594	34.35	51.13	35.87	171.22	152.13	192.36	637.06	40.45	171.903	3.24977	1.04411e-23	1.21185e-21	Yes	Up	Uncharacterized protein	Methyltransferase ausD	ENOG411217J(-); ENOG41118D0(-); COG0500(-)
AOL_s00079g183	33.52	48.37	29.38	156.44	162.58	206.72	637.01	37.09	175.247	3.7249	1.00383e-25	1.26355e-23	Yes	Up	Uncharacterized protein	PutP Na+-proline symporter	ENOG410YD2X(-); COG0591(symporter)
AOL_s00097g538	28.3	22.61	65.89	142.75	180.59	189.01	629.15	38.9333	170.783	3.38656	8.11691e-15	3.28239e-13	Yes	Up	Uncharacterized protein	Uncharacterized protein	ENOG410YIT3(Involved in the cellular defense against the biological effects of O6-methylguanine (O6-MeG) in DNA. Repairs alkylated guanine in DNA by stoichiometrically transferring the alkyl group at the O-6 position to a cysteine residue in the enzyme. This is a suicide reaction the enzyme is irreversibly inactivated (By similarity))
AOL_s00097g114	59.31	49.77	97.65	123.92	160.79	135.49	626.93	68.91	140.067	1.0326	1.56699e-05	0.000118781	Yes	Up	DAO domain-containing protein	DAO domain-containing protein	COG0665(Thioredoxin)
AOL_s00210g374	63.68	82.29	85.82	133.84	131.73	125.86	623.22	77.2633	130.477	0.688727	1.84532e-06	1.80631e-05	Yes	Up	Uncharacterized protein	RNA polymerase Rpb1 repeat domain-containing protein	ENOG4111KS0(helicase); ENOG4111QA5(-)
AOL_s00004g347	74.79	84.92	74.67	123.47	116.21	143.86	617.92	78.1267	127.847	0.636402	3.2217e-05	0.000222851	Yes	Up	Uncharacterized protein	Amino acid permease	COG0531(amino acid)
AOL_s00043g45	64.39	64.12	69.28	139.94	138.1	139.44	615.27	65.93	139.16	1.11072	1.84341e-10	4.24653e-09	Yes	Up	Succinate--CoA ligase [ADP-forming] subunit beta, mitochondrial, EC 6.2.1.5 (Succinyl-CoA synthetase beta chain, SCS-beta)	Succinate--CoA ligase [ADP-forming] subunit beta, mitochondrial	COG0045(Succinyl-CoA synthetase subunit beta)
AOL_s00097g237	74.47	61.44	80.5	131.97	131.92	134.29	614.59	72.1367	132.727	0.839933	1.14252e-05	8.94292e-05	Yes	Up	Uncharacterized protein	Probable NADH2 dehydrogenase (Ubiquinone) 21.3K chain	ENOG4111QAF(NADH-ubiquinone oxidoreductase 21.3 kDa subunit)
AOL_s00006g302	71.86	86.46	103.06	121.33	123.09	104.49	610.29	87.1267	116.303	0.334876	0.00635175	0.0202807	Yes	Up	Uncharacterized protein	Uncharacterized protein	0
AOL_s00169g68	68.83	80.13	77.26	128.86	126.94	125.32	607.34	75.4067	127.04	0.684732	7.79031e-06	6.40497e-05	Yes	Up	DUF4149 domain-containing protein	Mitochondrial outer membrane protein	ENOG4111N4F(conserved hypothetical protein); ENOG4111HFX(Transmembrane protein 205)
AOL_s00043g401	33.96	32.71	64.93	149.84	163.31	158.56	603.31	43.8667	157.237	2.58442	2.51748e-14	9.57392e-13	Yes	Up	Uncharacterized protein	WSC-domain-containing protein	ENOG41100QS(Dimethylallyl tryptophan synthase)
AOL_s00079g35	61.24	62.24	85.72	131.12	136.37	118.07	594.76	69.7333	128.52	0.843021	1.1194e-07	1.46259e-06	Yes	Up	Queuine tRNA-ribosyltransferase catalytic subunit 1, EC 2.4.2.64 (Guanine insertion enzyme) (tRNA-guanine transglycosylase)	Queuine tRNA-ribosyltransferase catalytic subunit 1	COG0343(Peptidyl-prolyl cis-trans isomerase)
AOL_s00043g448	65.93	79.6	91.56	116.37	117.77	123.48	594.71	79.03	119.207	0.508372	2.79792e-05	0.000196818	Yes	Up	Uncharacterized protein	Uncharacterized protein	0
AOL_s00169g8	84.85	86.65	93.35	104.46	112.43	111.63	593.37	88.2833	109.507	0.2404	0.00726851	0.0227128	Yes	Up	Uncharacterized protein	Similar to oxysterol-binding protein	ENOG410XRW6(Component of the eukaryotic translation initiation factor 3 (eIF-3) complex, which is involved in protein synthesis and, together with other initiation factors, stimulates binding of mRNA and methionyl-tRNAi to the 40S ribosome (By similarity))
AOL_s00054g841	20.81	61.2	54.24	121.71	121.29	209.88	589.13	45.4167	150.96	2.32389	2.00588e-05	0.000146579	Yes	Up	U6 snRNA-associated Sm-like protein LSm5	U6 snRNA-associated Sm-like protein LSm5	COG1958(-)
AOL_s00081g298	85.23	78.83	63.13	120.87	126.14	113.15	587.35	75.73	120.053	0.585281	0.000155464	0.000868908	Yes	Up	Uncharacterized protein	Uncharacterized protein	0
AOL_s00083g347	55.57	76.17	66.76	124.97	121.53	141.68	586.68	66.1667	129.393	0.955567	5.84703e-05	0.000369554	Yes	Up	Uncharacterized protein	60S ribosomal protein L44	COG1631(Ribosomal protein)
AOL_s00193g69	47.34	42.5	76.86	142.69	134.52	139.9	583.81	55.5667	139.037	1.50216	8.7618e-09	1.42891e-07	Yes	Up	FAD-binding FR-type domain-containing protein	NADPH oxidase	ENOG410XNZY(-)
AOL_s00170g67	48.35	113.94	49.69	119.15	124.64	121.45	577.22	70.66	121.747	0.722993	0.00172171	0.00680725	Yes	Up	Uncharacterized protein	Uncharacterized protein	0
AOL_s00215g31	58.49	110.01	81.01	97.13	104.89	125.15	576.68	83.17	109.057	0.31125	0.0188752	0.049658	Yes	Up	Uncharacterized protein	Psi-producing oxygenase A	ENOG410ZQ7D(fatty acid oxygenase); ENOG410XPZ3(fatty acid oxygenase)
AOL_s00054g511	30.07	36.34	31.18	154.09	142.57	172.49	566.74	32.53	156.383	3.80736	9.42664e-38	3.24023e-35	Yes	Up	Uncharacterized protein	Mitochondrial ribosomal protein subunit S4	COG0517(Importin)
AOL_s00078g8	51.4	59.78	75.86	119.85	122.49	136.2	565.58	62.3467	126.18	1.02385	2.80058e-08	4.04996e-07	Yes	Up	Aha1_N domain-containing protein	Activator of Hsp90 ATPase	COG5580(AHA1, activator of heat shock 90kDa protein ATPase homolog)
AOL_s00054g119	65.87	57.23	66.3	131.75	117.63	118.66	557.44	63.1333	122.68	0.943189	1.46964e-06	1.46587e-05	Yes	Up	zf-CHCC domain-containing protein	Lactobacillus shifted protein	ENOG4111W6X(electron transport chain)
AOL_s00006g239	14.27	34.23	21.65	156.09	168.02	162.6	556.86	23.3833	162.237	5.93813	4.04765e-26	5.24258e-24	Yes	Up	Uncharacterized protein	J domain-containing protein	ENOG410Y623(Protein of unknown function (DUF3602))
AOL_s00078g10	58.08	84.1	82.21	116.91	123.35	90.92	555.57	74.7967	110.393	0.475912	0.0093339	0.0279454	Yes	Up	Uncharacterized protein	Uncharacterized protein	0
AOL_s00109g181	29.32	94.24	63.87	139.05	101.83	125.3	553.61	62.4767	122.06	0.953689	0.00114163	0.00479452	Yes	Up	Pyrid_ox_like domain-containing protein	Blue-light-inducible Bli-3	ENOG4111ISY(blue light-inducible protein Bli-3); ENOG4111Z2G(Pyridoxamine 5'-phosphate oxidase)
AOL_s00112g106	67.39	74.83	66.37	111.12	116.79	112.67	549.17	69.53	113.527	0.632772	1.58498e-05	0.000119941	Yes	Up	Nascent polypeptide-associated complex subunit alpha (Alpha-NAC)	Nascent polypeptide-associated complex subunit alpha	COG1308(nascent polypeptide-associated complex); ENOG4111IHJ(energy coupled proton transport, down electrochemical gradient)
AOL_s00075g142	38.3	52.73	54.27	121.11	135.63	144.03	546.07	48.4333	133.59	1.75822	5.73034e-18	3.41414e-16	Yes	Up	Uncharacterized protein	Similar to S.cerevisiae protein PMU1 (Putative phosphomutase)	ENOG4111QJY(isocitrate dehydrogenase (NADp))
AOL_s00083g498	57.81	80.07	81.06	95.03	113.39	117.11	544.47	72.98	108.51	0.486846	0.00015257	0.000855406	Yes	Up	Dihydrolipoyllysine-residue succinyltransferase, EC 2.3.1.61	Dihydrolipoyllysine-residue succinyltransferase	COG0508(lignin catabolic process)
AOL_s00078g317	65.14	88.91	72.72	108.77	107.09	100.77	543.4	75.59	105.543	0.396261	0.000731101	0.00330828	Yes	Up	Uncharacterized protein	BZIP domain-containing protein	ENOG411037E(Conserved hypothetical, protein)
AOL_s00173g161	32.87	38.53	50.88	121.14	147.9	149.23	540.55	40.76	139.423	2.42059	8.80138e-18	5.0747e-16	Yes	Up	Uncharacterized protein	Uncharacterized protein	ENOG410Y5DZ(Protein of unknown function (DUF3237)); ENOG4111JKS(Conserved hypothetical, protein)
AOL_s00188g13	40.92	63.63	81	112.53	130.7	100.29	529.07	61.85	114.507	0.851361	0.000246259	0.0012946	Yes	Up	Uncharacterized protein	Transcription factor TFIID complex subunit Taf13	COG5248(TAF13 RNA polymerase II, TATA box binding protein (TBP)-associated factor)
AOL_s00083g156	61.28	83.88	83.85	96.13	112.7	89.84	527.68	76.3367	99.5567	0.304179	0.00589282	0.0191228	Yes	Up	Uncharacterized protein	Uncharacterized protein	ENOG410YQ0N(-); ENOG410YDNQ(-)
AOL_s00080g301	56.43	76.27	100.72	79.77	105.11	107.18	525.48	77.8067	97.3533	0.251221	0.00978471	0.0291292	Yes	Up	Acylphosphatase, EC 3.6.1.7	Acylphosphatase	ENOG41126ER(acylphosphatase); COG1254(Acylphosphatase (EC 3.6.1.7))
AOL_s00079g65	51	49.27	54.79	108.61	116.81	138.37	518.85	51.6867	121.263	1.34612	2.23066e-13	7.30235e-12	Yes	Up	Adenylosuccinate synthetase, AMPSase, AdSS, EC 6.3.4.4 (IMP--aspartate ligase)	Adenylosuccinate synthetase	COG0104(Plays an important role in the de novo pathway of purine nucleotide biosynthesis)
AOL_s00080g187	47.3	52.33	66.68	118.65	136.67	94.19	515.82	55.4367	116.503	1.10156	3.40799e-06	3.08623e-05	Yes	Up	Uncharacterized protein	Uncharacterized protein	ENOG4111M3T(Dentin matrix acidic phosphoprotein 1)
AOL_s00078g284	76.35	69.02	83.08	102.59	92.58	90.62	514.24	76.15	95.2633	0.250996	0.00792112	0.0243268	Yes	Up	Dihydrofolate synthetase, EC 6.3.2.12	Dihydrofolate synthetase	COG0285(Functions as a sorting receptor in the Golgi compartment required for the intracellular sorting and delivery of soluble vacuolar proteins, like carboxypeptidase Y (CPY) and proteinase A. Executes multiple rounds of sorting by cycling between the late Golgi and a prevacuolar endosome-like compartment)
AOL_s00097g156	60.15	52.98	76.53	92.84	98.52	130.02	511.04	63.22	107.127	0.694506	6.60333e-05	0.000410913	Yes	Up	Uncharacterized protein	Family c-likeg-protein-coupled receptor protein	ENOG4111HZ2(Conserved hypothetical, protein); ENOG4111JGE(Protein of unknown function (DUF3112))
AOL_s00109g30	49.66	58.2	68.59	103.33	114.05	117.05	510.88	58.8167	111.477	0.895324	1.10958e-08	1.77393e-07	Yes	Up	Isocitrate dehydrogenase [NAD] subunit, mitochondrial	Isocitrate dehydrogenase [NAD] subunit, mitochondrial	COG0473(Conserved hypothetical, protein)
AOL_s00054g758	51.32	65.09	90.78	101.64	107.96	93.46	510.25	69.0633	101.02	0.462715	0.00170045	0.00674221	Yes	Up	Uncharacterized protein	Uncharacterized protein	0
AOL_s00043g693	63.56	57.99	60.75	109	117.1	100.97	509.37	60.7667	109.023	0.794131	5.26315e-07	5.86493e-06	Yes	Up	Copper transport protein	Copper transport protein	ENOG4111I8D(Glycosylase)
AOL_s00083g122	47.68	97.97	32.19	133.52	88.43	108.91	508.7	59.28	110.287	0.860436	0.000174883	0.000958575	Yes	Up	Uncharacterized protein	Uncharacterized protein	0
AOL_s00215g665	55.85	55.4	72.98	106.9	106.18	109.84	507.15	61.41	107.64	0.752809	0.0086323	0.0261426	Yes	Up	Succinate--CoA ligase [ADP-forming] subunit alpha, mitochondrial, EC 6.2.1.5 (Succinyl-CoA synthetase subunit alpha, SCS-alpha)	Succinate--CoA ligase [ADP-forming] subunit alpha, mitochondrial	COG0074(phospho-N-acetylmuramoyl-pentapeptide-transferase activity)
AOL_s00079g341	45.02	47.03	52.55	116.11	116.89	129.04	506.64	48.2	120.68	1.50373	5.28957e-11	1.32047e-09	Yes	Up	Uncharacterized protein	NADH-ubiquinone oxidoreductase B12 subunit	ENOG41124RD(NADH-ubiquinone oxidoreductase B12 subunit)
AOL_s00109g180	71.62	76.73	76.73	92.17	100.08	85.58	502.91	75.0267	92.61	0.234361	1.54886e-05	0.000117606	Yes	Up	Reticulon-like protein	Reticulon	ENOG4111MRD(reticulon-like protein)
AOL_s00215g60	61.02	72.32	70.22	98.68	104.96	93.42	500.62	67.8533	99.02	0.459324	0.000474246	0.00227257	Yes	Up	NAD(P)-bd_dom domain-containing protein	Epimerase domain-containing protein	COG0702(ser thr protein phosphatase)
AOL_s00004g37	46.07	47.51	34.04	118.79	118.89	134.24	499.54	42.54	123.973	1.91428	8.0827e-15	3.28239e-13	Yes	Up	Uncharacterized protein	Trichothecene 3-O-acetyltransferase	ENOG410YJA8(Trichothecene 3-O-acetyltransferase); ENOG410YEZS(Transferase Family)
AOL_s00083g305	19.02	17.35	21.98	145.09	129.59	166.15	499.18	19.45	146.943	6.55493	1.3826e-52	1.54454e-49	Yes	Up	Protein kinase domain-containing protein	Mitosis inhibitor protein kinase wee1	ENOG410XS1M(Protein kinase, membrane associated tyrosine threonine 1)
AOL_s00004g576	52.34	39.73	67.66	107.11	121.78	109.23	497.85	53.2433	112.707	1.11682	2.42019e-07	2.94004e-06	Yes	Up	Uncharacterized protein	Uncharacterized protein	0
AOL_s00173g270	31.08	21.34	48.86	117.14	125.8	152.35	496.57	33.76	131.763	2.90294	1.89104e-21	1.7979e-19	Yes	Up	Uncharacterized protein	Uncharacterized protein	0
AOL_s00079g23	38.67	47.33	21.61	121.15	120.58	145.44	494.78	35.87	129.057	2.5979	2.06637e-12	6.01536e-11	Yes	Up	Uncharacterized protein	Myosin regulatory light chain cdc4	COG5126(oligopeptidase a)
AOL_s00078g9	55.75	61.08	64.29	94.85	119.6	99.17	494.74	60.3733	104.54	0.731559	5.1978e-07	5.82114e-06	Yes	Up	Cyclin N-terminal domain-containing protein	Cyclin N-terminal domain-containing protein	ENOG4111TTK(AHA1, activator of heat shock 90kDa protein ATPase homolog)
AOL_s00215g135	57.39	62	86.79	98.61	91.17	95.59	491.55	68.7267	95.1233	0.384082	0.0030248	0.0110112	Yes	Up	KRR1 small subunit processome component (KRR-R motif-containing protein 1)	KRR1 small subunit processome component	COG1094(Required for 40S ribosome biogenesis. Involved in nucleolar processing of pre-18S ribosomal RNA and ribosome assembly (By similarity))
AOL_s00170g47	67.25	78.56	56.5	108.69	93.18	86.68	490.86	67.4367	96.1833	0.426277	0.0116878	0.0336297	Yes	Up	Uncharacterized protein	Uncharacterized protein	0
AOL_s00043g163	7.03	9.48	11.96	136.58	150.36	175.31	490.72	9.49	154.083	15.2364	2.87156e-81	1.28315e-77	Yes	Up	Ammonium transporter	Ammonium transporter	COG0004(Transcription factor)
AOL_s00080g24	64.29	65.5	80.13	82.98	102.99	86.79	482.68	69.9733	90.92	0.299352	0.00817943	0.024966	Yes	Up	NADH-cytochrome b5 reductase, EC 1.6.2.2	NADH-cytochrome b5 reductase	COG0543(transcriptional adaptor 3)
AOL_s00109g100	33.33	37.65	68.25	100.66	120.95	119.78	480.62	46.41	113.797	1.45199	1.06374e-07	1.40009e-06	Yes	Up	GLTP domain-containing protein	Glycolipid transfer protein	ENOG410YFEA(glycolipid transport)
AOL_s00054g364	26.02	32.91	53.57	105.75	119.21	140.05	477.51	37.5	121.67	2.24453	1.80459e-14	7.00482e-13	Yes	Up	CHZ domain-containing protein	CHZ domain-containing protein	0
AOL_s00006g310	30.7	56.35	58.65	102.88	117.37	110.99	476.94	48.5667	110.413	1.27344	1.16705e-08	1.84927e-07	Yes	Up	Uncharacterized protein	Pentatricopeptide repeat protein	ENOG410Z7Z7(Pentatricopeptide repeat-containing protein)
AOL_s00076g567	50.05	54.98	79.36	98.46	98.67	92.77	474.29	61.4633	96.6333	0.572211	2.8812e-05	0.000201481	Yes	Up	CFEM domain-containing protein	Cell wall adhesin protein MAD1 (Fragment)	ENOG4111MV9(extracellular serine-threonine rich protein)
AOL_s00210g21	46.58	47.48	61.07	94.3	112.35	111.13	472.91	51.71	105.927	1.04848	7.84108e-06	6.43487e-05	Yes	Up	Nuclear transport factor 2, NTF-2	Nuclear transport factor 2	ENOG4111QUX(nuclear transport factor)
AOL_s00215g279	17.46	30.44	13.44	109.73	117.94	178.76	467.77	20.4467	135.477	5.62586	1.30041e-21	1.24965e-19	Yes	Up	FAD-binding PCMH-type domain-containing protein	FAD-binding PCMH-type domain-containing protein	COG0277(Cytochrome p450)
AOL_s00080g97	8.13	14.52	22.43	135.16	114.33	168.58	463.15	15.0267	139.357	8.27396	1.02332e-30	1.94584e-28	Yes	Up	Uncharacterized protein	Purine-cytosine permease	COG1457(permease for cytosine purines, uracil, thiamine, allantoin)
AOL_s00173g22	52.79	59.75	59.46	89.76	104.29	94.64	460.69	57.3333	96.23	0.67843	4.31824e-07	4.92246e-06	Yes	Up	Uncharacterized protein	Putative haloacid-halidohydrolase	COG0637(Tetratricopeptide repeat)
AOL_s00210g236	55.31	48.63	60.11	93.14	100.47	101.47	459.13	54.6833	98.36	0.79872	2.22648e-06	2.12198e-05	Yes	Up	GST N-terminal domain-containing protein	GST N-terminal domain-containing protein	COG0435(metallocarboxypeptidase activity); COG1011(metallocarboxypeptidase activity)
AOL_s00081g30	65.17	62.75	62.76	88.5	94.21	84.82	458.21	63.56	89.1767	0.403031	0.000406894	0.00199398	Yes	Up	Uncharacterized protein	Uncharacterized protein	0
AOL_s00173g256	37.41	50.7	33.25	141.49	96.99	97.19	457.03	40.4533	111.89	1.7659	1.74411e-09	3.28842e-08	Yes	Up	Uncharacterized protein	F-box domain-containing protein	0
AOL_s00109g146	21.41	9.5	48.27	131.37	135	111.06	456.61	26.3933	125.81	3.76673	3.38039e-09	6.07857e-08	Yes	Up	Amidohydro-rel domain-containing protein	Atrazine chlorohydrolase/guanine deaminase	COG0402(glycoside hydrolase family 16 protein)
AOL_s00004g637	52.15	58.12	77.14	82.51	79.5	106.16	455.58	62.47	89.39	0.430927	0.00663791	0.0210664	Yes	Up	Uncharacterized protein	60S ribosomal protein L24	COG2075(Ribosomal protein)
AOL_s00076g685	32.92	55.35	53.79	83.02	89.97	137.48	452.53	47.3533	103.49	1.18549	1.46288e-07	1.86215e-06	Yes	Up	PH_6 domain-containing protein	Conserved lysine-rich protein (Fragment)	ENOG41126G7(Conserved lysine-rich protein)
AOL_s00080g14	67.24	52	71.58	82.62	84.99	93.75	452.18	63.6067	87.12	0.369668	0.00486235	0.0163413	Yes	Up	Uncharacterized protein	Mitochondrial-processing peptidase subunit beta	COG0612(peptidase')
AOL_s00078g389	52.43	55.33	74.37	83.86	99.05	86.98	452.02	60.71	89.9633	0.481854	4.20017e-05	0.000280545	Yes	Up	Pyruvate, water dikinase, EC 2.7.9.2 (Pyruvate, water dikinase)	Pyruvate, water dikinase	COG0574(phosphotransferase activity, paired acceptors)
AOL_s00170g26	16.43	29.19	25.5	121.66	132.76	126.32	451.86	23.7067	126.913	4.35349	5.48802e-41	2.22938e-38	Yes	Up	Aldo_ket_red domain-containing protein	Putative voltage-gated potassium channel subunit beta	COG0667(Phosphodiesterase)
AOL_s00043g694	60.11	72.75	72.83	75.63	91.87	76.72	449.91	68.5633	81.4067	0.187321	0.00616348	0.0198344	Yes	Up	3-hydroxyanthranilate 3,4-dioxygenase, EC 1.13.11.6 (3-hydroxyanthranilate oxygenase, 3-HAO) (3-hydroxyanthranilic acid dioxygenase, HAD) (Biosynthesis of nicotinic acid protein 1)	3-hydroxyanthranilate 3,4-dioxygenase	ENOG4111GH8(Catalyzes the oxidative ring opening of 3- hydroxyanthranilate to 2-amino-3-carboxymuconate semialdehyde, which spontaneously cyclizes to quinolinate (By similarity))
AOL_s00076g258	65.5	56.54	73.64	79.96	84.74	87.78	448.16	65.2267	84.16	0.29027	0.00799833	0.0245302	Yes	Up	Uncharacterized protein	ETC complex I subunit conserved region-domain-containing protein	ENOG41121H1(NADH-ubiquinone oxidoreductase 299 kDa subunit)
AOL_s00078g252	38.85	42.09	56.33	101.2	106.24	99.69	444.4	45.7567	102.377	1.23742	5.61446e-11	1.38993e-09	Yes	Up	Uncharacterized protein	Histidine protein methyltransferase 1	ENOG4111NE8(Pfam:Drmip_Hesp)
AOL_s00078g521	51.41	47.24	76.86	76.51	89.93	97.41	439.36	58.5033	87.95	0.503333	0.00202028	0.00778579	Yes	Up	Probable electron transfer flavoprotein subunit beta	Probable electron transfer flavoprotein subunit beta	COG2086(Electron transfer flavoprotein)
AOL_s00110g59	25.85	38.85	56.98	100.48	106.57	105.88	434.61	40.56	104.31	1.57175	3.43979e-08	4.90293e-07	Yes	Up	YCII domain-containing protein	YCII domain-containing protein	ENOG411286K(Conserved hypothetical, protein)
AOL_s00215g920	62.81	78.05	22.31	92.62	72.86	103.12	431.77	54.39	89.5333	0.646136	0.00341895	0.0122319	Yes	Up	Uncharacterized protein	Calcium/proton exchanger	COG0387(Ankyrin Repeat)
AOL_s00075g11	59.31	60.1	47.86	84.53	75.98	100.64	428.42	55.7567	87.05	0.561248	0.00245775	0.00918648	Yes	Up	DUF676 domain-containing protein	Lipase serine esterase	ENOG4111F38(serine esterase)
AOL_s00004g653	33.64	48.96	43.56	99.57	97.03	104.31	427.07	42.0533	100.303	1.38515	5.53526e-09	9.48941e-08	Yes	Up	Uncharacterized protein	Altered inheritance of mitochondria protein mitochondrial	ENOG4112978(Conserved hypothetical, protein); ENOG4110USK(Protein of Unknown function (DUF1690))
AOL_s00078g87	44.8	40.96	43.33	101.34	88.17	107.98	426.58	43.03	99.1633	1.30452	7.63904e-08	1.02201e-06	Yes	Up	Small nuclear ribonucleoprotein G, snRNP-G	Small nuclear ribonucleoprotein G	ENOG41122Q1(Small nuclear ribonucleoprotein)
AOL_s00083g164	55.04	57.69	68.37	73.1	84.27	88	426.47	60.3667	81.79	0.354887	0.000627457	0.00288456	Yes	Up	Serine/threonine-protein phosphatase, EC 3.1.3.16	Serine/threonine-protein phosphatase	ENOG410XPVF(serine threonine-protein phosphatase)
AOL_s00215g169	46.17	38.85	50.55	89.69	88.69	107.31	421.26	45.19	95.23	1.10732	8.36342e-06	6.78872e-05	Yes	Up	Small nuclear ribonucleoprotein Sm D3, Sm-D3 (snRNP core protein D3)	Small nuclear ribonucleoprotein Sm D3	COG1958(Alpha and gamma adaptin binding protein p34)
AOL_s00054g373	34.32	31.64	35.42	100.33	101.32	116.75	419.78	33.7933	106.133	2.14066	8.43844e-17	4.33416e-15	Yes	Up	DSBA domain-containing protein	DSBA domain-containing protein	COG2761(DSBA oxidoreductase)
AOL_s00054g433	58.21	46.72	65.57	75.47	79.58	92.99	418.54	56.8333	82.68	0.45478	0.00166776	0.00664125	Yes	Up	Elongation factor Tu	Elongation factor Tu	COG0050(This protein promotes the GTP-dependent binding of aminoacyl-tRNA to the A-site of ribosomes during protein biosynthesis (By similarity))
AOL_s00083g162	44.49	42.35	69.6	89.5	90.72	81.19	417.85	52.1467	87.1367	0.670992	0.000336478	0.00170182	Yes	Up	Uncharacterized protein	Seleno domain	COG3526(selenoprotein)
AOL_s00079g109	42.75	43.6	61.29	92.31	83.83	93.38	417.16	49.2133	89.84	0.825522	0.000323237	0.00164328	Yes	Up	Uncharacterized protein	37S ribosomal protein MRP2, mitochondrial	COG0199(Binds 16S rRNA, required for the assembly of 30S particles and may also be responsible for determining the conformation of the 16S rRNA at the A site (By similarity))
AOL_s00007g467	54.12	55.64	68.97	80.03	78.5	79.64	416.9	59.5767	79.39	0.332569	0.00913652	0.0274625	Yes	Up	2Fe-2S ferredoxin-type domain-containing protein	Mitochondrial matrix iron-sulfur protein	COG0633(Ferredoxin)
AOL_s00110g4	49.89	51.52	71.38	78.66	83.82	81.28	416.55	57.5967	81.2533	0.41073	0.00405225	0.0141465	Yes	Up	Uncharacterized protein	Cupredoxin	ENOG4111XUX(UBX domain protein); ENOG410YKSU(-)
AOL_s00076g582	52.64	64.7	65.3	76.92	84.57	72.08	416.21	60.88	77.8567	0.278855	0.00427413	0.0147255	Yes	Up	Uncharacterized protein	C2H2-type domain-containing protein	COG5048(Conserved hypothetical, protein); ENOG410YE54(Fungal specific transcription factor domain)
AOL_s00097g258	61.25	54.46	55.25	78	87.49	79.53	415.98	56.9867	81.6733	0.433201	0.00204336	0.0078578	Yes	Up	Uncharacterized protein	Ferredoxin-like iron-sulfur protein	COG1143(NDH-1 shuttles electrons from NADH, via FMN and iron- sulfur (Fe-S) centers, to quinones in the respiratory chain. The immediate electron acceptor for the enzyme in this species is believed to be ubiquinone. Couples the redox reaction to proton translocation (for every two electrons transferred, four hydrogen ions are translocated across the cytoplasmic membrane), and thus conserves the r…
AOL_s00079g15	15.65	30.91	11.74	121.59	122.74	111.9	414.53	19.4333	118.743	5.11029	2.44294e-13	7.88179e-12	Yes	Up	SAP30_Sin3_bdg domain-containing protein	Uncharacterized protein	ENOG410XY0I(Conserved hypothetical, protein); ENOG410YM4Q(-)
AOL_s00006g123	43.43	49.39	51.22	81.82	84.93	102.4	413.19	48.0133	89.7167	0.868578	7.27294e-08	9.77417e-07	Yes	Up	Obg-like ATPase 1	Gtp-binding protein (Fragment)	COG0012(gtp-binding protein)
AOL_s00004g470	34.72	33.69	51.18	77.01	63.45	149.48	409.53	39.8633	96.6467	1.42445	0.00257843	0.00960542	Yes	Up	Uncharacterized protein	Oxidoreductase-like protein family	COG0673(oxidoreductase)
AOL_s00043g293	55.02	48.12	56.62	81.09	84.81	83.15	408.81	53.2533	83.0167	0.558901	1.23989e-05	9.61883e-05	Yes	Up	FAA_hydrolase domain-containing protein	Fumarylacetoacetate hydrolase	COG0179(Fumarylacetoacetate hydrolase)
AOL_s00007g565	53.59	62.32	53.51	73.85	86.49	78.32	408.08	56.4733	79.5533	0.408688	0.000375313	0.00186343	Yes	Up	UDP-glucose 6-dehydrogenase, EC 1.1.1.22	UDP-glucose 6-dehydrogenase	COG1004(UDP-glucose 6-dehydrogenase)
AOL_s00007g520	55.05	49.77	67.65	73.34	82.31	76.17	404.29	57.49	77.2733	0.344118	0.00476706	0.0161132	Yes	Up	Uncharacterized protein	NADH-ubiquinone oxidoreductase 78 kDa subunit, mitochondrial	COG1034(subunit g)
AOL_s00193g26	38.67	61.25	50.77	76.35	88.72	88.12	403.88	50.23	84.3967	0.680204	0.000415419	0.00202531	Yes	Up	Rieske domain-containing protein	Aif-like mitochondrial oxidoreductase	COG0446(Arrestin (or S-antigen), N-terminal domain)
AOL_s00188g24	39.01	49.96	44.17	81.77	69.36	114.02	398.29	44.38	88.3833	0.991513	3.98524e-07	4.57203e-06	Yes	Up	KH domain-containing protein	KH domain-containing protein	ENOG4111HJ7(KH domain protein)
AOL_s00215g202	49.7	45.75	47.82	80.03	83.01	91.23	397.54	47.7567	84.7567	0.774761	2.78687e-07	3.33417e-06	Yes	Up	Uncharacterized protein	Processing/enhancing protein	COG0612(DNA-dependent RNA polymerase catalyzes the transcription of DNA into RNA using the four ribonucleoside triphosphates as substrates. Specific core component of RNA polymerase III which synthesizes small RNAs, such as 5S rRNA and tRNAs)
AOL_s00215g95	49.19	43.19	51.52	84.29	86.44	81.17	395.8	47.9667	83.9667	0.750521	3.58028e-06	3.21254e-05	Yes	Up	Coatomer subunit epsilon	Coatomer subunit epsilon	ENOG410XS5P(Coatomer protein complex, subunit epsilon)
AOL_s00007g580	32.4	40.58	45.16	96.18	91.58	88.5	394.4	39.38	92.0867	1.33841	1.34239e-12	3.99899e-11	Yes	Up	Ubiquitinyl hydrolase 1, EC 3.4.19.12	Ubiquitinyl hydrolase 1	ENOG410XP0P(ubiquitin carboxyl-terminal hydrolase)
AOL_s00109g97	48.2	48.38	56.31	79.03	79.3	82.69	393.91	50.9633	80.34	0.576427	0.000133416	0.000756558	Yes	Up	Probable electron transfer flavoprotein subunit alpha	Probable electron transfer flavoprotein subunit alpha	COG2025(Electron transfer flavoprotein)
AOL_s00210g15	46.37	43.24	50.23	72.53	85.46	95.8	393.63	46.6133	84.5967	0.81486	9.29202e-05	0.000552881	Yes	Up	Mediator of RNA polymerase II transcription subunit 21	Mediator of RNA polymerase II transcription subunit 21	ENOG4111I75(Component of the Mediator complex, a coactivator involved in the regulated transcription of nearly all RNA polymerase II-dependent genes. Mediator functions as a bridge to convey information from gene-specific regulatory proteins to the basal RNA polymerase II transcription machinery. Mediator is recruited to promoters by direct interactions with regulatory proteins and serves as a sc…
AOL_s00193g68	17.59	16.87	35.61	103.1	114.92	105.09	393.18	23.3567	107.703	3.61125	8.11733e-21	6.909e-19	Yes	Up	Uncharacterized protein	Short/branched chain specific acyl-CoA dehydrogenase	ENOG4111T14(PRO41 protein); ENOG4111M87(-)
AOL_s00173g18	23.18	34.85	31.74	84.67	83.31	129.89	387.64	29.9233	99.29	2.31815	1.13759e-15	5.13466e-14	Yes	Up	ATP citrate synthase, EC 2.3.3.8	ATP citrate synthase	COG0074(Succinyl-CoA ligase ADP-forming subunit alpha)
AOL_s00083g8	51.82	53.36	47.14	74.34	76.93	83.77	387.36	50.7733	78.3467	0.543067	0.000940588	0.00408258	Yes	Up	MICOS complex subunit	MICOS complex subunit	ENOG4111ZN0(Mitochondrial protein)
AOL_s00006g100	40.04	44.04	53.56	83.67	73.27	92.41	386.99	45.88	83.1167	0.81161	7.89089e-06	6.46388e-05	Yes	Up	Translation machinery-associated protein 20	Translation machinery-associated protein 20	COG2016(Rna-binding protein)
AOL_s00078g40	49.77	54.75	63.77	71.97	79.31	67.06	386.63	56.0967	72.78	0.297403	0.00489141	0.0164217	Yes	Up	PhoD domain-containing protein	PhoD domain-containing protein	ENOG410YFJN(Conserved hypothetical, protein)
AOL_s00043g689	41.05	41.77	49.6	84.31	86.92	82.54	386.19	44.14	84.59	0.916402	3.35509e-09	6.04526e-08	Yes	Up	Uncharacterized protein	Cellular morphogenesis protein	ENOG410XQZ8(cell division)
AOL_s00083g510	44.23	65.01	45.62	70.53	87.45	73.09	385.93	51.62	77.0233	0.492122	0.00127363	0.0052794	Yes	Up	CP2 domain-containing protein	CP2 domain-containing protein	ENOG410XNZ6(Transcription factor)
AOL_s00043g677	16.26	22.52	26.96	100.36	90.34	129.21	385.65	21.9133	106.637	3.86629	3.89665e-26	5.12123e-24	Yes	Up	Adenylosuccinate lyase, ASL, EC 4.3.2.2 (Adenylosuccinase)	Adenylosuccinate lyase	COG0015(adenylosuccinate lyase)
AOL_s00080g135	45.31	41.22	64.75	79.5	86.78	67.6	385.16	50.4267	77.96	0.546007	0.00535429	0.0176899	Yes	Up	RRM domain-containing protein	Related to RNA-binding protein Y14	ENOG4111IHM(RNA binding motif protein 8A)
AOL_s00097g280	29.15	36.61	43.1	82.61	81.28	111.91	384.66	36.2867	91.9333	1.53353	4.26891e-12	1.19972e-10	Yes	Up	MFS domain-containing protein	MFS domain-containing protein	ENOG410XQE3(transmembrane transporter activity); COG0477(transmembrane transporter activity)
AOL_s00054g285	13.85	18.61	16.57	109.22	110.6	115.1	383.95	16.3433	111.64	5.83092	1.78382e-49	1.77133e-46	Yes	Up	Uncharacterized protein	Oligopeptide transporter	COG1297(oligo-peptide transporter)
AOL_s00097g426	25.07	40.24	36.99	82.33	78.66	119.26	382.55	34.1	93.4167	1.73949	2.44988e-11	6.38325e-10	Yes	Up	Uncharacterized protein	Amino acid transporter	COG0531(Heat shock protein)
AOL_s00080g174	54.21	50.12	56.13	75.73	64.78	78.3	379.27	53.4867	72.9367	0.363642	3.41187e-06	3.08623e-05	Yes	Up	Uncharacterized protein	Ribosomal protein L34Ae	COG2174((ribosomal) protein)
AOL_s00054g941	24.19	41.6	33.49	81.17	81.57	114.36	376.38	33.0933	92.3667	1.7911	6.2922e-12	1.72495e-10	Yes	Up	Isocitrate dehydrogenase [NAD] subunit, mitochondrial	Isocitrate dehydrogenase [NAD] subunit, mitochondrial	COG0473(translation initiation factor)
AOL_s00054g534	31.41	34.46	24.74	80.14	94.25	109.81	374.81	30.2033	94.7333	2.13652	4.08942e-15	1.67647e-13	Yes	Up	Uncharacterized protein	Short-chain dehydrogenase/reductase tropE	ENOG4111VKY(Metacaspase); COG1028(Metacaspase)
AOL_s00110g308	31.24	38.71	47.48	73.53	85.93	93.94	370.83	39.1433	84.4667	1.15788	1.44027e-07	1.84017e-06	Yes	Up	Uncharacterized protein	Secondary metabolism regulator LAE1	ENOG410XY46(-); ENOG4111BZH(Methyltransferase); ENOG410ZB7F(methyltransferase); ENOG410ZSC8(Methyltransferase domain); ENOG410Z74C(WGS project CABT00000000 data, contig)
AOL_s00054g527	36.84	39.45	40.46	90.66	79.91	82.84	370.16	38.9167	84.47	1.17054	0.00060546	0.00279494	Yes	Up	Uncharacterized protein	Prefoldin subunit 2	ENOG4111S6I(prefoldin subunit 2)
AOL_s00006g206	48.63	51.37	38.99	75.87	73.6	76.63	365.09	46.33	75.3667	0.626736	9.6956e-05	0.000573838	Yes	Up	Golgi SNAP receptor complex member 1	Golgi SNAP receptor complex member 1	ENOG410YI1X(Involved in transport from the ER to the Golgi apparatus as well as in intra-Golgi transport. It belongs to a super-family of proteins called t-SNAREs or soluble NSF (N-ethylmaleimide- sensitive factor) attachment protein receptor (By similarity))
AOL_s00215g456	39.48	62.63	55.89	64.98	70.77	69.76	363.51	52.6667	68.5033	0.300696	0.0110824	0.0321987	Yes	Up	Uncharacterized protein	Putative zinc-type alcohol dehydrogenase-like protein YbdR	COG1063(Conserved hypothetical, protein)
AOL_s00007g188	33.08	42.26	46.05	77.47	78.56	85.02	362.44	40.4633	80.35	0.985748	2.57981e-07	3.11144e-06	Yes	Up	ER membrane protein complex subunit 6	ER membrane protein complex subunit 6	0
AOL_s00079g177	35.4	32.5	32.47	85.81	92.12	84.05	362.35	33.4567	87.3267	1.61014	2.32308e-09	4.27189e-08	Yes	Up	Uncharacterized protein	Translation machinery-associated protein 22	ENOG4111XCI(-); ENOG41126UK(-)
AOL_s00083g115	37.35	28.12	40.14	75.12	82.04	97.75	360.52	35.2033	84.97	1.41369	5.64325e-09	9.62475e-08	Yes	Up	Small nuclear ribonucleoprotein Sm D1 (snRNP core protein D1)	Small nuclear ribonucleoprotein Sm D1	COG1958(ACN9 homolog (S. cerevisiae))
AOL_s00215g326	30.9	38.65	31.02	81.39	90.01	86.3	358.27	33.5233	85.9	1.56239	7.17145e-13	2.17997e-11	Yes	Up	Thioredoxin domain-containing protein	Mitochondrial peroxiredoxin PRX1	COG0450(Neutrophil cytosolic factor 2)
AOL_s00043g479	24.66	31.04	41.67	85.31	77.71	97.4	357.79	32.4567	86.8067	1.67454	6.27819e-08	8.60555e-07	Yes	Up	Uncharacterized protein	54S ribosomal protein L38, mitochondrial	COG0093(Binds to 23S rRNA. Forms part of two intersubunit bridges in the 70S ribosome (By similarity))
AOL_s00004g87	27.42	26.59	40.24	65.3	93.29	104.39	357.23	31.4167	87.66	1.79024	3.00826e-11	7.70339e-10	Yes	Up	Pyruvate kinase, EC 2.7.1.40	Pyruvate kinase	COG0469(Pyruvate kinase)
AOL_s00097g541	20.64	26.5	25.21	90.74	94.2	96.23	353.52	24.1167	93.7233	2.88625	2.88568e-30	5.37277e-28	Yes	Up	Uncharacterized protein	Uncharacterized protein	0
AOL_s00097g386	25.74	31.13	42.39	68.48	71.1	112.02	350.86	33.0867	83.8667	1.53476	1.26382e-08	1.96431e-07	Yes	Up	N-acetyltransferase domain-containing protein	N-acetyltransferase domain-containing protein	0
AOL_s00006g181	39.75	42.89	63.26	56.39	73.34	74.66	350.29	48.6333	68.13	0.400891	0.00207428	0.00793911	Yes	Up	S-adenosylmethionine synthase, EC 2.5.1.6	S-adenosylmethionine synthase	COG0192(Catalyzes the formation of S-adenosylmethionine from methionine and ATP)
AOL_s00080g152	14.46	31.44	24.65	80.89	97.2	100.84	349.48	23.5167	92.9767	2.95365	9.80632e-17	4.9795e-15	Yes	Up	Senescence domain-containing protein	Senescence domain-containing protein	ENOG4110Y3D(-)
AOL_s00083g150	65.43	48.7	24.83	55.76	102.09	51.45	348.26	46.32	69.7667	0.506189	2.98379e-05	0.000208167	Yes	Up	Complex1_LYR_dom domain-containing protein	NADH-ubiquinone oxidoreductase complex 1/LYR family protein (Fragment)	ENOG41122EG(LYR motif containing 5)
AOL_s00004g351	50.46	59.35	41.58	58.76	67.32	67.77	345.24	50.4633	64.6167	0.280468	0.00106265	0.00451159	Yes	Up	Uncharacterized protein	Ras-domain-containing protein	ENOG410XPBI(member RAS oncogene family)
AOL_s00078g160	41.78	28.58	58.66	60.7	76.62	78.06	344.4	43.0067	71.7933	0.669354	0.000754995	0.0034009	Yes	Up	Uncharacterized protein	Putative calcium-binding protein cnx1	ENOG410XP7T(Calnexin)
AOL_s00083g426	32.22	42.49	51.23	59.97	70.79	85.37	342.07	41.98	72.0433	0.716135	4.37906e-07	4.98543e-06	Yes	Up	Arginase, EC 3.5.3.1	Arginase	COG0010(-)
AOL_s00006g131	31.09	40.83	39.42	70.02	70.5	90.13	341.99	37.1133	76.8833	1.07158	1.3472e-09	2.60042e-08	Yes	Up	Uncharacterized protein	2,2-dialkylglycine decarboxylase	COG0160(transaminase activity)
AOL_s00081g217	26.87	41.1	53.53	66.11	67.26	85.37	340.24	40.5	72.9133	0.800329	8.70443e-05	0.000522792	Yes	Up	cobW domain-containing protein	Urease accessory protein UreG	COG0378(Facilitates the functional incorporation of the urease nickel metallocenter. This process requires GTP hydrolysis, probably effectuated by UreG (By similarity)); COG0378(Facilitates the functional incorporation of the urease nickel metallocenter. This process requires GTP hydrolysis, probably effectuated by UreG (By similarity))
AOL_s00109g140	32.59	43.14	50.89	64.52	72.21	74.39	337.74	42.2067	70.3733	0.667351	8.49743e-06	6.87155e-05	Yes	Up	DJ-1_PfpI domain-containing protein	Glutathione-independent glyoxalase	COG0693(Major Facilitator Superfamily)
AOL_s00054g596	27.65	31.45	41.42	64.76	68.3	103.51	337.09	33.5067	78.8567	1.35346	8.6435e-09	1.41219e-07	Yes	Up	Uncharacterized protein	Integral membrane protein	ENOG410XPC6(integral membrane protein)
AOL_s00210g356	30.93	28.51	47.45	68.02	78.06	80.26	333.23	35.63	75.4467	1.1175	7.4681e-05	0.000456827	Yes	Up	Uncharacterized protein	Pheromone-regulated membrane protein 6	ENOG410ZHQ8(Conserved hypothetical, protein)
AOL_s00117g6	50.3	48.26	48.22	59.17	51.71	75.27	332.93	48.9267	62.05	0.268225	0.0140057	0.0389085	Yes	Up	DNA-directed RNA polymerase subunit, EC 2.7.7.6	DNA-directed RNA polymerase subunit	COG0086(U4 u6 small nuclear ribonucleoprotein)
AOL_s00079g212	23.57	24.63	23.33	86.07	77.05	98.16	332.81	23.8433	87.0933	2.65273	3.28271e-19	2.23951e-17	Yes	Up	Uncharacterized protein	Mitochondrial genome maintenance protein Mgr2	ENOG411279J(Reactive oxygen species modulator 1)
AOL_s00075g15	31.57	30.67	44.94	67.14	72.88	83.14	330.34	35.7267	74.3867	1.0821	6.90527e-08	9.35036e-07	Yes	Up	Prohibitin	Prohibitin	COG0330(Guanine nucleotide binding protein (G protein) alpha)
AOL_s00169g209	38.08	42.25	33.56	83.34	51.8	80.42	329.45	37.9633	71.8533	0.892703	1.86935e-05	0.000138183	Yes	Up	Uncharacterized protein	Polysaccharide lyase 8 family protein	ENOG410XTFC(polysaccharide lyase family 8)
AOL_s00007g284	37.78	39.85	45.3	59.15	71.76	74.93	328.77	40.9767	68.6133	0.674449	2.65321e-06	2.48031e-05	Yes	Up	Uncharacterized protein	Uncharacterized protein	ENOG4111YIP(Conserved hypothetical, protein)
AOL_s00079g30	47.75	42.41	49.32	63.48	61.11	64.59	328.66	46.4933	63.06	0.356323	0.00169715	0.00673209	Yes	Up	Mitochondrial fission process protein 1 (Mitochondrial 18 kDa protein)	Mitochondrial fission process protein 1	ENOG4111JS3(Conserved hypothetical, protein)
AOL_s00054g243	35.6	37.96	49.5	68.2	69.64	67.43	328.33	41.02	68.4233	0.668048	1.8311e-05	0.000135798	Yes	Up	Uncharacterized protein	Benzoylformate decarboxylase	ENOG4111W50(conserved hypothetical protein); ENOG410YMBZ(-)
AOL_s00169g79	11.71	18.09	10.71	75.84	97.48	113.68	327.51	13.5033	95.6667	6.08467	2.44568e-43	1.15037e-40	Yes	Up	Uncharacterized protein	Related to beta-1,3 exoglucanase	ENOG41100QS(WSC domain)
AOL_s00007g305	25.37	33.27	65.86	60.84	72.25	68.07	325.66	41.5	67.0533	0.615743	0.00408009	0.0142103	Yes	Up	Uncharacterized protein	APA family basic amino acid/polyamine antiporter	COG0531(methyltransferase)
AOL_s00006g8	45.67	49.56	45.92	56.64	60.11	67.75	325.65	47.05	61.5	0.30712	0.0107457	0.0314694	Yes	Up	S5 DRBM domain-containing protein	S5 DRBM domain-containing protein	COG0098(Located at the back of the 30S subunit body where it stabilizes the conformation of the head with respect to the body (By similarity))
AOL_s00075g128	40.36	31.41	41.26	69.03	76.53	66.89	325.48	37.6767	70.8167	0.879589	2.35533e-06	2.22747e-05	Yes	Up	Uncharacterized protein	Phytanoyl-CoA dioxygenase	ENOG410XUSH(phytanoyl-CoA dioxygenase)
AOL_s00043g628	17.6	23.64	20.29	87.98	78.17	96.39	324.07	20.51	87.5133	3.26686	3.3888e-28	5.22167e-26	Yes	Up	Hydroxymethylglutaryl-CoA synthase, HMG-CoA synthase, EC 2.3.3.10 (3-hydroxy-3-methylglutaryl coenzyme A synthase)	Hydroxymethylglutaryl-CoA synthase	COG3425(hydroxymethylglutaryl-CoA synthase activity)
AOL_s00004g322	36.91	38.54	64.82	57.49	46.81	77.93	322.5	46.7567	60.7433	0.299137	3.52966e-06	3.1799e-05	Yes	Up	Thiamine_BP domain-containing protein	Cell wall biogenesis protein Ecm15	COG0011(Domain of unknown function DUF77)
AOL_s00080g188	42.36	33.41	47.03	54.81	73.46	71.12	322.19	40.9333	66.4633	0.623697	1.03214e-05	8.16301e-05	Yes	Up	Inosine-5'-monophosphate dehydrogenase, IMP dehydrogenase, IMPD, IMPDH, EC 1.1.1.205	Inosine-5'-monophosphate dehydrogenase	COG0517(Dentin matrix acidic phosphoprotein 1)
AOL_s00043g684	32.2	34.48	44.73	67.5	80.91	62.37	322.19	37.1367	70.26	0.891931	3.30454e-06	3.00434e-05	Yes	Up	Thioredoxin domain-containing protein	PDI protein A prpA	COG0526(Family with sequence similarity 18, member)
AOL_s00188g37	32.99	30.27	45.42	72.34	71.82	68.49	321.33	36.2267	70.8833	0.956662	1.93378e-07	2.38375e-06	Yes	Up	Elongator complex protein 1	Elongator complex protein 1	COG5290(phosphorylase kinase regulator activity)
AOL_s00043g753	36.4	39.17	42.38	63.79	63.94	74.59	320.27	39.3167	67.44	0.715303	5.93658e-07	6.54195e-06	Yes	Up	Uncharacterized protein	Aromatic-L-amino-acid decarboxylase	COG0076(GAL4)
AOL_s00080g26	25.07	29.73	43.66	62.08	75.24	83.33	319.11	32.82	73.55	1.24101	1.05307e-08	1.69878e-07	Yes	Up	Urease, EC 3.5.1.5 (Urea amidohydrolase)	Urease	COG0804(Urea amidohydrolase subunit alpha)
AOL_s00075g234	25.17	29.42	27.64	78.14	84.62	74.03	319.02	27.41	78.93	1.87961	7.21652e-21	6.26156e-19	Yes	Up	AAA domain-containing protein	DNA-binding protein SMUBP-2 isoform B	COG1112(Adaptor-related protein complex)
AOL_s00006g512	19.77	20.14	16.13	102.13	113.12	47.7	318.99	18.68	87.65	3.69218	1.62511e-12	4.80017e-11	Yes	Up	Uncharacterized protein	Uncharacterized protein	0
AOL_s00076g324	49.25	33.41	52.39	56.2	62.19	65.15	318.59	45.0167	61.18	0.359052	0.00693857	0.0219039	Yes	Up	Uncharacterized protein	Eukaryotic porin	ENOG410XS2U(Translocase of outer mitochondrial membrane 40 homolog)
AOL_s00215g474	41.98	42.86	49.61	59.97	65.38	55.78	315.58	44.8167	60.3767	0.347192	0.00467573	0.0158404	Yes	Up	ER membrane protein complex subunit 2	ER membrane protein complex subunit 2	ENOG410YT6B(ER membrane protein complex subunit 2)
AOL_s00193g177	42.42	29.6	32.62	66	73.14	68.56	312.34	34.88	69.2333	0.984901	1.99018e-06	1.93119e-05	Yes	Up	Uncharacterized protein	Protein transport protein Sec61 subunit beta	ENOG4111UAR(protein transport protein SEC61 subunit)
AOL_s00081g344	35.08	34.99	43.32	54.99	69.32	74.22	311.92	37.7967	66.1767	0.75086	2.85315e-07	3.40436e-06	Yes	Up	Glyco_hydro_63 domain-containing protein	Six-hairpin glycosidase-like protein	ENOG410XTHA(-)
AOL_s00080g197	3.26	8.51	9.42	109.75	86.19	94.07	311.2	7.06333	96.67	12.6862	9.14192e-36	2.72338e-33	Yes	Up	Uncharacterized protein	Uncharacterized protein	0
AOL_s00188g343	22.53	34.16	43.63	44.31	66.35	97.96	308.94	33.44	69.54	1.07955	4.12884e-05	0.000277085	Yes	Up	MFS domain-containing protein	Phosphate transporter A-1	ENOG410ZVN7(-)
AOL_s00076g566	46.49	45.36	53.08	50.37	46.95	65.31	307.56	48.31	54.21	0.122128	0.0107511	0.0314715	Yes	Up	Uncharacterized protein	Exo-beta-1,3-glucanase, putative	COG5309(-)
AOL_s00215g204	39.79	35.22	44.19	62.8	64.74	58.9	305.64	39.7333	62.1467	0.564094	0.000119044	0.000682858	Yes	Up	Uncharacterized protein	Amino-acid N-acetyltransferase subunit Mak10	ENOG410XS3T(N(Alpha)-acetyltransferase 35, NatC auxiliary)
AOL_s00054g393	28.02	32.45	45.57	55.9	84.61	58.76	305.31	35.3467	66.4233	0.879197	2.87577e-05	0.000201292	Yes	Up	MICOS complex subunit MIC10	MICOS complex subunit MIC10	ENOG4112535(Mitochondrial inner membrane organizing system)
AOL_s00110g132	11.53	23.7	47.37	64.83	83.83	73.6	304.86	27.5333	74.0867	1.6908	2.45246e-05	0.000175341	Yes	Up	Thioredoxin domain-containing protein	Peroxiredoxin-5, mitochondrial	COG0678(His Kinase A (phospho-acceptor) domain)
AOL_s00112g114	37.59	38.74	41.17	60.79	64.86	59.54	302.69	39.1667	61.73	0.576085	3.25185e-06	2.96247e-05	Yes	Up	Uncharacterized protein	Chitin synthase regulatory factor 3	COG0790(Essential for the assembly of ubiquinol-cytochrome c reductase. It has a direct effect on the correct occurrence of the Rieske protein, core 4, core 5 and apocytochrome b (By similarity))
AOL_s00043g718	32.33	24.85	44.25	63.05	69.15	67.8	301.43	33.81	66.6667	0.971803	1.80885e-06	1.77841e-05	Yes	Up	Omp85 domain-containing protein	Omp85 domain-containing protein	COG4775(Gram-negative-bacterium-type cell outer membrane assembly)
AOL_s00215g539	35.55	48.56	22.72	50.81	76.33	66.26	300.23	35.61	64.4667	0.810353	0.00596031	0.0193067	Yes	Up	Complex1_LYR_dom domain-containing protein	NADH-ubiquinone oxidoreductase 14.8 kDa subunit	ENOG4111S2F(Accessory subunit of the mitochondrial membrane respiratory chain NADH dehydrogenase (Complex I), that is believed to be not involved in catalysis. Complex I functions in the transfer of electrons from NADH to the respiratory chain. The immediate electron acceptor for the enzyme is believed to be ubiquinone)
AOL_s00193g132	25.97	35.85	29.06	47.73	65.31	95.91	299.83	30.2933	69.65	1.29919	3.9499e-06	3.49507e-05	Yes	Up	Uncharacterized protein	Secretion related small GTPase Rab4	ENOG410XQ9X(member RAS oncogene family)
AOL_s00054g945	49.57	34.26	49.18	56.55	61.73	47.48	298.77	44.3367	55.2533	0.246222	0.00161697	0.00646235	Yes	Up	Uncharacterized protein	DUF396-domain-containing protein	ENOG4111MZE(testis expressed 261)
AOL_s00079g163	13.44	19.55	23.29	73.56	74.37	94.03	298.24	18.76	80.6533	3.29922	2.76449e-23	3.08828e-21	Yes	Up	Precorrin-2 dehydrogenase, EC 1.3.1.76	Precorrin-2 dehydrogenase	COG0007(Multifunctional enzyme that catalyzes the SAM-dependent methylation of uroporphyrinogen III at position C-2 and C-7 to form precorrin-2 and then position C-12 or C-18 to form trimethylpyrrocorphin 2. It also catalyzes the conversion of precorrin-2 into siroheme. This reaction consists of the NAD- dependent oxidation of precorrin-2 into sirohydrochlorin and its subsequent ferrochelation in…
AOL_s00110g51	39.22	32.54	44.54	62.25	65.52	52.53	296.6	38.7667	60.1	0.550301	0.00118492	0.00495539	Yes	Up	Uncharacterized protein	Uncharacterized protein	0
AOL_s00054g442	13.6	18.02	24.15	75.28	83.21	80.52	294.78	18.59	79.67	3.28564	4.36829e-27	6.29667e-25	Yes	Up	OHCU_decarbox domain-containing protein	Allantoinase 1	ENOG4111P58(Conserved hypothetical, protein)
AOL_s00054g167	21.15	19.29	10.41	83.87	99.23	60.24	294.19	16.95	81.1133	3.78545	1.03986e-10	2.48126e-09	Yes	Up	Uncharacterized protein	Uncharacterized protein	0
AOL_s00078g302	44.95	30.65	39.93	57.66	62.46	58.41	294.06	38.51	59.51	0.545313	0.0014502	0.0058938	Yes	Up	Signal peptidase complex subunit 2	Signal peptidase complex subunit 2	ENOG41125HI(signal peptidase complex)
AOL_s00076g686	37.83	48.78	33.73	57.24	56.34	59.23	293.15	40.1133	57.6033	0.436015	0.000986754	0.0042438	Yes	Up	Uncharacterized protein	Pre-mRNA processing RNA-helicase	ENOG410XSQV(ATP-dependent RNA helicase)
AOL_s00076g519	30.94	28.87	35.27	50.64	76.4	70.98	293.1	31.6933	66.0067	1.08267	9.22541e-08	1.22326e-06	Yes	Up	Uncharacterized protein	Carboxyphosphonoenolpyruvate phosphonomutase	COG2513(methylisocitrate lyase)
AOL_s00043g407	18.65	31.54	33.23	63.61	59.6	83.57	290.2	27.8067	68.9267	1.47878	3.30503e-10	7.15182e-09	Yes	Up	Uncharacterized protein	Uncharacterized protein	0
AOL_s00076g698	25.92	33.98	28.27	61.35	63.02	73.31	285.85	29.39	65.8933	1.24203	1.88261e-10	4.31406e-09	Yes	Up	Zn(2)-C6 fungal-type domain-containing protein	Activator of stress genes 1	ENOG410XNXY(Transcription factor)
AOL_s00080g268	40.72	43.85	35.95	55.15	53.45	56.47	285.59	40.1733	55.0233	0.369648	0.00170859	0.00676675	Yes	Up	GH16 domain-containing protein	Glycosidase	COG2273(hydrolase family 16)
AOL_s00078g20	27.4	40.43	39.09	57.46	62.28	58.57	285.23	35.64	59.4367	0.667695	3.17097e-06	2.90125e-05	Yes	Up	Vacuolar protein sorting-associated protein	Vacuolar protein sorting-associated protein	COG5043(Vacuolar Protein)
AOL_s00097g626	33.46	30.82	35.64	57.09	61.9	65.94	284.85	33.3067	61.6433	0.850781	0.000256182	0.00134203	Yes	Up	PB1 domain-containing protein	PB1 domain-containing protein	ENOG41110AD(heavy metal transport detoxification protein)
AOL_s00078g575	16.23	20.07	22.08	72.35	71.35	82.58	284.66	19.46	75.4267	2.87598	9.65667e-29	1.51406e-26	Yes	Up	Uncharacterized protein	Uncharacterized protein	ENOG410XXSQ(glycoside hydrolase family 55 protein); ENOG410YDE2(glycoside hydrolase family 55 protein); ENOG410XNSB(glycoside hydrolase family 55 protein); ENOG410XTFG(-)
AOL_s00006g212	22.41	25.92	54.06	45.76	42.67	93.44	284.26	34.13	60.6233	0.776248	0.00102663	0.00438367	Yes	Up	Ammonium transporter	Ammonium transporter	COG0004(ammonium Transporter)
AOL_s00079g240	29.48	33.72	42.14	53.93	60.15	63.84	283.26	35.1133	59.3067	0.689007	3.81664e-06	3.39396e-05	Yes	Up	Aspartate--tRNA ligase, EC 6.1.1.12 (Aspartyl-tRNA synthetase)	Aspartate--tRNA ligase	COG0017(Alpha-N-arabinofuranosidase)
AOL_s00004g36	24.16	37.26	38.22	50.52	68.49	63.97	282.62	33.2133	60.9933	0.836411	1.73963e-06	1.7198e-05	Yes	Up	Uncharacterized protein	Uncharacterized protein	0
AOL_s00004g646	35.81	48.56	27.44	60.82	55.27	53.16	281.06	37.27	56.4167	0.513729	0.00138278	0.00567397	Yes	Up	Uncharacterized protein	Glycoside hydrolase family 92 protein	COG5587(TIGR02453 family)
AOL_s00080g2	35.76	33.78	40.15	50.72	56.12	64.16	280.69	36.5633	57	0.558939	9.41164e-06	7.5167e-05	Yes	Up	Saccharopine dehydrogenase [NAD(+), L-lysine-forming], SDH, EC 1.5.1.7 (Lysine--2-oxoglutarate reductase)	Saccharopine dehydrogenase [NAD(+), L-lysine-forming]	COG1748(saccharopine dehydrogenase)
AOL_s00043g736	37.41	39.38	46.86	51.4	52.05	53.59	280.69	41.2167	52.3467	0.270036	0.0128273	0.0361519	Yes	Up	AB hydrolase-1 domain-containing protein	AB hydrolase-1 domain-containing protein	ENOG410ZZXV(-); ENOG4110AQG(-)
AOL_s00054g616	22.28	39.22	38.04	47.92	70.01	62.72	280.19	33.18	60.2167	0.814848	2.32297e-05	0.000167558	Yes	Up	Dihydrolipoyl dehydrogenase, EC 1.8.1.4	Dihydrolipoyl dehydrogenase	COG1249(Conserved hypothetical, protein)
AOL_s00081g189	28.42	43.04	29.17	52.52	59.09	67.35	279.59	33.5433	59.6533	0.778396	5.38394e-05	0.000345167	Yes	Up	Uncharacterized protein	Vesicular-fusion protein S17	ENOG410XPQ6(attachment protein)
AOL_s00006g14	33.9	35.03	36.86	61.13	51.66	60.84	279.42	35.2633	57.8767	0.64127	6.91034e-05	0.000427981	Yes	Up	Uncharacterized protein	DUF1754-domain-containing protein (Fragment)	ENOG410XUSP(Eukaryotic family of unknown function (DUF1754))
AOL_s00097g625	35.81	35.34	38.55	55.62	62.62	51.3	279.24	36.5667	56.5133	0.545488	0.000849	0.00374877	Yes	Up	Sod_Cu domain-containing protein	Superoxide dismutase 1 copper chaperone	COG2608(heavy metal transport detoxification protein)
AOL_s00081g191	8.59	10.48	29.24	65.34	89.72	75.71	279.08	16.1033	76.9233	3.77686	2.76455e-10	6.07047e-09	Yes	Up	DUF4050 domain-containing protein	Uncharacterized protein	ENOG41120UP(Conserved hypothetical, protein)
AOL_s00043g23	30.31	27.09	27.21	59.34	66.29	68.32	278.56	28.2033	64.65	1.29228	7.02188e-13	2.14179e-11	Yes	Up	Pyruvate dehydrogenase E1 component subunit beta, EC 1.2.4.1	Pyruvate dehydrogenase E1 component subunit beta	COG0022(Dehydrogenase, E1 component)
AOL_s00080g302	34.01	34.12	44.05	51.07	56.22	58.52	277.99	37.3933	55.27	0.478071	0.00255399	0.00952234	Yes	Up	NMO domain-containing protein	Inosine monophosphate dehydrogenase	COG2070(Acylphosphatase (EC 3.6.1.7))
AOL_s00004g581	37.52	29.35	40.93	50.73	57.57	60.51	276.61	35.9333	56.27	0.565955	0.000592934	0.00274803	Yes	Up	Uncharacterized protein	Uncharacterized protein	0
AOL_s00173g152	43.07	34.36	38.45	47.4	56.14	56.91	276.33	38.6267	53.4833	0.384622	0.0119596	0.0342684	Yes	Up	GOLD domain-containing protein	p24 complex component	ENOG410XQCK(transmembrane emp24 domain trafficking protein 2)
AOL_s00188g228	6.18	12.26	12.44	72.74	54.69	117.28	275.59	10.2933	81.57	6.92455	1.34576e-18	8.46976e-17	Yes	Up	Uncharacterized protein	Uncharacterized protein	0
AOL_s00097g497	34.09	34.15	47.1	49.46	60.37	49.84	275.01	38.4467	53.2233	0.384342	0.00319748	0.0115598	Yes	Up	Uncharacterized protein	Putative kinetoplast-associated protein KAP	ENOG410XPMY(Conserved hypothetical, protein)
AOL_s00140g33	14.15	16	23.81	69.54	67.37	81.76	272.63	17.9867	72.89	3.05245	1.72294e-19	1.22206e-17	Yes	Up	Fe2OG dioxygenase domain-containing protein	Clavaminate synthase-like protein	COG3491(peptidase (S8 and S53, subtilisin, kexin, sedolisin)
AOL_s00007g495	17.87	26.68	18.9	60.97	53.16	94.7	272.28	21.15	69.61	2.29125	1.87704e-13	6.21705e-12	Yes	Up	Putative gamma-glutamylcyclotransferase	Putative gamma-glutamylcyclotransferase	ENOG41120WK(AIG2-like family); ENOG410XV5J(disease resistance protein Aig2)
AOL_s00215g273	15.13	22.18	21.66	61.68	64.61	85.37	270.63	19.6567	70.5533	2.58928	7.14638e-32	1.55774e-29	Yes	Up	MBOAT_2 domain-containing protein	Uncharacterized protein	ENOG4111MU2(-); ENOG410Y5F2(-); ENOG410YTKW(-)
AOL_s00176g93	15.73	12.74	11.47	73.12	73.7	80.32	267.08	13.3133	75.7133	4.68703	4.05499e-29	6.58899e-27	Yes	Up	Uncharacterized protein	Uncharacterized protein	0
AOL_s00004g232	29.73	29.91	43.73	49.71	52.16	61.17	266.41	34.4567	54.3467	0.577247	0.00138678	0.00568255	Yes	Up	Ribosomal_S17_N domain-containing protein	40S ribosomal protein S11	COG0186(One of the primary rRNA binding proteins, it binds specifically to the 5'-end of 16S ribosomal)
AOL_s00054g690	34.96	34.03	30.8	57.18	58.17	50.71	265.85	33.2633	55.3533	0.664095	6.61176e-05	0.000410913	Yes	Up	Uncharacterized protein	DSC E3 ubiquitin ligase complex subunit 2	ENOG4111CBK(UBA domain containing 2)
AOL_s00188g202	3.61	3.72	6.45	64.97	93.65	92.83	265.23	4.59333	83.8167	17.2475	3.3643e-48	3.00668e-45	Yes	Up	Uncharacterized protein	Uncharacterized protein	0
AOL_s00080g165	25.88	29.09	43.44	51.83	60.16	53.1	263.5	32.8033	55.03	0.677573	4.7208e-05	0.000310676	Yes	Up	Dihydroxy-acid dehydratase, EC 4.2.1.9	Dihydroxy-acid dehydratase	COG0129(Zinc finger protein)
AOL_s00215g881	23.63	30.02	28.84	52.07	54.18	72.6	261.34	27.4967	59.6167	1.16814	4.36193e-10	9.34833e-09	Yes	Up	Acetyltransferase component of pyruvate dehydrogenase complex, EC 2.3.1.12	Acetyltransferase component of pyruvate dehydrogenase complex	COG0508(SYNtaxin)
AOL_s00215g781	43.49	32.43	33.58	49.04	49.3	53.45	261.29	36.5	50.5967	0.38621	0.0164292	0.0443992	Yes	Up	Uncharacterized protein	Vacuolar protein-sorting-associated protein 24	COG5491(Conserved hypothetical, protein)
AOL_s00173g66	13.54	18.02	13.39	81.55	69.25	65.1	260.85	14.9833	71.9667	3.80311	7.70476e-18	4.50049e-16	Yes	Up	Uncharacterized protein	Pcc1-domain-containing protein	ENOG4112BW0(Conserved hypothetical, protein); ENOG410YX9H(Transcription factor Pcc1)
AOL_s00110g44	26.79	24.08	35.68	56.56	57.18	58.58	258.87	28.85	57.44	0.990988	3.11887e-07	3.69673e-06	Yes	Up	Ubiquinone biosynthesis protein COQ4, mitochondrial (Coenzyme Q biosynthesis protein 4)	Ubiquinone biosynthesis protein COQ4, mitochondrial	COG5031(Component of the coenzyme Q biosynthetic pathway. May play a role in organizing a multi-subunit COQ enzyme complex required for coenzyme Q biosynthesis. Required for steady-state levels of other COQ polypeptides (By similarity))
AOL_s00007g122	42.37	33.18	33.62	44.51	51.72	52.39	257.79	36.39	49.54	0.361363	0.00600523	0.0194181	Yes	Up	Dolichyl-diphosphooligosaccharide--protein glycotransferase, EC 2.4.99.18	Dolichyl-diphosphooligosaccharide--protein glycotransferase	COG1287(oligosaccharyl transferase STT3 subunit)
AOL_s00083g474	49.1	35.99	33.49	42.68	49.52	46.93	257.71	39.5267	46.3767	0.173301	0.00027351	0.00141949	Yes	Up	CDP-diacylglycerol--serine O-phosphatidyltransferase, EC 2.7.8.8 (Phosphatidylserine synthase)	CDP-diacylglycerol--serine O-phosphatidyltransferase	COG1183(Cdp-diacylglycerol--serine o-phosphatidyltransferase)
AOL_s00080g285	19.45	21.6	31.91	42.49	63.72	78.3	257.47	24.32	61.5033	1.52892	3.86002e-09	6.87191e-08	Yes	Up	Uncharacterized protein	Multidrug resistance protein CDR2	COG1131(Guanylate Cyclase)
AOL_s00188g14	21.53	44	24.29	61.22	52.24	53.06	256.34	29.94	55.5067	0.85393	0.00154087	0.00619469	Yes	Up	U3 small nucleolar RNA-associated protein 25, U3 snoRNA-associated protein 25	U3 small nucleolar RNA-associated protein 25	ENOG410XP00(DEAD-box RNA helicase-like protein required for pre-18S rRNA processing, specifically at sites A0, A1, and A2 (By similarity))
AOL_s00054g920	34.36	37	37.59	44.63	56.02	44.94	254.54	36.3167	48.53	0.336301	0.000415301	0.00202531	Yes	Up	Sm domain-containing protein	U6 snRNA-associated Sm-like protein LSm6	COG1958(-); ENOG4111TU9(-)
AOL_s00173g147	31.04	31.8	36.49	46.76	56.73	51.02	253.84	33.11	51.5033	0.555522	2.57592e-05	0.000183142	Yes	Up	Uncharacterized protein	Uncharacterized protein	ENOG410Z6GA(TPR); ENOG410XTCJ(TPR); COG0457(repeat-containing protein); ENOG410XNP1(repeat-containing protein); COG0666(repeat-containing protein); COG5245(repeat-containing protein)
AOL_s00210g167	16.7	17.45	24.2	59.58	68.06	67.74	253.73	19.45	65.1267	2.34841	1.1827e-20	9.87829e-19	Yes	Up	Uncharacterized protein	Uncharacterized protein	ENOG4111XUW(-); ENOG4111529(-)
AOL_s00054g235	36.83	29.02	18.44	58.99	53.61	55.56	252.45	28.0967	56.0533	0.995017	0.000573563	0.00267673	Yes	Up	UBC core domain-containing protein	Ubiquitin-conjugating enzyme ubcP3	ENOG410Y0NU(ubiquitin-conjugating enzyme)
AOL_s00083g499	20.64	38.75	29.18	39.17	62.25	62.32	252.31	29.5233	54.58	0.848707	0.0120153	0.034373	Yes	Up	NADH dehydrogenase [ubiquinone] 1 beta subcomplex subunit 9 (Complex I-B22) (NADH-ubiquinone oxidoreductase B22 subunit)	NADH dehydrogenase [ubiquinone] 1 beta subcomplex subunit 9	ENOG41126R4(LYR family)
AOL_s00215g671	21.28	22.54	29.68	53.86	61.44	63.36	252.16	24.5	59.5533	1.43075	3.77789e-10	8.11611e-09	Yes	Up	Adenosine kinase, AK, EC 2.7.1.20 (Adenosine 5'-phosphotransferase)	Adenosine kinase	COG0524(Conserved hypothetical, protein)
AOL_s00188g27	37.73	37.62	32.47	47.9	53.87	41.54	251.13	35.94	47.77	0.32916	0.0109663	0.0319861	Yes	Up	Ornithine carbamoyltransferase, mitochondrial (Ornithine transcarbamylase)	Ornithine carbamoyltransferase, mitochondrial	COG0078(ornithine carbamoyltransferase)
AOL_s00097g324	33.14	30.7	28.31	46.68	54.62	57.62	251.07	30.7167	52.9733	0.724579	3.23191e-06	2.9473e-05	Yes	Up	TMP-TENI domain-containing protein	Putative thiamine biosynthetic bifunctional enzyme	COG0352(Condenses 4-methyl-5-(beta-hydroxyethyl)thiazole monophosphate (THZ-P) and 2-methyl-4-amino-5-hydroxymethyl pyrimidine pyrophosphate (HMP-PP) to form thiamine monophosphate (TMP) (By similarity))
AOL_s00173g19	16.26	23.81	26.48	53.77	54.33	76.13	250.78	22.1833	61.41	1.76829	7.23659e-14	2.629e-12	Yes	Up	ATP citrate synthase, EC 2.3.3.8	ATP citrate synthase	COG0045(Succinyl-CoA ligase ADP-forming subunit alpha)
AOL_s00043g243	29.48	34.74	39.31	47.22	45.97	53.01	249.73	34.51	48.7333	0.412151	0.000605091	0.00279467	Yes	Up	Uncharacterized protein	Argonaute	ENOG410XP07(eukaryotic translation initiation factor 2c)
AOL_s00006g74	38.41	33.66	33.75	48.3	47.83	47.66	249.61	35.2733	47.93	0.358817	0.0077613	0.0239264	Yes	Up	Hemerythrin domain-containing protein	Hemerythrin domain-containing protein	ENOG4111UC9(-)
AOL_s00006g179	27.87	32.73	43.49	43.36	36.63	64.94	249.02	34.6967	48.31	0.392353	0.0135065	0.0377452	Yes	Up	Uncharacterized protein	Uncharacterized protein	ENOG410YYM5(Nucleoporin 160kDa)
AOL_s00083g33	35.1	30.37	52.04	47.68	52.72	30.79	248.7	39.17	43.73	0.116416	0.00265017	0.00982354	Yes	Up	Uncharacterized protein	Uncharacterized protein	0
AOL_s00083g492	17.14	23.23	22.59	68.91	75.21	41.31	248.39	20.9867	61.81	1.9452	1.32621e-07	1.71276e-06	Yes	Up	HIT domain-containing protein	Adenosine 5'-monophosphoramidase	COG0537(converts alpha-aldose to the beta-anomer. It is active on D-glucose, L-arabinose, D-xylose, D-galactose, maltose and lactose (By similarity))
AOL_s00109g44	32.15	30.26	31.97	46.4	51.63	54.35	246.76	31.46	50.7933	0.614537	7.99557e-06	6.53764e-05	Yes	Up	Uncharacterized protein	C-22 sterol desaturase	COG2124(adenylyl cyclase-associated protein)
AOL_s00112g103	28.83	28.86	33.27	59.54	50.32	44.78	245.6	30.32	51.5467	0.700088	0.000780539	0.00349548	Yes	Up	Copper transport protein	Copper transport protein	ENOG4111WQX(copper transporter)
AOL_s00043g4	38.34	40.7	35.84	40.13	46.06	43.68	244.75	38.2933	43.29	0.130484	0.00241996	0.0090685	Yes	Up	Protein kinase domain-containing protein	Dual specificity protein kinase yak1	ENOG410XPET(Biotin apoprotein ligase)
AOL_s00075g141	18.43	24.68	35.65	43.74	61.42	58.4	242.32	26.2533	54.52	1.07669	1.83421e-07	2.28305e-06	Yes	Up	Isocitrate dehydrogenase [NADP], EC 1.1.1.42	Isocitrate dehydrogenase [NADP]	COG0538(isocitrate dehydrogenase (NADp))
AOL_s00140g99	26.28	34.22	28.6	49.35	49.48	54.35	242.28	29.7	51.06	0.719192	8.58147e-05	0.000517494	Yes	Up	DNA-directed RNA polymerases I, II, and III subunit RPABC1	DNA-directed RNA polymerases I, II, and III subunit RPABC1	COG2012(DNA-dependent RNA polymerase catalyzes the transcription of DNA into RNA using the four ribonucleoside triphosphates as substrates)
AOL_s00079g25	36.02	34.04	30.1	46.25	42.58	52.98	241.97	33.3867	47.27	0.415835	0.00391429	0.0137562	Yes	Up	Peptide hydrolase, EC 3.4.-.-	Peptide hydrolase	COG2234(-)
AOL_s00043g388	28.25	33.45	27.15	54.12	50.07	48.28	241.32	29.6167	50.8233	0.716038	1.87157e-06	1.828e-05	Yes	Up	WSC domain-containing protein	WSC domain-containing protein	ENOG4111FP9(serine-threonine rich protein); ENOG41100QS(WSC domain); ENOG410Y3TC(WSC domain); ENOG410XSD2(G- protein-coupled receptor); ENOG410ZJXB(WSC domain)
AOL_s00076g551	21.96	35.91	27.12	53.15	45.59	56.87	240.6	28.33	51.87	0.830921	2.52431e-06	2.36723e-05	Yes	Up	Uncharacterized protein	Uncharacterized protein	0
AOL_s00083g310	26.94	30.08	25.16	48.59	48.42	58.93	238.12	27.3933	51.98	0.897542	1.45186e-08	2.23327e-07	Yes	Up	Uncharacterized protein	Uncharacterized protein	0
AOL_s00007g356	25.76	29.45	18.7	50.33	49.28	60.79	234.31	24.6367	53.4667	1.17021	3.78188e-06	3.37312e-05	Yes	Up	Signal peptidase complex catalytic subunit SEC11, EC 3.4.21.89	Signal peptidase complex catalytic subunit SEC11	COG0681(Signal peptidase i)
AOL_s00083g170	31.6	29.8	26.82	45.97	48.53	51.08	233.8	29.4067	48.5267	0.650193	0.000330328	0.00167545	Yes	Up	Protein transport protein SEC23	Protein transport protein SEC23	COG5047(transport protein)
AOL_s00076g314	27.2	29.06	25.7	53.67	47.4	50.32	233.35	27.32	50.4633	0.847121	1.56562e-05	0.000118777	Yes	Up	Adenylyl-sulfate kinase, EC 2.7.1.25	Adenylyl-sulfate kinase	COG0529(Catalyzes the synthesis of activated sulfate (By similarity))
AOL_s00078g33	28.04	40.87	33.27	39.94	42.63	44.25	229	34.06	42.2733	0.241143	0.00393094	0.0138038	Yes	Up	Endonuclease, EC 3.1.30.-	Endonuclease	COG1864(DNA RNA NON-specific endonuclease)
AOL_s00097g126	24.13	20.92	39.55	41.96	54.41	47.07	228.04	28.2	47.8133	0.695508	0.000414037	0.00202089	Yes	Up	Uncharacterized protein	Gephyrin	COG0521(molybdenum cofactor biosynthesis protein)
AOL_s00078g500	24.23	22.47	28.25	51.26	49.32	51.78	227.31	24.9833	50.7867	1.03282	4.41435e-07	5.01283e-06	Yes	Up	Uncharacterized protein	Uncharacterized protein	ENOG410XZCF(Involved in the selective degradation of mitochondria via autophagy during starvation and at post-log phase (By similarity))
AOL_s00007g251	20.94	26.35	39.93	45.92	45.83	47.36	226.33	29.0733	46.37	0.594932	0.00553053	0.0181581	Yes	Up	Uncharacterized protein	DUF866-domain-containing protein	ENOG4111J9K(Chromosome 1 open reading frame 123)
AOL_s00215g451	31.81	28.17	28.36	43.8	42.39	47.61	222.14	29.4467	44.6	0.514603	0.00347871	0.0124109	Yes	Up	Protein FYV4, mitochondrial	Uncharacterized protein	ENOG4111MZM(IGR protein motif); ENOG410Y4Y2(Conserved hypothetical, protein)
AOL_s00173g210	17.82	29.87	40.29	41.26	38.74	53.31	221.29	29.3267	44.4367	0.515231	0.00584981	0.0190177	Yes	Up	Uncharacterized protein	Uncharacterized protein	0
AOL_s00078g28	19.9	29.28	30.39	37.77	55.34	48.43	221.11	26.5233	47.18	0.778811	5.63684e-05	0.000358978	Yes	Up	CMP/dCMP-type deaminase domain-containing protein	CMP/dCMP-type deaminase domain-containing protein	COG0117(Converts 2,5-diamino-6-(ribosylamino)-4(3h)-pyrimidinone 5'-phosphate into 5-amino-6-(ribosylamino)-2,4(1h,3h)- pyrimidinedione 5'-phosphate (By similarity))
AOL_s00007g270	19.35	37.21	33.33	40.18	49.42	41.45	220.94	29.9633	43.6833	0.457893	0.00401466	0.0140647	Yes	Up	Uncharacterized protein	Uncharacterized protein	0
AOL_s00078g603	29.8	26.43	40.23	35.49	43.56	44.57	220.08	32.1533	41.2067	0.281567	0.000759881	0.00342119	Yes	Up	Uncharacterized protein	Uncharacterized protein	0
AOL_s00079g43	24.75	32	30.31	41.28	46.15	44.45	218.94	29.02	43.96	0.514817	5.26063e-05	0.000338964	Yes	Up	Uncharacterized protein	Cobalamin (Vitamin B12) biosynthesis CobW-like protein	COG0523(DEAD DEAH box helicase)
AOL_s00109g199	21.79	27.35	23.99	49.91	51.27	42.27	216.58	24.3767	47.8167	0.961575	1.76619e-08	2.6663e-07	Yes	Up	OGFr_N domain-containing protein	Uncharacterized protein	ENOG4111XCW(receptor activity)
AOL_s00054g390	14.58	25.52	21.33	49.47	42.63	62.02	215.55	20.4767	51.3733	1.50887	4.67002e-07	5.27635e-06	Yes	Up	Uncharacterized protein	UBP5, Ubiquitin C-terminal hydrolase	COG0580(UPF0187 protein)
AOL_s00083g217	29.95	28.02	27.95	41.47	40.3	47.69	215.38	28.64	43.1533	0.50675	0.000106815	0.000623631	Yes	Up	Glycerophosphocholine acyltransferase 1	Glycerophosphocholine acyltransferase 1	ENOG410ZJFK(Conserved hypothetical, protein)
AOL_s00075g209	19.39	26.76	20.46	40.42	43.53	64.37	214.93	22.2033	49.44	1.22669	1.17896e-06	1.20969e-05	Yes	Up	Phosphatidylserine decarboxylase proenzyme 2, EC 4.1.1.65 [Cleaved into: Phosphatidylserine decarboxylase 2 beta chain; Phosphatidylserine decarboxylase 2 alpha chain ]	Phosphatidylserine decarboxylase proenzyme 2	COG0688(Phosphatidylserine decarboxylase)
AOL_s00188g33	8.02	9.86	10.25	64.59	62.25	59.84	214.81	9.37667	62.2267	5.63633	2.24316e-31	4.45491e-29	Yes	Up	Guanylate kinase, EC 2.7.4.8	Guanylate kinase	COG0194(Essential for recycling GMP and indirectly, cGMP (By similarity)); ENOG410YC53(Essential for recycling GMP and indirectly, cGMP (By similarity))
AOL_s00078g588	4	2.82	6.61	52.9	54.95	93.42	214.7	4.47667	67.09	13.9866	7.05868e-30	1.21906e-27	Yes	Up	Uncharacterized protein	DUF614 domain containing protein	ENOG410YY1A(arabinogalactan endo-1,4-beta-galactosidase); COG5146(PaNtothenate Kinase); ENOG41120PW(PLAC8 family)
AOL_s00043g607	22.92	33.02	32.39	36.04	42.38	46.14	212.89	29.4433	41.52	0.410166	0.00156942	0.0062981	Yes	Up	Uncharacterized protein	Peroxisomal adenine nucleotide transporter 1	ENOG410ZNC0(peroxisomal membrane protein)
AOL_s00169g29	17.38	17.52	25.75	44.28	52.69	55.11	212.73	20.2167	50.6933	1.5075	1.81273e-11	4.77888e-10	Yes	Up	Uncharacterized protein	Oleate delta-12 desaturase	COG3239(linoleoyl-CoA desaturase activity)
AOL_s00007g382	24.5	20.07	39.75	40.79	47.29	40.17	212.57	28.1067	42.75	0.520991	2.11255e-06	2.03447e-05	Yes	Up	DNA_LIGASE_A3 domain-containing protein	DNA ligase/mRNA capping enzyme	ENOG41115JR(DNA ligase); COG1793(DNA ligase)
AOL_s00080g320	24.47	25.09	30.21	46.39	46.4	39.43	211.99	26.59	44.0733	0.657515	4.8006e-05	0.000315463	Yes	Up	Uncharacterized protein	WD repeat-containing protein 5	ENOG410XP3K(peptidase S41 family protein)
AOL_s00078g200	29.64	35.34	30.08	38.87	35.9	42.02	211.85	31.6867	38.93	0.228592	0.00343601	0.012288	Yes	Up	PWI domain-containing protein	PWI domain-containing protein	ENOG4111IMU(serine arginine repetitive matrix)
AOL_s00097g360	26.23	25.39	37.18	32.74	47.25	41.85	210.64	29.6	40.6133	0.372072	0.00800631	0.0245379	Yes	Up	Peptidase A1 domain-containing protein	Peptidase A1 domain-containing protein	ENOG410XNV7(aspartic)
AOL_s00054g857	16.24	24	24.89	47.86	48.78	48.86	210.63	21.71	48.5	1.23399	2.4092e-08	3.51241e-07	Yes	Up	Uridylate kinase, UK, EC 2.7.4.14 (ATP:UMP phosphotransferase) (Deoxycytidylate kinase, CK, dCMP kinase) (Uridine monophosphate kinase, UMP kinase, UMPK)	Uridylate kinase	COG0563(Catalyzes the reversible transfer of the terminal phosphate group between ATP and AMP. Plays an important role in cellular energy homeostasis and in adenine nucleotide metabolism (By similarity))
AOL_s00075g107	8.48	13.88	23.7	79.55	38.64	45.99	210.24	15.3533	54.7267	2.56448	0.000578394	0.00269505	Yes	Up	DUF4536 domain-containing protein	Uncharacterized protein	0
AOL_s00097g459	25.78	24.84	36.04	39.4	43.4	40.6	210.06	28.8867	41.1333	0.423956	0.00276167	0.010182	Yes	Up	Phosphatidylserine decarboxylase proenzyme 1, mitochondrial, EC 4.1.1.65 [Cleaved into: Phosphatidylserine decarboxylase 1 beta chain; Phosphatidylserine decarboxylase 1 alpha chain ]	Phosphatidylserine decarboxylase proenzyme 1, mitochondrial	COG0688(-)
AOL_s00076g666	32.83	42.83	26.65	27.72	36.05	43.51	209.59	34.1033	35.76	0.0485779	0.00260691	0.00967926	Yes	Up	Uncharacterized protein	Mago nashi domain-containing protein	ENOG4111FJ7(Mago nashi)
AOL_s00043g809	30.27	35.8	24.27	36.97	48.37	33.83	209.51	30.1133	39.7233	0.319128	0.0140897	0.0390828	Yes	Up	Glyco_hydro_79C domain-containing protein	Glycoside hydrolase family 79 protein	ENOG410YCS9(-); ENOG410XSM1(glycoside hydrolase family 79 protein); ENOG4111GNP(-)
AOL_s00043g520	24.29	26.09	29.53	44.67	43.06	40.58	208.22	26.6367	42.77	0.605681	7.02975e-05	0.000434774	Yes	Up	Uncharacterized protein	Actin depolymerizing protein	ENOG410XS1J(Twinfilin, actin-binding protein, homolog)
AOL_s00004g300	0.58	2.85	2.08	51.22	70.24	81.2	208.17	1.83667	67.5533	35.7804	2.48789e-32	5.7011e-30	Yes	Up	Uncharacterized protein	Uncharacterized protein	0
AOL_s00076g518	22.56	31.23	32.35	34.46	45.42	41.78	207.8	28.7133	40.5533	0.412352	0.00136075	0.00559641	Yes	Up	C2 domain-containing protein	C2 domain-containing protein	ENOG410ZN2X(C2 domain-containing protein)
AOL_s00173g253	20.74	26.59	24.35	47.55	46.15	42	207.38	23.8933	45.2333	0.893136	2.42125e-07	2.94004e-06	Yes	Up	Uncharacterized protein	3-ketodihydrosphingosine reductase tsc10	ENOG410YF8M(reductase)
AOL_s00080g406	21.22	22.85	28.68	38.26	43.6	51.58	206.19	24.25	44.48	0.834227	9.01811e-07	9.50411e-06	Yes	Up	MFS domain-containing protein	MFS monocarboxylate transporter	COG0477(-); ENOG410YB2N(Major Facilitator Superfamily); ENOG4111F0K(solute carrier family 16, member 7 (monocarboxylic acid transporter 2)); ENOG411008K(Major Facilitator Superfamily); ENOG410ZJAI(Major Facilitator Superfamily)
AOL_s00079g28	27.41	26.47	15.23	37.13	58.16	41.46	205.86	23.0367	45.5833	0.97873	0.00184712	0.00723371	Yes	Up	CoA_binding domain-containing protein	NAD(P)-binding domain	ENOG41129ZB(Conserved hypothetical, protein)
AOL_s00078g608	18.27	26.09	41.29	36.46	54.43	29.25	205.79	28.55	40.0467	0.402685	0.00483014	0.0162767	Yes	Up	Uncharacterized protein	Uncharacterized protein	0
AOL_s00215g823	27.14	25.65	26.8	38.21	37.76	50.18	205.74	26.53	42.05	0.584998	0.000382485	0.00189588	Yes	Up	Uncharacterized protein	7-alpha-hydroxysteroid dehydrogenase	COG1028(Protein PLANT CADMIUM RESISTANCE); COG0300(Protein PLANT CADMIUM RESISTANCE)
AOL_s00210g237	21.09	15.03	33.23	43.99	38.39	53.9	205.63	23.1167	45.4267	0.965105	0.00103752	0.00442169	Yes	Up	GST C-terminal domain-containing protein	GST C-terminal domain-containing protein	COG0435(glutathione Stransferase); COG1011(Hydrolase)
AOL_s00006g256	25.72	31.47	41.92	26.89	33.65	45.67	205.32	33.0367	35.4033	0.0716376	0.00243931	0.00912904	Yes	Up	40S ribosomal protein S7	40S ribosomal protein S7	ENOG410ZYKB(ribosomal protein S7)
AOL_s00215g290	25.74	19.87	18.03	50.06	45.45	46.03	205.18	21.2133	47.18	1.22407	1.31425e-06	1.32577e-05	Yes	Up	Ubiquitin-like domain-containing protein	Ubiquitin-like domain-containing protein	ENOG4111XJK(Conserved hypothetical, protein)
AOL_s00173g35	18.39	19.13	25.35	49.16	45.05	46.9	203.98	20.9567	47.0367	1.24447	7.90926e-09	1.30415e-07	Yes	Up	HEME_HALOPEROXIDASE domain-containing protein	Cloroperoxidase	ENOG410YCQ0(Peroxidase, family 2); ENOG4111SZK(Peroxidase, family 2); ENOG410YFIW(Peroxidase, family 2); ENOG410YGZ9(Peroxidase, family 2)
AOL_s00078g385	26.32	25.53	31.16	37.72	35.95	47.25	203.93	27.67	40.3067	0.456692	0.00107281	0.0045504	Yes	Up	Uncharacterized protein	Uncharacterized protein	0
AOL_s00054g374	25.78	23.28	25.82	45.04	44.77	37.26	201.95	24.96	42.3567	0.696982	2.95464e-05	0.000206294	Yes	Up	AAA_16 domain-containing protein	Origin recognition complex subunit 5	ENOG410XSY0(origin recognition complex subunit); ENOG410YY5E(Conserved hypothetical, protein)
AOL_s00007g541	23.34	23.84	19.61	38.03	45.72	51.34	201.88	22.2633	45.03	1.02261	6.46492e-07	7.03739e-06	Yes	Up	Uncharacterized protein	Adenylate kinase	COG0563(Peroxisomal membrane protein)
AOL_s00215g28	17.13	24.02	18.97	47.18	45.5	48.75	201.55	20.04	47.1433	1.35246	2.62079e-10	5.78322e-09	Yes	Up	Uncharacterized protein	Pyroglutamyl peptidase-like protein type I	ENOG4111XZZ(Pyroglutamyl peptidase type I)
AOL_s00193g95	21.12	20.22	22.52	40.14	41.56	53.44	199	21.2867	45.0467	1.11619	9.07624e-10	1.81059e-08	Yes	Up	Uncharacterized protein	Cys/Met metabolism PLP-dependent enzyme	COG0626(molybdopterin synthase small subunit CnxG)
AOL_s00076g83	5.84	9.57	8.25	51.22	54.16	69.2	198.24	7.88667	58.1933	6.3787	1.28076e-43	6.35899e-41	Yes	Up	Uncharacterized protein	Phosphoglycerate mutase	COG0406(RNA splicing)
AOL_s00043g281	14.57	37.39	12.5	31.01	24.26	78.45	198.18	21.4867	44.5733	1.07446	0.00685954	0.0216851	Yes	Up	Epimerase domain-containing protein	Related to dihydroflavonol-4-reductases	COG0451(Nad-dependent epimerase dehydratase)
AOL_s00215g565	17.84	28.31	28.54	36.79	39.72	46.97	198.17	24.8967	41.16	0.653233	0.0022517	0.00852327	Yes	Up	Malate dehydrogenase, EC 1.1.1.37	Malate dehydrogenase	COG0039(aspartic)
AOL_s00169g61	16.64	25.68	23.52	42.95	39.83	47.87	196.49	21.9467	43.55	0.984356	1.19034e-06	1.21578e-05	Yes	Up	Uncharacterized protein	Glutathione S-transferase	COG0625(desaturase)
AOL_s00076g69	24.21	17.6	27.94	42.81	41.05	42.87	196.48	23.25	42.2433	0.816918	3.28262e-05	0.000225668	Yes	Up	Uncharacterized protein	Fe superoxide dismutase	COG0605(C2H2 finger domain protein)
AOL_s00004g285	19.57	26.91	21.53	39.36	41.07	47.58	196.02	22.67	42.67	0.882223	3.66702e-07	4.26166e-06	Yes	Up	Uncharacterized protein	Pre-mRNA-splicing factor srp2	COG0724(Rna-binding protein)
AOL_s00075g176	15.57	20.57	20.94	42.34	45.4	50.02	194.84	19.0267	45.92	1.41345	5.94117e-13	1.84362e-11	Yes	Up	Uncharacterized protein	Uncharacterized protein	ENOG410XZC1(-)
AOL_s00210g57	29.96	34.55	13.17	42.48	36.55	38.13	194.84	25.8933	39.0533	0.508239	0.0139723	0.0388277	Yes	Up	Uncharacterized protein	Benzoate 4-monooxygenase cytochrome P450	COG2124(Cytochrome p450); ENOG410YGYB(Cytochrome P450)
AOL_s00079g162	22.74	29.06	33.87	33.23	36.09	39.38	194.37	28.5567	36.2333	0.268822	0.00482477	0.0162652	Yes	Up	Uncharacterized protein	GTP-binding protein RHO3	COG1100(cop9 signalosome complex subunit)
AOL_s00215g111	27.38	21.09	26.87	39.15	43.32	36.28	194.09	25.1133	39.5833	0.576188	0.00278831	0.0102632	Yes	Up	Ceramide glucosyltransferase, EC 2.4.1.80 (GLCT-1) (Glucosylceramide synthase) (UDP-glucose ceramide glucosyltransferase) (UDP-glucose:N-acylsphingosine D-glucosyltransferase)	Ceramide glucosyltransferase	COG1215(Exonuclease); COG5087(Exonuclease)
AOL_s00007g572	21.68	28.96	24.65	34.29	37.66	45.94	193.18	25.0967	39.2967	0.565812	0.00325237	0.0117298	Yes	Up	Uncharacterized protein	Mitochondrial glyco protein	ENOG4111MS5(Mitochondrial glycoprotein family protein)
AOL_s00043g386	19.55	20.69	29.67	41.07	37.39	44.45	192.82	23.3033	40.97	0.758118	7.58204e-05	0.000463479	Yes	Up	GPI-anchored domain-containing protein	GPI-anchored domain-containing protein	ENOG410YUHQ(Extracellular matrix protein); ENOG4111V6E(serine-threonine rich protein); ENOG410ZDMK(serine-threonine rich protein)
AOL_s00079g305	17.51	27.62	29.42	35.81	35.31	47.07	192.74	24.85	39.3967	0.585379	5.54856e-11	1.37743e-09	Yes	Up	Uncharacterized protein	Multidrug resistance-associated protein 1	COG1132(Conserved hypothetical, protein)
AOL_s00054g588	20.36	19.57	27.79	43.36	41.53	39.81	192.42	22.5733	41.5667	0.841406	4.47027e-06	3.90908e-05	Yes	Up	Altered inheritance of mitochondria protein 24, mitochondrial	Altered inheritance of mitochondria protein 24, mitochondrial	ENOG410ZMYN(Altered inheritance of mitochondria protein 24, mitochondrial)
AOL_s00193g156	22.42	25.87	30.83	36.95	38.64	36.73	191.44	26.3733	37.44	0.419616	0.000900231	0.00392648	Yes	Up	Fe2OG dioxygenase domain-containing protein	Naringenin 3-dioxygenase	COG3491(ribosomal protein)
AOL_s00210g49	21.69	29.38	24.87	34.07	34.64	46.39	191.04	25.3133	38.3667	0.51567	0.00785266	0.0241664	Yes	Up	Rhodanese domain-containing protein	Rhodanese domain-containing protein	COG0607(-)
AOL_s00080g83	14.39	9.29	7.18	52.63	62.18	44.92	190.59	10.2867	53.2433	4.17596	1.15381e-15	5.15581e-14	Yes	Up	Uncharacterized protein	Uncharacterized protein	0
AOL_s00043g473	21.48	19.06	27.25	40.69	38.8	42.9	190.18	22.5967	40.7967	0.805429	0.000207995	0.00111575	Yes	Up	Uncharacterized protein	54S ribosomal protein L12, mitochondrial	COG0222(Seems to be the binding site for several of the factors involved in protein synthesis and appears to be essential for accurate translation (By similarity))
AOL_s00215g94	20.76	31.7	16.94	41.38	44.56	34.59	189.93	23.1333	40.1767	0.736744	0.00420934	0.014564	Yes	Up	Uncharacterized protein	BolA domain-containing protein	COG0271(Spc97 Spc98 family protein)
AOL_s00078g574	11.94	15.94	17.4	40.28	47.28	56.89	189.73	15.0933	48.15	2.19015	1.22697e-18	7.83247e-17	Yes	Up	Uncharacterized protein	Glucan 1,3-beta-glucosidase	ENOG410YDE2(-); ENOG410XXSQ(glycoside hydrolase family 55 protein); ENOG410XTFG(glycoside hydrolase family 55 protein); ENOG410XNSB(glycoside hydrolase family 55 protein)
AOL_s00004g654	17.2	28.15	29.4	32.06	38.09	44.47	189.37	24.9167	38.2067	0.533378	0.00107916	0.00457268	Yes	Up	PPIase cyclophilin-type domain-containing protein	Fumarate hydratase	COG0114(fumarate hydratase class II)
AOL_s00188g203	26.76	14.06	15.41	46.72	46.36	39.42	188.73	18.7433	44.1667	1.35639	4.78579e-05	0.000314721	Yes	Up	Uncharacterized protein	Uncharacterized protein	0
AOL_s00097g102	20.97	28.69	23.85	38.93	37.12	38.69	188.25	24.5033	38.2467	0.560876	0.000141799	0.000799531	Yes	Up	tRNA wybutosine-synthesizing protein 2, tRNA-yW-synthesizing protein 2 (tRNA(Phe) (4-demethylwyosine(37)-C(7)) aminocarboxypropyltransferase)	tRNA wybutosine-synthesizing protein 2	COG2520(Glutathione-dependent formaldehyde-activating enzyme)
AOL_s00054g949	16.31	16	17.71	48.53	45.21	44.05	187.81	16.6733	45.93	1.7547	4.44994e-14	1.65017e-12	Yes	Up	J domain-containing protein	J domain-containing protein	COG2214(Located at the top of the head of the 30S subunit, it contacts several helices of the 16S rRNA. In the 70S ribosome it contacts the 23S rRNA (bridge B1a) and protein L5 of the 50S subunit (bridge B1b), connecting the 2 subunits)
AOL_s00193g35	16.62	27.68	19.44	35.31	41.36	46.72	187.13	21.2467	41.13	0.935833	5.0314e-06	4.33055e-05	Yes	Up	Trafficking protein particle complex subunit BET3	Trafficking protein particle complex subunit BET3	ENOG410Z1VV(trafficking protein particle complex)
AOL_s00081g219	6.66	7.32	11.58	44.37	46.25	70.33	186.51	8.52	53.65	5.29695	1.99398e-27	2.92134e-25	Yes	Up	Alpha-aminoadipate reductase, EC 1.2.1.31, EC 1.2.1.95 (L-aminoadipate-semialdehyde dehydrogenase)	Alpha-aminoadipate reductase	COG3320(domain protein)
AOL_s00215g117	17.08	18.23	20.95	39.37	41.66	48.97	186.26	18.7533	43.3333	1.3107	2.04059e-13	6.72942e-12	Yes	Up	Uncharacterized protein	GTPase of the Ras superfamily required to recruit Arl1p to the Golgi	ENOG410ZMDV(ADP-ribosylation factor related protein 1)
AOL_s00078g263	22.68	31.22	20.46	34.83	38.89	38.09	186.17	24.7867	37.27	0.503631	0.000280577	0.00145027	Yes	Up	Uncharacterized protein	Tankyrase-2	COG0666(Ankyrin Repeat); ENOG4110T3C(IPT/TIG domain)
AOL_s00076g272	21.78	27.2	24.72	33.57	36.47	41.74	185.48	24.5667	37.26	0.516689	1.93767e-05	0.000142644	Yes	Up	Zn(2)-C6 fungal-type domain-containing protein	Zn(2)-C6 fungal-type DNA-binding domain	ENOG410Y6GS(C6 finger domain protein)
AOL_s00188g297	24.62	25.92	31.14	32.37	33.83	36.24	184.12	27.2267	34.1467	0.254163	0.0156135	0.0425679	Yes	Up	Methionine aminopeptidase 2, MAP 2, MetAP 2, EC 3.4.11.18 (Peptidase M)	Methionine aminopeptidase 2	COG0024(-)
AOL_s00054g579	23.27	24.25	30.81	32.71	38.81	34.22	184.07	26.11	35.2467	0.34993	0.0074741	0.0232503	Yes	Up	J domain-containing protein	J domain-containing protein	ENOG4111XBC(Hsp40 co-chaperone Jid1); ENOG41122Z6(DnaJ domain)
AOL_s00054g372	17.62	17.75	25.96	37.14	46.03	38.64	183.14	20.4433	40.6033	0.986141	7.016e-07	7.60947e-06	Yes	Up	DLH domain-containing protein	DLH domain-containing protein	ENOG410XTFS(Ring finger protein); COG0412(dienelactone hydrolase); ENOG410XP67(dienelactone hydrolase)
AOL_s00006g440	22.16	19.28	31.48	33.41	33.63	41.77	181.73	24.3067	36.27	0.492183	0.0164546	0.0444543	Yes	Up	Uncharacterized protein	54S ribosomal protein L19, mitochondrial	COG0080(This protein binds directly to 23S ribosomal RNA (By similarity))
AOL_s00083g163	20.67	24.51	23.57	38.08	37.92	35.5	180.25	22.9167	37.1667	0.621818	6.45888e-06	5.40762e-05	Yes	Up	Uncharacterized protein	Uracil phosphoribosyltransferase	COG0035(selenoprotein)
AOL_s00004g5	16.24	22.41	22.03	34.87	44.49	39.67	179.71	20.2267	39.6767	0.961602	2.32473e-08	3.42275e-07	Yes	Up	Pyr_redox_2 domain-containing protein	Related to mitochondrial cytosolically directed NADH dehydrogenase	COG1252(Nadh dehydrogenase)
AOL_s00043g413	18.25	36.08	17.62	25.98	34.12	46.61	178.66	23.9833	35.57	0.483113	0.0126093	0.0357177	Yes	Up	Inositol-pentakisphosphate 2-kinase, EC 2.7.1.158	Inositol-pentakisphosphate 2-kinase	ENOG411295H(Conserved hypothetical, protein)
AOL_s00170g4	23.25	24.5	26.58	35.83	35.05	31.53	176.74	24.7767	34.1367	0.377775	0.00225794	0.00853967	Yes	Up	Phytase-like domain-containing protein	Esterase-like activity of phytase-domain-containing protein	COG4222(PHOsphatase)
AOL_s00076g114	20.5	24.83	24.28	30.33	40.57	35.3	175.81	23.2033	35.4	0.525643	0.0103653	0.0305749	Yes	Up	Mitoc_mL59 domain-containing protein	54S ribosomal protein L25, mitochondrial	ENOG41126J9(60S ribosomal protein L25)
AOL_s00054g760	19.15	22.75	27.14	28.4	34.79	43.21	175.44	23.0133	35.4667	0.541136	4.81201e-05	0.00031598	Yes	Up	Phospho-2-dehydro-3-deoxyheptonate aldolase, EC 2.5.1.54	Phospho-2-dehydro-3-deoxyheptonate aldolase	COG0722(Stereospecific condensation of phosphoenolpyruvate (PEP) and D-erythrose-4-phosphate (E4P) giving rise to 3-deoxy-D- arabino-heptulosonate-7-phosphate (DAHP) (By similarity))
AOL_s00043g619	27.61	26.71	17.26	36.83	27.32	39.48	175.21	23.86	34.5433	0.447751	0.0171497	0.0458165	Yes	Up	1-acyl-sn-glycerol-3-phosphate acyltransferase, EC 2.3.1.51	1-acyl-sn-glycerol-3-phosphate acyltransferase	COG0204(Conserved hypothetical, protein)
AOL_s00193g93	9.53	15.58	18.48	38.06	41.84	51.6	175.09	14.53	43.8333	2.01675	1.28124e-10	3.00536e-09	Yes	Up	Peptidyl-prolyl cis-trans isomerase, PPIase, EC 5.2.1.8	Peptidyl-prolyl cis-trans isomerase	COG0652(molybdopterin synthase small subunit CnxG)
AOL_s00004g638	14.18	20.6	18.02	39.18	43.56	38.92	174.46	17.6	40.5533	1.30417	2.05077e-06	1.98352e-05	Yes	Up	Glucosamine 6-phosphate N-acetyltransferase, EC 2.3.1.4	Glucosamine 6-phosphate N-acetyltransferase	COG0454(acetyltransferase)
AOL_s00169g42	12.25	20.88	25.77	42.31	37.39	35.72	174.32	19.6333	38.4733	0.959593	0.01504	0.0411813	Yes	Up	Uncharacterized protein	Uncharacterized protein	0
AOL_s00043g342	16.35	14.81	28.34	33.03	35.28	46.2	174.01	19.8333	38.17	0.924538	2.21189e-05	0.000160582	Yes	Up	Epimerase domain-containing protein	Methylglyoxal reductase (NADPH-dependent) gre2	COG0451(-)
AOL_s00215g89	20.48	25.67	20.35	36	35.07	36.11	173.68	22.1667	35.7267	0.611729	6.78613e-06	5.65743e-05	Yes	Up	PAN2-PAN3 deadenylation complex catalytic subunit PAN2, EC 3.1.13.4 (PAB1P-dependent poly(A)-specific ribonuclease) (Poly(A)-nuclease deadenylation complex subunit 2, PAN deadenylation complex subunit 2)	PAN2-PAN3 deadenylation complex catalytic subunit PAN2	COG0847(Conserved hypothetical, protein)
AOL_s00215g133	3.47	9.52	22.51	39.92	54.91	41.88	172.21	11.8333	45.57	2.85099	5.4652e-11	1.36051e-09	Yes	Up	Uncharacterized protein	GTPase-activating protein	ENOG41127BV(Conserved hypothetical, protein)
AOL_s00081g335	22.9	18.48	20.58	32.67	34.54	42.72	171.89	20.6533	36.6433	0.774209	1.41036e-05	0.000108285	Yes	Up	Acetylornithine transaminase, EC 2.6.1.11	Acetylornithine transaminase	COG4992(The alpha subunit is responsible for the aldol cleavage of indoleglycerol phosphate to indole and glyceraldehyde 3- phosphate (By similarity))
AOL_s00110g23	23.58	23.55	24.63	32.94	31.37	34.83	170.9	23.92	33.0467	0.38155	0.00114736	0.00481406	Yes	Up	Uncharacterized protein	Phosphatidyl synthase	COG0558(Conserved hypothetical, protein)
AOL_s00188g168	23.38	27.02	25.76	27.3	35.41	31.11	169.98	25.3867	31.2733	0.23188	0.0145655	0.0401641	Yes	Up	Uncharacterized protein	Nuclear WD PRL1	ENOG410Y9RS(CCCH zinc finger and SMR); ENOG41101K4(CCCH zinc finger and SMR)
AOL_s00043g483	23.52	18.47	21.42	39.92	20.69	45.13	169.15	21.1367	35.2467	0.66756	0.00153751	0.00618395	Yes	Up	Uncharacterized protein	Uncharacterized protein	ENOG4111CD1(-); ENOG410XZNR(-)
AOL_s00097g624	16.86	28.03	18.71	36.7	28.25	40.47	169.02	21.2	35.14	0.657547	7.75917e-05	0.000472691	Yes	Up	Uncharacterized protein	Mitochondrial 54S ribosomal protein YmL23	COG0102(This protein is one of the early assembly proteins of the 50S ribosomal subunit, although it is not seen to bind rRNA by itself. It is important during the early stages of 50S assembly (By similarity))
AOL_s00007g505	13.94	14.03	20.03	42.97	41.05	36.72	168.74	16	40.2467	1.51542	1.24245e-07	1.60924e-06	Yes	Up	Signal peptidase subunit 3	Signal peptidase subunit 3	ENOG4110TZP(signal peptidase)
AOL_s00054g365	10.78	12.58	21.58	39.57	44.27	39.57	168.35	14.98	41.1367	1.74611	6.30788e-10	1.31714e-08	Yes	Up	Uncharacterized protein	Homocysteine synthase CysD	COG2873(o-acetylhomoserine)
AOL_s00076g29	23.73	14.62	26.43	33.48	39.77	29.25	167.28	21.5933	34.1667	0.582278	0.00264197	0.00980128	Yes	Up	Uncharacterized protein	Uncharacterized protein	0
AOL_s00215g645	16.7	18.06	28.42	34.97	38.02	31.01	167.18	21.06	34.6667	0.646091	0.000580584	0.00270385	Yes	Up	PIPK domain-containing protein	PIPK domain-containing protein	ENOG41125YE(Phosphatidylinositol-4-phosphate 5-Kinase)
AOL_s00004g575	18.96	22.97	25.2	30.27	32.51	37.24	167.15	22.3767	33.34	0.489945	0.000643486	0.00295066	Yes	Up	Phosphatidylethanolamine N-methyltransferase, PE methyltransferase, PEAMT, PEMT, EC 2.1.1.17	Phosphatidylethanolamine N-methyltransferase	ENOG410XPQM(Catalyzes the first step in the conversion of phosphatidylethanolamine to phosphatidylcholine during the methylation pathway of phosphatidylcholine biosynthesis (By similarity))
AOL_s00081g7	18.92	22.37	24.35	32.17	34.95	34.19	166.95	21.88	33.77	0.543419	8.63376e-06	6.95134e-05	Yes	Up	Uncharacterized protein	Uncharacterized protein	0
AOL_s00140g47	5.6	10.96	20.49	33.49	36.67	59.58	166.79	12.35	43.2467	2.50175	1.6172e-07	2.02422e-06	Yes	Up	Uncharacterized protein	Uncharacterized protein	0
AOL_s00173g70	24.35	17.62	22.88	24.58	32.76	42.76	164.95	21.6167	33.3667	0.543562	0.00303918	0.0110591	Yes	Up	PABS domain-containing protein	Putrescine aminopropyltransferase	COG0421(Catalyzes the production of spermidine from putrescine and decarboxylated S-adenosylmethionine (dcSAM), which serves as an aminopropyl donor (By similarity))
AOL_s00054g58	22.09	23.25	20.78	31.66	35.94	30.87	164.59	22.04	32.8233	0.489262	0.0013338	0.00550332	Yes	Up	Uncharacterized protein	Conserved glutamic acid-rich protein	0
AOL_s00097g338	23.44	16.07	18.28	31.66	40.27	34.75	164.47	19.2633	35.56	0.845994	0.00210958	0.00805672	Yes	Up	Rhodanese domain-containing protein	Arsenical-resistance protein 2	ENOG4111UFH(emopamil binding protein (sterol isomerase))
AOL_s00043g813	16.04	21.98	20.5	35.31	35.29	34.96	164.08	19.5067	35.1867	0.803828	2.44376e-07	2.96335e-06	Yes	Up	F-box domain-containing protein	F-box domain-containing protein	ENOG4111V0A(-)
AOL_s00109g21	18.79	20	25.26	30.86	36.78	32.22	163.91	21.35	33.2867	0.559094	0.000169023	0.000932445	Yes	Up	Peptide hydrolase, EC 3.4.-.-	Peptide hydrolase	COG2234(Phosphorylase is an important allosteric enzyme in carbohydrate metabolism. Enzymes from different sources differ in their regulatory mechanisms and in their natural substrates. However, all known phosphorylases share catalytic and structural properties (By similarity)); COG1218(3'(2'),5'bisphosphate nucleotidase)
AOL_s00109g31	16.34	17.3	14.79	32.85	35.6	46.4	163.28	16.1433	38.2833	1.37146	6.73555e-10	1.3969e-08	Yes	Up	Uncharacterized protein	PhzF family phenazine biosynthesis protein	COG0384(phenazine biosynthesis protein, phzf family); ENOG410XPQV(PRP19 PSO4 pre-mRNA processing factor 19 homolog (S. cerevisiae))
AOL_s00110g177	13.56	20.95	17.22	38.89	36.06	36.52	163.2	17.2433	37.1567	1.15484	2.14681e-06	2.06302e-05	Yes	Up	Sulfhydryl oxidase, EC 1.8.3.2	Sulfhydryl oxidase	COG5054(Coatomer protein complex subunit alpha)
AOL_s00006g449	28.22	20.69	16.46	31.01	31.25	35.22	162.85	21.79	32.4933	0.491204	0.011241	0.032617	Yes	Up	Fip1 domain-containing protein	Cleavage and polyadenylylation specificity factor subunit Fip1	COG5213(mRNA processing); COG0234(mRNA processing)
AOL_s00007g461	22.76	28.99	20.01	27.45	30.94	32.61	162.76	23.92	30.3333	0.268116	0.000811472	0.00359907	Yes	Up	Septin-type G domain-containing protein	Cell division control protein 12	COG5019(Cell division control protein); COG5019(Cell division control protein)
AOL_s00083g395	18.45	13.59	21.07	39.52	29.89	39.88	162.4	17.7033	36.43	1.0578	0.000105284	0.000616191	Yes	Up	Uncharacterized protein	Cytochrome oxidase c subunit VIb-domain-containing protein	ENOG41126R5(Conserved hypothetical, protein)
AOL_s00075g38	19.8	17.82	22.58	30.52	40.79	30.47	161.98	20.0667	33.9267	0.690698	6.36234e-05	0.000399247	Yes	Up	Uncharacterized protein	Carrier protein YMC2	ENOG410Z9ZS(carrier protein)
AOL_s00215g357	21.27	9	20.04	30.48	32.94	47.9	161.63	16.77	37.1067	1.21268	0.00011056	0.000642441	Yes	Up	MICOS complex subunit MIC60 (Mitofilin)	MICOS complex subunit MIC60	ENOG410Y49V(Multifunctional regulator of mitochondrial architecture and protein biogenesis. May act in concert with ATP synthase dimers to generate inner membrane structure and consequently normal mitochondrial morphology. Plays a role in keeping cristae membranes connected to the inner boundary membrane. Promotes protein import via the mitochondrial intermembrane space assembly (MIA) pathway (By…
AOL_s00210g313	19.07	13.41	29.6	27.87	25.06	46.45	161.46	20.6933	33.1267	0.600838	0.012251	0.0349163	Yes	Up	C2H2-type domain-containing protein	Pre-60s factor	ENOG410YA0G(-); ENOG410XPH0(-)
AOL_s00007g400	16.42	19.4	24.65	33.58	35.54	31.19	160.78	20.1567	33.4367	0.658839	1.525e-05	0.000115991	Yes	Up	Uncharacterized protein	Exo-beta-1,3-glucanase, putative	ENOG410XNSB(vacuolar protein sorting 54 homolog (S. cerevisiae)); ENOG410XTFG(glycoside hydrolase family 55 protein)
AOL_s00080g153	13.99	20.21	25.05	26.86	36.39	37.2	159.7	19.75	33.4833	0.695359	2.29505e-05	0.000165677	Yes	Up	Uncharacterized protein	40S ribosomal protein S19	COG2238(Ribosomal protein)
AOL_s00076g608	20.3	19.14	20.25	31.82	36.63	31.36	159.5	19.8967	33.27	0.672139	2.37104e-05	0.000170064	Yes	Up	V-type proton ATPase subunit C	V-type proton ATPase subunit C	COG5127(ATP hydrolysis coupled proton transport)
AOL_s00173g325	20.15	20.8	25.81	27.06	33.57	31.78	159.17	22.2533	30.8033	0.384212	0.00028869	0.00148704	Yes	Up	Uncharacterized protein	Uncharacterized protein	0
AOL_s00043g641	15.74	18.08	23.88	25.15	38.81	36.89	158.55	19.2333	33.6167	0.747834	6.22802e-05	0.000391419	Yes	Up	Uncharacterized protein	Related to cutinase negative acting protein	ENOG4111MZ2(Ribonucleoprotein); ENOG4111FDY(Rna-binding protein); COG0724(Rna-binding protein)
AOL_s00110g158	12.44	15.56	23.99	30.55	35.82	39.69	158.05	17.33	35.3533	1.04001	3.15121e-05	0.000218652	Yes	Up	Uncharacterized protein	Nucleolar essential protein 1	COG1756(Methyltransferase involved in ribosomal biogenesis. Specifically catalyzes the N1-methylation of the pseudouridine corresponding to position 914 in M.jannaschii 16S rRNA (By similarity))
AOL_s00054g954	18.69	24.54	31.81	31.23	25.51	25.6	157.38	25.0133	27.4467	0.0972814	0.00200392	0.00773944	Yes	Up	Uncharacterized protein	Uncharacterized protein	0
AOL_s00110g144	20.16	19	28.49	26.59	32.89	30.14	157.27	22.55	29.8733	0.32476	0.0113186	0.0327998	Yes	Up	Uncharacterized protein	Threalose-6-phosphate phosphatase	COG1877(glycerophosphoryl diester phosphodiesterase)
AOL_s00140g53	13.07	16.54	16.07	36.97	39.12	35.23	157	15.2267	37.1067	1.43695	1.57004e-13	5.33514e-12	Yes	Up	Uncharacterized protein	Di-copper centre-containing protein	ENOG4111GD1(Common central domain of tyrosinase); ENOG410XS94(Common central domain of tyrosinase); ENOG410ZQXE(tyrosinase)
AOL_s00169g38	11.08	15.84	27.18	31.66	29.88	40.59	156.23	18.0333	34.0433	0.8878	0.000186623	0.00101389	Yes	Up	RING-type domain-containing protein	RBR-type E3 ubiquitin transferase	ENOG4111UX5(IBR domain); ENOG41117CS(-); ENOG410XP9Y(RING finger) protein); ENOG410Y5R1(Ring finger protein)
AOL_s00210g117	17.44	23.44	19.74	27.71	33.56	34.01	155.9	20.2067	31.76	0.571758	7.76539e-05	0.000472747	Yes	Up	Uncharacterized protein	Uncharacterized protein	0
AOL_s00078g277	11.96	15.35	24.07	31.47	37.09	35.69	155.63	17.1267	34.75	1.029	4.45806e-06	3.90222e-05	Yes	Up	Uncharacterized protein	Carboxypeptidase Y inhibitor	COG1881(-); COG1335(-)
AOL_s00006g98	20.5	14.73	25.45	29.76	32.05	32.65	155.14	20.2267	31.4867	0.556691	0.00206273	0.00791003	Yes	Up	Uncharacterized protein	Related to ribosomal protein YmL11, mitochondrial	ENOG410ZI3P(Conserved hypothetical, protein)
AOL_s00079g14	16.94	13.7	7.93	40.14	30.8	45.38	154.89	12.8567	38.7733	2.01582	1.41925e-07	1.82764e-06	Yes	Up	54S ribosomal protein L4, mitochondrial	54S ribosomal protein L4, mitochondrial	ENOG41121MX((ribosomal) protein)
AOL_s00117g20	18.68	16.89	22.8	33.64	33.53	28.51	154.05	19.4567	31.8933	0.639198	0.000348217	0.00174897	Yes	Up	Protein kinase domain-containing protein	Non-specific serine/threonine protein kinase	ENOG410XPP3(Conserved hypothetical, protein)
AOL_s00079g202	20.19	18.16	20.88	32.17	31.3	30.57	153.27	19.7433	31.3467	0.587709	3.88411e-05	0.000263171	Yes	Up	Uncharacterized protein	Uncharacterized protein	ENOG410XU5Y(Conserved hypothetical, protein)
AOL_s00215g773	20.75	20.98	22.12	29.49	26.79	32.95	153.08	21.2833	29.7433	0.397494	0.00861359	0.0261036	Yes	Up	Uncharacterized protein	Translation machinery-associated protein 46	COG5252(zinc finger)
AOL_s00210g235	18.78	20.87	19.46	31.23	28.37	34.35	153.06	19.7033	31.3167	0.58941	3.79462e-06	3.3802e-05	Yes	Up	Tr-type G domain-containing protein	Hsp70 suppressor, GTPase facilitates ribosomal subunit dissociation	COG5256(metallocarboxypeptidase activity)
AOL_s00007g412	21.21	21.67	19.54	24.3	29.56	35.91	152.19	20.8067	29.9233	0.438161	0.00186984	0.0072885	Yes	Up	Uncharacterized protein	Eukaryotic initiation factor 4A-12	COG0513(Dtdp-4-dehydrorhamnose reductase)
AOL_s00215g47	13.19	23.1	11.94	27.3	39.25	36.94	151.72	16.0767	34.4967	1.14576	7.3057e-06	6.03988e-05	Yes	Up	Uncharacterized protein	Uncharacterized protein	ENOG410Y7SC(Conserved hypothetical, protein)
AOL_s00054g843	18.23	18.61	18.19	30.23	35.07	31.24	151.57	18.3433	32.18	0.754316	1.1497e-06	1.18374e-05	Yes	Up	Uncharacterized protein	Sphingolipid C9-methyltransferase 2	COG2230(cyclopropane-fatty-acyl-phospholipid synthase)
AOL_s00117g17	19.84	18.36	25.95	26.9	28.65	30.79	150.49	21.3833	28.78	0.345908	0.0042974	0.0147943	Yes	Up	E3 ubiquitin-protein ligase listerin, EC 2.3.2.27 (RING-type E3 ubiquitin transferase listerin)	E3 ubiquitin-protein ligase listerin	COG5219(positive regulation of collateral sprouting)
AOL_s00193g139	18.67	24.25	18.21	19.63	37.57	31.65	149.98	20.3767	29.6167	0.45346	0.00151689	0.00610926	Yes	Up	Uncharacterized protein	Methyltransferase LaeA	ENOG4111HNN(regulator of secondary metabolism LaeA)
AOL_s00076g226	16.96	18.35	16.8	29.79	35.71	32.33	149.94	17.37	32.61	0.877375	1.2077e-07	1.57248e-06	Yes	Up	CAAX prenyl protease, EC 3.4.24.84	CAAX prenyl protease	COG0501(ribosomal protein l34)
AOL_s00054g409	18.71	22.48	21.94	28.74	26.26	31.78	149.91	21.0433	28.9267	0.374624	0.00728224	0.0227398	Yes	Up	Uncharacterized protein	Uncharacterized protein	ENOG410Y8F4(Conserved hypothetical, protein)
AOL_s00004g411	17.31	24.29	16.3	26.62	29.28	35.97	149.77	19.3	30.6233	0.586701	0.0130247	0.0365813	Yes	Up	F-actin-capping protein subunit alpha	F-actin-capping protein subunit alpha	ENOG410ZAWX(capping protein (actin filament) muscle Z-line, alpha); ENOG41109EW(-)
AOL_s00043g437	15.96	19.09	23.5	28.31	26.74	35.86	149.46	19.5167	30.3033	0.55269	0.000444179	0.00214575	Yes	Up	Uncharacterized protein	Uncharacterized protein	0
AOL_s00006g380	5.67	7.49	14.66	37.63	48.6	35.33	149.38	9.27333	40.52	3.36952	1.73493e-13	5.80714e-12	Yes	Up	Uncharacterized protein	Uncharacterized protein	0
AOL_s00078g243	12.15	16.06	14.79	34.37	34.67	36.79	148.83	14.3333	35.2767	1.46116	2.94141e-15	1.23415e-13	Yes	Up	Tubulin alpha chain	Tubulin alpha chain	COG5023(Together with NAD(P)HX epimerase, which catalyzes the epimerization of the S- and R-forms, the enzyme allows the repair of both epimers of NAD(P)HX, a damaged form of NAD(P)H that is a result of enzymatic or heat-dependent hydration (By similarity))
AOL_s00173g235	17.89	22.59	18.56	27.81	28.61	33.2	148.66	19.68	29.8733	0.517954	0.00145977	0.00592687	Yes	Up	Mitogen-activated protein kinase, EC 2.7.11.24	Mitogen-activated protein kinase	ENOG410XNY0(Rtf1, Paf1 RNA polymerase II complex component, homolog (S. cerevisiae))
AOL_s00109g84	17.12	17.74	22.05	29.23	32.67	29.51	148.32	18.97	30.47	0.60622	0.000265139	0.00138247	Yes	Up	Orotidine 5'-phosphate decarboxylase, EC 4.1.1.23	Orotidine 5'-phosphate decarboxylase	COG0284(Catalyzes the decarboxylation of orotidine 5'- monophosphate (OMP) to uridine 5'-monophosphate (UMP) (By similarity))
AOL_s00004g443	15.07	15.56	20.63	31.25	32.03	33.43	147.97	17.0867	32.2367	0.886656	7.09541e-07	7.67696e-06	Yes	Up	Uncharacterized protein	Bestrophin, RFP-TM, chloride channel-domain-containing protein	COG3781(UPF0187 protein)
AOL_s00210g106	7.35	13.42	7.7	33.36	40.38	44.33	146.54	9.49	39.3567	3.14717	4.83373e-12	1.34997e-10	Yes	Up	Uncharacterized protein	Uncharacterized protein	ENOG410Y7R8(whole genome shotgun sequence)
AOL_s00215g807	6.22	10.14	19.66	30.6	41.06	38.65	146.33	12.0067	36.77	2.06247	0.000228756	0.00121329	Yes	Up	Uncharacterized protein	Uncharacterized protein	ENOG4111DHI(-); ENOG410Y8TK(-); ENOG4110V7C(-)
AOL_s00169g77	4.67	8.58	6.83	36.84	41.64	47.49	146.05	6.69333	41.99	5.27341	9.87768e-35	2.59638e-32	Yes	Up	Glyco_trans_2-like domain-containing protein	Glyco-trans-2-3 multi-domain protein	ENOG410YPH2(Conserved hypothetical, protein)
AOL_s00004g146	7.46	20.33	12.66	29.29	32.81	41.82	144.37	13.4833	34.64	1.5691	1.20427e-05	9.35874e-05	Yes	Up	Uncharacterized protein	Uncharacterized protein	0
AOL_s00215g80	19.08	16.87	16.25	33.43	30.3	28.3	144.23	17.4	30.6767	0.763027	0.000101839	0.000598771	Yes	Up	Complex1_30kDa domain-containing protein	Putative nadh-ubiquinone oxidoreductase-like protein	COG0852(NDH-1 shuttles electrons from NADH, via FMN and iron- sulfur (Fe-S) centers, to quinones in the respiratory chain. The immediate electron acceptor for the enzyme in this species is believed to be ubiquinone. Couples the redox reaction to proton translocation (for every two electrons transferred, four hydrogen ions are translocated across the cytoplasmic membrane), and thus conserves the r…
AOL_s00076g572	8.64	13.72	12.65	36.84	35.74	35.98	143.57	11.67	36.1867	2.10083	7.81398e-17	4.03662e-15	Yes	Up	Uncharacterized protein	Uncharacterized protein	0
AOL_s00004g378	20.02	16.77	21.22	28.66	28.75	28.11	143.53	19.3367	28.5067	0.474229	0.00145989	0.00592687	Yes	Up	Protein-tyrosine-phosphatase, EC 3.1.3.48	Protein-tyrosine-phosphatase	COG2453(inorganic anion transmembrane transporter activity)
AOL_s00006g450	24.14	13.48	6.05	34.93	29.41	34.9	142.91	14.5567	33.08	1.2725	0.0188524	0.0496277	Yes	Up	Uncharacterized protein	Uncharacterized protein	0
AOL_s00054g496	13.03	15.95	16	22.85	29.85	44.67	142.35	14.9933	32.4567	1.16474	4.40528e-07	5.0089e-06	Yes	Up	Aconitate hydratase, mitochondrial, Aconitase, EC 4.2.1.-	Aconitate hydratase, mitochondrial	COG1048(aconitate hydratase)
AOL_s00075g228	17.59	19.57	9.91	32.39	32.4	30.25	142.11	15.69	31.68	1.01912	0.000465535	0.00223562	Yes	Up	Uncharacterized protein	ADP-ribosylation factor, Arf Arf6	ENOG410XP1U(small GTPase mediated signal transduction)
AOL_s00007g531	13.23	17.05	13.26	25.97	28.67	43.84	142.02	14.5133	32.8267	1.26183	1.09396e-07	1.43564e-06	Yes	Up	Uncharacterized protein	Mitochondrial DNA replication protein YHM2	ENOG410YAYP(mitochondrial)
AOL_s00054g969	13.58	17.55	21.91	23.23	28.13	37.61	142.01	17.68	29.6567	0.677413	0.00103905	0.0044261	Yes	Up	Uncharacterized protein	Putative LaeA-like methyltransferase	ENOG410YZSD(-); ENOG410YNN4(-); ENOG410YNGR(Methyltransferase domain); ENOG4110BMH(-)
AOL_s00004g228	13.67	14.97	5.6	28.86	39.61	39.11	141.82	11.4133	35.86	2.14194	7.18695e-06	5.95271e-05	Yes	Up	Polysacc_synt_4 domain-containing protein	DUF757-domain-containing protein	ENOG4111SHF(chromosome X open reading frame 26)
AOL_s00043g406	15.7	12.16	19.48	28.09	33.2	33.04	141.67	15.78	31.4433	0.992607	0.000365747	0.00182608	Yes	Up	Gamma-glutamylcyclotransferase, EC 4.3.2.9	Gamma-glutamylcyclotransferase	ENOG4111YID(-); COG4195(Replication Protein); ENOG410ZW22(AIG2-like family)
AOL_s00188g96	19.67	16.88	16.92	25.47	34.36	27.63	140.93	17.8233	29.1533	0.635684	0.000362693	0.00181286	Yes	Up	Porphobilinogen synthase, EC 4.2.1.24 (Porphobilinogen synthase)	Delta-aminolevulinic acid dehydratase	COG0113(delta-aminolevulinic acid dehydratase)
AOL_s00080g62	13.77	20.76	19.21	26.91	31.06	29.09	140.8	17.9133	29.02	0.620022	3.07668e-05	0.000213979	Yes	Up	Uncharacterized protein	Uncharacterized protein	COG0679(Auxin Efflux Carrier)
AOL_s00215g70	15.1	17.41	17.76	27.69	34.32	28.29	140.57	16.7567	30.1	0.7963	2.69583e-05	0.000190757	Yes	Up	Deacetylase sirtuin-type domain-containing protein	NAD-dependent deacetylase, sirtuin family	COG0846(-); COG5134(-)
AOL_s00188g107	8.56	10.42	27.41	25.42	37.7	30.79	140.3	15.4633	31.3033	1.02436	5.44868e-09	9.38652e-08	Yes	Up	Uncharacterized protein	Uncharacterized protein	0
AOL_s00215g854	18.84	23.31	16.7	27.67	27.45	26.25	140.22	19.6167	27.1233	0.382668	0.0043644	0.0149754	Yes	Up	Uncharacterized protein	GPI transamidase component PIG-T	ENOG410XRR0(GPI transamidase component)
AOL_s00004g511	16.64	21.77	18.19	24.45	28.55	30.46	140.06	18.8667	27.82	0.474558	0.00183263	0.00718341	Yes	Up	Uncharacterized protein	DUF676 domain-containing protein	ENOG41108CF(-)
AOL_s00083g269	14.59	17.68	20.22	26.15	31.66	29.07	139.37	17.4967	28.96	0.655172	9.74665e-06	7.74963e-05	Yes	Up	Glyco_trans_2-like domain-containing protein	Glycosyl transferase family group 2-domain-containing protein	ENOG410YPH2(endo alpha-1,4 polygalactosaminidase)
AOL_s00004g120	17.91	13.34	24.42	29.31	27.77	26.57	139.32	18.5567	27.8833	0.502605	0.00500463	0.0167201	Yes	Up	Phospho-2-dehydro-3-deoxyheptonate aldolase, EC 2.5.1.54	Phospho-2-dehydro-3-deoxyheptonate aldolase	COG3200(phospho-2-dehydro-3-deoxyheptonate aldolase)
AOL_s00083g289	15.32	23.83	15.66	27.01	27.78	29.55	139.15	18.27	28.1133	0.53877	0.00172114	0.00680725	Yes	Up	NmrA domain-containing protein	Aromatic alcohol reductase	ENOG410XRKR(Isoflavone reductase)
AOL_s00054g430	14.58	15.11	15.11	30.34	27.96	35.33	138.43	14.9333	31.21	1.08996	2.69379e-05	0.000190757	Yes	Up	SRP9-21 domain-containing protein	SRP9-21 domain-containing protein	ENOG410YW1V(Signal recognition particle 9 kDa protein (SRP9)); ENOG4112BC6(Signal recognition particle 9 kDa protein (SRP9))
AOL_s00004g147	7.4	14.96	21.85	26.09	34.97	32.17	137.44	14.7367	31.0767	1.1088	1.74119e-07	2.17029e-06	Yes	Up	Uncharacterized protein	Uncharacterized protein	ENOG410YXA5(-)
AOL_s00078g557	16.42	22.84	11.75	28.75	33.8	23.67	137.23	17.0033	28.74	0.690257	0.00105161	0.00446895	Yes	Up	1-alkyl-2-acetylglycerophosphocholine esterase, EC 3.1.1.47	1-alkyl-2-acetylglycerophosphocholine esterase	ENOG4111FH0(Platelet-activating factor acetylhydrolase)
AOL_s00076g30	15.71	20.54	23.31	24.87	22.33	30.24	137	19.8533	25.8133	0.300201	0.00116949	0.00489542	Yes	Up	Uncharacterized protein	Uncharacterized protein	ENOG410YAH4(Conserved hypothetical, protein)
AOL_s00075g152	5.35	9.12	11.17	36.52	37.46	37.31	136.93	8.54667	37.0967	3.34048	1.37483e-15	6.08262e-14	Yes	Up	LMWPc domain-containing protein	Protein-tyrosine-phosphatase	COG0394(PHOsphatase)
AOL_s00054g226	22.56	14.42	11.76	32.37	31.31	23.66	136.08	16.2467	29.1133	0.791957	0.00174918	0.00689565	Yes	Up	1,3-beta-glucanosyltransferase, EC 2.4.1.-	1,3-beta-glucanosyltransferase	ENOG410YD58(1,3-beta-glucanosyltransferase)
AOL_s00006g22	11.35	18.9	10.34	28.59	28.42	38.45	136.05	13.53	31.82	1.35181	4.19659e-07	4.7899e-06	Yes	Up	Transcription initiation factor IIA subunit 2	Transcription initiation factor IIA subunit 2	COG5123(TFIIA is a component of the transcription machinery of RNA polymerase II and plays an important role in transcriptional activation (By similarity))
AOL_s00188g30	17.15	17.45	21.36	26.4	28.57	24.83	135.76	18.6533	26.6	0.426019	4.40161e-05	0.000292688	Yes	Up	ANAPC4_WD40 domain-containing protein	Superkiller	ENOG410XP1Z(50S ribosomal protein l17); COG0333(50s ribosomal protein l32)
AOL_s00110g157	22.28	19.64	16.65	22.73	26.01	28.13	135.44	19.5233	25.6233	0.312447	0.0142872	0.0395063	Yes	Up	Protein transport protein SEC24 (Protein transport protein sec24)	Protein transport protein SEC24	COG5028(SEC24 family, member)
AOL_s00210g257	14.57	15.76	20.26	25.77	34.13	24.64	135.13	16.8633	28.18	0.671081	9.40176e-05	0.000559039	Yes	Up	MFS domain-containing protein	Multidrug resistance protein fnx1	ENOG410XNQK(von Hippel-Lindau)
AOL_s00075g63	13.2	20.25	15.72	28.8	25.57	31.48	135.02	16.39	28.6167	0.745983	4.00752e-06	3.53556e-05	Yes	Up	Uncharacterized protein	Mitochondrial inner membrane protein required for protein import	ENOG410Y37Q(-)
AOL_s00076g502	10.12	9.27	11.96	31.82	35.3	36.22	134.69	10.45	34.4467	2.29633	9.10858e-18	5.21817e-16	Yes	Up	Ethanolamine-phosphate cytidylyltransferase, EC 2.7.7.14 (CTP:phosphoethanolamine cytidylyltransferase)	Ethanolamine-phosphate cytidylyltransferase	COG0615(Feruloyl esterase)
AOL_s00188g9	15.59	20.76	18.22	24.73	27.67	27.35	134.32	18.19	26.5833	0.461426	0.000114704	0.000663071	Yes	Up	Protein kinase domain-containing protein	Septation	ENOG410XQGS(Coiled-coil domain containing 12)
AOL_s00081g96	12.1	14.99	23.84	20.96	29.63	32.49	134.01	16.9767	27.6933	0.631259	0.00377402	0.0133419	Yes	Up	40S ribosomal protein S6	40S ribosomal protein S6	COG2125(40s ribosomal protein s6)
AOL_s00004g607	16.75	10.17	19.2	29.48	27.61	30.14	133.35	15.3733	29.0767	0.89137	0.000550986	0.00258894	Yes	Up	Uncharacterized protein	ATP synthase subunit g	ENOG4111TZ1(Mitochondrial membrane ATP synthase (F(1)F(0) ATP synthase or Complex V) produces ATP from ADP in the presence of a proton gradient across the membrane which is generated by electron transport complexes of the respiratory chain. F-type ATPases consist of two structural domains, F(1) - containing the extramembraneous catalytic core, and F(0) - containing the membrane proton channel, li…
AOL_s00080g402	13.02	16.53	21.2	27.5	29.06	25.8	133.11	16.9167	27.4533	0.622857	7.43646e-05	0.000455203	Yes	Up	CHAT domain-containing protein	CHAT domain-containing protein	ENOG410YNYI(Tetratricopeptide tpr_2 repeat protein); ENOG4111WPW(-); ENOG410ZVFP(-)
AOL_s00215g190	17.73	19.16	20.15	23.01	28.17	24.06	132.28	19.0133	25.08	0.319074	0.0105697	0.0310729	Yes	Up	Glutamine amidotransferase type-2 domain-containing protein	Glucosamine 6-phosphate synthetase	COG0121(Glutamine amidotransferase)
AOL_s00006g1	13.93	16.81	19.26	21.57	32.58	27.94	132.09	16.6667	27.3633	0.6418	0.000363349	0.00181512	Yes	Up	Uncharacterized protein	Dynactin subunit 5	ENOG410YENR(dynactin)
AOL_s00083g146	13.76	10.97	11.06	31.04	32.5	31.04	130.37	11.93	31.5267	1.64264	5.06853e-06	4.35552e-05	Yes	Up	N-acetyltransferase domain-containing protein	N-terminal acetyltransferase	COG0456(RTA1 domain protein)
AOL_s00110g60	11.58	25.47	21.47	21.76	26.79	22.63	129.7	19.5067	23.7267	0.216336	9.90704e-05	0.000584031	Yes	Up	Uncharacterized protein	F-BAR domain-containing protein	0
AOL_s00112g109	11.55	12.66	19.5	21.92	37.83	26.16	129.62	14.57	28.6367	0.965454	0.00226954	0.00857263	Yes	Up	Uncharacterized protein	Putative redox protein, mitochondrial	ENOG4111UI5(Conserved hypothetical, protein)
AOL_s00210g95	7.88	12.43	14.8	26.31	34.62	32.97	129.01	11.7033	31.3	1.67445	3.75354e-06	3.35454e-05	Yes	Up	U6 snRNA-associated Sm-like protein LSm4	U6 snRNA-associated Sm-like protein LSm4	ENOG4111TZU(U6 snRNA-associated Sm-like protein); ENOG4111PVQ(pentatricopeptide repeat protein)
AOL_s00004g233	9.47	14.01	17.13	22.69	28.67	36.67	128.64	13.5367	29.3433	1.16769	0.0119919	0.0343278	Yes	Up	Sm domain-containing protein	LSM domain-containing protein 1-A	ENOG4112D7A(Conserved hypothetical, protein); ENOG4111Y11(LSM domain containing 1)
AOL_s00054g105	16.01	16.5	16.47	24.7	31.42	22.74	127.84	16.3267	26.2867	0.610045	0.000431333	0.00209047	Yes	Up	Uncharacterized protein	Uncharacterized protein	0
AOL_s00054g867	12.8	16.53	15.59	23.11	29.19	30.6	127.82	14.9733	27.6333	0.845503	8.94606e-06	7.17693e-05	Yes	Up	Eukaryotic translation initiation factor 3 subunit J, eIF3j (Eukaryotic translation initiation factor 3 30 kDa subunit homolog, eIF-3 30 kDa subunit homolog)	Eukaryotic translation initiation factor 3 subunit J	ENOG4111KQ5(Component of the eukaryotic translation initiation factor 3 (eIF-3) complex, which is involved in protein synthesis and, together with other initiation factors, stimulates binding of mRNA and methionyl-tRNAi to the 40S ribosome (By similarity))
AOL_s00007g439	17.48	15.2	15.96	26.64	25.92	26.56	127.76	16.2133	26.3733	0.626645	0.000968086	0.00417356	Yes	Up	Uncharacterized protein	54S ribosomal protein subunit img1, mitochondrial	COG0335(This protein is located at the 30S-50S ribosomal subunit interface and may play a role in the structure and function of the aminoacyl-tRNA binding site (By similarity))
AOL_s00007g131	14.93	24.09	19.38	22.37	24.01	22.69	127.47	19.4667	23.0233	0.182705	0.00701689	0.0221001	Yes	Up	Uncharacterized protein	Uncharacterized protein	ENOG41123HM(Conserved hypothetical, protein)
AOL_s00079g127	13.93	20.08	19.35	28.39	26.56	18.91	127.22	17.7867	24.62	0.384183	0.0149588	0.0410082	Yes	Up	J domain-containing protein	J domain-containing protein	COG0484(-)
AOL_s00043g105	15.3	15.76	19.3	21.44	24.56	30.75	127.11	16.7867	25.5833	0.524027	0.00202119	0.00778593	Yes	Up	Pribosyltran_N domain-containing protein	Ribose-phosphate diphosphokinase	COG0462(Phosphoribosyl pyrophosphate synthase)
AOL_s00007g487	16.91	13.29	9.53	23.35	32.52	31.22	126.82	13.2433	29.03	1.19205	5.46663e-05	0.000349216	Yes	Up	GOLD domain-containing protein	Endosomal cargo receptor	ENOG4111JPD(Transmembrane emp24 protein transport domain containing)
AOL_s00079g6	6.79	12.56	9.13	29.67	30.44	38.11	126.7	9.49333	32.74	2.44874	8.87203e-10	1.77381e-08	Yes	Up	Uncharacterized protein	Uncharacterized protein	0
AOL_s00006g169	16.15	11.29	13.99	25.48	28.24	31.5	126.65	13.81	28.4067	1.05696	5.2459e-07	5.86493e-06	Yes	Up	UBC core domain-containing protein	Ubiquitin-conjugating enzyme variant MMS2	ENOG4111MDW(ubiquitin-conjugating enzyme)
AOL_s00188g334	11.49	13.08	16.98	26.96	28.25	29.88	126.64	13.85	28.3633	1.04789	3.40841e-08	4.86597e-07	Yes	Up	DUF1996 domain-containing protein	WSC domain-containing protein	ENOG410Y9PD(Domain of unknown function (DUF1996))
AOL_s00043g22	13.92	16.62	14.49	25.14	25.46	30.9	126.53	15.01	27.1667	0.809905	1.4648e-07	1.86215e-06	Yes	Up	ATP-dependent 6-phosphofructokinase, ATP-PFK, Phosphofructokinase, EC 2.7.1.11 (Phosphohexokinase)	ATP-dependent 6-phosphofructokinase	COG0205(phosphohexokinase)
AOL_s00007g567	14.52	17.67	16.99	22.09	25.87	29.27	126.41	16.3933	25.7433	0.570354	9.82274e-05	0.000579533	Yes	Up	Uncharacterized protein	Uncharacterized protein	ENOG41123PX(Translation machinery-associated protein)
AOL_s00083g189	9.79	14.61	14.79	27.65	26.71	32.85	126.4	13.0633	29.07	1.22531	6.15819e-08	8.46704e-07	Yes	Up	4-nitrophenylphosphatase, PNPPase, EC 3.1.3.41	4-nitrophenylphosphatase	COG0647(-); COG3967(short-chain dehydrogenase reductase)
AOL_s00112g1	10.29	13.93	19.13	25.44	29.88	26.74	125.41	14.45	27.3533	0.892964	1.88601e-05	0.00013924	Yes	Up	Uncharacterized protein	Uncharacterized protein	0
AOL_s00075g124	10.8	12.61	10.46	31.33	28.68	31.51	125.39	11.29	30.5067	1.7021	1.42843e-13	4.91495e-12	Yes	Up	Protein kinase domain-containing protein	Cell division protein kinase, putative	ENOG410XQ50(Cyclin-dependent kinase)
AOL_s00215g280	9.96	22.43	11.21	19.16	23.19	39.16	125.11	14.5333	27.17	0.869495	0.00168642	0.00670361	Yes	Up	Cytochrome P450 monooxygenase AOL_s00215g280, EC 1.-.-.- (Arthrosporol biosynthesis cluster protein AOL_s00215g280)	Trichodiene oxygenase	COG2124(Cytochrome p450)
AOL_s00166g1	12.96	15.16	15.11	25.28	30.51	24.77	123.79	14.41	26.8533	0.863521	3.07626e-05	0.000213979	Yes	Up	Uncharacterized protein	Uncharacterized protein	0
AOL_s00169g57	11.43	15.32	12.56	23.45	30.01	30.81	123.58	13.1033	28.09	1.14373	0.000355458	0.00177868	Yes	Up	Thioredoxin domain-containing protein	Thioredoxin domain-containing protein	ENOG4111Q2V(Thioredoxin domain containing 17); COG1398(desaturase)
AOL_s00109g63	1.44	3.29	2.53	32.34	37.73	45.61	122.94	2.42	38.56	14.9339	6.57273e-48	4.89504e-45	Yes	Up	Uncharacterized protein	Uncharacterized protein	COG0738(Transporter); ENOG410YAH0(Conserved hypothetical, protein); ENOG41111XZ(Conserved hypothetical, protein); ENOG4110XKU(-); ENOG410YNXE(-)
AOL_s00007g577	11.49	19.18	12.5	26.83	30.26	22.49	122.75	14.39	26.5267	0.84341	0.00406682	0.0141807	Yes	Up	Nrap_D6 domain-containing protein	Uncharacterized protein	0
AOL_s00109g37	7.71	6.88	9.4	28.17	17.06	53.51	122.73	7.99667	32.9133	3.11588	1.34327e-09	2.59844e-08	Yes	Up	Uncharacterized protein	Pyrimidine 5'-nucleotidase	COG1011(exocytosis)
AOL_s00007g422	10.48	16.35	21.16	21.86	25.18	27.53	122.56	15.9967	24.8567	0.553865	0.00126245	0.0052355	Yes	Up	Uncharacterized protein	Putative farnesyl-diphosphate synthetase	COG0142(synthase)
AOL_s00097g562	15.67	13.81	18.71	19.68	22.79	31.52	122.18	16.0633	24.6633	0.535381	0.002676	0.00990697	Yes	Up	Phospho-2-dehydro-3-deoxyheptonate aldolase, EC 2.5.1.54	Phospho-2-dehydro-3-deoxyheptonate aldolase	COG0722(Ribosomal subunit 39S)
AOL_s00109g202	5.74	9.55	25.13	28.19	31.4	22.11	122.12	13.4733	27.2333	1.02128	0.00441898	0.0151196	Yes	Up	Aminotran_1_2 domain-containing protein	Imidazole acetol-phosphate transaminase	COG0079(Imidazole acetol-phosphate transaminase)
AOL_s00112g129	12.53	14.32	10.87	29.84	24.97	28.5	121.03	12.5733	27.77	1.20864	2.88681e-06	2.66523e-05	Yes	Up	Uncharacterized protein	BTB domain-containing protein (Fragment)	COG0666(Produces ATP from ADP in the presence of a proton gradient across the membrane (By similarity))
AOL_s00054g505	9.59	17.64	17.19	25.62	19.58	30.66	120.28	14.8067	25.2867	0.707789	0.0109996	0.0320623	Yes	Up	Uncharacterized protein	Prefoldin subunit 6	COG1382(Molecular chaperone capable of stabilizing a range of proteins. Seems to fulfill an ATP-independent, HSP70-like function in archaeal de novo protein folding (By similarity))
AOL_s00193g4	14.48	19.46	16.44	20.92	22.92	26.01	120.23	16.7933	23.2833	0.386463	0.00153569	0.00617939	Yes	Up	Glycerol kinase, EC 2.7.1.30	Glycerol kinase	COG0554(Key enzyme in the regulation of glycerol uptake and metabolism (By similarity))
AOL_s00109g94	11.76	15.34	11.78	24.3	32.66	23.33	119.17	12.96	26.7633	1.06507	1.08368e-10	2.57576e-09	Yes	Up	Uncharacterized protein	Transporter protein smf2	COG1914(translocation protein)
AOL_s00173g352	11.3	14.04	14.71	25.79	27.8	25.51	119.15	13.35	26.3667	0.975031	1.2837e-05	9.90709e-05	Yes	Up	Uncharacterized protein	Complex I intermediate-associated protein 30	ENOG411260Q(Complex I intermediate-associated protein 30 (CIA30))
AOL_s00083g49	17.87	15.72	16.7	24.15	23.95	20.24	118.63	16.7633	22.78	0.358918	0.0128158	0.0361422	Yes	Up	Uncharacterized protein	Splicing factor subunit	ENOG4111NTV(Splicing factor 3b subunit)
AOL_s00173g65	6.97	8.75	8.29	36.32	28.3	29.96	118.59	8.00333	31.5267	2.93919	4.23917e-17	2.28068e-15	Yes	Up	AB hydrolase-1 domain-containing protein	AB hydrolase-1 domain-containing protein	ENOG410YCNQ(-)
AOL_s00007g582	12.1	18.86	17.51	20.43	27.59	22	118.49	16.1567	23.34	0.444605	0.00198631	0.00767807	Yes	Up	Uncharacterized protein	Vacuolar import and degradation protein 27	COG5167(vacuolar import and degradation protein)
AOL_s00193g11	13.36	16.18	13.61	23.04	24.76	26.05	117	14.3833	24.6167	0.711472	0.0145965	0.0402246	Yes	Up	CBM1 domain-containing protein	Cellobiose dehydrogenase	COG2303(F-box domain-containing protein)
AOL_s00109g191	11.74	20.04	10.38	26.39	27.29	20.91	116.75	14.0533	24.8633	0.769213	0.00175772	0.00692322	Yes	Up	C2H2-type domain-containing protein	U4/U6.U5 small nuclear ribonucleoprotein component snu23	ENOG4111GW4(Zinc finger, matrin-type)
AOL_s00006g103	10.87	15.91	21.01	19.57	26.34	22.39	116.09	15.93	22.7667	0.429169	0.00684454	0.0216453	Yes	Up	Uncharacterized protein	Uncharacterized protein	ENOG410XPSJ(Conserved hypothetical, protein)
AOL_s00006g172	5.92	6.67	7.4	23.85	27.78	44.29	115.91	6.66333	31.9733	3.7984	3.98338e-17	2.1707e-15	Yes	Up	Uncharacterized protein	Mitochondrial thiamine pyrophosphate carrier 1	ENOG410XRZG(solute carrier family 25 (mitochondrial oxoadipate carrier), member 21)
AOL_s00109g43	14.15	16.2	18.49	23.03	22.11	21.91	115.89	16.28	22.35	0.37285	0.00332322	0.0119612	Yes	Up	S4 domain-containing protein	Mitochondrial 37S ribosomal protein nam9	COG0522(adenylyl cyclase-associated protein)
AOL_s00054g121	9.47	9.62	16.62	24.08	35.5	20.33	115.62	11.9033	26.6367	1.23775	5.03462e-06	4.33055e-05	Yes	Up	Uncharacterized protein	Glucan 1,3-beta-glucosidase	ENOG410XTFG(glycoside hydrolase family 55 protein); ENOG410XNSB(glycoside hydrolase family 55 protein)
AOL_s00079g153	12.72	12.53	10.37	26.88	24.71	28.38	115.59	11.8733	26.6567	1.24509	2.84342e-06	2.63334e-05	Yes	Up	Uncharacterized protein	tRNAThr (Cytosine32-N3)-methyltransferase (Fragment)	ENOG410YAN4(Catalyzes the first intracellular reaction of sulfate assimilation, forming adenosine-5'-phosphosulfate (APS) from inorganic sulfate and ATP. Plays an important role in sulfate activation as a component of the biosynthesis pathway of sulfur- containing amino acids (By similarity)); ENOG4111NKC(Glutamyl-tRNA synthetase)
AOL_s00097g15	9.47	9.12	9.16	29.67	31.51	26.56	115.49	9.25	29.2467	2.1618	4.19846e-17	2.27404e-15	Yes	Up	MFS domain-containing protein	Related to E.coli tetracycline resistance protein TCR1	ENOG4110RCS(NmrA-like family); ENOG410XSE0(NmrA-like family)
AOL_s00078g296	12.4	11.87	16.67	22.05	29.24	22.07	114.3	13.6467	24.4533	0.791891	3.2776e-05	0.000225668	Yes	Up	Nucleotide exchange factor SIL1	Nucleotide exchange factor SIL1	ENOG411224M(Required for protein translocation and folding in the endoplasmic reticulum (ER))
AOL_s00006g240	6.29	7.75	8.54	26.41	29.69	35.39	114.07	7.52667	30.4967	3.05182	9.06142e-38	3.23928e-35	Yes	Up	Uncharacterized protein	3-carboxymuconate cyclase	ENOG41107RD(Conserved hypothetical, protein)
AOL_s00215g278	4.11	8.23	7.84	20.77	25.59	46.83	113.37	6.72667	31.0633	3.61794	2.99901e-13	9.53814e-12	Yes	Up	Uncharacterized protein	Uncharacterized protein	COG2124(-); COG0124(-)
AOL_s00078g331	11.72	11.61	14.75	22.16	24.63	28.4	113.27	12.6933	25.0633	0.974527	6.28843e-08	8.60638e-07	Yes	Up	Uncharacterized protein	Ubiquitin-conjugating enzyme	ENOG410ZSX6(UBCc); ENOG410Z4D2(ubiquitin-conjugating enzyme E2Z); COG5078(ubiquitin-conjugating enzyme E2Z); ENOG410XP8C(ubiquitin-conjugating enzyme E2Z)
AOL_s00054g415	12.89	19.66	19.68	20.7	18.76	21.48	113.17	17.41	20.3133	0.166762	0.00404497	0.0141376	Yes	Up	Small nuclear ribonucleoprotein Sm D2, Sm-D2 (snRNP core protein D2)	Small nuclear ribonucleoprotein Sm D2	COG1958(UV radiation resistance)
AOL_s00215g597	11.83	16.92	18.52	17.69	24.08	23.87	112.91	15.7567	21.88	0.388619	0.00925252	0.0277389	Yes	Up	Fcf2 domain-containing protein	Fcf2 domain-containing protein	ENOG410Z9Q4(deoxynucleotidyltransferase, terminal, interacting protein 2)
AOL_s00173g125	10.78	16.9	16.04	20.87	19.68	28.5	112.77	14.5733	23.0167	0.579369	0.000506355	0.00240837	Yes	Up	Zn(2)-C6 fungal-type domain-containing protein	C6 finger domain transcription factor nscR	ENOG410ZI11(Transcription factor)
AOL_s00007g261	18.03	15.12	9.76	19.93	20.58	29.25	112.67	14.3033	23.2533	0.625728	0.00711483	0.0223498	Yes	Up	S5A_REDUCTASE domain-containing protein	Steroid alpha reductase family protein	ENOG410XR2S(Trans-2,3-enoyl-CoA)
AOL_s00215g131	15.29	15.89	17.45	23.02	19.01	21.98	112.64	16.21	21.3367	0.316266	0.010641	0.031231	Yes	Up	Uncharacterized protein	Pre-mRNA-splicing factor dre4	ENOG410XPBK(FF domain protein); ENOG410XPZW(transcription elongation regulator); ENOG411009K(FF domain)
AOL_s00097g123	13.76	15.18	17.38	22.01	23.81	20.26	112.4	15.44	22.0267	0.426598	0.0010346	0.00441346	Yes	Up	Uncharacterized protein	Nuclear pore complex subunit	ENOG410XRBG(Mitotic checkpoint protein)
AOL_s00007g548	10.94	19.45	12.64	19.41	23.48	26.48	112.4	14.3433	23.1233	0.612131	0.011952	0.0342609	Yes	Up	Uncharacterized protein	HAD-IA family hydrolase	COG1011(Hydrolase); ENOG4111N0A(epoxide hydrolase)
AOL_s00054g400	12.59	12.99	13.69	23.43	25.32	24.01	112.03	13.09	24.2533	0.852814	1.49951e-07	1.89809e-06	Yes	Up	Defective in cullin neddylation protein	Defective in cullin neddylation protein	ENOG410XTIJ(Conserved hypothetical, protein)
AOL_s00079g481	6.16	9.63	8.59	22.89	29.97	34.69	111.93	8.12667	29.1833	2.59106	4.98728e-16	2.35827e-14	Yes	Up	Epimerase domain-containing protein	Epimerase domain-containing protein	COG0451(Conserved hypothetical, protein)
AOL_s00054g451	11.74	11.99	14.26	21.84	24.39	27.61	111.83	12.6633	24.6133	0.943669	1.37729e-08	2.12955e-07	Yes	Up	Uncharacterized protein	Putative domain containing protein	COG0484(Exosome complex)
AOL_s00079g234	1.68	1.15	1.96	37.5	33.91	35.37	111.57	1.59667	35.5933	21.2923	7.09308e-30	1.21906e-27	Yes	Up	Uncharacterized protein	Arabinanase/levansucrase/invertase	COG3940(Alpha-N-arabinofuranosidase)
AOL_s00210g31	3.06	4.96	7.31	29.32	31.36	35.39	111.4	5.11	32.0233	5.2668	2.12942e-19	1.47524e-17	Yes	Up	Uncharacterized protein	Uncharacterized protein	0
AOL_s00078g326	4.66	7.22	12.73	20.65	31.85	34.06	111.17	8.20333	28.8533	2.51727	7.07322e-10	1.44323e-08	Yes	Up	BZIP domain-containing protein	BZIP domain-containing protein	ENOG410YZIY(B-zip transcription factor)
AOL_s00078g512	11.39	13.97	18.51	16.86	19.54	30.66	110.93	14.6233	22.3533	0.528607	0.00572408	0.0186633	Yes	Up	Carbamoyl-phosphate synthase (glutamine-hydrolyzing), EC 6.3.5.5	Carbamoyl-phosphate synthase (glutamine-hydrolyzing)	COG0505(carbamoyl-phosphate synthetase glutamine chain); COG1472(carbamoyl-phosphate synthetase glutamine chain)
AOL_s00210g100	16.05	17.15	11.68	18.02	17.22	30.47	110.59	14.96	21.9033	0.464127	0.0159097	0.0432173	Yes	Up	Lysophospholipase, EC 3.1.1.5	Lysophospholipase	ENOG410XR72(exocyst complex)
AOL_s00054g341	14.35	15.56	17.47	20.53	21.55	20.43	109.89	15.7933	20.8367	0.319333	0.0128208	0.036145	Yes	Up	Uncharacterized protein	Uncharacterized protein	COG3752(DUF1295 domain protein)
AOL_s00112g102	16.72	15.51	15.26	21.79	19.91	20.57	109.76	15.83	20.7567	0.311223	0.00906406	0.027293	Yes	Up	Uncharacterized protein	Uncharacterized protein	0
AOL_s00173g279	12.19	12.86	17.66	23.4	24.67	18.84	109.62	14.2367	22.3033	0.566612	0.00140672	0.00573535	Yes	Up	PALP domain-containing protein	Tryptophan synthase beta subunit-like PLP-dependent enzyme	COG1171(Component of the U1 snRNP, which is essential for recognition of the pre-mRNA 5' splice-site and the subsequent assembly of the spliceosome. U1-C is directly involved in initial 5' splice-site recognition for both constitutive and regulated alternative splicing. The interaction with the 5' splice-site seems to precede base-pairing between the pre-mRNA and the U1 snRNA)
AOL_s00054g385	12.63	14.01	16.83	21.35	21.47	22.95	109.24	14.49	21.9233	0.512997	0.000565979	0.00264686	Yes	Up	Chitin synthase export chaperone	Chitin synthase export chaperone	ENOG410ZCSW(Export control protein)
AOL_s00097g54	11.89	13.32	10.45	26.7	22.12	24.7	109.18	11.8867	24.5067	1.06169	2.32514e-06	2.20592e-05	Yes	Up	Uncharacterized protein	CTNS	ENOG410XQSD(cystinosin)
AOL_s00078g15	12.86	19.32	14.78	18.99	19.81	22.96	108.72	15.6533	20.5867	0.315162	0.00697009	0.0219801	Yes	Up	Chromatin modification-related protein	Chromatin modification-related protein	COG5034(Conserved hypothetical, protein)
AOL_s00215g282	6.03	14.69	13.21	15.18	19.71	39.7	108.52	11.31	24.8633	1.19835	0.000409668	0.00200175	Yes	Up	Cytochrome P450 monooxygenase AOL_s00215g282, EC 1.-.-.- (Arthrosporol biosynthesis cluster protein AOL_s00215g282) (m-cresol hydroxylase)	M-cresol methyl hydroxylase	COG2124(Cytochrome p450)
AOL_s00215g889	7.47	9.48	10.99	20.69	23.04	36.58	108.25	9.31333	26.77	1.87437	2.49816e-10	5.53997e-09	Yes	Up	Aminotran_5 domain-containing protein	Aminotransferase class V/Cysteine desulfurase	COG0520(-)
AOL_s00006g413	13.28	10.46	9.63	26.12	21.76	26.89	108.14	11.1233	24.9233	1.24064	4.59716e-07	5.20061e-06	Yes	Up	Uncharacterized protein	S-adenosylmethionine transporter	ENOG4110BII(Catalase)
AOL_s00076g26	3.85	4.48	5.86	30.27	28.97	34.02	107.45	4.73	31.0867	5.57223	3.96746e-47	2.72748e-44	Yes	Up	Uncharacterized protein	Uncharacterized protein	0
AOL_s00170g27	5.3	8.24	5.57	28.85	26.02	33.18	107.16	6.37	29.35	3.60754	2.07211e-26	2.80582e-24	Yes	Up	Uncharacterized protein	Related to beta-1,3 exoglucanase	ENOG41100QS(WSC domain)
AOL_s00043g583	12.95	13.97	13.76	21.3	21.1	23.98	107.06	13.56	22.1267	0.63176	0.000753582	0.00339625	Yes	Up	PlsC domain-containing protein	PlsC domain-containing protein	COG0204(Acyltransferase); ENOG410Y555(vacuolar protein sorting protein)
AOL_s00078g307	12.04	16.68	13.87	16.58	23.07	24.72	106.96	14.1967	21.4567	0.511388	1.07284e-05	8.44758e-05	Yes	Up	Transcriptional activator HAP2	Transcriptional activator HAP2	COG5224(Nuclear transcription factor Y)
AOL_s00097g408	12.47	14.02	16.57	22.32	20.83	20.66	106.87	14.3533	21.27	0.481886	0.000957819	0.00414529	Yes	Up	Prephenate dehydrogenase [NADP(+)], PRDH, EC 1.3.1.13	Prephenate dehydrogenase [NADP(+)]	COG0287(prephenate dehydrogenase)
AOL_s00043g184	9.17	10.03	10.07	23.13	22.41	30.51	105.32	9.75667	25.35	1.59822	1.34601e-08	2.0848e-07	Yes	Up	Uncharacterized protein	Uncharacterized protein	0
AOL_s00078g451	13.09	11.99	13.72	15.32	18.55	32.02	104.69	12.9333	21.9633	0.698196	0.0103618	0.0305749	Yes	Up	CS domain-containing protein	Nuclear movement protein nudC	ENOG410XQVU(nudC domain containing)
AOL_s00109g114	15.37	15.64	14.1	20.79	17.41	21.1	104.41	15.0367	19.7667	0.314564	0.00386799	0.0136149	Yes	Up	Uncharacterized protein	Uncharacterized protein	ENOG4111QW1(Conserved hypothetical, protein)
AOL_s00188g21	11.95	14.2	11.36	21.66	22.01	22.91	104.09	12.5033	22.1933	0.774993	9.22766e-06	7.37635e-05	Yes	Up	HA2 domain-containing protein	HA2 domain-containing protein	COG1643(Histones H3 and H4 chaperone involved in the nucleosome formation and heterochromatin silencing. Required for the deposition of H3K56ac-carrying H3-H4 complex onto newly-replicated DNA. Plays a role in the transcriptional regulation of the cell- cycle dependent histone genes by creating a repressive structure at the core histone gene promoter (By similarity))
AOL_s00188g134	12.03	11.23	9.27	23.28	25.24	22.65	103.7	10.8433	23.7233	1.18783	0.0128011	0.0361121	Yes	Up	Uncharacterized protein	Uncharacterized protein	0
AOL_s00193g143	4.74	7.49	8.87	26.58	25.56	29.89	103.13	7.03333	27.3433	2.88768	1.40462e-17	7.89503e-16	Yes	Up	FAD-binding PCMH-type domain-containing protein	D-lactate ferricytochrome c oxidoreductase	COG0277(-)
AOL_s00078g369	17.11	12.14	15.07	14.94	21.69	22.05	103	14.7733	19.56	0.324007	0.00121125	0.00504895	Yes	Up	Uncharacterized protein	WNT1 domain containing protein	ENOG4111H3U(Conserved hypothetical, protein); ENOG411164T(-)
AOL_s00075g232	20.82	15.86	16.62	14.55	16.35	17.94	102.14	17.7667	16.28	-0.09	0.000865183	0.00380894	Yes	up	Uncharacterized protein	Regulator-nonsense transcripts 1	COG1112(synthase)
AOL_s00078g83	11.63	11.05	18.12	20	23.35	17.78	101.93	13.6	20.3767	0.498284	0.000162794	0.000902539	Yes	Up	Uncharacterized protein	Uncharacterized protein	0
AOL_s00210g93	12.29	13.8	16.87	19.59	21.98	17.23	101.76	14.32	19.6	0.368715	0.00379952	0.0134109	Yes	Up	Uncharacterized protein	Uncharacterized protein	ENOG411289N(Conserved hypothetical, protein)
AOL_s00078g210	8.17	8.1	16.88	21.27	20.61	26.05	101.08	11.05	22.6433	1.04917	6.42513e-05	0.000401751	Yes	Up	Uncharacterized protein	Uncharacterized protein	0
AOL_s00078g85	6.89	8.91	13.6	15.94	17.29	38.11	100.74	9.8	23.78	1.42653	5.08895e-05	0.000330523	Yes	Up	Fungal_trans domain-containing protein	Nitrogen regulatory protein OTam	ENOG410XY6N(regulatory protein)
AOL_s00007g544	8.19	11.09	9.37	22.17	26.16	23.69	100.67	9.55	24.0067	1.51379	5.57754e-10	1.17011e-08	Yes	Up	Uncharacterized protein	Mitochondrial GTP/GDP carrier protein 1	ENOG410Y240(solute carrier family 25 (mitochondrial carrier, glutamate), member 22)
AOL_s00054g991	11.17	7.31	9.76	25.66	17.71	28.92	100.53	9.41333	24.0967	1.55984	8.53629e-06	6.88528e-05	Yes	Up	FMN_red domain-containing protein	NADPH-dependent FMN reductase	COG0431(Nadph-dependent fmn reductase)
AOL_s00004g650	8.19	13.59	18.38	15.33	20.38	24.65	100.52	13.3867	20.12	0.502988	0.00616538	0.0198344	Yes	Up	Uncharacterized protein	Wilms tumor protein-like protein B	COG5048(CAMK family protein kinase)
AOL_s00215g220	1.65	1.98	2.89	26.46	25.83	41.14	99.95	2.17333	31.1433	13.3298	2.61545e-54	3.33918e-51	Yes	Up	Glutamate synthase (NADH), EC 1.4.1.14	Glutamate synthase (NADH)	COG0067(glutamate synthase)
AOL_s00097g511	7.84	9.63	10.53	24.72	22.55	24.4	99.67	9.33333	23.89	1.55964	3.05416e-10	6.6736e-09	Yes	Up	Sidoreflexin	Sidoreflexin	ENOG410YU8V(SideroFleXiN)
AOL_s00173g211	13.02	13.27	13.5	18.59	22.18	19.06	99.62	13.2633	19.9433	0.503644	0.000416149	0.00202677	Yes	Up	Uncharacterized protein	Actin-related protein, ARP1 class	COG5277(CVNH domain)
AOL_s00097g438	7.54	5.54	5.38	24.7	23.4	32.54	99.1	6.15333	26.88	3.36836	1.29794e-19	9.50791e-18	Yes	Up	Uncharacterized protein	Uncharacterized protein	COG4886(-)
AOL_s00054g868	11.23	9.9	14.32	13.67	28.1	21.68	98.9	11.8167	21.15	0.789845	0.00281319	0.0103335	Yes	Up	Presequence translocated-associated motor subunit PAM17	Uncharacterized protein	ENOG4111S4N(Component of the PAM complex, a complex required for the translocation of transit peptide-containing proteins from the inner membrane into the mitochondrial matrix in an ATP-dependent manner)
AOL_s00007g223	4.44	9.38	8.77	24.05	28.61	23.57	98.82	7.53	25.41	2.3745	1.54648e-14	6.03531e-13	Yes	Up	Uncharacterized protein	Mitochondrial repair	COG1119((ABC) transporter)
AOL_s00054g220	4.26	4.76	9.02	23.04	31.31	26.4	98.79	6.01333	26.9167	3.47616	1.35626e-16	6.80951e-15	Yes	Up	Uncharacterized protein	Serine carboxypeptidase	ENOG410XSGG(-)
AOL_s00215g923	11.34	13.61	15.18	16.72	19.92	21.47	98.24	13.3767	19.37	0.448044	0.0018487	0.00723371	Yes	Up	Uncharacterized protein	L-arabinokinase	COG0153(pectinesterase)
AOL_s00006g321	3.66	9.78	10.43	23.02	23.44	27.79	98.12	7.95667	24.75	2.1106	4.6614e-10	9.91878e-09	Yes	Up	Uncharacterized protein	Acetyltransferase	COG0454(-)
AOL_s00006g317	9.55	12.1	14.62	15.53	17.38	28.41	97.59	12.09	20.44	0.690653	0.00167241	0.0066536	Yes	Up	J domain-containing protein	Putative DnaJ like protein subfamily B member 11	ENOG4111ZVT(DnaJ domain); COG2214(DnaJ domain); COG0484(ATP binding to DnaK triggers the release of the substrate protein, thus completing the reaction cycle. Several rounds of ATP-dependent interactions between DnaJ, DnaK and GrpE are required for fully efficient folding. Also involved, together with DnaK and GrpE, in the DNA replication of plasmids through activation of initiation proteins (By …
AOL_s00176g84	9.41	10.85	13.88	19.28	19.84	24.3	97.56	11.38	21.14	0.857645	2.17401e-06	2.08243e-05	Yes	Up	Zn(2)-C6 fungal-type domain-containing protein	Positive regulator of purine utilization	ENOG410ZYG5(-)
AOL_s00004g123	8.46	11.07	15.04	18.89	21.59	22.08	97.13	11.5233	20.8533	0.809662	6.01998e-05	0.000378877	Yes	Up	CTP_transf_like domain-containing protein	Nucleotidylyl transferase	ENOG410XNS1(MOB family member 4, phocein); COG1019(Reversibly transfers an adenylyl group from ATP to 4'- phosphopantetheine, yielding dephospho-CoA (dPCoA) and pyrophosphate (By similarity)); ENOG410ZBFG(-)
AOL_s00007g564	11.68	11.34	14.92	19.99	21.33	17.79	97.05	12.6467	19.7033	0.557986	0.00761428	0.0235708	Yes	Up	Uncharacterized protein	Vacuolar ATPase assembly integral membrane protein	ENOG410Y5IZ(Endoplasmic reticulum-based factor for assembly of V-ATPase); ENOG4111Z9F(Vacuolar ATPase assembly integral membrane protein)
AOL_s00081g130	6.66	12.84	13.53	25.23	17.76	20.99	97.01	11.01	21.3267	0.937027	1.52619e-07	1.9265e-06	Yes	Up	Uncharacterized protein	Uncharacterized protein	0
AOL_s00215g837	6.26	10.8	9.1	22.83	22.86	24.85	96.7	8.72	23.5133	1.69648	1.62082e-09	3.08998e-08	Yes	Up	Uncharacterized protein	1-acyldihydroxyacetone-phosphate reductase	COG1028(Dehydrogenase reductase)
AOL_s00080g242	8.24	9.81	10.53	22.83	21	24.11	96.52	9.52667	22.6467	1.37719	2.25356e-10	5.07623e-09	Yes	Up	F-box domain-containing protein	F-box domain-containing protein	0
AOL_s00210g298	10.61	12.12	15.42	19.46	20.53	18.28	96.42	12.7167	19.4233	0.527392	0.000333748	0.00168992	Yes	Up	Uncharacterized protein	Uncharacterized protein	ENOG410ZQDJ(Domain of unknown function (DUF2828))
AOL_s00076g82	15.38	13.68	14.71	15.99	18.73	17.89	96.38	14.59	17.5367	0.201965	0.00648523	0.0206478	Yes	Up	G-patch domain-containing protein	DExH-box splicing factor binding site-domain-containing protein	ENOG410ZY2G(RNA splicing)
AOL_s00097g116	3.82	5.13	7.62	28.18	24.5	27.05	96.3	5.52333	26.5767	3.81171	1.99681e-19	1.40516e-17	Yes	Up	Uncharacterized protein	AT hook domain-containing protein	ENOG410YDY8(AT hook domain-containing protein family protein)
AOL_s00169g56	8.98	11.13	9.95	22.3	23.3	20.29	95.95	10.02	21.9633	1.19195	4.75172e-09	8.31563e-08	Yes	Up	Uncharacterized protein	Uncharacterized protein	0
AOL_s00210g241	8.28	8.93	10.05	21.32	20.74	26.29	95.61	9.08667	22.7833	1.50734	2.05547e-14	7.884e-13	Yes	Up	Uncharacterized protein	RNA binding effector protein Scp160	ENOG410XQFV(Mitochondrial GTPase involved in mitochondrial trafficking (By similarity))
AOL_s00078g357	4.88	8.74	8.21	25.89	27.31	20.45	95.48	7.27667	24.55	2.3738	1.48633e-09	2.85662e-08	Yes	Up	Nudix hydrolase domain-containing protein	Nucleoside diphosphate-sugar hydrolase of the mutt family	COG0494(-)
AOL_s00078g36	11.95	10.41	12.49	18.42	17.92	23.89	95.08	11.6167	20.0767	0.728264	8.51159e-06	6.87155e-05	Yes	Up	Uncharacterized protein	DRBM domain-containing protein	ENOG411278Z(Conserved hypothetical, protein)
AOL_s00215g283	5.16	10.76	7.79	16.51	19.03	35.45	94.7	7.90333	23.6633	1.9941	2.38127e-08	3.48305e-07	Yes	Up	6-methylsalicylic acid synthase, 6-MSAS, EC 2.3.1.165 (Arthrosporol biosynthesis cluster protein AOL_s00215g283)	6-methylsalicylic acid synthase	ENOG410XNPJ(Cytochrome p450); COG3321(Cytochrome p450)
AOL_s00075g34	5.6	8.97	11.99	20.58	17.08	30.38	94.6	8.85333	22.68	1.56175	1.31434e-06	1.32577e-05	Yes	Up	Uncharacterized protein	Uncharacterized protein	0
AOL_s00054g728	10.56	9.44	15.42	17.65	21.88	19.47	94.42	11.8067	19.6667	0.665726	0.000145595	0.000817839	Yes	Up	Uncharacterized protein	Uncharacterized protein	0
AOL_s00054g745	13.31	12.28	13.82	18.93	19.57	16.41	94.32	13.1367	18.3033	0.393301	0.00513524	0.0171181	Yes	Up	Aldo_ket_red domain-containing protein	L-galactose dehydrogenase	COG0667(mandelate racemase muconate lactonizing)
AOL_s00080g412	3.73	3.79	6.4	20.46	26.61	33.13	94.12	4.64	26.7333	4.76149	4.80951e-23	5.17863e-21	Yes	Up	Uncharacterized protein	Carbohydrate-binding WSC, subgroup	ENOG4111FP9(WSC domain containing); ENOG410ZJXB(WSC domain); ENOG410YEWJ(WSC domain containing)
AOL_s00097g127	11.18	9.17	10.95	17.28	18.89	26.26	93.73	10.4333	20.81	0.994569	1.97494e-05	0.000144791	Yes	Up	Nudix hydrolase domain-containing protein	Thiamin pyrophosphokinase-related protein	COG0494(molybdenum cofactor biosynthesis protein)
AOL_s00043g456	9.67	13.79	11.4	13.72	18.49	26.47	93.54	11.62	19.56	0.683305	0.00147077	0.00595296	Yes	Up	Asparagine--tRNA ligase, EC 6.1.1.22 (Asparaginyl-tRNA synthetase)	Asparagine--tRNA ligase	COG0017(asparaginyl-tRNA synthetase)
AOL_s00080g433	4.15	6.74	0.85	27.64	22.16	31.88	93.42	3.91333	27.2267	5.95741	2.32966e-10	5.21808e-09	Yes	Up	Uncharacterized protein	Concanavalin A-like lectin/glucanase, subgroup	ENOG410Y790(-); ENOG4111FK5(glycoside hydrolase family 75 protein); ENOG410YFRE(Pfam:Chitosanase)
AOL_s00210g162	8.79	14.74	10.56	13.09	17.75	28.31	93.24	11.3633	19.7167	0.735113	0.00029051	0.0014947	Yes	Up	Rieske domain-containing protein	Nitrite reductase	COG1251(nitrite reductase)
AOL_s00007g294	9.47	10.69	14.71	22.39	20.97	14.92	93.15	11.6233	19.4267	0.671351	0.000189554	0.00102669	Yes	Up	Uncharacterized protein	Uncharacterized protein	0
AOL_s00076g327	10.98	10.51	10.33	17.63	22.08	21.58	93.11	10.6067	20.43	0.926147	8.18258e-08	1.08983e-06	Yes	Up	Uncharacterized protein	F-box domain-containing protein	0
AOL_s00097g640	11.1	13.55	14.33	16.08	16.75	20.62	92.43	12.9933	17.8167	0.371216	0.000593021	0.00274803	Yes	Up	Uncharacterized protein	ATPdependent RNA helicase	COG1643(eukaryotic translation initiation factor); COG2004(40S ribosomal protein S24)
AOL_s00210g154	11.78	13.79	14.98	15.77	16.64	19.29	92.25	13.5167	17.2333	0.274969	0.00521512	0.0173191	Yes	Up	Uncharacterized protein	Nonsense-mediated mRNA decay factor	ENOG410XQ1E(UPF2 regulator of nonsense transcripts homolog (yeast))
AOL_s00210g18	9.43	16.79	16.42	13.14	11.41	24.78	91.97	14.2133	16.4433	0.156895	0.000175795	0.000960903	Yes	Up	Uncharacterized protein	Uncharacterized protein	0
AOL_s00043g717	12.3	10.6	10.48	16.56	22.75	18.74	91.43	11.1267	19.35	0.739065	0.000119253	0.000683619	Yes	Up	Endoplasmic reticulum-Golgi intermediate compartment protein	Endoplasmic reticulum-Golgi intermediate compartment protein	ENOG410XP7X(Endoplasmic reticulumgolgi intermediate compartment protein)
AOL_s00112g11	10.14	10.32	14.25	17.72	20.92	17.78	91.13	11.57	18.8067	0.625468	0.000514846	0.00244354	Yes	Up	RRM domain-containing protein	RNA-binding protein s	ENOG4111KW0(RNA binding motif protein X-linked 2)
AOL_s00007g566	8.5	11.08	10.43	18.29	19.33	23.08	90.71	10.0033	20.2333	1.02266	1.14675e-08	1.82034e-07	Yes	Up	Uncharacterized protein	Membrane fusion mating protein FIG1	ENOG410ZTSW(Conserved hypothetical, protein)
AOL_s00188g52	7.81	11.39	12.48	20.27	22.3	16.18	90.43	10.56	19.5833	0.854482	0.00496865	0.0166248	Yes	Up	Uncharacterized protein	Uncharacterized protein	ENOG4112C1A(Pfam:DUF1763)
AOL_s00078g339	7.67	11.81	11.04	20.02	21.07	18.68	90.29	10.1733	19.9233	0.958388	4.91329e-06	4.25485e-05	Yes	Up	Nudix hydrolase domain-containing protein	Nudix hydrolase domain-containing protein	COG0494(Conserved hypothetical, protein)
AOL_s00097g192	8.36	12.83	17.15	12.16	19.37	20.04	89.91	12.78	17.19	0.34507	4.50747e-08	6.33384e-07	Yes	Up	Importin N-terminal domain-containing protein	Importin N-terminal domain-containing protein	COG5657(MAD2 mitotic arrest deficient-like 2 (yeast))
AOL_s00173g78	8.55	8.44	17.98	17.85	16.96	20	89.78	11.6567	18.27	0.567343	0.00724308	0.022673	Yes	Up	MRP-S28 domain-containing protein	37S ribosomal protein S24, mitochondrial	ENOG410ZX0Y((ribosomal) protein)
AOL_s00140g7	9.44	8.57	14.05	20.43	9.16	28.07	89.72	10.6867	19.22	0.798503	0.008595	0.0260561	Yes	Up	Uncharacterized protein	Uncharacterized protein	ENOG410YG3K(-); ENOG410Y400(-); ENOG41119KS(-)
AOL_s00006g126	10.61	10.1	12.16	16.86	18.78	20.72	89.23	10.9567	18.7867	0.714633	9.06597e-05	0.000541957	Yes	Up	Uncharacterized protein	Glyoxylate reductase	COG1052(Dehydrogenase)
AOL_s00083g212	5.38	11.69	16.24	18.26	21.8	15.56	88.93	11.1033	18.54	0.669769	0.00754919	0.0234261	Yes	Up	DUF1932 domain-containing protein	KDa protein in 7s rna 5 region	ENOG4111Y5C(Domain of unknown function (DUF1932))
AOL_s00215g431	4.16	5.63	6.18	15.45	11.97	45.23	88.62	5.32333	24.2167	3.54915	4.30245e-09	7.62917e-08	Yes	Up	Uncharacterized protein	Purine transporter	COG2252(Xanthine uracil vitamin C permease)
AOL_s00109g139	9.44	7.9	12.13	16.14	18.53	24.43	88.57	9.82333	19.7	1.00543	1.09659e-05	8.61182e-05	Yes	Up	MFS domain-containing protein	MFS domain-containing protein	ENOG410YNTE(Major Facilitator Superfamily); ENOG410XNQK(Major Facilitator Superfamily); ENOG410XPYQ(Major Facilitator Superfamily)
AOL_s00097g545	9.94	11.6	9.42	16.99	14.91	25.08	87.94	10.32	18.9933	0.840439	0.00181079	0.00710718	Yes	Up	Holocytochrome c-type synthase, EC 4.4.1.17	Holocytochrome c-type synthase	ENOG410YAUW(heme lyase)
AOL_s00078g386	10.17	10.19	12.78	17.76	18.15	17.89	86.94	11.0467	17.9333	0.623416	0.00180832	0.00710059	Yes	Up	Uncharacterized protein	Nuclear distribution protein	ENOG4112D88(nuclear distribution protein); ENOG4111Q2U(ubiquitin interaction motif protein)
AOL_s00081g104	10.09	12.41	12.17	14.17	18.15	19.87	86.86	11.5567	17.3967	0.505336	0.000129697	0.000736873	Yes	Up	Uncharacterized protein	Similar to Trans-aconitate 2-methyltransferase acc. no. Q9RX93	ENOG410XY46(-); ENOG410YA6R(Methyltransferase domain); ENOG410Z74C(WGS project CABT00000000 data, contig); ENOG4111BZH(Methyltransferase); ENOG410ZB7F(methyltransferase); ENOG41113IX(methyltransferase); ENOG410ZJFS(methyltransferase)
AOL_s00007g25	9.19	10.65	10.73	21.65	18.86	15.23	86.31	10.19	18.58	0.823356	0.00019211	0.00103928	Yes	Up	Uncharacterized protein	Uncharacterized protein	ENOG410YRS2(-)
AOL_s00112g5	9.88	15	11.52	16.56	16.87	16.35	86.18	12.1333	16.5933	0.367582	0.003778	0.0133507	Yes	Up	SPX domain-containing protein	SPX domain-containing protein	COG5408(MOB kinase activator); COG0159(MOB kinase activator)
AOL_s00007g452	7.33	11.81	13.18	17.85	18.7	17.15	86.02	10.7733	17.9	0.66151	0.000392132	0.00193618	Yes	Up	Queuine tRNA-ribosyltransferase accessory subunit 2 (Queuine tRNA-ribosyltransferase domain-containing protein 1)	Queuine tRNA-ribosyltransferase accessory subunit 2	COG0343(Exchanges the guanine residue with 7-aminomethyl-7- deazaguanine in tRNAs with GU(N) anticodons (tRNA-Asp, -Asn, -His and -Tyr). After this exchange, a cyclopentendiol moiety is attached to the 7-aminomethyl group of 7-deazaguanine, resulting in the hypermodified nucleoside queuosine (Q) (7-(((4,5-cis- dihydroxy-2-cyclopenten-1-yl)amino)methyl)-7-deazaguanosine) (By similarity))
AOL_s00083g473	2.75	1.34	3.77	28.4	19.98	29.58	85.82	2.62	25.9867	8.91858	4.87564e-20	3.78901e-18	Yes	Up	AMMECR1 domain-containing protein	AMMECR1 domain-containing protein	COG2078(ammecr1 domain-containing protein)
AOL_s00083g200	9.59	12.62	12.54	15.83	13.89	20.98	85.45	11.5833	16.9	0.458993	0.004048	0.0141392	Yes	Up	Uncharacterized protein	Aspartyl aminopeptidase	COG1362(Transcription factor)
AOL_s00004g124	11.74	11.22	12.34	15.63	16.79	17.71	85.43	11.7667	16.71	0.420113	0.00147763	0.00597268	Yes	Up	Uncharacterized protein	GPI transamidase component PIG-S	ENOG410XR9U(phosphatidylinositol glycan anchor biosynthesis, class S)
AOL_s00188g266	10.57	11.81	10.29	15.47	16.76	20.49	85.39	10.89	17.5733	0.613713	3.75332e-05	0.000255667	Yes	Up	CAP-Gly domain-containing protein	CAP-Gly domain-containing protein	ENOG410ZA3C(Noc1p protein)
AOL_s00004g639	10.99	13.34	13.59	14.54	16.86	16.05	85.37	12.64	15.8167	0.251319	0.00235553	0.00886002	Yes	Up	Uncharacterized protein	Putative ribonuclease P complex subunit Pop1	ENOG410XT8N(processing of precursor 1, ribonuclease P MRP subunit (S. cerevisiae))
AOL_s00210g301	10.19	10.59	9.22	15.84	9.12	30.12	85.08	10	18.36	0.836	0.00561972	0.0183969	Yes	Up	Uncharacterized protein	Cytochrome c oxidase assembly protein cox15	ENOG4111TER(integral membrane protein PTH11); ENOG410YRRX(integral membrane protein); ENOG410Y9D5(integral membrane protein); ENOG410YAH0(Conserved hypothetical, protein); ENOG410Y9EI(CFEM domain); ENOG4111AT0(plasma membrane protein); ENOG410YF2H(-); ENOG410YHSJ(-); ENOG4111JR4(-); ENOG410YF8V(integral membrane protein); ENOG410Y9TB(CFEM domain)
AOL_s00054g60	11.1	10.37	12.98	14.41	15.61	20.43	84.9	11.4833	16.8167	0.464441	0.0103591	0.0305749	Yes	Up	3-isopropylmalate dehydratase, EC 4.2.1.33 (Alpha-IPM isomerase) (Isopropylmalate isomerase)	3-isopropylmalate dehydratase	COG0066(Catalyzes the isomerization between 2-isopropylmalate and 3-isopropylmalate, via the formation of 2-isopropylmaleate (By similarity)); COG0065(Catalyzes the isomerization between 2-isopropylmalate and 3-isopropylmalate, via the formation of 2-isopropylmaleate (By similarity))
AOL_s00043g623	8.21	12.14	9.63	18.88	14.67	21.32	84.85	9.99333	18.29	0.83022	6.13413e-06	5.17047e-05	Yes	Up	Uncharacterized protein	Glutathione hydrolase	COG0405(nudE nuclear distribution E homolog)
AOL_s00197g1	7.45	11.31	9.97	13.51	20.3	22.2	84.74	9.57667	18.67	0.94953	1.17093e-05	9.12347e-05	Yes	Up	CBFD_NFYB_HMF domain-containing protein	Transcriptional activator HAP5	COG5208(phosphatidylinositol transfer protein)
AOL_s00169g242	4.67	9.87	6.3	18.2	19.32	26.33	84.69	6.94667	21.2833	2.06382	1.82044e-15	7.85954e-14	Yes	Up	Uncharacterized protein	Histone	0
AOL_s00076g565	8.64	12.17	11.37	16.91	18.31	17.07	84.47	10.7267	17.43	0.624922	0.000179814	0.000980477	Yes	Up	Uncharacterized protein	Uncharacterized protein	0
AOL_s00004g610	3.79	5.8	4.46	19.62	18.34	32.21	84.22	4.68333	23.39	3.99431	1.09524e-15	4.9686e-14	Yes	Up	Nitrate/nitrite transporter	Nitrate/nitrite transporter	COG2223(Transporter)
AOL_s00076g346	8.86	13.08	14.66	14.83	13.58	18.84	83.85	12.2	15.75	0.290984	0.0131799	0.0369591	Yes	Up	Uncharacterized protein	Glycoside hydrolase	COG1472(60S ribosomal subunit assembly export protein LOC1)
AOL_s00215g718	6.46	8.4	14.55	14.57	11.59	28.18	83.75	9.80333	18.1133	0.847671	0.0069545	0.0219465	Yes	Up	Uncharacterized protein	F-box domain-containing protein	0
AOL_s00081g211	9.68	9.81	11.11	18.19	16.8	18	83.59	10.2	17.6633	0.731699	0.000339499	0.00171321	Yes	Up	Ribosomal_L16 domain-containing protein	Mitochondrial ribosomal large subunit component	COG0197(Binds 23S rRNA and is also seen to make contacts with the A and possibly P site tRNAs (By similarity))
AOL_s00078g266	11.77	10.02	11.81	14.84	16.83	18.15	83.42	11.2	16.6067	0.482738	0.000897981	0.00392241	Yes	Up	Uncharacterized protein	Methylenetetrahydrofolate dehydrogenase	COG0190(MMS19 nucleotide excision repair homolog (S. cerevisiae))
AOL_s00007g440	9.51	8.71	13.92	16.03	15.82	19.16	83.15	10.7133	17.0033	0.587119	0.00123372	0.00513301	Yes	Up	Uncharacterized protein	Uncharacterized protein	0
AOL_s00007g374	2.12	4.34	6.68	23.97	20.45	25.57	83.13	4.38	23.33	4.32648	7.61071e-14	2.74262e-12	Yes	Up	Uncharacterized protein	Conidiation-specific protein 13	ENOG41114C1(-); ENOG410YHW9(-); ENOG4110VAR(-)
AOL_s00169g51	3.7	4.37	4.72	20.85	25.53	23.83	83	4.26333	23.4033	4.48944	1.70355e-31	3.54062e-29	Yes	Up	MR_MLE domain-containing protein	Enolase C-terminal domain-like protein	COG4948(LPXTG-motif cell wall anchor domain protein)
AOL_s00169g194	4.67	9.28	11.08	17.26	19.95	20.65	82.89	8.34333	19.2867	1.31163	4.64711e-06	4.04788e-05	Yes	Up	Uncharacterized protein	Putative 4-hydroxy-2-oxoglutarate aldolase, mitochondrial	COG0329(depolymerase)
AOL_s00173g64	9.14	7.15	13.59	15.28	16.12	21.58	82.86	9.96	17.66	0.773092	0.000552398	0.00259421	Yes	Up	Uncharacterized protein	Uncharacterized protein	ENOG4111JI6(GPI-anchored cell wall organization protein Ecm33); ENOG41120SH(fungal-type cell wall organization); ENOG410YBTK(GPI-anchored cell wall organization protein Ecm33)
AOL_s00193g13	9.85	15.59	9.72	15.35	15.67	16.37	82.55	11.72	15.7967	0.347838	0.0165531	0.0446394	Yes	Up	Uncharacterized protein	H+/nucleoside cotransporter	COG1972()-nucleoside)
AOL_s00097g264	9.27	9.88	14.03	13.91	16.58	17.79	81.46	11.06	16.0933	0.455093	0.0020163	0.00777717	Yes	Up	Mannose-1-phosphate guanyltransferase (GDP-mannose pyrophosphorylase) (GTP-mannose-1-phosphate guanylyltransferase) (eIF-2B GDP-GTP exchange factor subunit epsilon)	Mannose-1-phosphate guanyltransferase	COG1208(Secreted protein)
AOL_s00076g237	8.67	12.35	13.51	14.73	15.44	16.43	81.13	11.51	15.5333	0.349551	0.013214	0.0370316	Yes	Up	Methyltranfer_dom domain-containing protein	Arsenic methyltransferase	ENOG410XSKB(Methyltransferase); ENOG4111GR7(membrane associated DnaJ chaperone)
AOL_s00210g12	3.33	3.2	12.02	16.94	15.55	30.06	81.1	6.18333	20.85	2.37197	2.37056e-05	0.000170064	Yes	Up	GATA-type domain-containing protein	GATA-type domain-containing protein	COG5641((MFS) transporter)
AOL_s00080g281	8.36	13.09	11.58	13.68	16.64	17.55	80.9	11.01	15.9567	0.449289	0.00451365	0.0153729	Yes	Up	Tyrosine--tRNA ligase, EC 6.1.1.1 (Tyrosyl-tRNA synthetase)	Tyrosine--tRNA ligase	COG0162(Catalyzes the attachment of tyrosine to tRNA(Tyr) in a two-step reaction tyrosine is first activated by ATP to form Tyr- AMP and then transferred to the acceptor end of tRNA(Tyr) (By similarity))
AOL_s00193g188	7.25	9.75	13.86	13.46	14.26	21.95	80.53	10.2867	16.5567	0.609527	5.76884e-05	0.000365646	Yes	Up	Uncharacterized protein	Alcohol dehydrogenase superfamily zinc-containing protein	ENOG41128DX(-); ENOG41123UR(-)
AOL_s00140g39	10.95	11.4	11.55	12.61	13.38	20.55	80.44	11.3	15.5133	0.372861	0.0130095	0.0365502	Yes	Up	MFS domain-containing protein	MFS domain-containing protein	COG0477(Beta-lactamase); ENOG41100BB(Major Facilitator Superfamily); ENOG410YC4J(Major Facilitator Superfamily); ENOG410ZT57(-); ENOG410ZNEV(Major Facilitator Superfamily)
AOL_s00109g113	7.44	7.73	6.86	16.44	13.71	27.65	79.83	7.34333	19.2667	1.62369	4.0054e-07	4.58926e-06	Yes	Up	ADP-ribose 1''-phosphate phosphatase, EC 3.1.3.84	ADP-ribose 1''-phosphate phosphatase	COG2110(-)
AOL_s00173g162	4.22	4.04	6.8	20.96	22.18	21.48	79.68	5.02	21.54	3.29084	5.05549e-05	0.000329307	Yes	Up	Uncharacterized protein	Uncharacterized protein	0
AOL_s00007g158	5.69	13.46	8.46	16	17.88	18.08	79.57	9.20333	17.32	0.881927	0.00160685	0.0064281	Yes	Up	Deoxyuridine 5'-triphosphate nucleotidohydrolase, dUTPase, EC 3.6.1.23 (dUTP pyrophosphatase)	Deoxyuridine 5'-triphosphate nucleotidohydrolase	COG0756(This enzyme is involved in nucleotide metabolism it produces dUMP, the immediate precursor of thymidine nucleotides and it decreases the intracellular concentration of dUTP so that uracil cannot be incorporated into DNA (By similarity))
AOL_s00079g362	7.67	10.96	10.11	13.54	16.3	20.58	79.16	9.58	16.8067	0.754349	0.000482771	0.0023097	Yes	Up	Uncharacterized protein	Enoyl-CoA hydratase	COG1024(citrate synthase)
AOL_s00076g650	8.08	9.38	11.19	15.51	19.2	15.74	79.1	9.55	16.8167	0.760908	0.0072235	0.0226196	Yes	Up	Uncharacterized protein	Prefoldin, alpha subunit	COG1730(Molecular chaperone capable of stabilizing a range of proteins. Seems to fulfill an ATP-independent, HSP70-like function in archaeal de novo protein folding (By similarity))
AOL_s00004g32	5.39	5.37	14.13	10.66	10.83	32.28	78.66	8.29667	17.9233	1.16031	0.00336468	0.0120614	Yes	Up	Uncharacterized protein	Choriogenin Hminor	ENOG4111V62(-); ENOG410YC8S(-)
AOL_s00079g252	10.11	8.84	10.78	14.96	16.65	17.11	78.45	9.91	16.24	0.638749	1.57777e-05	0.000119496	Yes	Up	Coatomer subunit gamma	Coatomer subunit gamma	COG5240(The coatomer is a cytosolic protein complex that binds to dilysine motifs and reversibly associates with Golgi non- clathrin-coated vesicles, which further mediate biosynthetic protein transport from the ER, via the Golgi up to the trans Golgi network. Coatomer complex is required for budding from Golgi membranes, and is essential for the retrograde Golgi-to-ER transport of dilysine-tagge…
AOL_s00081g341	9.81	13.17	8.94	15.1	13.28	17.81	78.11	10.64	15.3967	0.447055	0.0054242	0.0178812	Yes	Up	Uncharacterized protein	Acyl-CoA synthetase member 3, mitochondrial	COG0318(Conserved hypothetical, protein)
AOL_s00210g253	7.23	8.47	8.32	15.12	19.04	18.96	77.14	8.00667	17.7067	1.21149	1.01425e-08	1.64209e-07	Yes	Up	Mannose-1-phosphate guanyltransferase (GDP-mannose pyrophosphorylase) (GTP-mannose-1-phosphate guanylyltransferase)	Mannose-1-phosphate guanyltransferase	COG1208(protease, serine, 16 (thymus))
AOL_s00215g598	7.33	10.46	8.38	15.64	17.2	17.8	76.81	8.72333	16.88	0.93504	8.25452e-08	1.09778e-06	Yes	Up	Exocyst complex component SEC15	Exocyst complex component SEC15	ENOG410XQAE(deoxynucleotidyltransferase, terminal, interacting protein 2)
AOL_s00170g101	9.27	7.22	13.95	16.24	16.25	13.63	76.56	10.1467	15.3733	0.515112	0.00410295	0.0142697	Yes	Up	Uncharacterized protein	Copper-fist domain-containing protein	0
AOL_s00043g588	3.47	6.87	6.46	18.2	20.78	20.6	76.38	5.6	19.86	2.54643	5.02147e-16	2.36194e-14	Yes	Up	Uncharacterized protein	Dihydroxy-acid dehydratase	COG0129(Dihydroxy-acid dehydratase)
AOL_s00054g817	8.88	12.86	10.73	15.92	12.79	15.04	76.22	10.8233	14.5833	0.347398	0.00773745	0.023892	Yes	Up	Uncharacterized protein	Uncharacterized protein	ENOG410XP3K(Positively regulates the activity of the minus-end directed microtubule motor protein dynein. May enhance dynein- mediated microtubule sliding by targeting dynein to the microtubule plus end. Required for); ENOG410XNP8(Positively regulates the activity of the minus-end directed microtubule motor protein dynein. May enhance dynein- mediated microtubule sliding by targeting dynein to th…
AOL_s00215g674	10.12	9.08	10.79	12.06	19.43	14.37	75.85	9.99667	15.2867	0.529176	0.000905615	0.00394804	Yes	Up	Uncharacterized protein	Uncharacterized protein	0
AOL_s00081g305	9.01	9.22	8.75	14.2	16.43	18.13	75.74	8.99333	16.2533	0.807265	1.06926e-06	1.11375e-05	Yes	Up	Aminotran_1_2 domain-containing protein	Kynurenine-oxoglutarate transaminase 1 mitochondrial	COG0436(Ankyrin Repeat)
AOL_s00043g670	6.81	11.77	9.08	16.65	14.74	16.38	75.43	9.22	15.9233	0.727043	0.000396441	0.00195436	Yes	Up	Uncharacterized protein	Glycosyl hydrolases 28 family protein	0
AOL_s00043g669	5.36	7.19	8.84	18.72	19.53	15.4	75.04	7.13	17.8833	1.50818	3.23585e-09	5.86589e-08	Yes	Up	Uncharacterized protein	Galactose-1-phosphate uridylyltransferase	COG3781(galactose-1-phosphate uridylyltransferase)
AOL_s00007g286	8.26	8.45	11.24	14.08	19.21	13.76	75	9.31667	15.6833	0.683363	0.000234071	0.00123854	Yes	Up	Uncharacterized protein	Uncharacterized protein	0
AOL_s00109g177	8.88	11.53	10.5	12.67	16.42	14.96	74.96	10.3033	14.6833	0.425105	0.00590696	0.0191548	Yes	Up	Uncharacterized protein	Epidermal retinol dehydrogenase	COG1028(XPG I-region)
AOL_s00173g144	8.18	10.21	10.99	14.27	17	13.71	74.36	9.79333	14.9933	0.530973	0.00492616	0.0165135	Yes	Up	Aldo_ket_red domain-containing protein	D-xylose reductase	COG0656(Cellulase (glycosyl hydrolase family 5))
AOL_s00215g691	5.02	8.28	13.25	13.03	16.76	18.01	74.35	8.85	15.9333	0.800377	0.000274358	0.00142306	Yes	Up	Peptidase A1 domain-containing protein	Peptidase A1 domain-containing protein	ENOG410XNV7(aspartic)
AOL_s00080g294	11.2	14.16	9.88	11.42	12.56	14.67	73.89	11.7467	12.8833	0.096765	0.0124796	0.0354288	Yes	Up	CULLIN_2 domain-containing protein	SCF ubiquitin ligase subunit CulC	COG5647(zinc finger)
AOL_s00140g35	8.07	11.63	11.01	14.32	16.9	11.78	73.71	10.2367	14.3333	0.400195	0.00730863	0.0227983	Yes	Up	Beta-lactamase domain-containing protein	Beta-lactamase domain-containing protein	COG1680(Beta-lactamase); ENOG410ZMGY(Beta-lactamase); ENOG410YD85(Beta-lactamase); ENOG410ZJWG(Beta-lactamase)
AOL_s00215g430	9.46	8	7.32	15.13	13.07	20.39	73.37	8.26	16.1967	0.960856	1.95986e-05	0.000143921	Yes	Up	Methyltransf_11 domain-containing protein	Fungal-trans multi-domain protein	ENOG41112PJ(-); ENOG410YJCU(-); ENOG410YZQT(Conserved hypothetical, protein)
AOL_s00081g216	6.23	7.58	10	14.53	14.87	19.85	73.06	7.93667	16.4167	1.06846	3.89402e-08	5.49776e-07	Yes	Up	Uncharacterized protein	LIM-domain binding protein-domain-containing protein	ENOG410Y1C0(PtaB protein)
AOL_s00078g402	9.86	10.44	11.13	12.64	13.65	15.08	72.8	10.4767	13.79	0.316258	0.00314842	0.0114055	Yes	Up	Uncharacterized protein	Transcription factor SPT8	ENOG410XRB2(Transcription factor SPT8)
AOL_s00173g254	11.21	9.8	10.13	12.76	14.14	14.75	72.79	10.38	13.8833	0.337508	0.0151831	0.0415339	Yes	Up	RF_PROK_I domain-containing protein	Peptide chain release factor 1	COG0216(Peptide chain release factor 1 directs the termination of translation in response to the peptide chain termination codons UAG and UAA (By similarity))
AOL_s00188g31	7.02	3.68	10.91	14.1	10.29	26.72	72.72	7.20333	17.0367	1.36511	0.0105833	0.0310924	Yes	Up	Uncharacterized protein	Mitochondrial ribosomal protein-like protein of the large subunit	COG0333(50s ribosomal protein l32)
AOL_s00054g968	6.84	7.12	10.28	14.15	19.39	14.55	72.33	8.08	16.03	0.983911	1.1111e-06	1.15063e-05	Yes	Up	Tyrosinase, EC 1.14.18.1	Tyrosinase	ENOG410ZDKU((ABC) transporter); ENOG410ZJM1(Common central domain of tyrosinase); ENOG410YYAT(tyrosinase)
AOL_s00078g152	2.99	11.11	8.45	11.94	17.43	20.34	72.26	7.51667	16.57	1.20443	0.00388195	0.0136587	Yes	Up	Peptidyl-prolyl cis-trans isomerase, EC 5.2.1.8	Peptidyl-prolyl cis-trans isomerase	COG0760(peptidyl-prolyl cis-trans isomerase)
AOL_s00076g329	4.75	8.84	6.6	16.22	15.01	20.68	72.1	6.73	17.3033	1.57107	6.87964e-06	5.7247e-05	Yes	Up	Uncharacterized protein	Uncharacterized protein	ENOG410XPAJ(solute carrier family 25 (mitochondrial folate)
AOL_s00007g450	6.18	9.13	11.88	12.34	15.76	16.64	71.93	9.06333	14.9133	0.645458	0.000226617	0.00120409	Yes	Up	Uncharacterized protein	PLU-1-domain-containing protein	ENOG410XR9J(lysine (K)-specific demethylase)
AOL_s00078g27	6.16	9.88	10.99	14.21	13.77	16.76	71.77	9.01	14.9133	0.655198	0.000286024	0.00147586	Yes	Up	Spindle assembly checkpoint component MAD1	Spindle assembly checkpoint component MAD1	ENOG410ZCEV(Mitotic spindle assembly checkpoint protein)
AOL_s00188g50	9.52	6.73	9.43	15.91	15.89	14.27	71.75	8.56	15.3567	0.794003	0.00280928	0.0103234	Yes	Up	Uncharacterized protein	Cytochrome oxidase complex assembly protein 1-domain-containing protein	ENOG411229I(assembly protein)
AOL_s00078g90	7.7	7.78	10.47	11.7	17.05	16.94	71.64	8.65	15.23	0.760694	0.000350241	0.00175651	Yes	Up	Uncharacterized protein	Uncharacterized protein	0
AOL_s00079g72	9.28	7.99	9.02	14.9	13.31	16.83	71.33	8.76333	15.0133	0.713199	0.00360163	0.0127881	Yes	Up	Altered inheritance of mitochondria protein 11	Altered inheritance of mitochondria protein 11	ENOG410YYZI(-); ENOG410Z08V(-)
AOL_s00215g677	9.33	10.48	10.02	10.07	14.13	17.12	71.15	9.94333	13.7733	0.385183	0.00630126	0.0201771	Yes	Up	SUN domain-containing protein	SUN domain-containing protein	ENOG41116S0(SUN domain containing ossification factor)
AOL_s00193g56	5.44	4.6	10	15.95	11.58	23.49	71.06	6.68	17.0067	1.54591	4.5692e-06	3.98779e-05	Yes	Up	Uncharacterized protein	Cytochrome c oxidase assembly protein	ENOG41129PY(Cytochrome C oxidase assembly protein)
AOL_s00054g609	4.26	5.93	4.78	19.21	17.03	19.64	70.85	4.99	18.6267	2.7328	5.90437e-08	8.14311e-07	Yes	Up	Cytochrome c oxidase assembly protein COX20, mitochondrial	Cytochrome c oxidase assembly protein COX20, mitochondrial	ENOG4112BPB(Protein of unknown function (DUF3767)); ENOG410ZJ8F(Protein of unknown function (DUF3767)); ENOG410XXFX(Protein of unknown function (DUF3767))
AOL_s00083g204	7.15	8.41	8.49	13.71	18.21	14.72	70.69	8.01667	15.5467	0.939293	0.000452154	0.00217721	Yes	Up	Uncharacterized protein	Pyruvate dehydrogenase complex protein X component, mitochondrial	COG0508(DNA primase is the polymerase that synthesizes small RNA primers for the Okazaki fragments on both template strands at replication forks during chromosomal DNA synthesis (By similarity))
AOL_s00076g360	6.01	4.91	5.12	17.28	14.99	22.27	70.58	5.34667	18.18	2.40025	2.93904e-14	1.10828e-12	Yes	Up	Homoaconitase, mitochondrial, EC 4.2.1.36 (Homoaconitate hydratase)	Homoaconitase, mitochondrial	COG1048(striatin interacting protein)
AOL_s00006g59	9.67	10.36	8.85	12.73	12.67	16.29	70.57	9.62667	13.8967	0.44356	0.00511327	0.0170512	Yes	Up	PHB domain-containing protein	PHB domain-containing protein	COG0330(Band 7 protein)
AOL_s00078g231	9.22	11.58	9.57	10.98	13.8	15.31	70.46	10.1233	13.3633	0.320053	0.00897629	0.0270605	Yes	Up	Dipeptidyl-peptidase IV, EC 3.4.14.5	Dipeptidyl-peptidase IV	COG1506(Conserved hypothetical, protein)
AOL_s00078g211	9.28	8.95	8.09	12.66	13.21	18.25	70.44	8.77333	14.7067	0.676292	5.14445e-05	0.000332998	Yes	Up	Dolichyl-phosphate-mannose--protein mannosyltransferase, EC 2.4.1.109	Dolichyl-phosphate-mannose--protein mannosyltransferase	COG1928(dolichyl-phosphate-mannose-protein mannosyltransferase activity)
AOL_s00215g304	6.54	9.28	7.72	15.24	19.13	12.49	70.4	7.84667	15.62	0.990654	3.84778e-07	4.43603e-06	Yes	Up	Asparaginase, EC 3.5.1.1	Asparaginase	COG0252(L-asparaginase)
AOL_s00081g360	4.57	5.24	12.67	14.29	14	19.63	70.4	7.49333	15.9733	1.13167	0.000816712	0.00362052	Yes	Up	Uncharacterized protein	Uncharacterized protein	ENOG4111UAV(Conserved hypothetical, protein)
AOL_s00173g255	6.32	9.31	9.25	12.9	14.66	17.93	70.37	8.29333	15.1633	0.828376	6.49828e-06	5.43266e-05	Yes	Up	TPR_MalT domain-containing protein	TOM (Translocase of outer membrane) complex component	ENOG410YVNZ(Peptide chain release factor 1 directs the termination of translation in response to the peptide chain termination codons UAG and UAA (By similarity))
AOL_s00173g79	8.52	5.72	9.13	16.59	16.15	14.25	70.36	7.79	15.6633	1.0107	0.00217303	0.00825697	Yes	Up	UDP-N-acetylglucosamine transferase subunit ALG13, EC 2.4.1.141 (Asparagine-linked glycosylation protein 13)	UDP-N-acetylglucosamine transferase subunit ALG13	COG5017(glycosyltransferase)
AOL_s00043g726	6.33	7.89	6.64	15.32	16.57	17.57	70.32	6.95333	16.4867	1.37105	1.29507e-09	2.52708e-08	Yes	Up	Uncharacterized protein	Aminotransferase, class III	COG0161(Catalyzes the transfer of the alpha-amino group from S- adenosyl-L-methionine (SAM) to 7-keto-8-aminopelargonic acid (KAPA) to form 7,8-diaminopelargonic acid (DAPA). It is the only animotransferase known to utilize SAM as an amino donor (By similarity))
AOL_s00169g161	8.94	9.85	9.84	14.59	13.12	13.08	69.42	9.54333	13.5967	0.424729	0.00242009	0.0090685	Yes	Up	Amidohydro_3 domain-containing protein	Amidohydrolase 3	COG1574(-)
AOL_s00054g694	2.69	7.58	9.25	10.91	15.1	23.61	69.14	6.50667	16.54	1.54201	0.000379843	0.00188487	Yes	Up	Uncharacterized protein	Uncharacterized protein	ENOG41125K1(-)
AOL_s00076g648	4.87	4.98	3.9	16.44	18.25	20.54	68.98	4.58333	18.41	3.01673	1.96818e-20	1.61373e-18	Yes	Up	Phosphatidyl-N-methylethanolamine N-methyltransferase, EC 2.1.1.71 (Phospholipid methyltransferase, PLMT)	Phosphatidyl-N-methylethanolamine N-methyltransferase	ENOG4111HY0(phosphatidylethanolamine N-methyltransferase)
AOL_s00043g445	8.36	9.15	11.64	12.79	13.83	13.07	68.84	9.71667	13.23	0.361578	0.00786675	0.0242014	Yes	Up	AMP_N domain-containing protein	Xaa-Pro aminopeptidase	COG0006(-)
AOL_s00078g590	7.03	11.31	7.55	12.36	14.53	15.99	68.77	8.63	14.2933	0.656238	0.000342704	0.00172744	Yes	Up	M20_dimer domain-containing protein	Peptidase M20 domain-containing protein 2	COG1473(amidohydrolase)
AOL_s00097g341	8.86	10.24	8.79	13.26	13.04	14.52	68.71	9.29667	13.6067	0.463607	0.000322779	0.00164276	Yes	Up	Polynucleotide adenylyltransferase, EC 2.7.7.19	Poly(A) polymerase	COG5186(polyA polymerase)
AOL_s00215g590	8.47	10.11	9.81	13.41	13.15	13.61	68.56	9.46333	13.39	0.414935	0.00198327	0.0076696	Yes	Up	Ribosomal_S10 domain-containing protein	Mitochondrial 37S ribosomal protein rsm10	COG0180(Conserved hypothetical, protein); COG0051(Conserved hypothetical, protein)
AOL_s00083g413	11.08	8.69	8	11.11	16.92	12.74	68.54	9.25667	13.59	0.468131	0.00672656	0.0213099	Yes	Up	tRNA pseudouridine(55) synthase, EC 5.4.99.25	tRNA pseudouridine(55) synthase	COG0130(Responsible for synthesis of pseudouridine from uracil- 55 in the psi GC loop of transfer RNAs (By similarity))
AOL_s00109g39	4.96	5	8.5	17.82	14.38	17.8	68.46	6.15333	16.6667	1.70856	2.25624e-08	3.33842e-07	Yes	Up	Uncharacterized protein	Uncharacterized protein	0
AOL_s00006g102	9.77	14.95	13.82	9.12	11.05	9.74	68.45	12.8467	9.97	-0.29	0.0185518	0.0490089	Yes	up	U1-type domain-containing protein	Zinc finger, U1-type	ENOG4111SKN(WW domain binding protein 4)
AOL_s00097g178	6.91	8.89	8.67	14.42	14.92	14.58	68.39	8.15667	14.64	0.794851	0.000547095	0.00257336	Yes	Up	Uncharacterized protein	Pdp3-interacting factor 1	COG4359(-)
AOL_s00043g370	6.81	10.5	9.68	9.84	14.88	16.55	68.26	8.99667	13.7567	0.529085	0.00185773	0.00726272	Yes	Up	Vacuolar calcium ion transporter	Vacuolar calcium ion transporter	COG0387(TAP-like protein)
AOL_s00054g33	9.17	11.89	8.72	11.65	11.88	14.57	67.88	9.92667	12.7	0.279382	0.00373671	0.0132257	Yes	Up	NOT2_3_5 domain-containing protein	CCR4-Not complex subunit Not2	COG5601(CCR4-NOT transcription complex subunit 2)
AOL_s00076g461	7.08	9.61	7.24	12.04	14.75	16.89	67.61	7.97667	14.56	0.825324	5.60563e-05	0.000357329	Yes	Up	OBG-type G domain-containing protein	OBG-type G domain-containing protein	COG0012(amidohydrolase 2)
AOL_s00004g627	7.8	11.53	8.24	10.82	13.88	15.03	67.3	9.19	13.2433	0.441059	0.00334746	0.012029	Yes	Up	Ribokinase, RK, EC 2.7.1.15	Ribokinase	COG0524(b-cell receptor-associated protein)
AOL_s00081g187	5.48	9.13	7.98	14.36	16.18	14.11	67.24	7.53	14.8833	0.976538	4.31018e-05	0.000287249	Yes	Up	Uncharacterized protein	Uncharacterized protein	ENOG410YU0J(-)
AOL_s00076g706	8.1	12.63	7.95	12.6	12.82	13.1	67.2	9.56	12.84	0.343096	0.00736932	0.0229476	Yes	Up	PH domain-containing protein	SNF1-interacting protein, variant 3	ENOG41102IW(-)
AOL_s00080g372	6.81	9.04	8.11	13.68	13.91	15.64	67.19	7.98667	14.41	0.804257	1.47337e-08	2.2547e-07	Yes	Up	AA_TRNA_LIGASE_II domain-containing protein	Uncharacterized protein	ENOG410Y8RK(Involucrin repeat protein)
AOL_s00110g134	3.11	4.01	10.54	8.23	19.21	21.84	66.94	5.88667	16.4267	1.79049	0.000801184	0.0035676	Yes	Up	N-acetyltransferase domain-containing protein	Serotonin N-acetyltransferase 1	COG0454(His Kinase A (phospho-acceptor) domain); ENOG410ZD7B(-)
AOL_s00176g31	1.64	5.09	4.17	15.68	15.57	24.54	66.69	3.63333	18.5967	4.11835	1.4171e-08	2.18355e-07	Yes	Up	Rhodanese domain-containing protein	Rhodanese domain-containing protein	ENOG41121JH(RHOD); ENOG4111VH0(arsenate reductase activity)
AOL_s00076g470	2.81	4	6.45	15.19	18.56	19.65	66.66	4.42	17.8	3.02715	8.47326e-11	2.04663e-09	Yes	Up	DUF3074 domain-containing protein	Uncharacterized protein	ENOG410Y3CV(Protein of unknown function (DUF3074))
AOL_s00091g11	8.41	8.25	9.46	13.82	14.07	12.62	66.63	8.70667	13.5033	0.550919	0.000690067	0.00314009	Yes	Up	FAD-binding FR-type domain-containing protein	Ferric/cupric reductase transmembrane component	ENOG410XNZY(NADPH Oxidase)
AOL_s00169g76	0.99	3.63	2.43	13.49	26.4	19.55	66.49	2.35	19.8133	7.43121	1.02117e-16	5.15603e-15	Yes	Up	Uncharacterized protein	Uncharacterized protein	ENOG410Y44A(-); ENOG4111KB1(-); ENOG410Z4VZ(-)
AOL_s00079g184	6.58	6.16	6.75	15.67	15.55	15.32	66.03	6.49667	15.5133	1.38789	1.8886e-10	4.31674e-09	Yes	Up	Tim44 domain-containing protein	Tim44 domain-containing protein	ENOG410YMSY(-); ENOG410Y3PE(-)
AOL_s00078g168	2.48	4.54	3.93	17.04	16.93	21.02	65.94	3.65	18.33	4.02192	2.66277e-15	1.1332e-13	Yes	Up	F-actin-capping protein subunit beta	F-actin-capping protein subunit beta	ENOG410XQYD(capping protein)
AOL_s00081g52	5.4	8.5	7.84	12.84	12.76	18.51	65.85	7.24667	14.7033	1.02898	0.000406656	0.00199398	Yes	Up	Uncharacterized protein	Mrna 3'-end-processing protein yth1	ENOG410Z74C(WGS project CABT00000000 data, contig); ENOG410ZB7F(WGS project CABT00000000 data, contig)
AOL_s00006g3	6.21	2.54	5.73	17.73	18	15.47	65.68	4.82667	17.0667	2.53591	1.06847e-05	8.42058e-05	Yes	Up	Uncharacterized protein	Uncharacterized protein	ENOG410Y0D6(Conserved hypothetical, protein)
AOL_s00210g149	6.27	5.95	7.15	14.31	16.62	15.16	65.46	6.45667	15.3633	1.37945	4.55036e-08	6.38407e-07	Yes	Up	Uncharacterized protein	CFEM domain-containing protein	ENOG410YTY1(-); ENOG4112BC8(Conserved hypothetical, protein); ENOG410XNP7(Conserved hypothetical, protein)
AOL_s00097g20	4.66	5.28	6.71	15.5	17.53	15.69	65.37	5.55	16.24	1.92613	1.58403e-07	1.99106e-06	Yes	Up	DAO domain-containing protein	DAO domain-containing protein	COG0665(-)
AOL_s00215g193	8.94	9.89	9.46	11.08	14.14	11.78	65.29	9.43	12.3333	0.307883	0.0128552	0.0362077	Yes	Up	Photolyase/cryptochrome alpha/beta domain-containing protein	Deoxyribodipyrimidine photo-lyase	COG0415(ribonuclease H activity)
AOL_s00081g53	7.28	9	9.69	12.49	14.92	11.87	65.25	8.65667	13.0933	0.512514	0.00518506	0.0172456	Yes	Up	F-box domain-containing protein	F-box domain-containing protein	0
AOL_s00079g283	1.27	4.23	4.62	14.81	19.19	20.85	64.97	3.37333	18.2833	4.41996	2.03535e-10	4.62847e-09	Yes	Up	Uncharacterized protein	Uncharacterized protein	0
AOL_s00076g28	3.75	10.78	9.06	10.72	14.03	16.24	64.58	7.86333	13.6633	0.737601	5.37204e-05	0.000344896	Yes	Up	Uncharacterized protein	Uncharacterized protein	0
AOL_s00109g154	6.8	8.9	8.63	12.46	12.92	14.74	64.45	8.11	13.3733	0.648993	5.35937e-06	4.57903e-05	Yes	Up	UBC core domain-containing protein	UBC core domain-containing protein	ENOG410XRET(PRKR interacting protein 1 (IL11 inducible))
AOL_s00043g685	6	10.62	8.58	13.02	13.99	12.2	64.41	8.4	13.07	0.555952	0.00739487	0.0230191	Yes	Up	Cellulase, EC 3.2.1.4	Cellulase	ENOG410Z8DT(glycoside hydrolase family 45 protein); ENOG41112GN(Glycosyl hydrolase family 45)
AOL_s00054g497	3.82	8.84	10.32	10.94	12.91	17.56	64.39	7.66	13.8033	0.802002	0.00370716	0.0131315	Yes	Up	C2H2-type domain-containing protein	Bud site selection protein 20	COG5112(zinc finger protein)
AOL_s00006g117	7.42	9.92	8.77	12.09	13.28	12.89	64.37	8.70333	12.7533	0.465339	0.000956565	0.00414187	Yes	Up	Uncharacterized protein	Pre-mRNA-splicing factor cwf19	ENOG410YGTC(CWF19-like 2, cell cycle control (S. pombe))
AOL_s00043g20	7.8	10.22	9.08	11.2	12.4	13	63.7	9.03333	12.2	0.350554	1.29387e-06	1.30807e-05	Yes	Up	Glutamyl-tRNA(Gln) amidotransferase subunit A, mitochondrial, Glu-AdT subunit A, EC 6.3.5.7	Glutamyl-tRNA(Gln) amidotransferase subunit A, mitochondrial	COG0154(Transcription factor)
AOL_s00215g591	4.2	7.43	5.05	13.49	15.49	17.63	63.29	5.56	15.5367	1.79436	3.30664e-11	8.41922e-10	Yes	Up	Uncharacterized protein	Lysophospholipid acyltransferase	COG5202(membrane bound O-acyltransferase domain containing)
AOL_s00080g370	6.01	7.8	6.31	13.81	13.94	15.39	63.26	6.70667	14.38	1.14414	8.00241e-09	1.31466e-07	Yes	Up	Uncharacterized protein	Rec8 like protein-domain-containing protein	ENOG410XRB4(Doublestrandbreak repair protein rad21)
AOL_s00215g181	3.41	5.14	5.4	15.71	15.61	17.95	63.22	4.65	16.4233	2.5319	2.30226e-12	6.61586e-11	Yes	Up	Fe2OG dioxygenase domain-containing protein	Thymine dioxygenase	COG3491(arrestin (or S-antigen), N-terminal domain protein)
AOL_s00110g249	2.38	4.16	2.71	17.41	21.38	15.01	63.05	3.08333	17.9333	4.81622	8.40153e-25	1.01466e-22	Yes	Up	Uncharacterized protein	Dehydrogenase xptC	COG2303(oxidoreductase); ENOG410XR9K(Fungal cellulose binding domain-containing protein)
AOL_s00188g132	8.46	8.58	9.66	11.37	11.3	13.12	62.49	8.9	11.93	0.340449	0.000582199	0.00270854	Yes	Up	Zn(2)-C6 fungal-type domain-containing protein	Maltose acetyltransferase	COG0110(acetyltransferase)
AOL_s00007g292	6.66	11	8.85	11.59	12.53	11.78	62.41	8.83667	11.9667	0.354206	0.00529565	0.0175286	Yes	Up	Superoxide dismutase, EC 1.15.1.1	Superoxide dismutase	COG0605(Destroys radicals which are normally produced within the cells and which are toxic to biological systems (By similarity))
AOL_s00078g313	4.98	5.52	10.84	11.71	14.16	15.03	62.24	7.11333	13.6333	0.916589	0.000532876	0.00251974	Yes	Up	Uncharacterized protein	Ran GTPase-activating protein 1	COG5238(RAN GTPase activating protein 1)
AOL_s00080g291	8.49	8.67	8.48	11.87	12.37	12.14	62.02	8.54667	12.1267	0.418877	0.00278485	0.0102547	Yes	Up	Uncharacterized protein	Carboxymethylenebutenolidase	COG0412(cell division cycle 25 homolog)
AOL_s00006g230	2.84	4.35	4.89	15.11	11.16	23.61	61.96	4.02667	16.6267	3.12914	1.86556e-08	2.79272e-07	Yes	Up	Uncharacterized protein	GPI anchored protein, putative	ENOG410YJRB(-); ENOG4111CG9(-)
AOL_s00109g195	5.28	8.22	9.54	12.81	11.2	14.81	61.86	7.68	12.94	0.684896	0.00439561	0.0150569	Yes	Up	DNA-directed RNA polymerase III subunit RPC9	DNA-directed RNA polymerase III subunit RPC9	ENOG4111TUG(CGRP receptor component)
AOL_s00215g516	7.01	9.1	9.31	12.19	13.23	10.47	61.31	8.47333	11.9633	0.41188	0.00333142	0.011981	Yes	Up	Uncharacterized protein	Developmental regulator flbA	ENOG410XQYX(developmental regulator flbA)
AOL_s00043g647	5.6	6.81	7.76	11.57	13.61	15.91	61.26	6.72333	13.6967	1.03718	1.75143e-05	0.000131203	Yes	Up	Phosphoribosylaminoimidazole-succinocarboxamide synthase, EC 6.3.2.6 (SAICAR synthetase)	Phosphoribosylaminoimidazole-succinocarboxamide synthase	COG0152(SAICAR synthetase)
AOL_s00215g305	7.11	7.03	9.48	11.49	9.62	16.4	61.13	7.87333	12.5033	0.588061	0.00551038	0.0181119	Yes	Up	NmrA domain-containing protein	Nitrogen metabolite repression protein nmr	ENOG41102DH(Nitrogen metabolic regulation protein)
AOL_s00210g163	1.49	2.51	9.94	10.5	13.28	23.3	61.02	4.64667	15.6933	2.37733	0.0182622	0.0483582	Yes	Up	Nitrate reductase	Nitrate reductase	COG0543(nitrite reductase); COG5274(nitrite reductase)
AOL_s00083g515	7.5	10.97	7.04	14.82	9.35	11	60.68	8.50333	11.7233	0.378675	0.00139262	0.00570127	Yes	Up	Uncharacterized protein	Glycoside hydrolase	ENOG410XQAP(Hydrolase)
AOL_s00043g642	6.31	6.92	8.3	9.6	14.94	14.5	60.57	7.17667	13.0133	0.813284	0.00440128	0.0150706	Yes	Up	Uncharacterized protein	Mitochondrial ribosomal protein L37-domain-containing protein	ENOG4112BI2(Conserved hypothetical, protein); ENOG410XUVU(Mitochondrial ribosomal protein L37)
AOL_s00054g162	0.98	4.07	5.75	5.37	15.59	28.7	60.46	3.6	16.5533	3.59815	5.13877e-05	0.000332998	Yes	Up	Uncharacterized protein	Uncharacterized protein	0
AOL_s00110g109	6.52	6.59	8.99	9.9	10.34	17.83	60.17	7.36667	12.69	0.722624	0.000647078	0.00296561	Yes	Up	5-methyltetrahydropteroyltriglutamate--homocysteine S-methyltransferase, EC 2.1.1.14	5-methyltetrahydropteroyltriglutamate--homocysteine S-methyltransferase	COG0620(RAE1 RNA export 1 homolog (S. pombe))
AOL_s00097g349	6.62	7.07	10.36	11.44	12.22	12.43	60.14	8.01667	12.03	0.500624	0.00188364	0.00733513	Yes	Up	Phosphatidylinositol N-acetylglucosaminyltransferase, EC 2.4.1.198 (GlcNAc-PI synthesis protein)	Phosphatidylinositol N-acetylglucosaminyltransferase	COG0438(atp-dependent rna helicase)
AOL_s00215g405	6.93	7.17	8.64	12.69	12.05	12.37	59.85	7.58	12.37	0.631926	0.000320634	0.00163277	Yes	Up	Uncharacterized protein	Uncharacterized protein	ENOG410XSX3(trafficking protein particle complex)
AOL_s00076g261	5.92	5.16	8.69	13.87	14.03	12.07	59.74	6.59	13.3233	1.02175	0.0120896	0.0345523	Yes	Up	Uncharacterized protein	Uncharacterized protein	0
AOL_s00215g890	6.34	8.13	9.18	10.11	11.58	14.34	59.68	7.88333	12.01	0.523467	0.000302836	0.00155112	Yes	Up	GYF domain-containing protein	GYF domain-containing protein	ENOG41120EC(GYF domain-containing protein); ENOG410Y2A2(GRB10 interacting GYF protein); ENOG41101BV(GYF domain)
AOL_s00173g195	6.44	1.96	7.92	13.86	17.16	12.31	59.65	5.44	14.4433	1.65502	0.000116271	0.000670832	Yes	Up	Uncharacterized protein	Uncharacterized protein	0
AOL_s00043g314	3.48	3.83	4.93	16.46	15.14	15.72	59.56	4.08	15.7733	2.86601	1.18739e-17	6.71626e-16	Yes	Up	Uncharacterized protein	Uncharacterized protein	0
AOL_s00006g46	3.22	4.46	6.68	13.27	16.75	15.11	59.49	4.78667	15.0433	2.14276	1.9779e-08	2.94608e-07	Yes	Up	Uncharacterized protein	Uncharacterized protein	0
AOL_s00210g373	8.12	10.69	9.62	9.27	10.91	10.75	59.36	9.47667	10.31	0.0879353	0.0143418	0.0396329	Yes	Up	Uncharacterized protein	Uncharacterized protein	0
AOL_s00078g19	6.68	8.32	7.56	10.75	14.41	11.57	59.29	7.52	12.2433	0.628103	2.79442e-05	0.000196799	Yes	Up	Uncharacterized protein	Uncharacterized protein	COG5644(Small nucleolar)
AOL_s00215g323	3.25	2.96	6.06	14.08	13.99	18.87	59.21	4.09	15.6467	2.82559	1.90142e-12	5.55326e-11	Yes	Up	Uncharacterized protein	Urea active transporter	COG0591(-)
AOL_s00076g396	3.09	7.79	6.19	13.24	10.55	18.26	59.12	5.69	14.0167	1.46339	0.000169638	0.000935256	Yes	Up	Uncharacterized protein	Uncharacterized protein	0
AOL_s00193g168	9.5	6.56	5.39	11.05	14.19	12.18	58.87	7.15	12.4733	0.744522	0.00706621	0.0222123	Yes	Up	U3 small nucleolar RNA-associated protein 11, U3 snoRNA-associated protein 11	U3 small nucleolar RNA-associated protein 11	COG5223(U3 small nucleolar RNA-associated protein)
AOL_s00043g720	5.16	7.5	7.39	11.46	11.65	15.68	58.84	6.68333	12.93	0.934663	1.0917e-06	1.13184e-05	Yes	Up	Uncharacterized protein	Interferon-induced GTP-binding protein Mx1	COG0699(Conserved hypothetical, protein)
AOL_s00078g306	5.04	6.88	7.21	14.04	12.04	13.63	58.84	6.37667	13.2367	1.0758	4.47918e-09	7.89555e-08	Yes	Up	Uncharacterized protein	Serine/threonine-protein kinase cek1	COG0784(-)
AOL_s00076g58	3.18	4.77	4.13	15.32	14.29	16.96	58.65	4.02667	15.5233	2.85513	2.79757e-15	1.18492e-13	Yes	Up	Uncharacterized protein	Uncharacterized protein	ENOG410YK9N(Conserved hypothetical, protein); ENOG4111PUP(-); ENOG410YSFU(-); ENOG411290Q(-); ENOG4112CTU(-)
AOL_s00078g455	6.45	3.63	5.07	15.35	9.08	18.7	58.28	5.05	14.3767	1.84686	4.63157e-05	0.000305704	Yes	Up	F-box domain-containing protein	F-box domain-containing protein	0
AOL_s00054g559	8.98	8.09	7.95	9.65	11.71	11.38	57.76	8.34	10.9133	0.308553	0.0184097	0.0487201	Yes	Up	Mannosyltransferase, EC 2.4.1.-	Mannosyltransferase	ENOG410XR38(asparagine-linked glycosylation 12, alpha-1,6-mannosyltransferase homolog (S. cerevisiae)); ENOG410XRH2(The coatomer is a cytosolic protein complex that binds to dilysine motifs and reversibly associates with Golgi non- clathrin-coated vesicles, which further mediate biosynthetic protein transport from the ER, via the Golgi up to the trans Golgi network. Coatomer complex is required f…
AOL_s00215g552	6.94	4.82	8.76	10.95	12.1	14.11	57.68	6.84	12.3867	0.810916	0.000170117	0.000937322	Yes	Up	ATP-grasp domain-containing protein	Bifunctional purine biosynthetic protein ADE1	COG0151(Phosphoribosylglycinamide synthetase); COG0150(phosphoribosylaminoimidazole synthetase)
AOL_s00193g23	11.71	12.06	5.06	8	7.98	12.83	57.64	9.61	9.60333	-0.000693722	0.00346992	0.0123894	Yes	Up	Transmembrane 9 superfamily member	Transmembrane 9 superfamily member	ENOG410XPIW(Histidine kinase)
AOL_s00173g392	0.78	1.95	3.99	16.32	16.71	17.86	57.61	2.24	16.9633	6.57292	2.88097e-15	1.21449e-13	Yes	Up	Uncharacterized protein	Non-specific serine/threonine protein kinase	ENOG410Y741(-)
AOL_s00193g50	4.85	7.37	7.51	12.03	13.2	12.44	57.4	6.57667	12.5567	0.909275	0.000104396	0.000611795	Yes	Up	Uncharacterized protein	Uncharacterized protein	ENOG4111V3Z(-); ENOG410Y8AA(Conserved hypothetical, protein); ENOG410YHJN(Conserved hypothetical, protein); ENOG4110UZC(-); COG0798(-)
AOL_s00075g54	4.91	6.71	3.75	15.78	9.55	16.53	57.23	5.12333	13.9533	1.72349	1.02368e-06	1.07001e-05	Yes	Up	14_3_3 domain-containing protein	14-3-3 domain-containing protein (Fragment)	ENOG4111K2H(Conserved hypothetical, protein)
AOL_s00007g245	7.25	6.9	9.69	10.58	11.93	10.58	56.93	7.94667	11.03	0.388003	0.00579118	0.0188752	Yes	Up	Uncharacterized protein	Uncharacterized protein	0
AOL_s00043g721	5.72	4.56	9.07	12.02	15.31	10.2	56.88	6.45	12.51	0.939535	0.00161757	0.00646235	Yes	Up	Uncharacterized protein	Uncharacterized protein	0
AOL_s00054g727	4.87	8.33	6.48	9.89	10.9	16.27	56.74	6.56	12.3533	0.88313	1.88676e-05	0.00013924	Yes	Up	Uncharacterized protein	Uncharacterized protein	0
AOL_s00188g15	6.48	8.9	6.61	11.23	10.96	12.36	56.54	7.33	11.5167	0.571169	5.39529e-05	0.000345646	Yes	Up	U-box domain-containing protein	Ubiquitin conjugation factor E4	COG5113(Ubiquitin conjugation factor E4)
AOL_s00109g153	6.89	8.73	8.52	10.08	11.3	10.82	56.34	8.04667	10.7333	0.333886	0.0140903	0.0390828	Yes	Up	Conserved oligomeric Golgi complex subunit 8 (Component of oligomeric Golgi complex 8)	Conserved oligomeric Golgi complex subunit 8	ENOG410XNZ7(PRKR interacting protein 1 (IL11 inducible))
AOL_s00117g43	6.1	6.06	8.35	11.11	11.99	12.54	56.15	6.83667	11.88	0.737689	2.22578e-05	0.000161328	Yes	Up	Uncharacterized protein	Calcium binding protein 39	ENOG410XP4S(Catalyzes the irreversible cleavage of the glycosidic bond in both 5'-methylthioadenosine (MTA) and S- adenosylhomocysteine (SAH AdoHcy) to adenine and the corresponding thioribose, 5'-methylthioribose and S-ribosylhomocysteine, respectively (By similarity))
AOL_s00006g21	6.23	8.56	8.69	9.69	11.6	11.37	56.14	7.82667	10.8867	0.390971	0.00579592	0.0188769	Yes	Up	TRAM domain-containing protein	Related to endo-exonuclease yNucR	COG2265(catalyzes the formation of 5-methyl-uridine at position)
AOL_s00110g12	2.26	4.86	6.8	12.75	15.97	13.47	56.11	4.64	14.0633	2.03089	8.62898e-07	9.19156e-06	Yes	Up	Mediator of RNA polymerase II transcription subunit 18 (Mediator complex subunit 18)	Mediator of RNA polymerase II transcription subunit 18	ENOG4112B2I(component of the Mediator complex, a coactivator involved in the regulated transcription of nearly all RNA polymerase II-dependent genes. Mediator functions as a bridge to convey information from gene-specific regulatory proteins to the basal RNA polymerase II transcription machinery. Mediator is recruited to promoters by direct interactions with regulatory proteins and serves as a sc…
AOL_s00054g510	7.4	8.2	8.9	9.04	10.74	11.79	56.07	8.16667	10.5233	0.288571	0.0069847	0.0220184	Yes	Up	TOG domain-containing protein	Importin N-terminal domain-containing protein	ENOG410XQAJ(Importin)
AOL_s00215g346	4.96	6.32	7.94	11.46	10.92	14.46	56.06	6.40667	12.28	0.916753	1.45373e-05	0.000111042	Yes	Up	Glycylpeptide N-tetradecanoyltransferase, EC 2.3.1.97	Glycylpeptide N-tetradecanoyltransferase	COG5092(cornichon homolog)
AOL_s00083g148	6.66	9.2	6.66	10.73	9.55	13.21	56.01	7.50667	11.1633	0.487123	0.00557656	0.0182823	Yes	Up	Uncharacterized protein	Mitochondrial fusion and transport protein ugo1	ENOG4110UN2(Ureidoglycolate hydrolase)
AOL_s00007g446	5.04	4.02	7.51	9.25	11.78	18.35	55.95	5.52333	13.1267	1.37658	5.02162e-05	0.000327818	Yes	Up	PKS_ER domain-containing protein	Quinone-oxidoreductase like chloroplastic	COG0604(Protein of unknown function (DUF3405)); COG3387(glycoside hydrolase 15-related)
AOL_s00215g874	4.2	5.48	5.67	12.13	13.69	14.68	55.85	5.11667	13.5	1.63844	5.33665e-08	7.41736e-07	Yes	Up	Uncharacterized protein	D-xylose reductase	COG0656(hydrolase family 43)
AOL_s00054g708	5.88	6.72	7.54	11.92	10.89	12.83	55.78	6.71333	11.88	0.769613	0.000271023	0.0014115	Yes	Up	EngB-type G domain-containing protein	EngB-type G domain-containing protein	COG0218(Necessary for normal cell division and for the maintenance of normal septation (By similarity))
AOL_s00173g367	6.98	6.49	6.72	12.56	10.34	12.63	55.72	6.73	11.8433	0.759782	0.000167901	0.000927401	Yes	Up	Fungal_trans domain-containing protein	C6 zinc finger domain-containing protein	ENOG4111N2U(C6 finger domain protein)
AOL_s00004g313	4.78	4.84	6.98	13.71	11.27	14.05	55.63	5.53333	13.01	1.3512	5.79186e-05	0.000366845	Yes	Up	Mitochondrial import inner membrane translocase subunit TIM23	Mitochondrial import inner membrane translocase subunit TIM23	COG5596(mitochondrial import inner membrane translocase, subunit)
AOL_s00080g43	4.18	6.75	4.14	12.46	11.77	16.02	55.32	5.02333	13.4167	1.67087	2.14366e-05	0.000156519	Yes	Up	UBC core domain-containing protein	Ubiquitin-conjugating enzyme	ENOG4111IGV(ubiquitin-conjugating enzyme)
AOL_s00081g359	6.18	5	6.26	12	13.16	12.22	54.82	5.81333	12.46	1.14335	8.30248e-06	6.74539e-05	Yes	Up	RNase_PH domain-containing protein	Exosome complex component RRP42 like protein	COG2123(-)
AOL_s00080g44	4.71	5.94	7.92	11.42	11.88	12.84	54.71	6.19	12.0467	0.94615	5.47177e-06	4.66614e-05	Yes	Up	Protein kinase domain-containing protein	Serine/threonine-protein kinase chk1	ENOG410XQ0D(ubiquitin-conjugating enzyme)
AOL_s00004g399	4.94	5.8	5.01	12.71	12.09	14.16	54.71	5.25	12.9867	1.47365	3.74999e-07	4.33554e-06	Yes	Up	Chromo domain-containing protein	Heterochromatin protein one	ENOG4111VMV(heterochromatin protein)
AOL_s00054g575	6.48	5.89	6.58	11.63	12.36	11.74	54.68	6.31667	11.91	0.885488	0.00015613	0.000872082	Yes	Up	Uncharacterized protein	Iron-sulfur clusters transporter atm1, mitochondrial	COG5265(-)
AOL_s00188g234	5.96	5.21	8.67	10.52	14.82	9.44	54.62	6.61333	11.5933	0.753024	0.000407632	0.00199398	Yes	Up	Uncharacterized protein	Uncharacterized protein	0
AOL_s00097g506	5.71	4.29	8.84	10.87	12.72	12.14	54.57	6.28	11.91	0.896497	0.000403905	0.00198335	Yes	Up	DOC domain-containing protein	DOC domain-containing protein	COG5156(complex subunit 10); COG5156(complex subunit 10)
AOL_s00215g35	3.5	5.82	5.11	11.74	9.89	18.47	54.53	4.81	13.3667	1.77893	0.00449732	0.0153348	Yes	Up	Uncharacterized protein	Uncharacterized protein	0
AOL_s00076g583	5.82	6.74	6.69	9.73	12.02	13.49	54.49	6.41667	11.7467	0.830649	3.2149e-05	0.000222552	Yes	Up	Branched-chain-amino-acid aminotransferase, EC 2.6.1.42	Branched-chain-amino-acid aminotransferase	COG0115(Fungal specific transcription factor domain)
AOL_s00169g112	6.99	6.19	9.26	10.32	12.29	8.96	54.01	7.48	10.5233	0.406863	0.015807	0.0430036	Yes	Up	Uncharacterized protein	Putative transporter YwrB	COG2059(Conserved hypothetical, protein)
AOL_s00079g152	8.5	6.79	4.94	8.63	13.32	11.25	53.43	6.74333	11.0667	0.641127	0.00391748	0.013762	Yes	Up	Sulfate adenylyltransferase, EC 2.7.7.4 (ATP-sulfurylase) (Sulfate adenylate transferase, SAT)	Sulfate adenylyltransferase	COG2046(Catalyzes the first intracellular reaction of sulfate assimilation, forming adenosine-5'-phosphosulfate (APS) from inorganic sulfate and ATP. Plays an important role in sulfate activation as a component of the biosynthesis pathway of sulfur- containing amino acids (By similarity))
AOL_s00169g78	4.61	7.48	3.29	8.43	18.2	11.22	53.23	5.12667	12.6167	1.46099	8.7336e-05	0.000523952	Yes	Up	GH16 domain-containing protein	Gram-negative bacteria binding protein, putative	COG2273(hydrolase family 16)
AOL_s00097g266	7.3	5.34	2.84	12.63	8.16	16.75	53.02	5.16	12.5133	1.42506	0.00142596	0.00581113	Yes	Up	N-acetyltransferase domain-containing protein	Similar to Saccharomyces cerevisiae YJL127C SPT10 Putative histone acetylase with a role in transcriptional silencing	COG0454(Transcription factor)
AOL_s00043g688	2.74	5.54	2.99	23.02	10.61	8.09	52.99	3.75667	13.9067	2.70186	2.5002e-06	2.34956e-05	Yes	Up	Abhydro_lipase domain-containing protein	Ab-hydrolase associated lipase like protein	COG0596(-)
AOL_s00169g100	3.03	5.64	6.32	8.82	17.16	11.93	52.9	4.99667	12.6367	1.52902	0.000175154	0.000958575	Yes	Up	Uncharacterized protein	Uncharacterized protein	0
AOL_s00078g581	5.08	7.5	5.15	12.89	9.87	12.39	52.88	5.91	11.7167	0.982516	0.000889301	0.00389592	Yes	Up	Uncharacterized protein	N-acetyltransferase domain-containing protein	ENOG4111UDK(-); ENOG4111NET(gCN5-related N-acetyltransferase)
AOL_s00081g289	5.71	6.4	8.44	9.32	8.72	13.95	52.54	6.85	10.6633	0.556691	0.0105514	0.0310394	Yes	Up	Uncharacterized protein	39S ribosomal protein L24, mitochondrial	COG0227(50s ribosomal protein L28)
AOL_s00007g344	3.37	3.73	5.34	14.75	12.91	12.43	52.53	4.14667	13.3633	2.22267	0.00151646	0.00610926	Yes	Up	5-hydroxyisourate hydrolase, HIU hydrolase, HIUHase, EC 3.5.2.17	5-hydroxyisourate hydrolase	COG2351(5-hydroxyisourate hydrolase)
AOL_s00173g282	5.4	7.84	6.68	10.33	9.88	11.97	52.1	6.64	10.7267	0.615462	0.000296238	0.00152067	Yes	Up	Uncharacterized protein	Uncharacterized protein	0
AOL_s00078g109	5.16	6.59	7.99	9.56	11.01	11.63	51.94	6.58	10.7333	0.631206	3.24877e-05	0.000224203	Yes	Up	Uncharacterized protein	TIP-1 family-domain-containing protein	ENOG410XZD1(RAD50 interactor 1)
AOL_s00004g159	5.6	4.46	6.08	12.14	10.28	13.11	51.67	5.38	11.8433	1.20136	7.35286e-05	0.000451013	Yes	Up	Uncharacterized protein	Alpha N-terminal protein methyltransferase 1	ENOG410XS7T(o-methyltransferase)
AOL_s00007g504	2.69	4.2	5.5	12.41	10.58	16.23	51.61	4.13	13.0733	2.16546	1.73441e-12	5.09884e-11	Yes	Up	ACT_7 domain-containing protein	ACT domain-containing protein	ENOG4111GPD(Conserved hypothetical, protein)
AOL_s00076g641	0.43	0.53	5.92	10.77	15.66	17.96	51.27	2.29333	14.7967	5.45203	0.00905812	0.0272843	Yes	Up	Argininosuccinate synthase, EC 6.3.4.5 (Citrulline--aspartate ligase)	Argininosuccinate synthase	COG0137(Citrulline--aspartate ligase)
AOL_s00075g183	6.21	9.13	4.34	9.76	8.53	13.29	51.26	6.56	10.5267	0.604675	0.000793257	0.00353583	Yes	Up	Uncharacterized protein	Histidine-rich membrane protein KE4 homolog 1	COG0428(gaf domain protein)
AOL_s00006g273	6.5	6.42	6.61	10.41	11.91	9.28	51.13	6.51	10.5333	0.618024	0.000204943	0.00110137	Yes	Up	Uncharacterized protein	Uncharacterized protein	0
AOL_s00079g62	2.51	5.02	4.78	11.47	12.48	14.69	50.95	4.10333	12.88	2.13891	3.9404e-12	1.1109e-10	Yes	Up	Beta-galactosidase, EC 3.2.1.23	Beta-galactosidase	COG1874(beta-galactosidase)
AOL_s00193g113	4.16	4.09	9.87	10.18	10.44	12.11	50.85	6.04	10.91	0.806291	0.00519688	0.017272	Yes	Up	Uncharacterized protein	Uncharacterized protein	0
AOL_s00004g393	5.77	6.62	8.05	9.41	11.25	9.69	50.79	6.81333	10.1167	0.484834	0.00290061	0.0105894	Yes	Up	AMP_N domain-containing protein	Xaa-Pro aminopeptidase	COG0006(peptidase M24)
AOL_s00110g26	8.58	6.84	6.26	10.89	7.18	11.03	50.78	7.22667	9.7	0.342251	0.000292648	0.00150483	Yes	Up	HotDog ACOT-type domain-containing protein	Acyl-coenzyme A thioesterase 9, mitochondrial	ENOG410XSYM(Acyl-CoA thioesterase)
AOL_s00109g194	5.4	4.99	7.7	12.73	10.29	9.57	50.68	6.03	10.8633	0.801548	0.00159222	0.00638389	Yes	Up	Wheel domain-containing protein	Wheel domain-containing protein	COG0457(inner centromere protein)
AOL_s00188g224	4.41	3.17	8.41	9.2	14.69	10.62	50.5	5.33	11.5033	1.15822	0.00125746	0.00521725	Yes	Up	Uncharacterized protein	Alpha beta hydrolase fold-1 protein	ENOG4111RWM(Conserved hypothetical, protein)
AOL_s00076g526	5.73	8.39	7.14	10.26	10.35	8.52	50.39	7.08667	9.71	0.370179	0.00894697	0.0270206	Yes	Up	Uncharacterized protein	Uncharacterized protein	0
AOL_s00097g462	5.83	6.54	8.61	9.51	11.52	8.35	50.36	6.99333	9.79333	0.400381	0.00798339	0.0244928	Yes	Up	Anaphase-promoting complex subunit 4	Anaphase-promoting complex subunit 4	ENOG410XPXK(anaphase promoting complex subunit 4)
AOL_s00078g404	3.73	7.24	4.22	11.79	10.75	12.55	50.28	5.06333	11.6967	1.31007	1.32187e-07	1.70964e-06	Yes	Up	Uncharacterized protein	Acyl-CoA synthetase/AMP-acid ligase-like protein II	COG0318(Amp-dependent synthetase and ligase); COG0318(Amp-dependent synthetase and ligase)
AOL_s00004g392	4.09	6.57	7.55	7.88	9.01	15.17	50.27	6.07	10.6867	0.760571	0.00208974	0.00799146	Yes	Up	Smr domain-containing protein	Smr domain-containing protein	ENOG4111RZK(SMR domain-containing protein); ENOG41101K4(NEDD4 binding protein); ENOG410XUGY(Smr domain)
AOL_s00054g259	3.19	4.27	3.46	12.84	12.23	14	49.99	3.64	13.0233	2.57784	5.57498e-20	4.25843e-18	Yes	Up	Uncharacterized protein	Uncharacterized protein	ENOG4111HF7(-)
AOL_s00079g195	7.22	4.89	4.32	9.6	5.14	18.57	49.74	5.47667	11.1033	1.02739	0.00626198	0.0200729	Yes	Up	Uncharacterized protein	DUF1445 domain-containing protein (Fragment)	COG4336(UPF0317 protein)
AOL_s00004g170	3.68	2.95	7.16	10.38	11.15	14.36	49.68	4.59667	11.9633	1.60261	1.25922e-06	1.27737e-05	Yes	Up	AA_TRNA_LIGASE_II domain-containing protein	Aspartyl-tRNA synthetase, putative	COG0173(aspartyl-trna synthetase)
AOL_s00170g81	5.25	5.66	6.69	10.24	9.01	12.51	49.36	5.86667	10.5867	0.804545	2.18253e-05	0.000158837	Yes	Up	Uncharacterized protein	Bzip transcription factor	ENOG410YPU0(-); ENOG410YSRI(-)
AOL_s00079g356	3.04	6.63	3.93	10.93	10.97	13.44	48.94	4.53333	11.78	1.59853	3.79738e-06	3.3802e-05	Yes	Up	Uncharacterized protein	Short-chain dehydrogenase TIC 32, chloroplastic	COG1028(Microtubule associated monoxygenase, calponin and LIM domain containing)
AOL_s00079g159	3.35	2.88	3.56	12.42	10.48	16.07	48.76	3.26333	12.99	2.98059	1.57325e-15	6.8253e-14	Yes	Up	Ubiquitinyl hydrolase 1, EC 3.4.19.12	Ubiquitinyl hydrolase 1	ENOG410ZMN7(OTU domain, ubiquitin aldehyde binding)
AOL_s00043g741	5.77	5.43	8.14	7.37	9.43	12.36	48.5	6.44667	9.72	0.507756	0.0107743	0.0315189	Yes	Up	Uncharacterized protein	WD repeat-containing protein jip5	ENOG410ZHU5(WD repeatcontaining protein)
AOL_s00043g680	4.5	5.44	4.48	11.92	14.07	7.93	48.34	4.80667	11.3067	1.35229	3.46227e-08	4.92712e-07	Yes	Up	RRM domain-containing protein	Related to glycine-rich RNA-binding protein	ENOG41121QZ(Glycine-rich RNA-binding protein); COG0724(Glycine-rich RNA-binding protein); ENOG4111W13(RNA recognition motif. (a.k.a. RRM, RBD, or RNP domain))
AOL_s00173g124	6.93	8.05	6.43	8.97	7.81	10.08	48.27	7.13667	8.95333	0.254554	0.00896515	0.0270589	Yes	Up	Uncharacterized protein	PhoD Phosphodiesterase/alkaline phosphatase D	COG3540(alkaline phosphatase)
AOL_s00078g398	6.04	7.47	4.93	8.18	10.28	11.3	48.2	6.14667	9.92	0.613883	0.000153165	0.000858206	Yes	Up	PH domain-containing protein	PH domain-containing protein	ENOG4111MWS(Anucleate primary sterigmata protein A)
AOL_s00109g81	4.53	6.13	8.15	9.49	9.94	9.92	48.16	6.27	9.78333	0.56034	0.000847888	0.00374571	Yes	Up	MMS1_N domain-containing protein	Uncharacterized protein	ENOG4111HJU(-)
AOL_s00097g631	6.01	5.58	3.33	10.54	10.13	12.56	48.15	4.97333	11.0767	1.22721	0.000109448	0.000637006	Yes	Up	Usp domain-containing protein	Usp domain-containing protein	COG0589(RER1 retention in endoplasmic reticulum 1 homolog (S. cerevisiae))
AOL_s00215g265	5.15	3.41	5.84	9.92	13.68	10.03	48.03	4.8	11.21	1.33542	0.00163691	0.00653376	Yes	Up	Uncharacterized protein	Uncharacterized protein	0
AOL_s00215g545	5.17	5.99	5.99	10.3	10.72	9.77	47.94	5.71667	10.2633	0.795335	0.000708827	0.0032189	Yes	Up	Prephenate dehydratase, EC 4.2.1.51	Prephenate dehydratase	COG0077(Prephenate dehydratase)
AOL_s00169g213	5.02	6.37	7.4	8.19	10.66	10.01	47.65	6.26333	9.62	0.535923	0.0129946	0.0365199	Yes	Up	F-box domain-containing protein	F-box domain-containing protein	0
AOL_s00081g57	5.24	3.37	6.68	11.38	10.44	9.99	47.1	5.09667	10.6033	1.08044	5.10673e-06	4.37993e-05	Yes	Up	DUF2470 domain-containing protein	Uncharacterized protein	ENOG411210U(integral membrane protein)
AOL_s00079g137	4.99	5.64	8.37	7.79	9.3	10.72	46.81	6.33333	9.27	0.463684	0.00968271	0.0288544	Yes	Up	Uncharacterized protein	Pre-rRNA-processing protein ipi3	COG2319(-)
AOL_s00110g58	4.29	3.53	3.03	10.19	10.84	14.85	46.73	3.61667	11.96	2.30691	0.00060223	0.00278578	Yes	Up	Uncharacterized protein	YCII domain-containing protein	ENOG410XYQ0(-); ENOG411286K(Conserved hypothetical, protein)
AOL_s00112g105	6.24	7.21	6.73	7.62	9.7	9.11	46.61	6.72667	8.81	0.309713	0.0073319	0.022847	Yes	Up	Uncharacterized protein	Serine/threonine-protein kinase sid2	ENOG410XQC0(nag kinase)
AOL_s00006g183	7.21	6.62	5.67	8.64	9.47	8.86	46.47	6.5	8.99	0.383077	0.0138841	0.0385949	Yes	Up	Uncharacterized protein	Uncharacterized protein	ENOG4111GP0(Conserved hypothetical, protein)
AOL_s00097g72	3.96	9.62	4.71	7.84	10.13	10.19	46.45	6.09667	9.38667	0.539639	0.0169576	0.0454014	Yes	Up	Uncharacterized protein	Uncharacterized protein	ENOG410ZV92(Glycosyl hydrolase family 76); ENOG410YAU6(Glycosyl hydrolase family 76); COG4833(hydrolase (Family 76)
AOL_s00004g546	3.39	3.42	4.1	10.12	10.9	14.16	46.09	3.63667	11.7267	2.22456	2.16277e-17	1.20054e-15	Yes	Up	Uncharacterized protein	PyrABCN	COG0540(aspartate transcarbamylase)
AOL_s00188g44	4.51	5.97	6.51	9.68	10.03	9.38	46.08	5.66333	9.69667	0.712184	3.17971e-06	2.90563e-05	Yes	Up	Uncharacterized protein	Uncharacterized protein	ENOG4111JKS(organizing protein); ENOG410XUPV(RNA polymerase I-specific transcription initiation factor RRN6)
AOL_s00043g282	5.69	8.45	4.02	7.78	9	10.99	45.93	6.05333	9.25667	0.529185	0.0173699	0.0463387	Yes	Up	Response regulatory domain-containing protein	Response regulatory domain-containing protein	ENOG410XNMH(Histidine kinase); ENOG4111I86(response regulator); COG0642(response regulator); COG0784(response regulator)
AOL_s00079g24	3.89	6.66	5.1	8.87	9.69	11.63	45.84	5.21667	10.0633	0.929073	0.000358473	0.00179276	Yes	Up	Uncharacterized protein	Uncharacterized protein	ENOG410YVXE(-)
AOL_s00117g42	2.6	5.27	6.82	8.74	11.95	10.37	45.75	4.89667	10.3533	1.11436	0.000221845	0.00118084	Yes	Up	Cir_N domain-containing protein	Splicing regulatory glutamine/lysine-rich protein 1 (Fragment)	0
AOL_s00215g795	5.86	6.4	7.34	8.18	9.83	8.12	45.73	6.53333	8.71	0.333163	0.0114005	0.0329942	Yes	Up	Protein arginine N-methyltransferase	Protein arginine N-methyltransferase	ENOG410XNZM(Protein arginine n-methyltransferase)
AOL_s00173g299	4.62	4.7	4.9	10.49	10.43	10.55	45.69	4.74	10.49	1.21308	3.51039e-07	4.11198e-06	Yes	Up	IU_nuc_hydro domain-containing protein	Nucleoside hydrolase	COG1957(-)
AOL_s00078g235	5.26	8.16	4.45	8.62	9.4	9.73	45.62	5.95667	9.25	0.552882	0.00499056	0.0166794	Yes	Up	Uncharacterized protein	GRF-type domain-containing protein	0
AOL_s00188g279	5.38	6.49	4.88	8.41	7.61	12.75	45.52	5.58333	9.59	0.717612	0.000184945	0.00100539	Yes	Up	Uncharacterized protein	Sec63 Brl domain-containing protein	COG1506(peptidase (S8 and S53, subtilisin, kexin, sedolisin); COG1204(peptidase (S8 and S53, subtilisin, kexin, sedolisin)
AOL_s00083g223	5.72	3.82	7.44	8.02	10.9	9.32	45.22	5.66	9.41333	0.663133	0.0134877	0.0377159	Yes	Up	ATP-dependent Clp protease proteolytic subunit, EC 3.4.21.92	ATP-dependent Clp protease proteolytic subunit	COG0740(Cleaves peptides in various proteins in a process that requires ATP hydrolysis. Has a chymotrypsin-like activity. Plays a major role in the degradation of misfolded proteins (By similarity))
AOL_s00097g505	5.72	6.84	5.18	7.76	6.91	12.6	45.01	5.91333	9.09	0.537204	0.0182291	0.0482849	Yes	Up	3-isopropylmalate dehydrogenase, EC 1.1.1.85	3-isopropylmalate dehydrogenase	COG0473(major facilitator Superfamily)
AOL_s00112g35	3.89	7.15	6.04	7.44	9.5	10.77	44.79	5.69333	9.23667	0.622365	0.000458883	0.00220604	Yes	Up	zf-C3H1 domain-containing protein	Uncharacterized protein	ENOG410XQ07(zinc finger, C3H1-type containing)
AOL_s00081g139	4.3	6.4	2.15	10.24	11.24	10.37	44.7	4.28333	10.6167	1.4786	0.00233519	0.0087946	Yes	Up	EKC/KEOPS complex subunit GON7	EKC/KEOPS complex subunit GON7	0
AOL_s00080g178	5.31	6.87	6.87	7.46	10.01	8.07	44.59	6.35	8.51333	0.340682	0.0188995	0.0496926	Yes	Up	Uncharacterized protein	Mid region of cactin-domain-containing protein	ENOG410XPKF(cactin, spliceosome C complex subunit)
AOL_s00097g566	6.88	5.09	5.81	8.23	8.43	9.94	44.38	5.92667	8.86667	0.496063	0.000787964	0.00351716	Yes	Up	Protein SDA1	Severe Depolymerization of Actin	ENOG410XPHI(SDA1 domain containing 1)
AOL_s00007g129	4.33	5.36	5.42	8.5	8.78	11.23	43.62	5.03667	9.50333	0.88683	0.00278477	0.0102547	Yes	Up	Uncharacterized protein	Tam domain-containingmethyltransferase	ENOG410ZB7F(Cytoskeleton assembly control protein); ENOG41113IX(Methyltransferase domain); ENOG410Z74C(Methyltransferase domain); ENOG410XY46(-); ENOG410ZJFS(-)
AOL_s00075g61	1.88	3.78	3.84	7.99	13.45	12.34	43.28	3.16667	11.26	2.55579	2.90772e-10	6.3692e-09	Yes	Up	GPI mannosyltransferase 2, EC 2.4.1.-	GPI mannosyltransferase 2	COG5542(Phosphatidylinositol glycan anchor biosynthesis class V)
AOL_s00076g527	6.04	5.19	5.55	10.25	8.11	8	43.14	5.59333	8.78667	0.570918	0.00516057	0.0171897	Yes	Up	Abhydrolase_3 domain-containing protein	Uncharacterized protein	COG0657(Heat shock protein)
AOL_s00078g526	4.19	5.9	6.18	6.41	9.89	10.54	43.11	5.42333	8.94667	0.649662	0.000423955	0.00205918	Yes	Up	Uncharacterized protein	Uncharacterized protein	ENOG410YBY6(-); ENOG410YHBN(-); ENOG4110W0P(-)
AOL_s00054g67	2.62	1.04	4.97	13.6	12.58	8.1	42.91	2.87667	11.4267	2.97219	0.00991354	0.0294735	Yes	Up	Uncharacterized protein	Uncharacterized protein	0
AOL_s00110g179	5.63	4.26	6.95	7.55	9.89	8.55	42.83	5.61333	8.66333	0.543349	0.00260059	0.00966783	Yes	Up	Uncharacterized protein	Zinc finger CCHC domain-containing protein	ENOG4111WG3(Conserved hypothetical, protein); COG4222(endonuclease exonuclease phosphatase)
AOL_s00079g157	5.76	4.14	6.21	6.63	8.56	11.47	42.77	5.37	8.88667	0.654873	0.00624882	0.0200379	Yes	Up	Uncharacterized protein	Probable component of translocase of the outer mitochondrial membrane complex	ENOG410Y3TJ(TOM core complex subunit Tom6)
AOL_s00043g214	4.39	6.35	5.73	7.27	9.14	9.35	42.23	5.49	8.58667	0.564056	0.000295259	0.00151651	Yes	Up	PNP_UDP_1 domain-containing protein	Uncharacterized protein	COG0457(repeat-containing protein); ENOG4110T5F(Phosphorylase superfamily); ENOG41117YD(Phosphorylase superfamily); COG0775(Phosphorylase superfamily)
AOL_s00043g562	5.39	6.38	6.02	7.48	7.72	9.23	42.22	5.93	8.14333	0.373243	0.00848147	0.0257557	Yes	Up	Uncharacterized protein	Chromatin assembly and remodeling factor	ENOG4111G0H(DDT domain protein); COG5076(bromodomain); COG5076(bromodomain); ENOG410XQ6B(ATP-utilising chromatin assembly and remodelling N-terminal)
AOL_s00054g159	5.27	5.52	4.17	10.46	6.32	10.39	42.13	4.98667	9.05667	0.816176	0.0137574	0.0383021	Yes	Up	Uncharacterized protein	Uncharacterized protein	0
AOL_s00210g14	4.12	4.63	6.07	8.62	9.19	9.36	41.99	4.94	9.05667	0.833333	1.15362e-05	9.00426e-05	Yes	Up	Uncharacterized protein	SNF2 family N-terminal domain-containing protein	COG0553(Phosphatidylinositol 4-kinase type); ENOG410XQ1S(Phosphatidylinositol 4-kinase type); ENOG4111J5E(Phosphatidylinositol 4-kinase type)
AOL_s00109g47	3.08	4.85	5.58	8.21	9.74	10.4	41.86	4.50333	9.45	1.09845	3.57657e-05	0.000244559	Yes	Up	Uncharacterized protein	NAD binding Rossmann fold oxidoreductase	COG0673(adenylyl cyclase-associated protein)
AOL_s00078g509	2.7	3.3	3.99	8.72	7.71	15.32	41.74	3.33	10.5833	2.17818	1.16564e-09	2.29963e-08	Yes	Up	F-box domain-containing protein	F-box domain-containing protein	0
AOL_s00078g566	3.58	5.33	5.37	8.74	12	6.32	41.34	4.76	9.02	0.894958	0.000240169	0.00126481	Yes	Up	FAD-binding FR-type domain-containing protein	FAD-binding 8	ENOG410XNZY(-)
AOL_s00109g163	5.95	4.31	5.6	9.69	8.02	7.6	41.17	5.28667	8.43667	0.595839	0.00461331	0.0156586	Yes	Up	Uncharacterized protein	Alanine/arginine aminopeptidase	ENOG410XNZH(Protein of unknown function (DUF3445)); ENOG410XP6D(asparagine-linked glycosylation 9, alpha-1,2-mannosyltransferase homolog (S. cerevisiae))
AOL_s00109g147	1.82	2.56	3.73	13.54	7.6	11.81	41.06	2.70333	10.9833	3.06289	3.65569e-05	0.000249397	Yes	Up	Uncharacterized protein	Oil body-associated protein 1A	ENOG410XPKS(DUF1264 domain protein)
AOL_s00004g593	5.2	4.57	5.29	7.63	9.55	8.32	40.56	5.02	8.5	0.693227	0.00517888	0.0172324	Yes	Up	Pyridox_oxase_2 domain-containing protein	Pyridoxamine 5'-phosphate oxidase-domain-containing protein	ENOG4112D5H(Conserved hypothetical, protein)
AOL_s00097g407	4.73	7.8	5.55	7.39	6.57	8.42	40.46	6.02667	7.46	0.237832	0.00177734	0.0069943	Yes	Up	Uncharacterized protein	Uncharacterized protein	ENOG410ZAKE(Conserved hypothetical, protein); COG0443(Conserved hypothetical, protein)
AOL_s00076g642	4.63	5.53	4.6	8.5	7.15	9.53	39.94	4.92	8.39333	0.705962	9.77379e-05	0.000577319	Yes	Up	Uncharacterized protein	Uncharacterized protein	0
AOL_s00054g900	2.91	4.21	4.51	8.21	7.78	12.32	39.94	3.87667	9.43667	1.43422	8.66412e-07	9.218e-06	Yes	Up	Uncharacterized protein	Uncharacterized protein	0
AOL_s00054g621	3.25	4.35	5.17	10.59	7.92	8.57	39.85	4.25667	9.02667	1.1206	7.71481e-06	6.34874e-05	Yes	Up	Uncharacterized protein	Mitochondrial protein Fmp25	COG5184(regulator of chromosome condensation); COG5184(regulator of chromosome condensation)
AOL_s00215g281	2.27	5.77	4.08	7.2	8.72	11.64	39.68	4.04	9.18667	1.27393	0.00021125	0.00112915	Yes	Up	6-methylsalicylic acid decarboxylase, EC 4.1.1.52 (Arthrosporol biosynthesis cluster protein AOL_s00215g281)	Amidohydro-rel domain-containing protein	COG2159(Cytochrome p450)
AOL_s00076g230	4.7	6.77	6.84	6.63	6.57	8.14	39.65	6.10333	7.11333	0.165483	0.00469983	0.015916	Yes	Up	Uncharacterized protein	Serine/threonine-protein kinase chk2	ENOG410YA63(Is required not only for elongation of protein synthesis but also for the initiation of all mRNA translation through initiator tRNA(fMet) aminoacylation (By similarity))
AOL_s00076g400	4.16	4.65	5.55	7.38	8	9.81	39.55	4.78667	8.39667	0.754178	0.000246836	0.00129687	Yes	Up	Uncharacterized protein	Cytochrome p450-dependent monooxygenase	ENOG410YAAS(Conserved hypothetical, protein); COG2124(Conserved hypothetical, protein); COG0376(Conserved hypothetical, protein)
AOL_s00078g110	2.21	1.38	6.4	10.14	10.9	8.45	39.48	3.33	9.83	1.95195	0.000331434	0.00168011	Yes	Up	THUMP domain-containing protein	THUMP domain-containing protein	COG1818(THUMP domain-containing protein)
AOL_s00006g24	3.88	4.05	5.66	8.46	9.11	8.31	39.47	4.53	8.62667	0.904341	3.63198e-06	3.25191e-05	Yes	Up	tRNA wybutosine-synthesizing protein 4, EC 2.1.1.290, EC 2.3.1.231 (tRNA(Phe) (7-(3-amino-3-(methoxycarbonyl)propyl)wyosine(37)-N)-methoxycarbonyltransferase) (tRNA(Phe) (7-(3-amino-3-carboxypropyl)wyosine(37)-O)-methyltransferase)	tRNA wybutosine-synthesizing protein 4	ENOG410YB9K(leucine carboxyl methyltransferase)
AOL_s00078g584	3.66	3.95	5.63	8.51	7.97	9.75	39.47	4.41333	8.74333	0.981118	1.20306e-08	1.89625e-07	Yes	Up	Uncharacterized protein	Uncharacterized protein	0
AOL_s00004g615	0.91	2.82	4.23	4.46	7.17	19.41	39	2.65333	10.3467	2.8995	0.00016742	0.000925314	Yes	Up	Hemerythrin domain-containing protein	Hemerythrin domain-containing protein	ENOG4110AI1(-)
AOL_s00007g390	3.34	4.61	4	8.49	9.32	9.09	38.85	3.98333	8.96667	1.25105	4.59305e-05	0.000303386	Yes	Up	F-box domain-containing protein	F-box domain-containing protein	0
AOL_s00006g29	4	5.69	4.18	7.63	8.73	8.53	38.76	4.62333	8.29667	0.794521	3.36663e-05	0.000231087	Yes	Up	Ubiquitin-activating enzyme E1-like	Ubiquitin-activating enzyme E1-like	COG0476()-reductase)
AOL_s00215g633	0.94	5.52	4.16	5.96	10.93	11.18	38.69	3.54	9.35667	1.64313	0.00486381	0.0163413	Yes	Up	Adenylate kinase isoenzyme 6 homolog, AK6, EC 2.7.4.3 (Dual activity adenylate kinase/ATPase, AK/ATPase)	Adenylate kinase isoenzyme 6 homolog	COG1936(adenylate kinase activity)
AOL_s00078g291	2.01	2.76	3.1	8.35	7.55	14.85	38.62	2.62333	10.25	2.90724	1.62745e-12	4.80017e-11	Yes	Up	Methyltransf_11 domain-containing protein	Methyltransf 11 multi-domain protein	ENOG41112PJ(-); ENOG410YJCU(-); ENOG410YZQT(Conserved hypothetical, protein); ENOG41114S1(Methyltransferase domain)
AOL_s00083g318	4.19	2.31	3.07	9.59	11.81	7.53	38.5	3.19	9.64333	2.02299	0.00702926	0.0221277	Yes	Up	DUF727 domain-containing protein	DUF727 domain-containing protein	0
AOL_s00215g189	3.84	4.28	1.51	8.8	7.28	12.79	38.5	3.21	9.62333	1.99792	2.4427e-05	0.000174783	Yes	Up	Uncharacterized protein	UreD-domain-containing protein	COG0829(Required for maturation of urease via the functional incorporation of the urease nickel metallocenter (By similarity))
AOL_s00080g333	1.93	4.6	7.09	10.89	5.62	8.35	38.48	4.54	8.28667	0.825257	0.0107617	0.0314923	Yes	Up	Uncharacterized protein	Uncharacterized protein	ENOG410YWND(Cell wall protein that participates directly in adhesive cell-cell interactions during yeast flocculation, a reversible, asexual and Ca(2 )-dependent process in which cells adhere to form aggregates (flocs) consisting of thousands of cells. The lectin- like protein sticks out of the cell wall of flocculent cells and selectively binds mannose residues in the cell walls of adjacent cell…
AOL_s00076g47	4.4	4.83	5.68	7.19	7.74	8.51	38.35	4.97	7.81333	0.572099	0.000678261	0.00309424	Yes	Up	N-acetyltransferase domain-containing protein	N-acetyltransferase domain-containing protein	COG0454(Transcriptional regulatory protein pro1)
AOL_s00097g475	1.96	2.81	6.45	4.78	4.08	18.03	38.11	3.74	8.96333	1.39661	0.0140271	0.0389561	Yes	Up	Uncharacterized protein	Uncharacterized protein	0
AOL_s00097g389	4.41	4.55	5.9	6.45	6.85	9.85	38.01	4.95333	7.71667	0.557873	0.0153296	0.0418835	Yes	Up	Uncharacterized protein	Uncharacterized protein	0
AOL_s00054g134	3.06	3.17	2.69	7.35	9.95	11.72	37.94	2.97333	9.67333	2.25336	4.25621e-13	1.33466e-11	Yes	Up	Uncharacterized protein	Aminoacid dehydrogenase-like, N-terminal	COG0281(alpha amylase, catalytic)
AOL_s00004g389	2.98	4.75	3.32	5.99	10.39	10.17	37.6	3.68333	8.85	1.40271	0.000442169	0.00213777	Yes	Up	Uncharacterized protein	Uncharacterized protein	ENOG410XV50(ankyrin repeat-containing protein); ENOG410ZQ5Z(-); ENOG41121X9(-); COG1397(ADP-ribosylation Crystallin J1)
AOL_s00075g18	5.06	5.87	4.29	6.7	6.85	8.67	37.44	5.07333	7.40667	0.459921	0.000190928	0.00103351	Yes	Up	Homeobox domain-containing protein	Homeobox domain-containing protein	ENOG410YIJ3(sequence-specific DNA binding)
AOL_s00110g315	2.13	2.52	5.21	9.52	6.24	11.24	36.86	3.28667	9	1.73834	5.57304e-05	0.000355759	Yes	Up	Peptide hydrolase, EC 3.4.-.-	Peptide hydrolase	COG2234(peptidase m28)
AOL_s00215g317	3.05	6.16	6.06	6.77	7.88	6.92	36.84	5.09	7.19	0.412574	0.0097967	0.0291486	Yes	Up	NB-ARC domain-containing protein	GPI inositol-deacylase	COG0457(repeat-containing protein); ENOG410XQXJ(patatin-like phospholipase domain containing 8); COG0775(Catalyzes the irreversible cleavage of the glycosidic bond in both 5'-methylthioadenosine (MTA) and S- adenosylhomocysteine (SAH AdoHcy) to adenine and the corresponding thioribose, 5'-methylthioribose and S-ribosylhomocysteine, respectively (By similarity)); ENOG41117YD(-)
AOL_s00043g341	3.44	3.74	6.06	7.77	8.95	6.82	36.78	4.41333	7.84667	0.777946	0.0022488	0.00851591	Yes	Up	Uncharacterized protein	Uncharacterized protein	ENOG410YME3(-)
AOL_s00004g163	2.4	1.49	4.4	6.67	7.81	13.63	36.4	2.76333	9.37	2.39083	0.00907486	0.0273163	Yes	Up	Uncharacterized protein	Uncharacterized protein	0
AOL_s00173g372	3.46	4.15	4.58	6.94	7.22	9.98	36.33	4.06333	8.04667	0.980312	0.000920181	0.00400958	Yes	Up	Uncharacterized protein	Probable carnitine transport protein	COG0833(-)
AOL_s00080g414	4.39	4.92	6.27	6.44	6.66	7.6	36.28	5.19333	6.9	0.328626	0.00100221	0.00429994	Yes	Up	Uncharacterized protein	Dammaradiene synthase	ENOG410ZQC1(Conserved hypothetical, protein)
AOL_s00043g61	3.46	4.22	3.68	6.56	9.03	9.18	36.13	3.78667	8.25667	1.18046	2.73525e-07	3.28341e-06	Yes	Up	Uncharacterized protein	Pentulose kinase	COG1069(ribulokinase)
AOL_s00215g314	3.58	5.4	3.87	7.24	9.1	6.85	36.04	4.28333	7.73	0.804669	0.00140413	0.00572999	Yes	Up	Uncharacterized protein	Uncharacterized protein	ENOG4111R3Y(Conserved hypothetical, protein); ENOG4110VDX(-)
AOL_s00043g55	4.15	4.7	5.44	6.98	7.79	6.81	35.87	4.76333	7.19333	0.510147	0.000786862	0.00351609	Yes	Up	Uncharacterized protein	Uncharacterized protein	0
AOL_s00097g409	3.43	4.49	4.42	5.99	10.41	7.1	35.84	4.11333	7.83333	0.904376	0.000145494	0.000817785	Yes	Up	Uncharacterized protein	FAS1 domain-containing protein (Fragment)	COG2335(Beta-Ig-H3 fasciclin); ENOG4111SDK(Fasciclin domain); ENOG410XRC6(-)
AOL_s00075g51	3.12	1.64	4.96	8.93	10.19	6.89	35.73	3.24	8.67	1.67593	4.01306e-05	0.000270882	Yes	Up	Uncharacterized protein	Uncharacterized protein	ENOG410ZTJG(-); ENOG4110TWB(-)
AOL_s00043g729	3.07	3.06	4.39	8.05	7.7	9.28	35.55	3.50667	8.34333	1.37928	5.66306e-06	4.82007e-05	Yes	Up	Uncharacterized protein	Uncharacterized protein	ENOG4111NXP(-); ENOG4110VX2(-)
AOL_s00080g35	2.14	3.64	5.23	7.37	8.09	8.97	35.44	3.67	8.14333	1.21889	5.1181e-05	0.000332175	Yes	Up	Uncharacterized protein	Clavaminate synthase-like protein	ENOG410XTFZ(Conserved hypothetical, protein); ENOG4111MID(Conserved hypothetical, protein)
AOL_s00110g104	2.97	3.73	6.15	6.78	6.74	9.03	35.4	4.28333	7.51667	0.754864	0.00375819	0.0132965	Yes	Up	Chorismate synthase, EC 4.2.3.5	Chorismate synthase	COG0082(5-enolpyruvylshikimate-3-phosphate phospholyase)
AOL_s00043g662	4.09	4.25	5.74	6.09	7.13	8.08	35.38	4.69333	7.1	0.512784	0.00304957	0.0110924	Yes	Up	Beta_elim_lyase domain-containing protein	Aldolase vrtJ	COG2008(Aldolase)
AOL_s00210g390	3.84	4.03	5.33	7.56	5.26	9.05	35.07	4.4	7.29	0.656818	0.00315314	0.0114134	Yes	Up	Uncharacterized protein	4-hydroxybenzoate geranyltransferase 2	ENOG41121CI(-)
AOL_s00215g180	2.84	4.19	5.31	7.6	8.2	6.84	34.98	4.11333	7.54667	0.834684	0.00108498	0.00459114	Yes	Up	Amidohydro-rel domain-containing protein	Uracil-5-carboxylate decarboxylase	COG2159(arrestin (or S-antigen), N-terminal domain protein)
AOL_s00109g88	3.71	3.42	5.05	7.06	8.39	7.17	34.8	4.06	7.54	0.857143	0.00012133	0.000694633	Yes	Up	DAO domain-containing protein	DAO domain-containing protein	COG0579(malate dehydrogenase (quinone))
AOL_s00076g293	1.67	3.08	2.7	8.27	8.7	10.01	34.43	2.48333	8.99333	2.62148	9.9714e-15	4.01416e-13	Yes	Up	GPI ethanolamine phosphate transferase 2	GPI ethanolamine phosphate transferase 2	COG1524(type i phosphodiesterase nucleotide pyrophosphatase)
AOL_s00215g801	4.61	5.36	4.14	6.23	6.73	7.27	34.34	4.70333	6.74333	0.433735	0.0017247	0.00681115	Yes	Up	Chitinase, EC 3.2.1.14	Chitinase	COG3325(chitinase)
AOL_s00173g244	4.63	4.39	4.95	6.36	7.94	6	34.27	4.65667	6.76667	0.453114	0.00206723	0.00791892	Yes	Up	RNA-dependent RNA polymerase, EC 2.7.7.48	RNA-dependent RNA polymerase	ENOG410XQMQ(rna polymerase)
AOL_s00083g373	2.64	2.68	5.08	6.16	7.45	10.21	34.22	3.46667	7.94	1.29038	0.000158489	0.000883045	Yes	Up	PKS_ER domain-containing protein	NADP-dependent alcohol dehydrogenase 6	COG1064(Rossmann fold oxidoreductase)
AOL_s00215g29	0.75	2.04	0.82	7.98	7.39	15.08	34.06	1.20333	10.15	7.4349	3.94095e-14	1.46751e-12	Yes	Up	Uncharacterized protein	Mitochondrial thiamine pyrophosphate carrier 1	ENOG410XQHU(Pyroglutamyl peptidase type I)
AOL_s00110g121	3.34	3.93	4.3	6.46	7.66	8.34	34.03	3.85667	7.48667	0.941227	0.000113955	0.000659596	Yes	Up	Uncharacterized protein	Cytochrome c oxidase assembly protein cox18, mitochondrial	COG0706(sterol carrier protein); ENOG410YT1G(60Kd inner membrane protein)
AOL_s00215g503	3.47	5.04	5.42	5.58	7.33	6.76	33.6	4.64333	6.55667	0.41206	0.00718364	0.0225264	Yes	Up	Uncharacterized protein	Mitochondrial distribution and morphology protein 31	ENOG410Y9P2(mitochondrion organization)
AOL_s00080g314	3.43	4.03	6.23	6.59	6.86	6.43	33.57	4.56333	6.62667	0.452155	0.0171602	0.0458202	Yes	Up	Uncharacterized protein	Cytochrome P450 monooxygenase family 51 (Sterol 14-demethylase)	COG2124(Conserved hypothetical, protein)
AOL_s00043g570	3.91	4.37	5.13	5.6	6.58	7.88	33.47	4.47	6.68667	0.495899	0.00411209	0.0142916	Yes	Up	CTP synthase, EC 6.3.4.2 (UTP--ammonia ligase)	CTP synthase	COG0504(Catalyzes the ATP-dependent amination of UTP to CTP with either L-glutamine or ammonia as the source of nitrogen (By similarity))
AOL_s00076g255	2.36	4.33	4.92	3.76	6.25	11.67	33.29	3.87	7.22667	0.867356	0.0141079	0.0391038	Yes	Up	Aldo_ket_red domain-containing protein	Aldo/keto reductase	COG0667(-)
AOL_s00215g51	2.39	3.78	5.5	5.13	7.68	8.6	33.08	3.89	7.13667	0.834619	0.000532296	0.00251833	Yes	Up	Importin N-terminal domain-containing protein	Importin N-terminal domain-containing protein	ENOG410XP2Z(Importin); ENOG410XQAJ(Importin)
AOL_s00215g208	4.02	5.64	4.13	6.29	6.28	6.71	33.07	4.59667	6.42667	0.398115	0.0147602	0.0405758	Yes	Up	Uncharacterized protein	Transcriptional repressor rco-1	ENOG4111BNY(Wd repeat protein); ENOG410XP3K(Wd repeat protein)
AOL_s00170g3	4.61	3.63	3.16	6.8	7.65	7.15	33	3.8	7.2	0.894737	0.000198062	0.00106954	Yes	Up	3-phytase, EC 3.1.3.8	3-phytase	ENOG4111FS8(PHOsphatase)
AOL_s00006g540	1.87	4.05	3.47	6.73	6.96	9.87	32.95	3.13	7.85333	1.50905	0.00069508	0.00315968	Yes	Up	Uncharacterized protein	Uncharacterized protein	0
AOL_s00170g25	2.53	3	3.09	9.96	5.7	8.64	32.92	2.87333	8.1	1.81903	6.08949e-09	1.03072e-07	Yes	Up	Sphingomyelin phosphodiesterase	Sphingomyelin phosphodiesterase	ENOG410YYPB(Sphingomyelin phosphodiesterase); ENOG4111PD1(Phosphodiesterase)
AOL_s00054g974	3.22	3.88	3.88	5.35	6.04	10.48	32.85	3.66	7.29	0.991803	0.00450107	0.0153418	Yes	Up	Uncharacterized protein	Uncharacterized protein	0
AOL_s00004g321	3.12	4.07	5.54	4.99	5.59	9.46	32.77	4.24333	6.68	0.574234	0.0116744	0.033602	Yes	Up	Arginine--tRNA ligase, EC 6.1.1.19	Arginine--tRNA ligase	COG0018(arginyL-tRNA synthetase)
AOL_s00054g234	3.48	3.38	2.15	6.12	8.22	9.41	32.76	3.00333	7.91667	1.63596	0.000154585	0.000864534	Yes	Up	Abhydrolase_2 domain-containing protein	Phospholipase/Carboxylesterase superfamily protein	COG0400(phospholipase carboxylesterase)
AOL_s00097g374	4.33	4.36	2.64	7.32	7.52	6.49	32.66	3.77667	7.11	0.882613	0.000209046	0.00111938	Yes	Up	Uncharacterized protein	F-box domain-containing protein	0
AOL_s00140g61	1.98	2.27	5.05	7.29	7.99	8.06	32.64	3.1	7.78	1.50968	5.03184e-05	0.000328245	Yes	Up	Uncharacterized protein	Uncharacterized protein	COG0450(plasma membrane protein)
AOL_s00043g564	3.64	4.72	3.77	7.29	6.34	6.8	32.56	4.04333	6.81	0.684254	0.000306461	0.00156684	Yes	Up	Alpha-1,3-glucosyltransferase, EC 2.4.1.-	Alpha-1,3-glucosyltransferase	ENOG410XPPM(Asparagine-linked glycosylation 8, alpha-1,3-glucosyltransferase homolog (S. cerevisiae))
AOL_s00097g49	2.79	3.38	3.09	5.57	7.72	9.99	32.54	3.08667	7.76	1.51404	8.84798e-07	9.35792e-06	Yes	Up	PCI domain-containing protein	COP9 signalosome complex subunit 1	ENOG410XRXI(cop9 signalosome complex subunit)
AOL_s00075g217	4.43	3.61	3.76	7.16	6.84	6.55	32.35	3.93333	6.85	0.741525	0.0114918	0.033194	Yes	Up	Uncharacterized protein	Recombination hotspot-binding protein	ENOG410XR87(Translin)
AOL_s00078g593	2.59	4.39	3.73	7.75	4.33	9.31	32.1	3.57	7.13	0.997199	0.00323741	0.0116853	Yes	Up	RGS domain-containing protein	RGS domain-containing protein	ENOG410YG6E(-)
AOL_s00109g99	1.51	2.43	2.73	5.49	9.95	9.89	32	2.22333	8.44333	2.7976	1.44231e-06	1.44022e-05	Yes	Up	N-acetyltransferase domain-containing protein	GNAT family N-acetyltransferase	COG0454(-); ENOG4111PFJ(spermidine spermine N1-acetyltransferase family member 2)
AOL_s00079g445	0.24	1.83	0.99	9.97	5.28	13.62	31.93	1.02	9.62333	8.43464	1.57464e-09	3.0134e-08	Yes	Up	Uncharacterized protein	F-box domain-containing protein	0
AOL_s00004g556	3.51	5.36	3.9	5.86	6.09	7.04	31.76	4.25667	6.33	0.487079	0.000271934	0.00141295	Yes	Up	Dicer-like protein 1	Dicer-like protein 1	COG1111(helicase); COG0571(Digests double-stranded RNA. Involved in the processing of primary rRNA transcript to yield the immediate precursors to the large and small rRNAs (23S and 16S). Also processes some mRNAs, and tRNAs when they are encoded in the rRNA operon (By similarity))
AOL_s00043g507	1.89	3.36	3.91	5.96	7.29	9.26	31.67	3.05333	7.50333	1.45742	0.000570044	0.00266179	Yes	Up	Mitochondrial inner membrane protease ATP23, EC 3.4.24.-	Mitochondrial inner membrane protease ATP23	ENOG4111IRG(Has a dual role in the assembly of mitochondrial ATPase. Acts as a protease that removes N-terminal residues of mitochondrial ATPase CF(0) subunit 6 at the intermembrane space side. Also involved in the correct assembly of the membrane- embedded ATPase CF(0) particle, probably mediating association of subunit 6 with the subunit 9 ring (By similarity))
AOL_s00004g343	3.19	3.9	4.59	5.43	6.27	8.23	31.61	3.89333	6.64333	0.706336	5.6832e-05	0.000361243	Yes	Up	Uncharacterized protein	Arp Ankyrin repeat protein	ENOG410XT1Q(Ankyrin Repeat Protein)
AOL_s00083g503	0.16	0.22	1.39	10.95	6.62	11.81	31.15	0.59	9.79333	15.5989	0.00105715	0.00449037	Yes	Up	Uncharacterized protein	54S ribosomal protein L44, mitochondrial	ENOG41128BB(mitochondrial 54S ribosomal protein YmL44)
AOL_s00188g219	4.4	4.86	1.93	5.29	6.95	7.69	31.12	3.73	6.64333	0.781055	0.00619266	0.0198833	Yes	Up	Uncharacterized protein	Uncharacterized protein	ENOG410YENW(-); ENOG4110BEQ(-); ENOG410ZNBQ(-); ENOG41114C8(-)
AOL_s00006g55	3.2	4.21	4.47	5.62	6.28	7.28	31.06	3.96	6.39333	0.614478	0.0188962	0.0496926	Yes	Up	Kinase, EC 2.7.-.-	Kinase	ENOG4111IDA(arginine metabolism regulation protein III)
AOL_s00006g417	4.22	4.95	3.5	5.63	5.63	7.13	31.06	4.22333	6.13	0.45146	0.00232582	0.00876299	Yes	Up	DH domain-containing protein	DH domain-containing protein	ENOG4111EZI(rho guanyl nucleotide exchange factor)
AOL_s00043g244	2.32	4.09	3.23	6.92	6.25	8.19	31	3.21333	7.12	1.21577	1.17845e-06	1.20969e-05	Yes	Up	H_lectin domain-containing protein	Purine and uridine phosphorylase	COG0775(eukaryotic translation initiation factor 2c); COG0666(Ankyrin Repeat)
AOL_s00083g442	1.08	1.74	1.57	8.82	6.89	10.79	30.89	1.46333	8.83333	5.03645	1.62158e-09	3.08998e-08	Yes	Up	Uncharacterized protein	Uncharacterized protein	ENOG4111J8T(AhpC TSA antioxidant enzyme domain containing 1)
AOL_s00043g531	2.64	2.92	2.63	6.35	7.9	8.41	30.85	2.73	7.55333	1.76679	8.02999e-08	1.07271e-06	Yes	Up	L-type lectin-like domain-containing protein	L-type lectin-like domain-containing protein	ENOG4111FM6(Lectin family integral membrane protein)
AOL_s00080g429	4.12	4.12	3.7	6	6.41	6.18	30.53	3.98	6.19667	0.556951	0.00234146	0.00881449	Yes	Up	Uncharacterized protein	Uncharacterized protein	COG0775(Catalyzes the irreversible cleavage of the glycosidic bond in both 5'-methylthioadenosine (MTA) and S- adenosylhomocysteine (SAH AdoHcy) to adenine and the corresponding thioribose, 5'-methylthioribose and S-ribosylhomocysteine, respectively (By similarity)); COG0666(Ankyrin Repeat); COG0457(repeat-containing protein)
AOL_s00176g97	1.69	1.45	2.48	9.57	7.01	8.3	30.5	1.87333	8.29333	3.42705	2.79218e-08	4.04437e-07	Yes	Up	BTB domain-containing protein	BTB domain-containing protein	ENOG410XNX8(kelch-like); ENOG4112201(Conserved hypothetical, protein); ENOG410XQV8(Conserved hypothetical, protein); ENOG410Z9TB(BTB/POZ domain); ENOG410Y5WM(BTB/POZ domain); ENOG410XQ3X(BTB/POZ domain); COG0666(BTB/POZ domain)
AOL_s00188g227	2.32	4.57	2.59	6.05	7.39	7.47	30.39	3.16	6.97	1.2057	0.000211665	0.00113069	Yes	Up	Uncharacterized protein	Short-chain dehydrogenase TIC 32, chloroplastic	COG1028(-)
AOL_s00083g450	3.54	3.08	4	6.01	6.67	6.88	30.18	3.54	6.52	0.841808	0.000239595	0.00126253	Yes	Up	Uncharacterized protein	Uncharacterized protein	ENOG4111GIR(Snodprot-FG); ENOG4110VQD(-)
AOL_s00078g577	1.96	3.18	2.15	6.28	8.26	8.27	30.1	2.43	7.60333	2.12894	1.22688e-09	2.41511e-08	Yes	Up	Uncharacterized protein	Pisatin demethylase	COG2124(-)
AOL_s00188g153	1.34	4.14	3.18	6.12	7.01	8.25	30.04	2.88667	7.12667	1.46882	0.00599194	0.0193881	Yes	Up	MARVEL domain-containing protein	MARVEL domain-containing protein	0
AOL_s00080g323	1.87	2.58	3.7	6.23	7.48	7.78	29.64	2.71667	7.16333	1.63681	1.56509e-07	1.97003e-06	Yes	Up	Uncharacterized protein	Protein kinase domain-containing protein	0
AOL_s00006g370	2.15	3.47	2.2	6.28	6.1	9.25	29.45	2.60667	7.21	1.76598	1.84838e-10	4.24653e-09	Yes	Up	Dynein heavy chain, cytoplasmic (Dynein heavy chain, cytosolic)	Dynein heavy chain, cytoplasmic	COG5245(heavy chain)
AOL_s00054g947	3.92	3.86	3.7	5.04	6.38	6.35	29.25	3.82667	5.92333	0.547909	0.00320268	0.0115732	Yes	Up	alpha-1,2-Mannosidase, EC 3.2.1.-	alpha-1,2-Mannosidase	ENOG410XP04(Located at the top of the head of the 30S subunit, it contacts several helices of the 16S rRNA. In the 70S ribosome it contacts the 23S rRNA (bridge B1a) and protein L5 of the 50S subunit (bridge B1b), connecting the 2 subunits)
AOL_s00193g9	3.21	3.98	5.14	5.06	6.92	4.93	29.24	4.11	5.63667	0.371452	0.01657	0.044658	Yes	Up	Uncharacterized protein	Putative f-box domain-containing protein	ENOG410ZP36(F-box domain-containing protein)
AOL_s00043g399	0.37	0.8	1.35	5.65	9.04	11.96	29.17	0.84	8.88333	9.5754	2.19704e-16	1.08481e-14	Yes	Up	Uncharacterized protein	Acetamidase/Formamidase	COG2421(formamidase)
AOL_s00043g56	2.63	3.57	3.14	5.82	6.76	6.84	28.76	3.11333	6.47333	1.07923	1.77565e-09	3.34084e-08	Yes	Up	Uncharacterized protein	Sec63 Brl domain-containing protein	COG1204(helicase)
AOL_s00006g343	2.51	2.9	3.66	4.95	6.76	7.71	28.49	3.02333	6.47333	1.14112	0.000546882	0.00257336	Yes	Up	NmrA domain-containing protein	NmrA domain-containing protein	COG0702(epimerase dehydratase); COG0702(epimerase dehydratase)
AOL_s00193g140	2.58	2.96	2.56	5.81	6.61	7.95	28.47	2.7	6.79	1.51481	2.27644e-07	2.78693e-06	Yes	Up	Uncharacterized protein	Potassium transport protein	COG0168(regulator of secondary metabolism LaeA)
AOL_s00054g919	3.48	5.11	2.06	5.9	6.8	5.01	28.36	3.55	5.90333	0.662911	0.0184251	0.0487464	Yes	Up	Uncharacterized protein	Uncharacterized protein	ENOG410XYMA(-); ENOG4110BMB(-)
AOL_s00109g142	2.12	3.19	3.37	6.49	5.7	7.45	28.32	2.89333	6.54667	1.26267	1.83404e-05	0.000135798	Yes	Up	Uncharacterized protein	Uncharacterized protein	0
AOL_s00054g438	1.99	3.46	4.02	4.98	7.49	6.31	28.25	3.15667	6.26	0.983105	0.00114959	0.00482117	Yes	Up	Fe2OG dioxygenase domain-containing protein	Fe2OG dioxygenase domain-containing protein	COG3491(2OGFe(II) oxygenase)
AOL_s00083g64	2.69	2.42	2.85	7.04	5.91	7.15	28.06	2.65333	6.7	1.52513	7.34068e-06	6.06318e-05	Yes	Up	Uncharacterized protein	Uncharacterized protein	ENOG4111UVN(Conserved hypothetical, protein)
AOL_s00083g242	2.04	3.74	2.58	6.49	5.59	7.5	27.94	2.78667	6.52667	1.34211	0.0023833	0.00895315	Yes	Up	Uncharacterized protein	EF-hand	COG5126(-)
AOL_s00188g171	1.23	6.14	1.96	2.76	12.41	3.36	27.86	3.11	6.17667	0.986066	9.1295e-05	0.000545026	Yes	Up	Uncharacterized protein	Uncharacterized protein	0
AOL_s00083g370	2.39	3.06	3.68	5.5	5.74	7.32	27.69	3.04333	6.18667	1.03286	2.15132e-05	0.00015695	Yes	Up	Uncharacterized protein	Membrane zinc transporter	ENOG4111GP2(GAL4)
AOL_s00110g231	1.49	2.01	3.75	6.5	7.93	5.97	27.65	2.41667	6.8	1.81379	0.000174704	0.000958575	Yes	Up	BTB domain-containing protein	BTB domain-containing protein	0
AOL_s00097g281	1.89	2.48	3.42	6.94	5.83	6.87	27.43	2.59667	6.54667	1.52118	1.26244e-06	1.27919e-05	Yes	Up	Uncharacterized protein	Uncharacterized protein	ENOG4110V9K(-); ENOG410ZSMR(-); ENOG4110USZ(-)
AOL_s00007g321	2.84	4.43	4.56	4.64	5.09	5.83	27.39	3.94333	5.18667	0.3153	0.00793884	0.0243645	Yes	Up	Protein kinase domain-containing protein	Protein kinase domain-containing protein	ENOG410YIBC(STYKc); ENOG4111U11(-); COG0666(-)
AOL_s00110g325	1.06	1.9	3.69	6.6	8.31	5.76	27.32	2.21667	6.89	2.10827	0.000101438	0.000596809	Yes	Up	Protein HRI1	Uncharacterized protein	ENOG4112107(-); ENOG410YH30(-); ENOG4110W1U(-)
AOL_s00210g319	1.48	3.57	2.71	5.26	6.61	7.56	27.19	2.58667	6.47667	1.50387	0.00194035	0.00752969	Yes	Up	Ubiquitin-like protein ATG12	Ubiquitin-like protein ATG12	ENOG4111ND7(Ubiquitin-like protein involved in cytoplasm to vacuole transport (Cvt), autophagy vesicles formation, mitophagy, and nucleophagy. Conjugation with atg5 through an ubiquitin-like conjugating system involving also atg7 as an E1-like activating enzyme and atg10 as an E2-like conjugating enzyme, is essential for its function. The atg12-atg5 conjugate functions as an E3-like enzyme which …
AOL_s00054g993	3.48	2.75	2.32	6.3	6.5	5.77	27.12	2.85	6.19	1.17193	8.59611e-05	0.000518027	Yes	Up	F-box domain-containing protein	F-box domain-containing protein	0
AOL_s00078g578	2.6	1.84	2.61	6.94	6.14	6.94	27.07	2.35	6.67333	1.83972	1.2626e-08	1.96431e-07	Yes	Up	CBM1 domain-containing protein	CBM1 domain-containing protein	COG2730(Glycoside hydrolase Family 5)
AOL_s00054g427	3.81	3.26	2.49	4.39	6.73	6.16	26.84	3.18667	5.76	0.807531	0.000837545	0.00370551	Yes	Up	Uncharacterized protein	HAD-superfamily phosphatase	COG1011(superior vena cava morphogenesis)
AOL_s00081g159	3.49	4.23	2.95	4.22	5.97	5.96	26.82	3.55667	5.38333	0.51359	0.00226627	0.00856392	Yes	Up	CAP-Gly domain-containing protein	150 kDa dynein-associated polypeptide ro-3	COG5244(CAP-GLY domain containing linker protein); ENOG410XPXM(DyNactin)
AOL_s00173g365	1.81	2.72	1.9	6.32	4.99	9.02	26.76	2.14333	6.77667	2.16174	1.47036e-08	2.25438e-07	Yes	Up	Protein kinase domain-containing protein	Protein kinase domain-containing protein	ENOG4111G2N(protein kinase domain-containing protein)
AOL_s00169g210	1.76	2.51	3.79	5.88	6.93	5.76	26.63	2.68667	6.19	1.30397	1.41692e-05	0.000108602	Yes	Up	Uncharacterized protein	F-box domain-containing protein	0
AOL_s00210g150	2.15	3.17	2.07	5.22	6.2	7.74	26.55	2.46333	6.38667	1.59269	1.07611e-05	8.46588e-05	Yes	Up	Uncharacterized protein	Uncharacterized protein	0
AOL_s00079g476	1.99	1.84	3.64	5.16	6.02	7.77	26.42	2.49	6.31667	1.53681	1.91566e-05	0.000141139	Yes	Up	Glucanase, EC 3.2.1.-	Glucanase	COG5297(-)
AOL_s00215g841	1.28	2.25	3.51	5.52	6.14	7.7	26.4	2.34667	6.45333	1.75	3.51312e-06	3.16819e-05	Yes	Up	Uncharacterized protein	Endosomal spry domain-containing protein	ENOG410YP14(Conserved hypothetical, protein); ENOG410YNR7(-)
AOL_s00110g339	2.99	2.34	3.56	5.49	6.16	5.84	26.38	2.96333	5.83	0.967379	7.37663e-05	0.00045216	Yes	Up	F-box domain-containing protein	F-box domain-containing protein	0
AOL_s00173g241	2.88	4.16	3.39	5.18	5.43	5.34	26.38	3.47667	5.31667	0.529243	0.00631794	0.0201943	Yes	Up	MFS domain-containing protein	High affinity nicotinic acid plasma membrane permease-like protein	COG0477(-)
AOL_s00054g324	2.19	3.88	3.11	5.14	5.01	7.03	26.36	3.06	5.72667	0.87146	0.000112076	0.000649563	Yes	Up	zinc_ribbon_16 domain-containing protein	SEH-associated protein 4	ENOG410YY2R(missing oocyte, meiosis regulator, homolog (Drosophila))
AOL_s00083g463	2.09	2.05	2.06	5.23	6.87	7.96	26.26	2.06667	6.68667	2.23548	2.09632e-12	6.08273e-11	Yes	Up	Uncharacterized protein	Metallothionein expression activator	COG5048(ubiquitin)
AOL_s00173g134	3.34	3.75	3.06	5.58	3.84	6.68	26.25	3.38333	5.36667	0.586207	0.00934539	0.0279704	Yes	Up	Uncharacterized protein	DNA repair protein rad10	COG5241(Excision repair cross-complementing rodent repair deficiency, complementation group 1 (Includes overlapping antisense sequence))
AOL_s00081g71	2.48	3.08	3.37	5.39	6.74	4.94	26	2.97667	5.69	0.911534	1.93253e-06	1.88138e-05	Yes	Up	F-box domain-containing protein	F-box domain-containing protein	0
AOL_s00083g363	2.25	4.17	4.35	4.3	4.96	5.91	25.94	3.59	5.05667	0.408542	0.0165618	0.0446493	Yes	Up	Beta-glucosidase, EC 3.2.1.21	Beta-glucosidase	COG1472(C6 finger domain protein)
AOL_s00004g330	1.81	1.8	3.44	5.43	8.22	5.14	25.84	2.35	6.26333	1.66525	9.6715e-05	0.000572791	Yes	Up	Exonuclease domain-containing protein	Exonuclease domain-containing protein	COG1949(Conserved hypothetical, protein)
AOL_s00097g470	2.42	2.81	3.99	3.67	6.26	6.62	25.77	3.07333	5.51667	0.795011	0.00054876	0.00257983	Yes	Up	Uncharacterized protein	Related to stress protein ORP150	COG0443(kiaa1147)
AOL_s00169g212	1.55	2.68	1.92	5.78	6.76	7.06	25.75	2.05	6.53333	2.18699	1.47063e-08	2.25438e-07	Yes	Up	Uncharacterized protein	Uncharacterized protein	0
AOL_s00112g13	1.17	2.4	4.5	6.15	5.56	5.86	25.64	2.69	5.85667	1.1772	0.00601348	0.0194367	Yes	Up	Uncharacterized protein	Uncharacterized protein	0
AOL_s00076g308	2.65	4.14	2.18	5.84	4.72	6.1	25.63	2.99	5.55333	0.857302	0.007033	0.0221317	Yes	Up	Uncharacterized protein	Transcriptional regulator TACO1-like protein	COG0217(transcriptional regulatory protein)
AOL_s00110g81	2.89	3.5	3.89	4.29	5.84	5.15	25.56	3.42667	5.09333	0.486381	0.0075888	0.0235082	Yes	Up	Uncharacterized protein	Rho GTPase activation protein	ENOG410XR4J(regulation of GTPase activity)
AOL_s00210g345	2.43	2.65	2.5	3.55	5.96	8.42	25.51	2.52667	5.97667	1.36544	0.000154195	0.000862893	Yes	Up	Hydroxyacid-oxoacid transhydrogenase, EC 1.1.99.24	Hydroxyacid-oxoacid transhydrogenase	COG1454(Ankyrin Repeat)
AOL_s00097g292	1.3	3.69	1.24	7.88	6.4	4.99	25.5	2.07667	6.42333	2.0931	0.0054915	0.0180631	Yes	Up	Uncharacterized protein	Uncharacterized protein	0
AOL_s00176g37	3.1	3.3	2.88	4.35	5.96	5.86	25.45	3.09333	5.39	0.742457	0.000327206	0.00166245	Yes	Up	Uncharacterized protein	F-box domain-containing protein	0
AOL_s00007g482	3.22	2.87	3.4	5.7	5.88	4.33	25.4	3.16333	5.30333	0.676502	0.00136705	0.00561778	Yes	Up	FAD-binding PCMH-type domain-containing protein	Actin interacting protein 2	COG0277(The proteasome is a multicatalytic proteinase complex which is characterized by its ability to cleave peptides with Arg, Phe, Tyr, Leu, and Glu adjacent to the leaving group at neutral or slightly basic pH. The proteasome has an ATP-dependent proteolytic activity (By similarity))
AOL_s00083g23	2.82	3.23	3.39	4.23	4.96	6.74	25.37	3.14667	5.31	0.6875	5.22874e-05	0.000337152	Yes	Up	TOG domain-containing protein	Translational activator	ENOG410XPSD(GCN1 general control of amino-acid synthesis 1-like 1 (Yeast)); COG2147(ribosomal protein L19)
AOL_s00078g564	1.57	3.52	3.42	4.26	5.77	6.78	25.32	2.83667	5.60333	0.975323	0.000415623	0.00202531	Yes	Up	Uncharacterized protein	Uncharacterized protein	0
AOL_s00006g578	2.08	2.42	4.23	5.05	6.78	4.74	25.3	2.91	5.52333	0.898053	0.00517916	0.0172324	Yes	Up	Uncharacterized protein	Uncharacterized protein	0
AOL_s00112g23	2.01	3.54	3.49	4.45	5.33	6.36	25.18	3.01333	5.38	0.785398	4.42126e-05	0.000293557	Yes	Up	Uncharacterized protein	Uncharacterized protein	0
AOL_s00076g12	1.07	0.55	1.35	7.59	6.37	8.14	25.07	0.99	7.36667	6.44108	3.40914e-16	1.64689e-14	Yes	Up	MFS domain-containing protein	Phthalate transporter	ENOG41107PH(tyrosine serine protein phosphatase); COG0477(tyrosine serine protein phosphatase)
AOL_s00091g3	0.83	2.44	2.77	5.01	6.71	7.31	25.07	2.01333	6.34333	2.15066	8.54185e-05	0.000515452	Yes	Up	Uncharacterized protein	Uncharacterized protein	0
AOL_s00007g375	2.02	2.9	3.92	4.43	6.82	4.82	24.91	2.94667	5.35667	0.817873	0.000403139	0.00198068	Yes	Up	Uncharacterized protein	F-box domain-containing protein	0
AOL_s00173g332	1.8	0.93	3	4.13	4.26	10.7	24.82	1.91	6.36333	2.33159	1.591e-05	0.000120294	Yes	Up	Tyrosinase, EC 1.14.18.1	Tyrosinase	ENOG410YYAT(tyrosinase); ENOG410ZDKU(tyrosinase)
AOL_s00193g145	1.89	3.22	3.49	4.26	4.61	7.28	24.75	2.86667	5.38333	0.877907	0.00104511	0.00444769	Yes	Up	ANAPC4_WD40 domain-containing protein	Ubiquitin-protein transferase activating protein	ENOG410XQ8I(Cell division cycle 20)
AOL_s00054g819	1.2	2.26	3.39	4.65	3.82	9.33	24.65	2.28333	5.93333	1.59854	0.00445409	0.0152223	Yes	Up	Uncharacterized protein	Similar to protein required for cell viability Rrp17	ENOG410XZ47(nucleolar protein 12); ENOG410Y51R(protein required for cell viability Rrp17)
AOL_s00054g992	1.39	3.04	2.54	6.27	5.66	5.69	24.59	2.32333	5.87333	1.52798	9.55986e-09	1.55339e-07	Yes	Up	Uncharacterized protein	Putative subtilisin-like serine protease	COG1404(Nadph-dependent fmn reductase)
AOL_s00076g471	2.67	2.73	3.22	5.09	5.64	5.21	24.56	2.87333	5.31333	0.849188	0.000897537	0.00392241	Yes	Up	Uncharacterized protein	Putative extracellular aldonolactonase	COG2706(6-phosphogluconolactonase)
AOL_s00097g25	1.67	2.18	1.66	4.29	6.79	7.85	24.44	1.83667	6.31	2.43557	5.10072e-12	1.4201e-10	Yes	Up	DUF2235 domain-containing protein	DUF2235 domain-containing protein (Fragment)	COG3673(Major facilitator superfamily MFS_1)
AOL_s00097g32	2.67	2.92	3.83	5.95	5.13	3.92	24.42	3.14	5	0.592357	0.0131979	0.0369979	Yes	Up	Uncharacterized protein	Uncharacterized protein	0
AOL_s00004g186	2.44	3.02	4.31	4.79	4.93	4.86	24.35	3.25667	4.86	0.492323	0.0170678	0.0456419	Yes	Up	Folylpolyglutamate synthase, EC 6.3.2.17 (Folylpoly-gamma-glutamate synthetase) (Tetrahydrofolylpolyglutamate synthase)	Folylpolyglutamate synthase	COG0285(Folylpolyglutamate synthase)
AOL_s00043g299	2.47	2.81	2.53	4.59	4.78	6.94	24.12	2.60333	5.43667	1.08835	1.43313e-05	0.000109657	Yes	Up	Uncharacterized protein	Uncharacterized protein	0
AOL_s00006g369	2.61	3.39	2.36	3.85	5.38	6.1	23.69	2.78667	5.11	0.833732	2.79423e-05	0.000196799	Yes	Up	SEC7 domain-containing protein	GDP/GTP exchange factor for ARF	COG5307(and Sec7 domain)
AOL_s00169g193	1.32	1.47	2.93	4.93	6.92	6.11	23.68	1.90667	5.98667	2.13986	5.54265e-09	9.48941e-08	Yes	Up	Uncharacterized protein	Uncharacterized protein	0
AOL_s00215g378	1.89	2.7	3.64	5.03	3.96	6.41	23.63	2.74333	5.13333	0.871203	0.00822486	0.0250768	Yes	Up	Uncharacterized protein	Uncharacterized protein	ENOG410YM6P(-)
AOL_s00007g293	1.36	1.33	1.27	5.73	5.62	8.3	23.61	1.32	6.55	3.96212	1.01059e-14	4.05006e-13	Yes	Up	MFS domain-containing protein	Permease of basic amino acids in the vacuolar membrane	ENOG410XNQK(Destroys radicals which are normally produced within the cells and which are toxic to biological systems (By similarity))
AOL_s00078g330	2.22	3.1	2.83	5.46	3.97	5.96	23.54	2.71667	5.13	0.888344	0.00528341	0.0174946	Yes	Up	Uncharacterized protein	Homocitrate dehydratase, mitochondrial	COG1048(B-zip transcription factor)
AOL_s00043g219	2.2	2.73	3.3	5.14	5.49	4.65	23.51	2.74333	5.09333	0.856622	2.87624e-05	0.000201292	Yes	Up	NACHT domain-containing protein	NACHT domain-containing protein	COG0666(Ankyrin Repeat); COG1472(hydrolase family 3)
AOL_s00215g790	2.51	2.79	3.58	3.17	5.65	5.74	23.44	2.96	4.85333	0.63964	0.0010796	0.00457268	Yes	Up	Uncharacterized protein	Uncharacterized protein	ENOG410XSE5(-)
AOL_s00076g637	2.5	4.06	3.04	4.47	4.28	4.96	23.31	3.2	4.57	0.428125	0.0142026	0.0393162	Yes	Up	Uncharacterized protein	Gryzun, putative trafficking through golgi-domain-containing protein	ENOG410XSTE(Prefoldin, subunit)
AOL_s00004g336	3.38	1.7	3.53	4.63	4.73	5.34	23.31	2.87	4.9	0.707317	0.0109005	0.031815	Yes	Up	Uncharacterized protein	Uncharacterized protein	0
AOL_s00006g544	2.21	2.08	3.52	5.39	4.92	5.08	23.2	2.60333	5.13	0.970551	5.27746e-05	0.000339803	Yes	Up	PNP_UDP_1 domain-containing protein	NB-ARC domain-containing protein	COG0775(-); COG0457(repeat-containing protein)
AOL_s00080g296	1.78	2.73	2.22	4.26	4.82	7.37	23.18	2.24333	5.48333	1.44428	2.36314e-08	3.4702e-07	Yes	Up	E3 ubiquitin-protein ligase, EC 2.3.2.27	E3 ubiquitin-protein ligase	ENOG410XPQU(ubiquitin protein ligase E3 component (N-recognin))
AOL_s00215g486	2.48	2.08	2.32	5.42	5.11	5.66	23.07	2.29333	5.39667	1.3532	3.50036e-09	6.28166e-08	Yes	Up	Uncharacterized protein	Uncharacterized protein	0
AOL_s00097g303	2.79	2.57	3.05	5.05	4.48	4.81	22.75	2.80333	4.78	0.705113	8.73546e-05	0.000523952	Yes	Up	Na_H_Exchanger domain-containing protein	Plasma membrane antiporter, putative	COG0025(Domain of unknown function (DUF1993))
AOL_s00078g591	2.35	2.63	1.88	5.27	5.17	5.45	22.75	2.28667	5.29667	1.31633	1.26882e-10	2.98406e-09	Yes	Up	MFS domain-containing protein	Synaptic vesicle transporter	COG0477(amidohydrolase)
AOL_s00006g118	2.03	2.98	2.89	4.57	4.43	5.84	22.74	2.63333	4.94667	0.878481	8.78411e-07	9.31843e-06	Yes	Up	Uncharacterized protein	Zn(2)-C6 fungal-type domain-containing protein	ENOG4111I3H(C6 finger domain protein)
AOL_s00076g473	2.49	2.89	2.97	4.47	4.64	5.2	22.66	2.78333	4.77	0.713772	0.000408997	0.00199957	Yes	Up	Uncharacterized protein	Peptide-N4-(N-acetyl-beta-glucosaminyl)asparagine amidase A	ENOG410XR8Z(Peptide-N(4)-(N-acetyl-beta-glucosaminyl)asparagine amidase)
AOL_s00054g118	2.23	2.33	2.3	3.19	6.42	6.08	22.55	2.28667	5.23	1.28717	0.000181765	0.000989903	Yes	Up	Uncharacterized protein	Uncharacterized protein	ENOG410XQRX(Testis-specific Y-encoded-like protein)
AOL_s00043g640	1.89	2.15	3.56	4.49	4.92	5.38	22.39	2.53333	4.93	0.946053	5.18902e-05	0.000335316	Yes	Up	Uncharacterized protein	Uncharacterized protein	ENOG410YA1J(Conserved hypothetical, protein); COG0533(Required for the formation of a threonylcarbamoyl group on adenosine at position 37 (t(6)A37) in tRNAs that read codons beginning with adenine (By similarity))
AOL_s00004g253	2.29	3.01	2.96	2.9	6.12	4.95	22.23	2.75333	4.65667	0.691283	0.00282405	0.0103564	Yes	Up	BZIP domain-containing protein	BZIP domain-containing protein	0
AOL_s00007g71	0.86	1.1	2.22	3.45	3.88	10.7	22.21	1.39333	6.01	3.3134	1.19717e-07	1.56191e-06	Yes	Up	Uncharacterized protein	Uncharacterized protein	0
AOL_s00169g74	2.18	2.47	1.97	4.91	4.57	6.09	22.19	2.20667	5.19	1.35196	6.60639e-05	0.000410913	Yes	Up	Metallophos domain-containing protein	Putative rhamnogalacturonate lyase C	ENOG4111K47(STYKc)
AOL_s00006g548	3.06	3.1	3.07	3.93	4.87	4.04	22.07	3.07667	4.28	0.391116	0.00366134	0.0129847	Yes	Up	Uncharacterized protein	Purine and uridine phosphorylase	COG0775(Catalyzes the irreversible cleavage of the glycosidic bond in both 5'-methylthioadenosine (MTA) and S- adenosylhomocysteine (SAH AdoHcy) to adenine and the corresponding thioribose, 5'-methylthioribose and S-ribosylhomocysteine, respectively (By similarity)); COG0457(repeat-containing protein)
AOL_s00054g161	0.77	1.74	1.47	5.79	6.16	6.05	21.98	1.32667	6	3.52261	1.25814e-08	1.9623e-07	Yes	Up	Uncharacterized protein	Uncharacterized protein	ENOG410YTY1(-); ENOG4112BC8(Conserved hypothetical, protein)
AOL_s00210g172	2.95	3.47	2.86	4.88	4.83	2.94	21.93	3.09333	4.21667	0.363147	0.00221475	0.00839765	Yes	Up	Uncharacterized protein	Uncharacterized protein	0
AOL_s00054g42	2.44	3.61	2.4	3.94	4.79	4.58	21.76	2.81667	4.43667	0.575148	0.00959336	0.0286308	Yes	Up	HD domain-containing protein	5'-deoxynucleotidase	COG1896(Metal Dependent Phosphohydrolase)
AOL_s00076g623	2.47	2.36	3.18	4.04	6	3.65	21.7	2.67	4.56333	0.709114	0.00924289	0.0277194	Yes	Up	Uncharacterized protein	Di-copper centre-containing protein	ENOG4111GD1(Common central domain of tyrosinase); ENOG410ZQXE(Common central domain of tyrosinase); ENOG410XS94(Common central domain of tyrosinase); ENOG410YB74(Common central domain of tyrosinase)
AOL_s00054g594	2.84	3.26	3.06	3.97	4.15	4.38	21.66	3.05333	4.16667	0.364629	0.00213245	0.00813389	Yes	Up	Structural maintenance of chromosomes protein 4	Uncharacterized protein	COG1196(RING finger domain protein)
AOL_s00043g701	1.62	2.81	1.92	4.02	4.87	6.38	21.62	2.11667	5.09	1.40472	1.0872e-07	1.42887e-06	Yes	Up	DUF1708 domain-containing protein	Morphogenesis-related protein MSB1	ENOG4111D8F(morphogenesis protein)
AOL_s00076g467	2.19	2.5	3.23	4.38	4.6	4.66	21.56	2.64	4.54667	0.722222	0.000353605	0.00177052	Yes	Up	Uncharacterized protein	Cell surface glycoprotein 1	0
AOL_s00109g107	1.27	2.76	1.56	5.04	4.16	6.76	21.55	1.86333	5.32	1.8551	3.7778e-06	3.37285e-05	Yes	Up	Uncharacterized protein	Uncharacterized protein	ENOG410ZCIV(CorA-like Mg2+ transporter protein); ENOG410YECV(CorA-like Mg2+ transporter protein); ENOG410ZBP3(CorA-like Mg2+ transporter protein); ENOG4111F4P(CorA-like Mg2+ transporter protein); ENOG410YE79(CorA-like Mg2+ transporter protein)
AOL_s00173g205	2.96	3.08	2.74	3.56	3.81	5.32	21.47	2.92667	4.23	0.44533	0.00788325	0.0242313	Yes	Up	Protein kinase domain-containing protein	Protein kinase domain-containing protein	COG0666(-); ENOG410XRMJ(-); COG0515(Serine Threonine protein kinase)
AOL_s00215g825	1.71	2.59	2.68	3.47	5.04	5.94	21.43	2.32667	4.81667	1.0702	0.00409891	0.0142648	Yes	Up	Uncharacterized protein	Apoptosis-inducing taf9-like domain 1 family	ENOG410XX38(centromere protein)
AOL_s00188g209	2.68	2.21	2.51	5.19	3.7	5.01	21.3	2.46667	4.63333	0.878378	0.0123785	0.035183	Yes	Up	Methyltransf_25 domain-containing protein	Zf-DHHC-domain-containing protein	ENOG410ZWXJ(Methyltransferase domain); COG2226(Methyltransferase required for the conversion of demethylmenaquinone (DMKH2) to menaquinone (MKH2))
AOL_s00083g174	2.22	2.48	3.06	4.62	4.08	4.78	21.24	2.58667	4.49333	0.737113	0.0116304	0.0335078	Yes	Up	Uncharacterized protein	Similar to D-glycerate 3-kinase	COG4240(D-glycerate 3-kinase)
AOL_s00080g270	2.73	2.79	1.45	4.68	3.35	6.2	21.2	2.32333	4.74333	1.04161	0.000206314	0.00110807	Yes	Up	DNA replication licensing factor MCM4, EC 3.6.4.12	DNA replication licensing factor MCM4	COG1241(hydrolase family 16)
AOL_s00006g145	2.07	2	3.24	4.17	4.94	4.73	21.15	2.43667	4.61333	0.893297	0.000937656	0.00407381	Yes	Up	DUF2263 domain-containing protein	Uncharacterized protein	COG4295(conserved hypothetical protein); ENOG410YHM7(Uncharacterized protein conserved in bacteria (DUF2263))
AOL_s00078g81	0.77	0.99	1.45	4.53	5.54	7.43	20.71	1.07	5.83333	4.45171	1.08829e-15	4.96228e-14	Yes	Up	Uncharacterized protein	Amidase signature enzyme	COG0154(cytosine purines, uracil, thiamine, allantoin permease); COG0154(cytosine purines, uracil, thiamine, allantoin permease)
AOL_s00078g22	1.81	2.64	2.13	4.51	4.6	4.99	20.68	2.19333	4.7	1.14286	9.82424e-05	0.000579533	Yes	Up	Uncharacterized protein	Oxysterol-binding protein-like protein 4	ENOG410XRW6(Vacuolar Protein)
AOL_s00079g437	1.71	2.65	3.42	3.81	5.52	3.56	20.67	2.59333	4.29667	0.656812	0.00110918	0.00467361	Yes	Up	Uncharacterized protein	Uncharacterized protein	ENOG410XQ73(Conserved hypothetical, protein); ENOG4110WYX(-)
AOL_s00081g134	2.5	2.34	2.07	4.4	4.32	5.03	20.66	2.30333	4.58333	0.98987	0.000106834	0.000623631	Yes	Up	F-box domain-containing protein	F-box domain-containing protein	0
AOL_s00054g837	1.59	2.57	1.23	3.88	4.62	6.61	20.5	1.79667	5.03667	1.80334	8.03772e-06	6.5661e-05	Yes	Up	Uncharacterized protein	Uncharacterized protein	ENOG4112CBI(Conserved hypothetical, protein)
AOL_s00004g444	1.88	2.59	2.79	4.29	4.93	3.99	20.47	2.42	4.40333	0.819559	0.0138008	0.0384109	Yes	Up	Uncharacterized protein	Aminotransferase, class IV	ENOG4111T6N(Aminotransferase class IV); COG0115(brancheD-chain amino acid aminotransferase); ENOG410XNV7(brancheD-chain amino acid aminotransferase)
AOL_s00079g226	1.66	2.21	2.64	4.24	4.85	4.72	20.32	2.17	4.60333	1.12135	1.14276e-05	8.94292e-05	Yes	Up	Lipoyl(octanoyl) transferase, EC 2.3.1.181	Lipoyl(octanoyl) transferase	COG0321(Catalyzes the transfer of endogenously produced octanoic acid from octanoyl-acyl-carrier-protein onto the lipoyl domains of lipoate-dependent enzymes. Lipoyl-ACP can also act as a substrate although octanoyl-ACP is likely to be the physiological substrate (By similarity))
AOL_s00176g102	1.86	2.82	2.23	4.68	4.21	4.47	20.27	2.30333	4.45333	0.93343	0.00300206	0.0109374	Yes	Up	Uncharacterized protein	Uncharacterized protein	0
AOL_s00007g489	1.69	1.95	1.85	4.61	4.85	5.29	20.24	1.83	4.91667	1.6867	4.41624e-13	1.38e-11	Yes	Up	Uncharacterized protein	Chromo domain-containing protein	ENOG410ZPNB(Conserved hypothetical, protein); ENOG410ZJDG(Responsible for the deacetylation of lysine residues on the N-terminal part of the core histones (H2A, H2B, H3 and H4). Histone deacetylation gives a tag for epigenetic repression and plays an important role in transcriptional regulation, cell cycle progression and developmental events)
AOL_s00097g130	1.9	2.19	1.92	3.71	4.72	5.78	20.22	2.00333	4.73667	1.36439	1.24186e-05	9.62578e-05	Yes	Up	DBR1 domain-containing protein	DBR1 domain-containing protein	ENOG410XP0F(debranching enzyme)
AOL_s00080g116	0.53	1.04	3.36	3.61	5	6.68	20.22	1.64333	5.09667	2.10142	0.00104973	0.0044631	Yes	Up	F-box domain-containing protein	F-box domain-containing protein	0
AOL_s00054g340	1.76	3.14	2.75	4.63	4.1	3.77	20.15	2.55	4.16667	0.633987	0.00130427	0.00539393	Yes	Up	DNA topoisomerase, EC 5.6.2.1	DNA topoisomerase	COG0550(Releases the supercoiling and torsional tension of DNA, which is introduced during the DNA replication and transcription, by transiently cleaving and rejoining one strand of the DNA duplex. Introduces a single-strand break via transesterification at a target site in duplex DNA. The scissile phosphodiester is attacked by the catalytic tyrosine of the enzyme, resulting in the formation of a…
AOL_s00043g357	2.12	2.28	2.99	3.51	4.63	4.54	20.07	2.46333	4.22667	0.715832	0.0126999	0.035906	Yes	Up	BTB domain-containing protein	BTB domain-containing protein	0
AOL_s00004g414	2.19	2.04	3.04	3.66	4.28	4.86	20.07	2.42333	4.26667	0.76066	0.0002699	0.00140647	Yes	Up	Uncharacterized protein	Uncharacterized protein	ENOG41120MM(pentatricopeptide repeat protein)
AOL_s00007g401	2.38	3.04	1.48	3.74	3.31	6.06	20.01	2.3	4.37	0.9	0.000592644	0.00274803	Yes	Up	Uncharacterized protein	Histone acetylase complex subunit	COG5032(phosphatidylinositol kinase activity); COG5032(phosphatidylinositol kinase activity); COG5032(phosphatidylinositol kinase activity); COG5032(phosphatidylinositol kinase activity); COG5032(phosphatidylinositol kinase activity); ENOG410XSE9(PI3Kc)
AOL_s00097g52	2.04	1.67	2.55	3.96	6.02	3.73	19.97	2.08667	4.57	1.1901	0.000561334	0.00262927	Yes	Up	Uncharacterized protein	Uncharacterized protein	0
AOL_s00210g1	1.52	2.52	2.82	3.99	4.18	4.7	19.73	2.28667	4.29	0.876093	3.62232e-05	0.000247309	Yes	Up	Uncharacterized protein	Psi-producing oxygenase C	ENOG410YDXI(Animal haem peroxidase); ENOG410XPZ3(prostaglandin G H synthase and cyclooxygenase)
AOL_s00054g582	2.53	2.37	2.91	2.91	3.78	4.99	19.49	2.60333	3.89333	0.495519	0.00514002	0.0171277	Yes	Up	Tr-type G domain-containing protein	Tr-type G domain-containing protein	COG0532(One of the essential components for the initiation of protein synthesis. Protects formylmethionyl-tRNA from spontaneous hydrolysis and promotes its binding to the 30S ribosomal subunits. Also involved in the hydrolysis of GTP during the formation of the 70S ribosomal complex (By similarity))
AOL_s00078g335	2.03	1.88	3	3.18	4.94	4.36	19.39	2.30333	4.16	0.806078	0.00108959	0.00460627	Yes	Up	Peptidase_M43 domain-containing protein	Zinc metalloprotease	ENOG410XPH7(metallo-protease)
AOL_s00054g725	1.82	2.64	1.69	4.5	4.49	4.24	19.38	2.05	4.41	1.15122	0.00215148	0.00818899	Yes	Up	Uncharacterized protein	Uncharacterized protein	0
AOL_s00083g76	2.41	3.32	2.25	3.44	4.11	3.81	19.34	2.66	3.78667	0.423559	0.0115831	0.0334036	Yes	Up	Uncharacterized protein	Uncharacterized protein	0
AOL_s00173g75	0.17	0.19	0.4	6.17	5.31	7.03	19.27	0.253333	6.17	23.3553	6.28695e-24	7.49153e-22	Yes	Up	Uncharacterized protein	Gaba permease	COG0531(amino acid)
AOL_s00079g487	2.2	1.97	2.66	3.1	4.97	4.35	19.25	2.27667	4.14	0.818448	0.00537721	0.0177526	Yes	Up	Uncharacterized protein	Uncharacterized protein	0
AOL_s00081g320	1.96	2.51	1.3	5.24	3.78	4.45	19.24	1.92333	4.49	1.33449	0.00197553	0.00764919	Yes	Up	Uncharacterized protein	Uncharacterized protein	ENOG410YDYJ(Conserved hypothetical, protein)
AOL_s00173g44	0.25	2.32	1.36	2.73	5.07	7.34	19.07	1.31	5.04667	2.85242	7.8204e-05	0.000475772	Yes	Up	MFS domain-containing protein	MFS domain-containing protein	ENOG410XNQK(The biological conversion of cellulose to glucose generally requires three types of hydrolytic enzymes (1) Endoglucanases which cut internal beta-1,4-glucosidic bonds)
AOL_s00215g701	2.19	2.22	2.15	4.28	3.92	4.19	18.95	2.18667	4.13	0.88872	0.000199735	0.00107662	Yes	Up	Uncharacterized protein	Uncharacterized protein	COG0542(e3 ubiquitin protein ligase)
AOL_s00109g89	1.69	1.96	3.21	2.82	3.97	5.24	18.89	2.28667	4.01	0.753644	0.00874712	0.0264634	Yes	Up	NADPH:adrenodoxin oxidoreductase, mitochondrial, EC 1.18.1.6	Adrenodoxin-NADP(+) reductase (Fragment)	COG0493(metal cluster binding)
AOL_s00054g174	0.99	3.01	1.88	3.79	4.39	4.46	18.52	1.96	4.21333	1.14966	0.00501368	0.0167379	Yes	Up	Uncharacterized protein	NGG1p interacting factor 3	COG0327(dinuclear metal center protein, YbgI)
AOL_s00004g258	1.44	2.35	2.41	3.6	3.23	5.46	18.49	2.06667	4.09667	0.982258	0.00218326	0.00828877	Yes	Up	Isoleucine--tRNA ligase, EC 6.1.1.5 (Isoleucyl-tRNA synthetase)	Isoleucine--tRNA ligase	COG0060(amino acids such as valine, to avoid such errors it has two additional distinct tRNA(Ile)-dependent editing activities. One activity is designated as 'pretransfer' editing and involves the hydrolysis of activated Val-AMP. The other activity is designated 'posttransfer' editing and involves deacylation of mischarged Val-tRNA(Ile) (By similarity))
AOL_s00054g736	1.47	1.66	3.15	3.59	3.41	5.15	18.43	2.09333	4.05	0.934713	0.000107062	0.000624551	Yes	Up	Uncharacterized protein	NCS1 nucleoside transporter family	COG1953(cytosine purines, uracil, thiamine, allantoin permease); COG1953(cytosine purines, uracil, thiamine, allantoin permease)
AOL_s00004g158	1.46	1.86	1.37	5.61	4.29	3.64	18.23	1.56333	4.51333	1.88699	0.000151684	0.000850975	Yes	Up	C2H2-type domain-containing protein	C2H2-type domain-containing protein	0
AOL_s00007g262	2.08	1.92	1.91	4.17	3.8	4.31	18.19	1.97	4.09333	1.07783	0.0184679	0.0488017	Yes	Up	5'-deoxynucleotidase, EC 3.1.3.89	5'-deoxynucleotidase	COG1896(Metal Dependent Phosphohydrolase)
AOL_s00140g68	1.15	2.1	1.24	5.15	3.67	4.84	18.15	1.49667	4.55333	2.04232	1.48331e-05	0.000112916	Yes	Up	Uncharacterized protein	Glycosidase	0
AOL_s00075g138	1.56	2.17	2.09	3.9	3.97	4.39	18.08	1.94	4.08667	1.10653	1.77605e-05	0.000132714	Yes	Up	Translation factor GUF1, mitochondrial, EC 3.6.5.n1 (Elongation factor 4 homolog, EF-4) (GTPase GUF1) (Ribosomal back-translocase)	Translation factor GUF1, mitochondrial	COG0481(Required for accurate and efficient protein synthesis under certain stress conditions. May act as a fidelity factor of the translation reaction, by catalyzing a one-codon backward translocation of tRNAs on improperly translocated ribosomes. Back- translocation proceeds from a post-translocation (POST) complex to a pre-translocation (PRE) complex, thus giving elongation factor G a second c…
AOL_s00110g135	2.48	1.37	1.54	3.2	4.65	4.74	17.98	1.79667	4.19667	1.33581	0.000831034	0.00367853	Yes	Up	Uncharacterized protein	HNHc domain-containing protein	0
AOL_s00173g355	1.19	1.86	3.08	2.96	3.46	5.34	17.89	2.04333	3.92	0.918434	0.00225762	0.00853967	Yes	Up	Uncharacterized protein	Zinc-regulated transporter 1	ENOG4111GP2(-)
AOL_s00004g394	1.34	1.58	2.26	3.37	3.73	5.45	17.73	1.72667	4.18333	1.42278	4.66429e-05	0.000307637	Yes	Up	Protein BFR2	Uncharacterized protein	ENOG410XWGK(apoptosis antagonizing transcription factor)
AOL_s00109g131	1.06	1.65	1.73	3.82	2.39	6.82	17.47	1.48	4.34333	1.93468	2.47792e-05	0.000176878	Yes	Up	Protein kinase domain-containing protein	Protein kinase domain-containing protein	ENOG4111G2N(protein kinase domain-containing protein)
AOL_s00079g86	1.14	2.22	1.88	4.03	2.97	5.16	17.4	1.74667	4.05333	1.32061	0.0123213	0.0350462	Yes	Up	Uncharacterized protein	Uncharacterized protein	0
AOL_s00080g175	2	1.08	2.15	4.45	3.14	4.45	17.27	1.74333	4.01333	1.3021	0.000384876	0.00190667	Yes	Up	XLF domain-containing protein	XLF domain-containing protein	ENOG411223H(Conserved hypothetical, protein)
AOL_s00076g67	1.91	3.02	2.73	2.7	3.44	3.37	17.17	2.55333	3.17	0.241514	0.0178117	0.0473759	Yes	Up	PNP_UDP_1 domain-containing protein	Uncharacterized protein	COG0775(heat shock protein Hsp20 domain-containing protein); COG0666(Ankyrin Repeat)
AOL_s00210g325	2.15	2.43	1.15	3.01	3.85	4.5	17.09	1.91	3.78667	0.982548	0.000558497	0.00261872	Yes	Up	Uncharacterized protein	Uncharacterized protein	ENOG4111D3F(WSC domain containing 1); ENOG410XSD2(G- protein-coupled receptor); ENOG41100QS(WSC domain); ENOG4111FP9(WSC domain containing)
AOL_s00215g484	1.25	1.16	0.42	4.54	2.99	6.67	17.03	0.943333	4.73333	4.01767	0.00033754	0.00170525	Yes	Up	Altered inheritance of mitochondria protein 41	Altered inheritance of mitochondria protein 41	ENOG410Y16D(Conserved hypothetical, protein)
AOL_s00080g85	0.83	1.14	0.28	3.46	4.18	7.13	17.02	0.75	4.92333	5.56444	0.00139573	0.00570322	Yes	Up	Uncharacterized protein	Uncharacterized protein	0
AOL_s00215g580	1.55	3.04	2.5	3.07	2.82	4	16.98	2.36333	3.29667	0.394922	0.00139389	0.00570322	Yes	Up	Uncharacterized protein	Uncharacterized protein	ENOG4111QUD(Conserved hypothetical, protein)
AOL_s00112g120	1.54	2.09	2.44	3.3	3.85	3.75	16.97	2.02333	3.63333	0.795717	9.95743e-05	0.000586615	Yes	Up	ERCC4 domain-containing protein	DNA excision repair protein ERCC-4	COG1948(WH1 domain)
AOL_s00215g22	0.49	0.57	0.56	4.86	3.99	6.42	16.89	0.54	5.09	8.42593	1.34373e-15	5.97459e-14	Yes	Up	Uncharacterized protein	Uncharacterized protein	COG2124(-); ENOG410XPVJ(GTPase activity)
AOL_s00004g121	1.3	2.25	1.69	3.57	3.09	4.86	16.76	1.74667	3.84	1.19847	0.000271594	0.00141201	Yes	Up	Uncharacterized protein	Uncharacterized protein	ENOG4111NVV(-)
AOL_s00080g207	0.81	3.28	0.97	2.79	4.82	3.95	16.62	1.68667	3.85333	1.28458	0.0103661	0.0305749	Yes	Up	Uncharacterized protein	NAD(P)-binding protein-20	COG1028(Isomerase)
AOL_s00043g515	1.75	2.56	1.47	3.58	2.73	4.49	16.58	1.92667	3.6	0.868512	0.00775969	0.0239264	Yes	Up	3-oxoacyl-[acyl-carrier-protein] synthase	3-oxoacyl-[acyl-carrier-protein] synthase	COG0304(Catalyzes the condensation reaction of fatty acid synthesis by the addition to an acyl acceptor of two carbons from malonyl-ACP (By similarity))
AOL_s00004g611	1.84	2.25	2.68	3.06	3.09	3.61	16.53	2.25667	3.25333	0.441654	0.00531337	0.0175742	Yes	Up	TFCD_C domain-containing protein	Tubulin folding cofactor D C terminal-domain-containing protein	COG5234(Cofactor D); COG5234(Cofactor D)
AOL_s00007g47	2.3	1.94	2.43	2.92	2.67	4.26	16.52	2.22333	3.28333	0.476762	0.00603516	0.0194997	Yes	Up	Uncharacterized protein	Uncharacterized protein	0
AOL_s00054g183	1.48	1.99	2.34	3.56	3.84	3.28	16.49	1.93667	3.56	0.83821	0.00167289	0.0066536	Yes	Up	SCP domain-containing protein	SCP domain-containing protein	COG2340(-)
AOL_s00110g24	1.71	2.81	2.14	2.52	3.45	3.62	16.25	2.22	3.19667	0.43994	0.011601	0.0334336	Yes	Up	Aconitate hydratase, mitochondrial, Aconitase, EC 4.2.1.-	Aconitate hydratase, mitochondrial	COG1048(Conserved hypothetical, protein)
AOL_s00043g743	2.81	1.23	0.71	2.95	4.34	4.18	16.22	1.58333	3.82333	1.41474	0.0105667	0.0310729	Yes	Up	Uncharacterized protein	HlyIII-domain-containing protein	COG1272(WD repeatcontaining protein)
AOL_s00079g495	0.79	1.55	2.89	2.77	4.03	4.16	16.19	1.74333	3.65333	1.0956	0.000805471	0.00357956	Yes	Up	DUF676 domain-containing protein	Multiple ankyrin repeats single kh domain-containing protein	COG0666(Ankyrin Repeat); ENOG410YT96(-)
AOL_s00176g60	0.81	3.34	0.79	3.15	3.43	4.61	16.13	1.64667	3.73	1.26518	0.00566475	0.0185104	Yes	Up	DUF2235 domain-containing protein	Peptidoglycan binding domain containing protein	COG3673(-)
AOL_s00076g504	1.58	2.02	2.02	3.95	2.21	4.34	16.12	1.87333	3.5	0.868327	0.00995608	0.0295901	Yes	Up	Uncharacterized protein	Uncharacterized protein	0
AOL_s00043g283	1.3	1.15	2.62	3.16	4.15	3.71	16.09	1.69	3.67333	1.17357	0.000866067	0.00381095	Yes	Up	MFS domain-containing protein	Monophenol monooxygenase	ENOG410YUTI((mfs) transporter); ENOG4111HKT(-); COG0477(-)
AOL_s00004g613	2.06	1.6	2.42	2.1	3.32	4.49	15.99	2.02667	3.30333	0.629934	0.00496151	0.0166071	Yes	Up	Uncharacterized protein	Pyruvate formate lyase activating enzyme	COG1313(radical SAM domain protein)
AOL_s00004g192	1.76	1.27	1.5	2.97	4.95	3.5	15.95	1.51	3.80667	1.52097	0.00398252	0.0139576	Yes	Up	Uncharacterized protein	Uncharacterized protein	ENOG4111R65(Conserved hypothetical, protein)
AOL_s00173g14	1.37	1.49	2.58	3.15	3.8	3.44	15.83	1.81333	3.46333	0.909926	4.32032e-05	0.00028771	Yes	Up	NACHT domain-containing protein	NACHT domain-containing protein	ENOG410XNP8(U4 u6 small nuclear ribonucleoprotein); ENOG410XP3K(Positively regulates the activity of the minus-end directed microtubule motor protein dynein. May enhance dynein- mediated microtubule sliding by targeting dynein to the microtubule plus end. Required for); COG0775(Catalyzes the irreversible cleavage of the glycosidic bond in both 5'-methylthioadenosine (MTA) and S- adenosylhomocyste…
AOL_s00081g73	0.63	1.55	0.57	4.98	4.11	3.99	15.83	0.916667	4.36	3.75636	3.56718e-06	3.20643e-05	Yes	Up	Uncharacterized protein	CFEM domain-containing protein	0
AOL_s00083g335	1.81	2.69	1.6	3.53	3.09	2.98	15.7	2.03333	3.2	0.57377	0.00896861	0.0270602	Yes	Up	DNA polymerase epsilon subunit B (DNA polymerase II subunit 2)	DNA polymerase epsilon subunit B	ENOG410XP7N(DNA polymerase epsilon subunit)
AOL_s00004g250	1.13	1.71	2.23	2.64	4.16	3.79	15.66	1.69	3.53	1.08876	0.0142289	0.0393573	Yes	Up	N-alpha-acetyltransferase 40, EC 2.3.1.257	N-alpha-acetyltransferase 40	ENOG4110YSF(N(alpha)-acetyltransferase 40, NatD catalytic subunit, homolog (S. cerevisiae))
AOL_s00083g265	1.01	2.16	1.8	3.41	3.54	3.73	15.65	1.65667	3.56	1.14889	0.00776055	0.0239264	Yes	Up	Uncharacterized protein	Uncharacterized protein	ENOG410YSAW(-)
AOL_s00079g31	2.16	2.4	1.96	2.96	2.62	3.38	15.48	2.17333	2.98667	0.374233	0.0143572	0.0396509	Yes	Up	Chitin synthase, EC 2.4.1.16	Chitin synthase	COG1215(Conserved hypothetical, protein); COG0654(Conserved hypothetical, protein)
AOL_s00173g193	1.69	1.75	2.45	2.77	2.76	3.79	15.21	1.96333	3.10667	0.582343	0.0126593	0.0358366	Yes	Up	Amidase domain-containing protein	Amidase domain-containing protein	COG0154(Allows the formation of correctly charged Gln-tRNA(Gln) through the transamidation of misacylated Glu-tRNA(Gln) in organisms which lack glutaminyl-tRNA synthetase. The reaction takes place in the presence of glutamine and ATP through an activated gamma-phospho-Glu-tRNA(Gln) (By similarity)); COG4221(Allows the formation of correctly charged Gln-tRNA(Gln) through the transamidation of misa…
AOL_s00081g213	0.49	1.99	1.47	3.12	3.96	4.16	15.19	1.31667	3.74667	1.84557	0.000103507	0.000607381	Yes	Up	Anthranilate synthase, EC 4.1.3.27	Anthranilate synthase	COG0147(Binds 23S rRNA and is also seen to make contacts with the A and possibly P site tRNAs (By similarity))
AOL_s00170g112	0.94	1.26	2.16	3.57	3.19	4.04	15.16	1.45333	3.6	1.47706	1.94987e-05	0.000143306	Yes	Up	Uncharacterized protein	Uncharacterized protein	0
AOL_s00004g614	0.88	2.02	2.54	2.69	4.27	2.73	15.13	1.81333	3.23	0.78125	0.00913881	0.0274625	Yes	Up	Uncharacterized protein	Uncharacterized protein	0
AOL_s00215g703	1.47	1.14	1.24	4.75	3.36	3.12	15.08	1.28333	3.74333	1.91688	0.0133379	0.0373318	Yes	Up	Uncharacterized protein	Swi5-domain-containing protein	ENOG410XYJT(SWI5 recombination repair homolog (yeast))
AOL_s00080g228	1.16	1.34	1.59	3.39	3.26	4.12	14.86	1.36333	3.59	1.63325	6.4694e-13	1.98003e-11	Yes	Up	Uncharacterized protein	NFX1-type zinc finger-containing protein 1	COG1112(-)
AOL_s00215g529	1.13	1.68	1.22	3.43	3.49	3.83	14.78	1.34333	3.58333	1.66749	6.05135e-05	0.000380584	Yes	Up	Uncharacterized protein	Short chain dehydrogenase/reductase family protein	COG1028(Killer toxin sensitivity protein)
AOL_s00054g44	1.38	2.53	2.16	2.32	3.07	3.25	14.71	2.02333	2.88	0.423394	0.0105049	0.030923	Yes	Up	MFS domain-containing protein	Quinidine resistance 1	COG0477(major facilitator Superfamily)
AOL_s00076g627	0.16	0.69	2.12	2.38	4.81	4.42	14.58	0.99	3.87	2.90909	0.0156067	0.0425625	Yes	Up	Uncharacterized protein	Uncharacterized protein	0
AOL_s00007g389	1.64	1.61	2.21	2.37	2.87	3.85	14.55	1.82	3.03	0.664835	0.00657473	0.0208956	Yes	Up	Glutamine-dependent NAD(+) synthetase, EC 6.3.5.1 (NAD(+) synthase [glutamine-hydrolyzing])	Glutamine-dependent NAD(+) synthetase	COG0388(nitrilase cyanide hydratase and apolipoprotein n-acyltransferase)
AOL_s00188g329	0.78	1.37	2.5	3.48	3.08	3.18	14.39	1.55	3.24667	1.09462	0.0157483	0.0428833	Yes	Up	Uncharacterized protein	Putative glucose-inducible SAM-dependent methyltransferase Rrg1	COG0500(-); ENOG4111ZCZ(Putative methyltransferase); COG1063(Putative methyltransferase); ENOG4111IQ4(Vacuolar protein sorting-associated protein)
AOL_s00004g408	1.33	1.35	2.29	2.91	3.36	3.11	14.35	1.65667	3.12667	0.887324	9.25915e-05	0.00055166	Yes	Up	PNP_UDP_1 domain-containing protein	Purine and uridine phosphorylase	COG0775(LysM); ENOG4111FWE(-)
AOL_s00076g160	0.94	1.36	1.7	2.61	2.99	4.64	14.24	1.33333	3.41333	1.56	1.19979e-06	1.22403e-05	Yes	Up	Utp13 domain-containing protein	U3 small nucleolar RNA-associated protein 13	ENOG410XPQD(transducin beta-like 3)
AOL_s00054g218	0.73	0.84	1.16	3.67	5.38	2.38	14.16	0.91	3.81	3.18681	2.90809e-09	5.32573e-08	Yes	Up	Uncharacterized protein	Uncharacterized protein	0
AOL_s00076g56	0.57	1.83	1.71	4.44	2.72	2.82	14.09	1.37	3.32667	1.42822	0.0102657	0.030389	Yes	Up	F-box domain-containing protein	F-box domain-containing protein	0
AOL_s00215g146	1.17	1.75	2.35	3.31	2.92	2.59	14.09	1.75667	2.94	0.673624	0.00712342	0.0223619	Yes	Up	Uncharacterized protein	Uncharacterized protein	0
AOL_s00081g46	0.79	2.26	1.44	2.39	3.78	3.3	13.96	1.49667	3.15667	1.10913	0.00618985	0.0198833	Yes	Up	F-box domain-containing protein	F-box domain-containing protein	0
AOL_s00054g699	0.52	5.25	1.59	1.7	2.78	1.98	13.82	2.45333	2.15333	-0.14	0.0145165	0.0400538	Yes	up	Uncharacterized protein	Uncharacterized protein	0
AOL_s00006g167	0.95	1.36	1.81	2.78	3.52	3.35	13.77	1.37333	3.21667	1.34223	0.000665479	0.00303903	Yes	Up	UPF0020 domain-containing protein	tRNA guanosine-2'-O-methyltransferase	COG1041(RNA methylase)
AOL_s00076g33	1.17	2.15	1.79	2.58	2.63	3.38	13.7	1.70333	2.86333	0.681018	0.000346348	0.00174286	Yes	Up	Protein SSH4 (Protein ssh4)	Uncharacterized protein	COG0666(Ankyrin Repeat)
AOL_s00076g468	0.97	1.41	2.31	2.72	2.86	3.39	13.66	1.56333	2.99	0.91258	0.00789947	0.0242687	Yes	Up	Uncharacterized protein	Soluble quino protein glucose dehydrogenase	COG2133(Dehydrogenase)
AOL_s00083g446	1.88	2.1	1.34	2.63	2.31	3.39	13.65	1.77333	2.77667	0.565789	0.0114367	0.0330777	Yes	Up	GH115_C domain-containing protein	Glycoside hydrolase family 115 protein	ENOG410XNPT(Snodprot-FG)
AOL_s00007g428	0.94	2.02	0.91	2.57	3.11	4.04	13.59	1.29	3.24	1.51163	0.00123429	0.00513301	Yes	Up	Protein kinase domain-containing protein	Serine/threonine-protein kinase 25	ENOG410XP9G(mitogen-activated protein kinase kinase kinase kinase)
AOL_s00078g218	1.04	1.35	1.3	3.2	3.24	3.46	13.59	1.23	3.3	1.68293	8.52762e-09	1.39581e-07	Yes	Up	UBC core domain-containing protein	UBC core domain-containing protein	ENOG410XRET(ubiquitin-conjugating enzyme); ENOG410ZI9J(Poly (ADP-ribose) polymerase family, member)
AOL_s00007g60	0.53	0.31	0.56	3.57	5.13	3.48	13.58	0.466667	4.06	7.7	1.53046e-13	5.22049e-12	Yes	Up	Uncharacterized protein	Uncharacterized protein	0
AOL_s00075g64	0.51	1.02	1.33	3.43	3.45	3.82	13.56	0.953333	3.56667	2.74126	4.52796e-07	5.13533e-06	Yes	Up	Uncharacterized protein	Purine and uridine phosphorylase	COG0666(Ankyrin Repeat); ENOG4111BSN(-); COG0775(Catalyzes the irreversible cleavage of the glycosidic bond in both 5'-methylthioadenosine (MTA) and S- adenosylhomocysteine (SAH AdoHcy) to adenine and the corresponding thioribose, 5'-methylthioribose and S-ribosylhomocysteine, respectively (By similarity))
AOL_s00188g346	0.36	0.24	0.04	3.78	4.74	4.27	13.43	0.213333	4.26333	18.9844	5.11665e-20	3.94203e-18	Yes	Up	Uncharacterized protein	Uncharacterized protein	0
AOL_s00110g163	0.15	3.51	3.05	1.98	2.49	2.2	13.38	2.23667	2.22333	-0.01	0.00516897	0.0172113	Yes	up	ATP-dependent DNA helicase CHL1, EC 3.6.4.12 (ATP-dependent DNA helicase chl1) (Chromosome loss protein 1)	ATP-dependent DNA helicase CHL1	COG1199(Methyltransferase involved in ribosomal biogenesis. Specifically catalyzes the N1-methylation of the pseudouridine corresponding to position 914 in M.jannaschii 16S rRNA (By similarity))
AOL_s00210g30	0.98	1.95	2.16	2.19	2.34	3.57	13.19	1.69667	2.7	0.591356	0.011112	0.0322637	Yes	Up	J domain-containing protein	DnaJ-X domain-containing protein	COG2214(protein kinase domain-containing protein)
AOL_s00210g204	0.52	2.11	2.14	2.31	2.75	3.33	13.16	1.59	2.79667	0.75891	0.00756454	0.0234574	Yes	Up	Uncharacterized protein	Uncharacterized protein	ENOG4111RD7(-); ENOG4111HQG(-); ENOG4111AQV(-); ENOG410YEWM(CorA-like Mg2+ transporter protein); ENOG4110WM1(-)
AOL_s00006g473	0.9	1.35	1.29	3.18	2.9	3.49	13.11	1.18	3.19	1.70339	1.15128e-05	8.99388e-05	Yes	Up	Cysteine proteinase 1, mitochondrial, EC 3.4.22.40	Cysteine proteinase 1, mitochondrial	COG3579(aminopeptidase c)
AOL_s00043g508	1	1.16	2.25	2.19	2.53	3.85	12.98	1.47	2.85667	0.943311	0.00925852	0.0277476	Yes	Up	Aurora kinase, EC 2.7.11.1	Aurora kinase	ENOG410XNRB(serine threonine-protein kinase)
AOL_s00176g28	0.86	1.12	1.74	2.59	2.95	3.69	12.95	1.24	3.07667	1.48118	0.0147558	0.0405758	Yes	Up	Uncharacterized protein	Uncharacterized protein	ENOG410YXA5(integral membrane protein); ENOG410YRS2(-)
AOL_s00173g366	0.57	0.79	0.85	2.43	3.34	4.93	12.91	0.736667	3.56667	3.84163	2.78201e-06	2.58449e-05	Yes	Up	START domain-containing protein	START domain-containing protein	ENOG410ZRFN(START domain); ENOG410ZR5M(-); ENOG410ZTT0(START domain)
AOL_s00169g123	0.85	1.43	1.74	2.46	3.13	3.3	12.91	1.34	2.96333	1.21144	2.43939e-06	2.29724e-05	Yes	Up	Uncharacterized protein	Oligopeptide transporter	COG1297(oligo-peptide transporter)
AOL_s00215g330	1.19	1.75	1.23	2.22	2.19	4.31	12.89	1.39	2.90667	1.09113	0.00765825	0.0236905	Yes	Up	Aminotran_1_2 domain-containing protein	Similar to aminotransferase	COG0436(Aldose 1epimerase)
AOL_s00078g499	1.65	1.38	1.94	1.77	2.45	3.64	12.83	1.65667	2.62	0.581489	0.0135711	0.0378778	Yes	Up	FAD-binding FR-type domain-containing protein	NADPH-dependent diflavin oxidoreductase 1	COG0369(Cyclin-dependent kinase-like)
AOL_s00076g347	1.21	1.19	1.49	2.39	3.08	3.34	12.7	1.29667	2.93667	1.26478	4.81672e-07	5.43524e-06	Yes	Up	Uncharacterized protein	Mis6-domain-containing protein	ENOG410ZT13(Centromere protein I)
AOL_s00007g181	1.59	1.14	2	1.99	3.56	2.41	12.69	1.57667	2.65333	0.682875	0.0163811	0.0443093	Yes	Up	Uncharacterized protein	Uncharacterized protein	0
AOL_s00054g623	1.32	1.69	1.38	2.61	2.46	3.17	12.63	1.46333	2.74667	0.876993	0.000138328	0.000782431	Yes	Up	Uncharacterized protein	Related to argonaute like post-transcriptional gene silencing protein QDE-2	ENOG410XP07(cleavage stimulation factor, 3 pre-RNA, subunit 3, 77kDa)
AOL_s00043g173	0.99	1.12	1.42	2.37	3.14	3.59	12.63	1.17667	3.03333	1.5779	4.35454e-06	3.8266e-05	Yes	Up	Uncharacterized protein	Uncharacterized protein	ENOG41110F2(Mitochondrial genome maintenance protein mgm101); ENOG4111E5R(-); ENOG410YCU4(Kelch repeat protein); ENOG4110CV9(-); ENOG410YBCK(-)
AOL_s00110g62	0.68	1.93	1.15	3.1	2.03	3.62	12.51	1.25333	2.91667	1.32713	0.00430988	0.0148258	Yes	Up	Uncharacterized protein	Hydrolase, TatD family protein	COG0084(C2H2 finger domain protein)
AOL_s00215g880	1.14	1.62	1.88	2.03	2.84	2.92	12.43	1.54667	2.59667	0.678879	0.00632801	0.0202193	Yes	Up	Uncharacterized protein	Uncharacterized protein	0
AOL_s00083g68	0.81	1.23	1.02	3.63	2.63	3.04	12.36	1.02	3.1	2.03922	0.00109881	0.00463868	Yes	Up	Uncharacterized protein	Carbohydrate binding module family 13 and NPP1 domain-containing protein	0
AOL_s00076g469	0.31	0.55	0.47	3.35	4.13	3.47	12.28	0.443333	3.65	7.23308	2.1933e-12	6.32307e-11	Yes	Up	Uncharacterized protein	Uncharacterized protein	ENOG410YDW6(Dehydrogenase); ENOG410YHNN(-)
AOL_s00043g315	0.93	0.66	1.55	3.27	2.62	3.24	12.27	1.04667	3.04333	1.90764	0.00199291	0.00770024	Yes	Up	Uncharacterized protein	Uncharacterized protein	0
AOL_s00079g439	0.44	1.22	0.89	3.3	3.56	2.73	12.14	0.85	3.19667	2.76078	2.64372e-13	8.46844e-12	Yes	Up	Glutamine-dependent NAD(+) synthetase, EC 6.3.5.1 (NAD(+) synthase [glutamine-hydrolyzing])	Glutamine-dependent NAD(+) synthetase	COG0388(-)
AOL_s00210g260	1.2	1.68	2.04	2.15	2.49	2.56	12.12	1.64	2.4	0.463415	0.00854334	0.0259083	Yes	Up	Apple domain-containing protein	Apple domain-containing protein	0
AOL_s00078g423	0.54	0.62	1.36	1.88	2.43	5.14	11.97	0.84	3.15	2.75	1.59483e-06	1.58191e-05	Yes	Up	Uncharacterized protein	F-box domain-containing protein	0
AOL_s00076g128	1.05	0.32	0.61	1.9	2.7	5.35	11.93	0.66	3.31667	4.02525	4.68921e-05	0.000309052	Yes	Up	Uncharacterized protein	Uncharacterized protein	ENOG41113QB(-)
AOL_s00210g392	0.88	1.1	1.09	2.73	2.6	3.49	11.89	1.02333	2.94	1.87296	1.70713e-09	3.23233e-08	Yes	Up	Uncharacterized protein	Uncharacterized protein	COG0243(molybdopterin oxidoreductase); ENOG410YDP2(atp-dependent dna helicase); ENOG410XUCG(atp-dependent dna helicase); COG0514(atp-dependent dna helicase); ENOG410YQBX(-)
AOL_s00007g74	0.66	0.99	1.87	1.91	2.53	3.93	11.89	1.17333	2.79	1.37784	7.60157e-05	0.000464355	Yes	Up	Uncharacterized protein	Uncharacterized protein	0
AOL_s00083g69	0.84	1.21	1.68	2.61	2.9	2.63	11.87	1.24333	2.71333	1.18231	0.000594417	0.00275249	Yes	Up	Uncharacterized protein	Uncharacterized protein	0
AOL_s00173g353	1.25	1.94	0.8	2.79	2.1	2.81	11.69	1.33	2.56667	0.929825	0.00699324	0.0220376	Yes	Up	Uncharacterized protein	Putative adp-ribosylation factor	ENOG4111N92(-)
AOL_s00006g583	1.11	1.39	1.81	2.6	2.62	2.12	11.65	1.43667	2.44667	0.703016	0.00068112	0.0031057	Yes	Up	Uncharacterized protein	NACHT domain-containing protein	ENOG410XP3K(Positively regulates the activity of the minus-end directed microtubule motor protein dynein. May enhance dynein- mediated microtubule sliding by targeting dynein to the microtubule plus end. Required for); COG0775(Catalyzes the irreversible cleavage of the glycosidic bond in both 5'-methylthioadenosine (MTA) and S- adenosylhomocysteine (SAH AdoHcy) to adenine and the corresponding th…
AOL_s00215g473	0.62	0.71	1.03	2.85	2.96	3.46	11.63	0.786667	3.09	2.92797	2.75532e-11	7.13746e-10	Yes	Up	Reverse transcriptase domain-containing protein	Reverse transcriptase domain-containing protein	ENOG410ZDRP(-); ENOG410YD64(-)
AOL_s00110g286	0.71	2.29	0.75	2.47	2.98	2.4	11.6	1.25	2.61667	1.09333	5.70238e-06	4.84892e-05	Yes	Up	Uncharacterized protein	Uncharacterized protein	0
AOL_s00006g166	1.18	0.8	0.41	2.52	2.14	4.5	11.55	0.796667	3.05333	2.83264	0.00016382	0.000907664	Yes	Up	Ribosomal_L2_C domain-containing protein	54S ribosomal protein RML2, mitochondrial	COG0090(One of the primary rRNA binding proteins. Required for association of the 30S and 50S subunits to form the 70S ribosome, for tRNA binding and peptide bond formation. It has been suggested to have peptidyltransferase activity)
AOL_s00097g45	1.17	1.42	0.67	1.68	3.27	3.33	11.54	1.08667	2.76	1.53988	0.00122515	0.00510213	Yes	Up	tRNA N6-adenosine threonylcarbamoyltransferase, mitochondrial, EC 2.3.1.234 (N6-L-threonylcarbamoyladenine synthase, t(6)A synthase) (t(6)A37 threonylcarbamoyladenosine biosynthesis protein) (tRNA threonylcarbamoyladenosine biosynthesis protein)	tRNA N6-adenosine threonylcarbamoyltransferase, mitochondrial	COG0533(Protein of unknown function (DUF3433))
AOL_s00083g61	1.15	1.74	0.7	2.51	1.81	3.56	11.47	1.19667	2.62667	1.19499	0.0110705	0.0321852	Yes	Up	Uncharacterized protein	Ankyrin repeat domain 28	COG0666(Ankyrin Repeat)
AOL_s00215g596	1.11	1.09	1.88	2.06	2	3.29	11.43	1.36	2.45	0.801471	0.016667	0.0448634	Yes	Up	Cell division cycle protein 123	Cell division cycle protein 123	ENOG410XSVC(cell division cycle)
AOL_s00210g294	1.08	0.73	2.11	2.5	2.27	2.62	11.31	1.30667	2.46333	0.885204	0.00436019	0.0149754	Yes	Up	Uncharacterized protein	Uncharacterized protein	ENOG4111D3F(WSC domain containing 1); ENOG410XSD2(G- protein-coupled receptor); ENOG4111FP9(WSC domain containing); ENOG41100QS(WSC domain)
AOL_s00079g457	1.01	0.6	2	2.4	2.01	3.28	11.3	1.20333	2.56333	1.13019	0.0115931	0.0334218	Yes	Up	Brix domain-containing protein	Brix domain-containing protein	COG2136(Conserved hypothetical, protein)
AOL_s00112g37	0.29	0.68	0.33	2.89	2.56	4.43	11.18	0.433333	3.29333	6.6	2.11537e-19	1.47524e-17	Yes	Up	Uncharacterized protein	Myosin heavy chain	COG5022(component of the Mediator complex, a coactivator involved in the regulated transcription of nearly all RNA polymerase II-dependent genes. Mediator functions as a bridge to convey information from gene-specific regulatory proteins to the basal RNA polymerase II transcription machinery. Mediator is recruited to promoters by direct interactions with regulatory proteins and serves as a scaffo…
AOL_s00210g132	0.36	0.58	0.84	3.37	2.74	3.17	11.06	0.593333	3.09333	4.21348	0.000782284	0.00349969	Yes	Up	Uncharacterized protein	Uncharacterized protein	0
AOL_s00007g2	1.69	1.21	1.62	2.56	1.39	2.57	11.04	1.50667	2.17333	0.442478	0.00654709	0.0208225	Yes	Up	Uncharacterized protein	Uncharacterized protein	ENOG4111K6N(-); ENOG410YNAD(-)
AOL_s00078g524	0.42	1.07	0.49	3.05	2.24	3.72	10.99	0.66	3.00333	3.55051	3.5912e-08	5.09438e-07	Yes	Up	TauD domain-containing protein	TauD domain-containing protein	ENOG410Z63W(Electron transfer flavoprotein)
AOL_s00007g13	1.2	1.24	1.6	2.13	2.49	2.3	10.96	1.34667	2.30667	0.712871	0.0034747	0.0124015	Yes	Up	Zn(2)-C6 fungal-type domain-containing protein	Activator of stress genes 1	ENOG410ZA6P(Transcription factor)
AOL_s00006g412	0.53	0.58	0.64	3.03	2.87	3.24	10.89	0.583333	3.04667	4.22286	0.00719997	0.0225618	Yes	Up	Uncharacterized protein	Uncharacterized protein	0
AOL_s00004g185	1.14	1.44	1.32	1.6	2.41	2.71	10.62	1.3	2.24	0.723077	0.00611998	0.019731	Yes	Up	Uncharacterized protein	Uncharacterized protein	ENOG410YFHN(conserved hypothetical protein)
AOL_s00173g107	0.92	1.6	1.15	1.73	1.77	3.19	10.36	1.22333	2.23	0.822888	0.00725682	0.0226842	Yes	Up	Uncharacterized protein	Major facilitator superfamily transporter	ENOG410XTCF(Conserved hypothetical, protein); ENOG410YC1M(Conserved hypothetical, protein)
AOL_s00140g94	1.01	1.39	1.27	1.78	2.31	2.59	10.35	1.22333	2.22667	0.820163	0.00736787	0.0229476	Yes	Up	Uncharacterized protein	Uncharacterized protein	ENOG4110CV9(-); ENOG410YBCK(Conserved hypothetical, protein); ENOG4111E5R(-); ENOG41110F2(-)
AOL_s00076g174	1.39	0.8	1.29	2.53	1.94	2.4	10.35	1.16	2.29	0.974138	0.0106804	0.0313157	Yes	Up	Uncharacterized protein	Mitochondrial inner membrane family protein	COG1311(DNA-directed DNA polymerase activity)
AOL_s00054g838	1.69	0.54	1.17	2.46	1.42	2.99	10.27	1.13333	2.29	1.02059	0.00713584	0.0223922	Yes	Up	Uncharacterized protein	Multifunctional methyltransferase subunit trm112	ENOG4111NTJ(tRNA methyltransferase 11-2 homolog)
AOL_s00007g125	0.1	0.95	0.23	3.25	2.8	2.86	10.19	0.426667	2.97	5.96094	0.0014338	0.00583509	Yes	Up	Uncharacterized protein	Uncharacterized protein	0
AOL_s00097g307	1.04	1.49	0.8	1.68	2.53	2.55	10.09	1.11	2.25333	1.03003	0.0169626	0.0454014	Yes	Up	Uncharacterized protein	Uncharacterized protein	0
AOL_s00215g295	1.27	1.03	0.66	1.36	2.45	3.3	10.07	0.986667	2.37	1.40203	0.00190869	0.00741973	Yes	Up	Aminotran_1_2 domain-containing protein	Aromatic amino acid aminotransferase	COG1167(Transcription factor)
AOL_s00054g445	0.72	1.26	1	2.1	2.3	2.68	10.06	0.993333	2.36	1.37584	1.6254e-06	1.61045e-05	Yes	Up	NACHT domain-containing protein	NACHT domain-containing protein	COG0666(Ankyrin Repeat); COG1472(hydrolase family 3)
AOL_s00007g371	0.61	0.87	1.25	2.61	2.91	1.76	10.01	0.91	2.42667	1.66667	0.0121596	0.0347119	Yes	Up	Uncharacterized protein	Alpha/Beta hydrolase protein	ENOG4111WUS(Conserved hypothetical, protein)
AOL_s00075g71	0.78	1.29	1.66	1.77	2.31	2.18	9.99	1.24333	2.08667	0.678284	0.0160374	0.0435378	Yes	Up	AAA domain-containing protein	Myotubularin-like phosphatase domain family protein	COG1485(AFG1 family ATPase)
AOL_s00079g194	0.28	1.13	0.57	2.11	2.67	3.07	9.83	0.66	2.61667	2.96465	2.37023e-05	0.000170064	Yes	Up	Uncharacterized protein	Peptidase A1 domain-containing protein	0
AOL_s00054g41	1.01	1.12	1.45	1.91	1.85	2.43	9.77	1.19333	2.06333	0.72905	0.0103031	0.0304796	Yes	Up	HAUS6_N domain-containing protein	Uncharacterized protein	ENOG410YZ78(Conserved hypothetical, protein); ENOG410ZRGA(RNA binding motif protein 25); ENOG4110W0W(-)
AOL_s00083g391	0.69	0.65	1.03	2.43	2.14	2.66	9.6	0.79	2.41	2.05063	2.60539e-05	0.000184943	Yes	Up	C2H2-type domain-containing protein	C2H2-type domain-containing protein	ENOG410YMSX(C2H2 finger domain protein); ENOG410Z0G1(ZnF_C2H2)
AOL_s00188g204	0.36	1.2	0.91	2.32	2.04	2.69	9.52	0.823333	2.35	1.85425	2.53319e-05	0.000180535	Yes	Up	MutS protein homolog 3	MutS protein homolog 3	COG0249(Ankyrin Repeat)
AOL_s00054g240	0.87	1.36	1.34	1.83	2	2.11	9.51	1.19	1.98	0.663866	0.00130082	0.00538216	Yes	Up	RNA-directed RNA polymerase, EC 2.7.7.48	RNA-dependent RNA polymerase	ENOG410XQMQ(rna polymerase)
AOL_s00173g159	0.82	1.09	1.28	2.08	2.13	2.06	9.46	1.06333	2.09	0.965517	0.000939064	0.00407795	Yes	Up	Fungal_trans domain-containing protein	N-terminal binuclear Zn cluster-containing protein	ENOG410XP75((ABC) transporter); ENOG410YD1K(Fungal_trans)
AOL_s00215g398	0.73	1.21	0.76	1.61	2.02	3.02	9.35	0.9	2.21667	1.46296	5.25565e-07	5.86493e-06	Yes	Up	Uncharacterized protein	Uncharacterized protein	ENOG410XR8X(proline-serine-threonine phosphatase interacting protein); ENOG410Y7RY(FCH domain only); ENOG411036U(proline-serine-threonine phosphatase interacting protein 2)
AOL_s00004g463	0.86	1.12	1.28	1.93	2.13	1.96	9.28	1.08667	2.00667	0.846626	3.72063e-05	0.000253633	Yes	Up	SpoU_methylase domain-containing protein	Uncharacterized protein	COG0566(Methyltransferase)
AOL_s00188g267	0.27	0.29	0.32	1.26	2.46	4.59	9.19	0.293333	2.77	8.44318	0.00521685	0.0173191	Yes	Up	Uncharacterized protein	Uncharacterized protein	0
AOL_s00110g319	0.53	0.41	0.56	1.75	2.01	3.72	8.98	0.5	2.49333	3.98667	1.0861e-06	1.12735e-05	Yes	Up	Aminotran_5 domain-containing protein	Molybdenum cofactor sulfurase	COG0520(cysteine desulfurase); COG3217(MOSC domain-containing protein)
AOL_s00080g95	0.48	0.31	1.1	1.87	2.21	2.9	8.87	0.63	2.32667	2.69312	0.00147142	0.00595296	Yes	Up	Uncharacterized protein	Uncharacterized protein	0
AOL_s00210g68	0.67	0.98	1.18	1.85	1.74	2.41	8.83	0.943333	2	1.12014	3.28083e-05	0.000225668	Yes	Up	PNP_UDP_1 domain-containing protein	Purine and uridine phosphorylase	ENOG410YA2D(Phosphorylase superfamily); COG0775(Catalyzes the irreversible cleavage of the glycosidic bond in both 5'-methylthioadenosine (MTA) and S- adenosylhomocysteine (SAH AdoHcy) to adenine and the corresponding thioribose, 5'-methylthioribose and S-ribosylhomocysteine, respectively (By similarity)); ENOG410YDS7(Phosphorylase superfamily); COG5048(Phosphorylase superfamily); COG0457(repeat-…
AOL_s00188g331	0.09	0.29	0.21	1.32	3.12	3.79	8.82	0.196667	2.74333	12.9492	1.01832e-06	1.06566e-05	Yes	Up	Uncharacterized protein	Uncharacterized protein	ENOG410Z48G(-)
AOL_s00080g137	0.76	1.71	0.82	1.45	1.56	2.48	8.78	1.09667	1.83	0.668693	0.0110664	0.0321838	Yes	Up	Importin N-terminal domain-containing protein	Related to nuclear transport factor	COG5657(WD repeat domain 24)
AOL_s00215g75	0.75	0.54	0.77	3.28	2	1.35	8.69	0.686667	2.21	2.21845	0.00284654	0.0104186	Yes	Up	Putative tRNA (cytidine(32)/guanosine(34)-2'-O)-methyltransferase, EC 2.1.1.205 (2'-O-ribose RNA methyltransferase TRM7 homolog)	Putative tRNA (cytidine(32)/guanosine(34)-2'-O)-methyltransferase	COG0293(Activates the ATG1 kinase in a nutritional condition dependent manner through the TOR pathway, leading to autophagy. Also invoved in cytoplasm to vacuole transport (Cvt) and more specifically in Cvt vesicle formation. Seems to play a role in the switching machinery regulating the conversion between the Cvt pathway and autophagy. Finally, ATG13 is also required for glycogen storage during …
AOL_s00078g188	0.44	0.81	0.74	1.47	2.24	2.87	8.57	0.663333	2.19333	2.30653	3.16378e-06	2.89997e-05	Yes	Up	Non-specific serine/threonine protein kinase, EC 2.7.11.1	Non-specific serine/threonine protein kinase	COG5072(germ cell associated 2 (haspin))
AOL_s00043g514	0.69	0.75	1.05	1.61	2.43	1.97	8.5	0.83	2.00333	1.41365	0.0016683	0.00664125	Yes	Up	Uncharacterized protein	Poly(A)-specific ribonuclease PARN	ENOG410XS9D(poly(a)-specific ribonuclease)
AOL_s00080g321	0.45	0.66	0.91	2.09	1.79	2.5	8.4	0.673333	2.12667	2.15842	1.45804e-07	1.85884e-06	Yes	Up	Uncharacterized protein	Uncharacterized protein	ENOG410YDUB(-)
AOL_s00054g756	0.67	1.27	1.11	1.65	1.57	2.07	8.34	1.01667	1.76333	0.734426	0.00345911	0.0123557	Yes	Up	Uncharacterized protein	Uncharacterized protein	ENOG410YEY7(-); ENOG410XR0M(Translocase of chloroplast); ENOG410YC2Z(-); ENOG4110WHR(-); ENOG4110UAA(-); ENOG410YKJ0(-); ENOG41116SS(AIG1 family)
AOL_s00076g459	0.51	1.05	0.92	1.15	1.63	3.06	8.32	0.826667	1.94667	1.35484	0.00175171	0.00690259	Yes	Up	Uncharacterized protein	Uncharacterized protein	0
AOL_s00006g160	0.12	0.38	0.94	2.61	2.22	2.03	8.3	0.48	2.28667	3.76389	4.16613e-05	0.000278897	Yes	Up	Uncharacterized protein	Ribonuclease P MRP subunit POP1	ENOG410ZDGJ(Ribonuclease P MRP 40kDa subunit)
AOL_s00076g27	0.49	0.6	1.24	1.83	1.77	2.35	8.28	0.776667	1.98333	1.55365	0.000370421	0.00184426	Yes	Up	Uncharacterized protein	Uncharacterized protein	ENOG4112B8V(-); ENOG410YJSH(-)
AOL_s00140g11	0.11	0.48	0.9	1.56	2.67	2.56	8.28	0.496667	2.26333	3.55705	0.0014626	0.00593338	Yes	Up	Uncharacterized protein	Uncharacterized protein	0
AOL_s00054g643	0.72	0.83	0.14	1.61	2.31	2.53	8.14	0.563333	2.15	2.81657	0.000407415	0.00199398	Yes	Up	SWIM-type domain-containing protein	SWIM-type domain-containing protein	ENOG4111THB(RING finger domain protein (Znf1)); ENOG4111J7S(RING finger domain protein (Znf1))
AOL_s00076g460	0.38	0.74	0.44	0.92	2.84	2.81	8.13	0.52	2.19	3.21154	0.000590909	0.00274335	Yes	Up	Amidohydro-rel domain-containing protein	Amidohydrolase	COG3618(amidohydrolase 2)
AOL_s00173g140	0.78	1.13	1.32	1.53	1.65	1.64	8.05	1.07667	1.60667	0.49226	0.00826307	0.0251609	Yes	Up	Uncharacterized protein	Uncharacterized protein	ENOG4112BRY(CorA-like Mg2+ transporter protein); ENOG410Y63N(CorA-like Mg2+ transporter protein); ENOG410YFRX(CorA-like Mg2+ transporter protein)
AOL_s00054g367	0.98	1.21	0.67	1.28	1.34	2.56	8.04	0.953333	1.72667	0.811189	0.00979772	0.0291486	Yes	Up	Condensin complex subunit 1	Condensin complex subunit 1	COG5098(Regulatory subunit of the condensin complex, a complex required for conversion of interphase chromatin into mitotic-like condense chromosomes. The condensin complex probably introduces positive supercoils into relaxed DNA in the presence of type I topoisomerases and converts nicked DNA into positive knotted forms in the presence of type II topoisomerases (By similarity)); COG5098(Regulato…
AOL_s00043g679	0.57	1.14	1	1.81	2.06	1.44	8.02	0.903333	1.77	0.95941	0.00325499	0.0117345	Yes	Up	Uncharacterized protein	Uncharacterized protein	0
AOL_s00210g166	0.35	0.37	0.53	1.72	2.5	2.43	7.9	0.416667	2.21667	4.32	0.000479331	0.00229447	Yes	Up	Uncharacterized protein	Uncharacterized protein	0
AOL_s00083g311	0.8	0.81	0.75	1.73	2.05	1.66	7.8	0.786667	1.81333	1.30508	0.00628279	0.0201252	Yes	Up	FtsJ domain-containing protein	2' O-ribose methyltransferase, variant 2	COG0293(actin filament depolymerization)
AOL_s00043g766	0.44	0.68	0.71	1.72	1.8	2.42	7.77	0.61	1.98	2.2459	6.36577e-12	1.73978e-10	Yes	Up	DUF3492 domain-containing protein	Glycosyl transferase	ENOG4110Z1K(glycosyl transferase group 1 family protein); COG0438(glycosyl transferase group 1 family protein)
AOL_s00004g197	0.48	0.46	1.36	1.65	2	1.66	7.61	0.766667	1.77	1.3087	0.0100366	0.0298096	Yes	Up	Uncharacterized protein	Histone-lysine N-methyltransferase ezh1	COG2940(Histone-lysine N-methyltransferase)
AOL_s00043g716	0.84	0.78	0.42	1.73	1.46	2.35	7.58	0.68	1.84667	1.71569	0.000492458	0.0023485	Yes	Up	Uncharacterized protein	Uncharacterized protein	0
AOL_s00215g528	0.43	0.46	0.58	1.95	1.83	2.32	7.57	0.49	2.03333	3.14966	0.000139919	0.000790925	Yes	Up	Elongator complex protein 5	Elongator complex protein 5	ENOG4111QXQ(Killer toxin sensitivity protein)
AOL_s00079g440	0.06	0.81	0.54	1.39	2.32	2.44	7.56	0.47	2.05	3.3617	3.0541e-05	0.000212746	Yes	Up	CN hydrolase domain-containing protein	CN hydrolase domain-containing protein	COG0388(nitrilase cyanide hydratase and apolipoprotein n-acyltransferase)
AOL_s00210g133	0.24	0.43	0.37	1.33	1.07	4.06	7.5	0.346667	2.15333	5.21154	0.000202138	0.0010876	Yes	Up	Uncharacterized protein	Uncharacterized protein	0
AOL_s00054g298	0.66	1.05	0.61	1.47	1.53	2.16	7.48	0.773333	1.72	1.22414	4.45201e-05	0.00029516	Yes	Up	TRAPPC10 domain-containing protein	TRAPPC10 domain-containing protein	ENOG410XNVF(Conserved hypothetical, protein)
AOL_s00079g340	0.38	0.48	0.67	1.86	1.83	2.13	7.35	0.51	1.94	2.80392	6.8506e-10	1.41069e-08	Yes	Up	DUF4203 domain-containing protein	Ras modification protein ERF4	ENOG4111QY4(-)
AOL_s00097g435	0.18	0.38	0.62	2.15	1.66	2.36	7.35	0.393333	2.05667	4.22881	0.000196979	0.00106433	Yes	Up	Uncharacterized protein	Related to transcription initiation factor	COG0406(Phosphoglycerate mutase)
AOL_s00075g26	0.49	0.47	0.82	1.99	1.59	1.86	7.22	0.593333	1.81333	2.05618	0.000604238	0.00279218	Yes	Up	Uncharacterized protein	Uncharacterized protein	ENOG410YKS3(-); ENOG410YYAB(-)
AOL_s00006g533	0.21	0.73	0.77	1.11	2.03	2.35	7.2	0.57	1.83	2.21053	0.000735619	0.00332535	Yes	Up	H_lectin domain-containing protein	Uncharacterized protein	0
AOL_s00110g331	0.2	0.27	0.36	1.84	2.56	1.95	7.18	0.276667	2.11667	6.6506	3.40097e-23	3.75241e-21	Yes	Up	NACHT domain-containing protein	NACHT domain-containing protein	ENOG4110EPJ(Nacht domain protein); ENOG4111E5U(Nacht domain protein)
AOL_s00078g334	0.64	0.99	0.98	1.42	1.37	1.72	7.12	0.87	1.50333	0.727969	0.0161263	0.0437239	Yes	Up	Uncharacterized protein	Origin recognition complex subunit 3	ENOG410XT1W(origin recognition complex subunit)
AOL_s00097g11	0.37	0.34	0.11	1.81	1.09	3.37	7.09	0.273333	2.09	6.64634	0.000315584	0.00161072	Yes	Up	Glyco_hydro_cc domain-containing protein	Alkali-sensitive linkage protein 1	ENOG410XSGW(Conserved hypothetical, protein); ENOG4111Q08(Glycosyl hydrolase catalytic core)
AOL_s00210g67	0.61	1.03	0.89	1.16	1.81	1.55	7.05	0.843333	1.50667	0.786561	0.00197556	0.00764919	Yes	Up	NACHT domain-containing protein	NACHT domain-containing protein	ENOG410ZVF2(peptidase C14 caspase catalytic subunit p20); ENOG410ZWPD(peptidase C14 caspase catalytic subunit p20); COG0775(Catalyzes the irreversible cleavage of the glycosidic bond in both 5'-methylthioadenosine (MTA) and S- adenosylhomocysteine (SAH AdoHcy) to adenine and the corresponding thioribose, 5'-methylthioribose and S-ribosylhomocysteine, respectively (By similarity)); ENOG410Y41C(Met…
AOL_s00193g112	0.67	0.85	0.67	1.16	1.64	2.03	7.02	0.73	1.61	1.20548	0.0044877	0.0153215	Yes	Up	Uncharacterized protein	Uncharacterized protein	ENOG410YBCK(NIMA-interacting protein TinC); ENOG4110CV9(-); ENOG4111E9A(Conserved hypothetical, protein); ENOG4110V4Y(-)
AOL_s00043g358	0.44	0.28	1.01	1.84	1.96	1.4	6.93	0.576667	1.73333	2.00578	0.000946308	0.00410541	Yes	Up	AA_permease domain-containing protein	General amino acid permease AGP3	COG0531(1,3-beta-glucanosyltransferase)
AOL_s00210g344	0.41	0.4	0.72	1.75	1.55	2.07	6.9	0.51	1.79	2.5098	5.96662e-07	6.55082e-06	Yes	Up	Uncharacterized protein	Interferon-induced Mx protein	COG0699(Ankyrin Repeat)
AOL_s00078g536	0.7	1.08	0.8	1.21	1.34	1.75	6.88	0.86	1.43333	0.666667	0.00543417	0.0179009	Yes	Up	Uncharacterized protein	Uncharacterized protein	ENOG410YRK0(-); ENOG410YP21(-); ENOG410YDZ9(-); ENOG4111F03(Predicted membrane protein (DUF2306))
AOL_s00215g517	0.29	0.55	0.49	2	1.71	1.82	6.86	0.443333	1.84333	3.15789	6.3337e-09	1.07002e-07	Yes	Up	Origin recognition complex subunit 4	Origin recognition complex subunit 4	ENOG410XSK0(Origin recognition complex subunit)
AOL_s00079g497	0.2	0.22	0.74	2.09	1.84	1.75	6.84	0.386667	1.89333	3.89655	0.000546469	0.00257313	Yes	Up	FSH1 domain-containing protein	H /K ATPase alpha subunit	ENOG4111JYH(ovarian cancer-associated gene 2 protein); ENOG410Z0NR(Serine hydrolase (FSH1)); ENOG410YAHX(Serine hydrolase (FSH1)); ENOG410YJUW(-)
AOL_s00169g94	0.6	0.63	0.67	1.33	1.44	2.09	6.76	0.633333	1.62	1.55789	8.81163e-06	7.0818e-05	Yes	Up	Polynucleotide adenylyltransferase, EC 2.7.7.19	Polynucleotide adenylyltransferase	COG5186(-)
AOL_s00188g98	0.87	1.02	0.7	1.15	1.12	1.85	6.71	0.863333	1.37333	0.590734	0.0122522	0.0349163	Yes	Up	PHD-type domain-containing protein	PHD-type domain-containing protein	0
AOL_s00076g298	0.51	0.27	0.98	1.23	1.84	1.8	6.63	0.586667	1.62333	1.76705	0.00206314	0.00791003	Yes	Up	Uncharacterized protein	Putative transferase CAF17, mitochondrial	COG0486(Exhibits a very high intrinsic GTPase hydrolysis rate. Involved in the addition of a carboxymethylaminomethyl (cmnm) group at the wobble position (U34) of certain tRNAs, forming tRNA- cmnm(5)s(2)U34 (By similarity))
AOL_s00054g552	0.57	0.66	0.71	1.35	1.63	1.69	6.61	0.646667	1.55667	1.40722	0.00204428	0.00785794	Yes	Up	Peptidase A2 domain-containing protein	Peptidase A2 domain-containing protein	COG0666(Ankyrin Repeat)
AOL_s00097g18	0.5	0.67	0.86	1.57	1.11	1.88	6.59	0.676667	1.52	1.24631	0.0177001	0.047107	Yes	Up	MBOAT_2 domain-containing protein	Membrane bound O-acyl transferase family-domain-containing protein	ENOG410YTKW(-); ENOG410Y5F2(-); ENOG4110AIK(-); ENOG4111RV6(-); COG0436(-); ENOG4111MU2(toxin biosynthesis protein)
AOL_s00078g175	0.38	0.49	1.04	1.4	1.69	1.57	6.57	0.636667	1.55333	1.43979	0.0184592	0.0487932	Yes	Up	Uncharacterized protein	Uncharacterized protein	0
AOL_s00007g219	0.1	0.36	0.24	1.07	1.6	3.06	6.43	0.233333	1.91	7.18571	3.85677e-06	3.42624e-05	Yes	Up	F-box domain-containing protein	F-box domain-containing protein	0
AOL_s00215g639	0.48	0.85	0.55	1.04	1.46	2.01	6.39	0.626667	1.50333	1.39894	5.20977e-05	0.000336171	Yes	Up	Non-specific serine/threonine protein kinase, EC 2.7.11.1	Non-specific serine/threonine protein kinase	COG0124(Conserved hypothetical, protein)
AOL_s00078g505	0.09	0.14	0.31	1.08	2.25	2.46	6.33	0.18	1.93	9.72222	3.2524e-08	4.6656e-07	Yes	Up	Uncharacterized protein	O-methylsterigmatocystin oxidoreductase	COG2124(Involved in the selective degradation of mitochondria via autophagy during starvation and at post-log phase (By similarity))
AOL_s00007g524	0.54	0.67	0.48	1.01	1.36	2.26	6.32	0.563333	1.54333	1.73964	0.0016888	0.00670494	Yes	Up	RNase III domain-containing protein	RNase III domain-containing protein	COG0571(glycoside hydrolase family 61 protein)
AOL_s00004g475	0.3	0.61	0.76	1.67	1.43	1.51	6.28	0.556667	1.53667	1.76048	1.73849e-05	0.000130385	Yes	Up	Uncharacterized protein	Uncharacterized protein	0
AOL_s00188g302	0.54	0.62	0.62	1.23	1.63	1.63	6.27	0.593333	1.49667	1.52247	0.00131108	0.00541959	Yes	Up	Uncharacterized protein	Uncharacterized protein	ENOG410YKC7(-); ENOG410YSV3(-); ENOG4111BT2(-); ENOG41111V8(-)
AOL_s00075g95	0.42	0.82	1.03	0.88	1.2	1.79	6.14	0.756667	1.29	0.704846	0.0173962	0.046395	Yes	Up	DNA-directed RNA polymerase subunit, EC 2.7.7.6	DNA-directed RNA polymerase subunit	COG0086(DNA-dependent RNA polymerase catalyzes the transcription of DNA into RNA using the four ribonucleoside triphosphates as substrates (By similarity))
AOL_s00173g328	0.52	0.87	0.22	1.69	1.47	1.36	6.13	0.536667	1.50667	1.80745	0.00484622	0.0163067	Yes	Up	Uncharacterized protein	F-box domain-containing protein	0
AOL_s00188g19	0.14	0.66	0.72	1.71	1.37	1.5	6.1	0.506667	1.52667	2.01316	0.0157611	0.0429048	Yes	Up	Uncharacterized protein	CFEM domain-containing protein	0
AOL_s00170g111	0.27	0.24	0.2	1.58	1.29	2.51	6.09	0.236667	1.79333	6.57746	2.62836e-07	3.16573e-06	Yes	Up	AA_permease domain-containing protein	AAT family amino acid transporter	COG0833(permease); COG0531(permease)
AOL_s00043g38	0.44	0.82	0.95	1.1	1.69	1.09	6.09	0.736667	1.29333	0.755656	0.00728575	0.0227428	Yes	Up	Uncharacterized protein	Antiviral helicase	COG4581(helicase)
AOL_s00007g309	0.29	0.28	1.02	1.53	1.47	1.4	5.99	0.53	1.46667	1.7673	0.0152136	0.0416047	Yes	Up	Uncharacterized protein	Uncharacterized protein	ENOG410YET8(-); ENOG411161G(-); ENOG410YIYY(-); ENOG410YGMA(-)
AOL_s00188g303	0.23	0.52	0.52	1.11	1.62	1.93	5.93	0.423333	1.55333	2.66929	7.24426e-06	5.99462e-05	Yes	Up	Uncharacterized protein	Uncharacterized protein	ENOG4111NME(-); COG5021(-); ENOG4111A5C(-); ENOG4111JV3(-); COG0666(Ankyrin Repeat); COG0457(Ankyrin Repeat)
AOL_s00083g374	0.14	0.71	0.51	1.19	1.61	1.76	5.92	0.453333	1.52	2.35294	0.000210533	0.00112599	Yes	Up	Clr5 domain-containing protein	Clr5 domain-containing protein	ENOG410Z4P5(-); COG0666(-)
AOL_s00076g455	0.53	0.78	0.23	1.28	1.41	1.61	5.84	0.513333	1.43333	1.79221	0.000580912	0.00270397	Yes	Up	Neutral ceramidase, EC 3.5.1.23	Neutral ceramidase	ENOG410XQWE(Ceramidase)
AOL_s00110g181	0.56	0.67	0.14	1.28	0.97	2.17	5.79	0.456667	1.47333	2.22628	0.00705288	0.0221864	Yes	Up	Uncharacterized protein	WD repeat-containing protein C18.15	ENOG4111MMJ(WD repeat domain 85)
AOL_s00054g547	0.29	0.52	0.78	1.72	1.23	1.19	5.73	0.53	1.38	1.60377	0.00525789	0.0174359	Yes	Up	CBM1 domain-containing protein	Dockerin type 1	ENOG4111HNZ(-)
AOL_s00006g499	0.63	0.54	0.55	1.08	1.48	1.24	5.52	0.573333	1.26667	1.2093	0.00461226	0.0156586	Yes	Up	GPI inositol-deacylase, EC 3.1.-.-	GPI inositol-deacylase	ENOG4111BGX(Ankyrin Repeat); ENOG410YCPD(-); ENOG410XZE9(NACHT domain); ENOG410ZRA6(LipA and NB-ARC); ENOG410YN7B(-); ENOG410YE7K(-); COG0666(-); ENOG410YIBV(Heterokaryon incompatibility protein (HET)); ENOG410YIPC(serine active site containing 1); ENOG410YHEF(LipA and NB-ARC domain protein); ENOG410YH9Y(-)
AOL_s00054g823	0.54	0.28	0.9	1.26	1.06	1.41	5.45	0.573333	1.24333	1.1686	0.0134672	0.0376703	Yes	Up	F-box domain-containing protein	F-box domain-containing protein	0
AOL_s00078g610	0.59	0.26	0.56	1.37	1.17	1.48	5.43	0.47	1.34	1.85106	0.00354967	0.0126439	Yes	Up	Uncharacterized protein	Uncharacterized protein	0
AOL_s00193g73	0.65	0.77	0.68	1	1.01	1.26	5.37	0.7	1.09	0.557143	0.0103322	0.030515	Yes	Up	SP-RING-type domain-containing protein	SP-RING-type domain-containing protein	ENOG410XQ2E(Protein inhibitor of activated STAT); ENOG41120SQ(-)
AOL_s00006g173	0.39	0.87	0.5	0.79	1.13	1.61	5.29	0.586667	1.17667	1.00568	0.00272417	0.010052	Yes	Up	DNA replication ATP-dependent helicase/nuclease, EC 3.1.-.-, EC 3.6.4.12	DNA replication ATP-dependent helicase/nuclease	COG1112(solute carrier family 25 (mitochondrial oxoadipate carrier), member 21)
AOL_s00173g221	0.54	0.61	0.68	0.98	1.22	1.22	5.25	0.61	1.14	0.868852	0.0114438	0.0330875	Yes	Up	Uncharacterized protein	Developmental regulatory protein wetA	ENOG4112AMK(regulatory protein wetA)
AOL_s00097g13	0.5	0.51	0.52	1.13	1.19	1.38	5.23	0.51	1.23333	1.4183	0.000118485	0.000680963	Yes	Up	Uncharacterized protein	Putative 3-amino-3-carboxypropyl transferase protein	COG5379(S-adenosylmethionine diacylglycerol 3-amino-3-carboxypropyl)
AOL_s00080g177	0.45	0.62	0.54	0.97	0.84	1.77	5.19	0.536667	1.19333	1.2236	0.00614135	0.0197856	Yes	Up	Fork-head domain-containing protein	Fork-head domain-containing protein	ENOG4112BZT(Forkhead domain protein)
AOL_s00078g392	0.06	0.25	0.2	1.94	1.42	1.31	5.18	0.17	1.55667	8.15686	5.08693e-06	4.36714e-05	Yes	Up	AB hydrolase-1 domain-containing protein	Toxin biosynthesis protein	ENOG4111KHU(toxin biosynthesis protein)
AOL_s00210g40	0.39	0.67	0.44	0.84	1.23	1.6	5.17	0.5	1.22333	1.44667	0.000308	0.00157381	Yes	Up	AAA domain-containing protein	Sister chromatid cohesion factor	ENOG410XP8M(chromosome transmission fidelity)
AOL_s00117g51	0.36	0.41	0.53	1.31	1.27	1.26	5.14	0.433333	1.28	1.95385	3.78081e-05	0.000256951	Yes	Up	Uncharacterized protein	zf-TFIIIC domain-containing protein	ENOG4112CIY(Conserved hypothetical, protein); ENOG4112562(-); ENOG410Z8KS(Transcription factor tfiiic complex subunit sfc9)
AOL_s00043g672	0.37	0.56	0.72	0.85	1.03	1.52	5.05	0.55	1.13333	1.06061	0.00279749	0.0102843	Yes	Up	Methyltransf_11 domain-containing protein	Uncharacterized protein	ENOG41114S1(Methyltransferase domain)
AOL_s00081g330	0.38	0.35	0.41	1.31	1.2	1.37	5.02	0.38	1.29333	2.40351	5.05509e-07	5.67555e-06	Yes	Up	Uncharacterized protein	Ankyrin repeat-containing	ENOG410YECB(-); COG0666(Ankyrin Repeat); ENOG410YMNP(-); ENOG4111NKB(Heterokaryon incompatibility protein (HET))
AOL_s00078g528	0.39	0.5	0.71	0.98	1.13	1.23	4.94	0.533333	1.11333	1.0875	0.000411012	0.00200722	Yes	Up	NB-ARC domain-containing protein	NB-ARC domain-containing protein	COG0666(MFS toxin efflux pump)
AOL_s00083g319	0.24	0.32	0.92	0.97	1.26	1.09	4.8	0.493333	1.10667	1.24324	0.0121649	0.0347119	Yes	Up	Uncharacterized protein	Uncharacterized protein	0
AOL_s00083g101	0.2	0.51	0.5	0.82	1.13	1.54	4.7	0.403333	1.16333	1.8843	0.00139778	0.00570669	Yes	Up	AAA domain-containing protein	ATPase AAA+ type core	COG0464(Aaa atpase)
AOL_s00076g120	0.3	0.32	0.47	0.66	1.77	1.15	4.67	0.363333	1.19333	2.2844	0.000953603	0.00413305	Yes	Up	Uncharacterized protein	Uncharacterized protein	0
AOL_s00080g145	0.29	0.67	0.22	1.05	0.82	1.61	4.66	0.393333	1.16	1.94915	0.000373878	0.00185734	Yes	Up	Kinesin motor domain-containing protein	Kinesin-like protein Klp5	COG5059(Conserved hypothetical, protein)
AOL_s00080g290	0.55	0.45	0.21	0.86	0.89	1.65	4.61	0.403333	1.13333	1.80992	0.00928343	0.0278036	Yes	Up	M-phase inducer phosphatase, EC 3.1.3.48	M-phase inducer phosphatase	COG5105(cell division cycle 25 homolog)
AOL_s00004g122	0.22	0.35	0.31	1.26	0.4	2.03	4.57	0.293333	1.23	3.19318	0.00282153	0.0103514	Yes	Up	Uncharacterized protein	Oryzin	COG1404(peptidase (S8 and S53, subtilisin, kexin, sedolisin)
AOL_s00076g412	0.2	0.61	0.35	1	0.97	1.41	4.54	0.386667	1.12667	1.91379	0.00139608	0.00570322	Yes	Up	Uncharacterized protein	Uncharacterized protein	0
AOL_s00173g345	0.43	0.55	0.32	0.59	0.89	1.28	4.06	0.433333	0.92	1.12308	0.00848607	0.0257609	Yes	Up	Uncharacterized protein	Uncharacterized protein	0
AOL_s00112g110	0.29	0.48	0.24	0.84	0.98	1.19	4.02	0.336667	1.00333	1.9802	0.00320376	0.0115732	Yes	Up	Uncharacterized protein	Uncharacterized protein	0
AOL_s00097g321	0.24	0.3	0.36	0.85	0.96	1.26	3.97	0.3	1.02333	2.41111	5.35106e-07	5.95547e-06	Yes	Up	Uncharacterized protein	Uncharacterized protein	ENOG410Y49E(-); ENOG410XSKY(Transcription factor)
AOL_s00173g173	0.37	0.4	0.38	1.08	0.8	0.93	3.96	0.383333	0.936667	1.44348	0.0115563	0.0333478	Yes	Up	Uncharacterized protein	Uncharacterized protein	0
AOL_s00176g107	0.12	0.44	0.52	0.76	0.94	0.96	3.74	0.36	0.886667	1.46296	0.0170972	0.0457069	Yes	Up	MFS domain-containing protein	Tetracycline resistance TCR1	ENOG410XSE0(Cell Division)
AOL_s00080g208	0.09	0.28	0.2	1.12	1.03	0.9	3.62	0.19	1.01667	4.35088	0.00495494	0.0165914	Yes	Up	Uncharacterized protein	Uncharacterized protein	ENOG410YA24(-); ENOG410YM0D(-); ENOG410YCRF(-); ENOG4110WW2(-); ENOG41115HZ(-)
AOL_s00078g294	0.21	0.17	0.37	0.94	1.14	0.7	3.53	0.25	0.926667	2.70667	0.00411303	0.0142916	Yes	Up	Uncharacterized protein	CAR2-ornithine aminotransferase	COG0161(Solute carrier family 35 member B4)
AOL_s00054g472	0.12	0.31	0.19	0.9	1.15	0.68	3.35	0.206667	0.91	3.40323	9.49135e-07	9.95589e-06	Yes	Up	NB-ARC domain-containing protein	NB-ARC domain-containing protein	ENOG4110T8W(LipA and NB-ARC); ENOG410YIPC(LipA and NB-ARC)
AOL_s00054g679	0.23	0.14	0.53	0.43	0.92	1.09	3.34	0.3	0.813333	1.71111	0.00845723	0.0256908	Yes	Up	Drf_GBD domain-containing protein	Uncharacterized protein	ENOG41117UX(GTPase binding protein Rid1)
AOL_s00079g146	0.36	0.38	0.39	0.67	0.67	0.86	3.33	0.376667	0.733333	0.946903	0.00272003	0.0100409	Yes	Up	DNA polymerase, EC 2.7.7.7	DNA polymerase	COG0417(Conserved hypothetical, protein)
AOL_s00215g128	0.14	0.54	0.16	1.14	0.61	0.73	3.32	0.28	0.826667	1.95238	0.0165462	0.0446373	Yes	Up	ENDO3c domain-containing protein	ENDO3c domain-containing protein	COG0177(Histone-lysine N-methyltransferase); COG1012(Histone-lysine N-methyltransferase)
AOL_s00004g35	0.3	0.22	0.34	0.77	0.75	0.93	3.31	0.286667	0.816667	1.84884	6.40736e-05	0.000401176	Yes	Up	PNP_UDP_1 domain-containing protein	Phytoene dehydrogenase	COG0666(K07001 NTE family protein); COG0775(K07001 NTE family protein)
AOL_s00078g401	0.12	0.39	0.33	0.61	0.79	0.99	3.23	0.28	0.796667	1.84524	0.0109889	0.0320416	Yes	Up	Uncharacterized protein	Uncharacterized protein	ENOG410XQ73(Conserved hypothetical, protein)
AOL_s00006g503	0.37	0.36	0.34	0.75	0.66	0.72	3.2	0.356667	0.71	0.990654	0.00336592	0.0120614	Yes	Up	NACHT domain-containing protein	NACHT domain-containing protein	ENOG410XNP8(U4 u6 small nuclear ribonucleoprotein); ENOG410XP3K(Positively regulates the activity of the minus-end directed microtubule motor protein dynein. May enhance dynein- mediated microtubule sliding by targeting dynein to the microtubule plus end. Required for); COG0775(Catalyzes the irreversible cleavage of the glycosidic bond in both 5'-methylthioadenosine (MTA) and S- adenosylhomocyste…
AOL_s00083g44	0.1	0.51	0.35	0.68	0.75	0.74	3.13	0.32	0.723333	1.26042	0.00319384	0.0115513	Yes	Up	B30.2/SPRY domain-containing protein	NACHT domain-containing protein	COG0666(Ankyrin Repeat)
AOL_s00110g188	0.16	0.35	0.49	0.46	0.77	0.87	3.1	0.333333	0.7	1.1	0.0168188	0.0451381	Yes	Up	F-box domain-containing protein	F-box domain-containing protein	0
AOL_s00076g392	0.12	0.35	0.23	0.95	0.76	0.69	3.1	0.233333	0.8	2.42857	0.00396274	0.0138991	Yes	Up	F-box domain-containing protein	F-box domain-containing protein	0
AOL_s00169g266	0.06	0.13	0.28	0.57	0.55	1.45	3.04	0.156667	0.856667	4.46809	0.00474424	0.0160428	Yes	Up	Biotin synthase, EC 2.8.1.6	Biotin synthase	COG0502(Catalyzes the conversion of dethiobiotin (DTB) to biotin by the insertion of a sulfur atom into dethiobiotin via a radical- based mechanism (By similarity))
AOL_s00007g80	0.28	0.2	0.29	0.67	0.86	0.67	2.97	0.256667	0.733333	1.85714	0.00413716	0.0143587	Yes	Up	Uncharacterized protein	Uncharacterized protein	0
AOL_s00076g122	0.02	0.14	0.11	0.62	0.71	1.34	2.94	0.09	0.89	8.88889	2.42383e-08	3.52797e-07	Yes	Up	Uncharacterized protein	UBC core domain-containing protein	COG5078(Heat shock protein)
AOL_s00078g276	0.16	0.17	0.37	0.7	0.9	0.56	2.86	0.233333	0.72	2.08571	0.00232278	0.00875525	Yes	Up	Uncharacterized protein	Uncharacterized protein	ENOG410Z752(-)
AOL_s00110g151	0.14	0.15	0.21	0.54	0.83	0.95	2.82	0.166667	0.773333	3.64	0.000541587	0.00255417	Yes	Up	Uncharacterized protein	Nucleoside phosphorylase	ENOG410YA2D(repeat-containing protein); COG1404(repeat-containing protein); ENOG410YDS7(Phosphorylase superfamily)
AOL_s00054g458	0.06	0.33	0.1	0.68	0.61	0.91	2.69	0.163333	0.733333	3.4898	0.00072017	0.00326709	Yes	Up	Uncharacterized protein	Anaphase spindle elongation protein ASE1	ENOG410YZBK(protein regulator of cytokinesis)
AOL_s00080g277	0.29	0.37	0.24	0.35	0.66	0.68	2.59	0.3	0.563333	0.877778	0.0057058	0.0186173	Yes	Up	DRIM domain-containing protein	U3 small nucleolar RNA-associated protein 20	ENOG410XSRE(UTP20, small subunit (SSU) processome component, homolog (yeast))
AOL_s00097g210	0.09	0.28	0.25	0.68	0.54	0.73	2.57	0.206667	0.65	2.14516	0.0127442	0.0359857	Yes	Up	AA_TRNA_LIGASE_II domain-containing protein	Asparaginyl-tRNA synthetase	COG0017(conserved hypothetical protein)
AOL_s00188g326	0.26	0.14	0.09	0.56	0.65	0.81	2.51	0.163333	0.673333	3.12245	0.000658193	0.00300883	Yes	Up	Uncharacterized protein	Uncharacterized protein	ENOG410YBP8(-); ENOG410YCEH(-)
AOL_s00215g791	0.03	0.22	0.15	0.7	0.81	0.58	2.49	0.133333	0.696667	4.225	1.24723e-06	1.26809e-05	Yes	Up	Protein SSH4 (Protein ssh4)	Uncharacterized protein	COG0666(Ankyrin Repeat)
AOL_s00081g129	0.1	0.15	0.22	0.93	0.71	0.36	2.47	0.156667	0.666667	3.25532	0.00681431	0.0215573	Yes	Up	MFS domain-containing protein	General substrate transporter	ENOG410XNQK(pectinesterase)
AOL_s00215g176	0.12	0.36	0.2	0.45	0.45	0.87	2.45	0.226667	0.59	1.60294	0.00038061	0.00188763	Yes	Up	Serine/threonine-protein kinase Tel1, EC 2.7.11.1	Serine/threonine-protein kinase Tel1	ENOG410XNPY(ataxia telangiectasia mutated)
AOL_s00043g82	0.19	0.42	0.1	0.48	0.48	0.74	2.41	0.236667	0.566667	1.39437	0.00582036	0.0189427	Yes	Up	Uncharacterized protein	NACHT domain-containing protein	COG0666(SRSF protein kinase)
AOL_s00188g333	0.05	0.02	0.01	0.4	0.61	1.13	2.22	0.0266667	0.713333	25.75	3.14791e-13	9.97618e-12	Yes	Up	Uncharacterized protein	Uncharacterized protein	ENOG410XT20(-)
AOL_s00081g93	0.04	0.04	0.13	0.28	0.68	1.02	2.19	0.07	0.66	8.42857	3.29788e-06	3.00134e-05	Yes	Up	NB-ARC domain-containing protein	NB-ARC domain-containing protein	ENOG410ZVC5(-); ENOG41117YD(-); COG0457(repeat-containing protein); COG0775(Catalyzes the irreversible cleavage of the glycosidic bond in both 5'-methylthioadenosine (MTA) and S- adenosylhomocysteine (SAH AdoHcy) to adenine and the corresponding thioribose, 5'-methylthioribose and S-ribosylhomocysteine, respectively (By similarity))
AOL_s00007g494	0.12	0.18	0.19	0.41	0.48	0.81	2.19	0.163333	0.566667	2.46939	0.000371453	0.00184837	Yes	Up	SH3 domain-containing protein	Cytokinesis protein 3	COG5279(neuromuscular junction development)
AOL_s00083g407	0.19	0.1	0.2	0.64	0.44	0.59	2.16	0.163333	0.556667	2.40816	0.00073914	0.00333789	Yes	Up	GH16 domain-containing protein	Cyclin N-terminal domain-containing protein	ENOG4111GNJ(Glycosyl hydrolases family 16); COG5024(Glycosyl hydrolases family 16); ENOG4111YS6(Conserved hypothetical, protein)
AOL_s00043g648	0.14	0.1	0.21	0.34	0.68	0.6	2.07	0.15	0.54	2.6	0.0184522	0.0487932	Yes	Up	MFS domain-containing protein	Related to dityrosine transporter	ENOG410XNZG(major facilitator superfamily)
AOL_s00169g70	0.11	0.25	0.17	0.34	0.49	0.64	2	0.176667	0.49	1.77358	0.00832633	0.0253362	Yes	Up	Uncharacterized protein	Uncharacterized protein	COG1234(Transmembrane protein 205); COG1564(thiamine diphosphokinase activity)
AOL_s00078g403	0.26	0.07	0.2	0.46	0.42	0.57	1.98	0.176667	0.483333	1.73585	0.0036257	0.0128685	Yes	Up	Uncharacterized protein	Helicase required for RNAi-mediated heterochromatin assembly 1	COG1112(Transcription factor SPT8)
AOL_s00076g137	0.07	0.08	0.17	0.17	0.44	0.87	1.8	0.106667	0.493333	3.625	0.0113978	0.0329942	Yes	Up	Uncharacterized protein	Uncharacterized protein	0
AOL_s00004g183	0.13	0.3	0.16	0.21	0.45	0.45	1.7	0.196667	0.37	0.881356	0.00757776	0.0234879	Yes	Up	Uncharacterized protein	Uncharacterized protein	0
AOL_s00006g534	0.01	0.07	0.03	0.35	0.35	0.78	1.59	0.0366667	0.493333	12.4545	1.24099e-10	2.9263e-09	Yes	Up	Uncharacterized protein	Putative toxin subunit	ENOG410XQZB(Insecticidal toxin complex protein)
AOL_s00081g234	0.13	0.14	0.23	0.29	0.32	0.45	1.56	0.166667	0.353333	1.12	0.000787911	0.00351716	Yes	Up	Uncharacterized protein	Transient receptor putative cation channel sub A member 1	COG0666(Ankyrin Repeat)
AOL_s00080g204	0.07	0.21	0.08	0.25	0.56	0.33	1.5	0.12	0.38	2.16667	0.0135626	0.0378661	Yes	Up	Uncharacterized protein	Pfs, NB-ARC and Ankyrin domain protein (Fragment)	COG0666(Ankyrin Repeat); COG0775(Catalyzes the irreversible cleavage of the glycosidic bond in both 5'-methylthioadenosine (MTA) and S- adenosylhomocysteine (SAH AdoHcy) to adenine and the corresponding thioribose, 5'-methylthioribose and S-ribosylhomocysteine, respectively (By similarity))
AOL_s00007g427	0.05	0.17	0.04	0.28	0.42	0.5	1.46	0.0866667	0.4	3.61538	0.000124597	0.000711061	Yes	Up	Protein SSH4 (Protein ssh4)	NACHT domain-containing protein	COG0666(aspartic)
AOL_s00081g138	0.06	0.12	0.2	0.31	0.32	0.38	1.39	0.126667	0.336667	1.65789	0.00033908	0.00171207	Yes	Up	Uncharacterized protein	Very large low complexity protein	ENOG410XSU6(Conserved hypothetical, protein); ENOG410XT97(Conserved hypothetical, protein)
AOL_s00169g36	0.05	0.06	0.06	0.48	0.19	0.53	1.37	0.0566667	0.4	6.05882	0.0147926	0.0406469	Yes	Up	Uncharacterized protein	Uncharacterized protein	0
AOL_s00169g179	0.09	0.07	0.15	0.48	0.3	0.25	1.34	0.103333	0.343333	2.32258	0.0125126	0.0355	Yes	Up	PNP_UDP_1 domain-containing protein	Uncharacterized protein	COG0775(Catalyzes the irreversible cleavage of the glycosidic bond in both 5'-methylthioadenosine (MTA) and S- adenosylhomocysteine (SAH AdoHcy) to adenine and the corresponding thioribose, 5'-methylthioribose and S-ribosylhomocysteine, respectively (By similarity)); ENOG410YA2D(Phosphorylase superfamily); ENOG410YDS7(Phosphorylase superfamily); ENOG4111PVS(Catalyzes the irreversible cleavage of …
