# Supplementary material for: The Multifaceted Gene 275 Embedded in the PKS-PTS Gene Cluster Was Involved in the Regulation of Arthrobotrisin Biosynthesis, TCA Cycle, and Septa Formation in Nematode-Trapping Fungus Arthrobotrys oligospora
Source: J Fungi (Basel). 2022 Nov 29;8(12):1261. doi: 10.3390/jof8121261 (PMC9780802; doi:10.3390/jof8121261)
Supplement: Supplementary file 1 [file jof-08-01261-s001.zip › Table S4 The downregulated genes in 275 vs the WT.xlsx]

## Sheet: Sheet1
gene_name	WT_1	WT_2	WT_3	W275_1	W275_2	W275_3	Sum (all)	WT (Mean)	W275 (Mean)	FC	pvalue	padjust	significant	regulate	Swissprot	PANNZER2	COG_description
AOL_s00076g531	25.54	32.37	53.45	0.48	0	0	111.84	37.12	0.16	-231	1.96245e-05	0.000143993	Yes	down	MFS domain-containing protein	Putative L-fucose-proton symporter	COG0738(PotAssium voltage-gated channel)
AOL_s00004g471	10.82	9.46	0.46	0	0	0.21	20.95	6.91333	0.07	-97.76	2.22842e-07	2.73188e-06	Yes	down	Uncharacterized protein	Neuromodulin	ENOG410ZJ8J(Conserved hypothetical, protein)
AOL_s00054g911	2.43	2.2	0.22	0	0.05	0	4.9	1.61667	0.0166667	-96	1.25926e-05	9.74371e-05	Yes	down	Uncharacterized protein	Uncharacterized protein	0
AOL_s00054g912	2.97	1.13	0.23	0.06	0	0	4.39	1.44333	0.02	-71.17	3.77481e-05	0.000256739	Yes	down	Uncharacterized protein	Uncharacterized protein	0
AOL_s00097g456	2.27	2.99	0.48	0.1	0	0	5.84	1.91333	0.0333333	-56.4	0.000524167	0.00248382	Yes	down	Cas1_AcylT domain-containing protein	Uncharacterized protein	ENOG410XPE6(CAS1 domain containing 1)
AOL_s00078g422	0.43	0.88	0.3	0.02	0.01	0	1.64	0.536667	0.01	-52.67	0.000157271	0.000877358	Yes	down	MYND-type zinc finger protein samB (Suppressor of anucleate metulae protein B)	MYND-type zinc finger protein samB	0
AOL_s00043g220	53.12	74.83	67.62	1.18	0.48	3.46	200.69	65.19	1.70667	-37.2	3.78327e-30	6.76221e-28	Yes	down	Uncharacterized protein	Uncharacterized protein	0
AOL_s00079g256	2186.24	749.87	368.2	25.96	29.65	32.63	3392.55	1101.44	29.4133	-36.45	3.54599e-11	8.99274e-10	Yes	down	Uncharacterized protein	Period circadian	ENOG41120RQ(conserved hypothetical protein)
AOL_s00078g407	6.97	8.39	0.88	0.14	0.26	0.05	16.69	5.41333	0.15	-35.09	5.64761e-11	1.39427e-09	Yes	down	Uncharacterized protein	Uncharacterized protein	COG1184(Amp-dependent synthetase and ligase); COG1184(Amp-dependent synthetase and ligase); ENOG4111C7A(-); ENOG410YDUB(-)
AOL_s00112g51	326.78	291.34	335.73	11.29	10.5	6.32	981.96	317.95	9.37	-32.93	7.71336e-74	2.29781e-70	Yes	down	Uncharacterized protein	Uncharacterized protein	0
AOL_s00043g510	0.99	0.49	0.61	0	0.03	0.04	2.16	0.696667	0.0233333	-28.86	8.06051e-05	0.000488054	Yes	down	Uncharacterized protein	DUF1446 domain-containing protein (Fragment)	ENOG410XP3U(Protein of unknown function (DUF1446))
AOL_s00043g509	0.59	0.11	0.61	0	0	0.05	1.36	0.436667	0.0166667	-25.2	0.00394509	0.0138427	Yes	down	Uncharacterized protein	Uncharacterized protein	ENOG410YM2V(Domain of unknown function (DUF3425)); ENOG410ZV78(B-zip transcription factor)
AOL_s00076g466	1.03	0.65	1.29	0	0.13	0	3.1	0.99	0.0433333	-21.85	0.00172273	0.00680725	Yes	down	CBM1 domain-containing protein	CBM1 domain-containing protein	0
AOL_s00076g558	2.73	12.43	6.2	0	0.19	0.75	22.3	7.12	0.313333	-21.72	7.80965e-06	6.41496e-05	Yes	down	Uncharacterized protein	Uncharacterized protein	ENOG410ZE14(-)
AOL_s00043g239	0.38	0.42	0.51	0	0.05	0.01	1.37	0.436667	0.02	-20.83	1.42481e-07	1.829e-06	Yes	down	Uncharacterized protein	Uncharacterized protein	0
AOL_s00006g375	0.92	1.34	4.05	0	0	0.31	6.62	2.10333	0.103333	-19.35	0.0101478	0.03009	Yes	down	Uncharacterized protein	Uncharacterized protein	0
AOL_s00097g401	37.87	56.94	15.37	2.4	1.2	1.86	115.64	36.7267	1.82	-19.18	3.1821e-29	5.26638e-27	Yes	down	Uncharacterized protein	P-loop containing nucleoside triphosphate hydrolase protein	ENOG41109JE(Conserved hypothetical, protein); COG0553(Conserved hypothetical, protein)
AOL_s00210g27	3.2	4.43	4.46	0.21	0.25	0.14	12.69	4.03	0.2	-19.15	1.84432e-10	4.24653e-09	Yes	down	Uncharacterized protein	Uncharacterized protein	0
AOL_s00097g327	6.78	4.69	0.94	0.31	0.27	0.05	13.04	4.13667	0.21	-18.7	1.07803e-06	1.12158e-05	Yes	down	Uncharacterized protein	Uncharacterized protein	0
AOL_s00043g798	31.69	31.18	10.4	3.17	0.66	0	77.1	24.4233	1.27667	-18.13	8.28993e-06	6.74132e-05	Yes	down	Uncharacterized protein	Uncharacterized protein	0
AOL_s00004g423	15.63	9.19	10.12	0.21	1.44	0.28	36.87	11.6467	0.643333	-17.1	2.62327e-16	1.27414e-14	Yes	down	Uncharacterized protein	Uncharacterized protein	0
AOL_s00081g65	16.08	45.55	17.9	2.82	0.85	0.93	84.13	26.51	1.53333	-16.29	9.92042e-14	3.52903e-12	Yes	down	Uncharacterized protein	Uncharacterized protein	0
AOL_s00176g83	5.57	12.75	7.79	0.75	0.18	0.7	27.74	8.70333	0.543333	-15.02	1.39635e-15	6.14737e-14	Yes	down	Uncharacterized protein	Uncharacterized protein	0
AOL_s00215g755	10.35	9.62	13.41	0.85	0.73	0.65	35.61	11.1267	0.743333	-13.97	9.04037e-34	2.30839e-31	Yes	down	Uncharacterized protein	UV-endonuclease UvdE	COG4294(UV damage endonuclease)
AOL_s00188g156	0.5	0.64	0.63	0.05	0.07	0	1.89	0.59	0.04	-13.75	0.00159336	0.00638558	Yes	down	Uncharacterized protein	TonB family C-terminal domain-containing protein	0
AOL_s00081g355	34.65	33.67	28.05	1.92	3.25	1.46	103	32.1233	2.21	-13.54	7.24549e-38	2.69804e-35	Yes	down	Bms1-type G domain-containing protein	Bms1-type G domain-containing protein	COG5177(TSR1, 20S rRNA accumulation, homolog (S. cerevisiae))
AOL_s00004g601	8.61	20.27	1.01	0.88	0	1.18	31.95	9.96333	0.686667	-13.51	0.0141406	0.0391681	Yes	down	Uncharacterized protein	Uncharacterized protein	0
AOL_s00081g356	506.04	513.82	366.6	28.64	49.74	18.31	1483.15	462.153	32.23	-13.34	6.32603e-29	1.00957e-26	Yes	down	Uncharacterized protein	Uncharacterized protein	0
AOL_s00215g670	18.1	16.1	15.71	2.09	0.57	1.02	53.59	16.6367	1.22667	-12.56	4.40947e-20	3.45679e-18	Yes	down	Uncharacterized protein	Uncharacterized protein	ENOG410YHT7(Conserved hypothetical, protein)
AOL_s00054g951	0.36	1.15	0.25	0.13	0	0	1.89	0.586667	0.0433333	-12.54	0.0156391	0.0426246	Yes	down	Uncharacterized protein	Uncharacterized protein	0
AOL_s00043g800	115.97	92.91	110.17	9.39	9.96	4.72	343.12	106.35	8.02333	-12.26	2.61947e-36	8.36079e-34	Yes	down	MFS domain-containing protein	Similar to Saccharomyces cerevisiae YMR011W HXT2 High-affinity glucose transporter of the major facilitator superfamily	ENOG410XNQK(phenylalanyL-tRNA synthetase, alpha subunit)
AOL_s00215g900	1.64	0.35	0.38	0	0.08	0.1	2.55	0.79	0.06	-12.17	0.0167935	0.0451244	Yes	down	Uncharacterized protein	Uncharacterized protein	0
AOL_s00078g377	26.92	36.3	49.5	1.82	4.44	2.51	121.49	37.5733	2.92333	-11.85	1.44451e-29	2.43578e-27	Yes	down	Uncharacterized protein	Uncharacterized protein	0
AOL_s00188g68	1.64	2.06	5.73	0.64	0.1	0	10.17	3.14333	0.246667	-11.74	0.000275219	0.0014267	Yes	down	Uncharacterized protein	Uncharacterized protein	0
AOL_s00140g76	1.14	0.65	0.72	0	0.12	0.08	2.71	0.836667	0.0666667	-11.55	0.00146741	0.00594481	Yes	down	Uncharacterized protein	Short-chain dehydrogenase reductase	ENOG4110W8D(-); ENOG410XQXJ(patatin-like phospholipase domain containing 8)
AOL_s00076g104	2.53	2.71	3.02	0.23	0.25	0.18	8.92	2.75333	0.22	-11.52	5.87497e-11	1.44641e-09	Yes	down	FAD-binding PCMH-type domain-containing protein	FAD-binding PCMH-type domain-containing protein	COG0277(Catalyzes the first step in hexosamine metabolism, converting fructose-6P into glucosamine-6P using glutamine as a nitrogen source (By similarity))
AOL_s00215g477	889.81	1001.77	718.04	75.62	88.51	46.77	2820.52	869.873	70.3	-11.37	3.25645e-36	1.00355e-33	Yes	down	Uncharacterized protein	Uncharacterized protein	0
AOL_s00210g354	7.76	6.12	6.91	0.38	0.77	0.59	22.53	6.93	0.58	-10.95	5.35931e-18	3.21451e-16	Yes	down	Uncharacterized protein	Uncharacterized protein	ENOG410YM0Z(-); ENOG41121ZJ(Conserved hypothetical, protein)
AOL_s00043g561	2.91	5.55	2.45	0.42	0.27	0.23	11.83	3.63667	0.306667	-10.86	4.95536e-19	3.30493e-17	Yes	down	Uncharacterized protein	Rho GTPase-activating protein	ENOG4111GS4(rho GTPase activating protein); ENOG410ZTHP(Rho GTPase activating protein 12); ENOG410XPGZ(breakpoint cluster region)
AOL_s00097g298	0.87	1.4	1.85	0.04	0.23	0.08	4.47	1.37333	0.116667	-10.77	4.12415e-06	3.63128e-05	Yes	down	MFS domain-containing protein	Raffinose family of oligosaccharides transporter	ENOG410XNQK(Transporter)
AOL_s00078g490	0.85	1.78	1.09	0	0.28	0.04	4.04	1.24	0.106667	-10.62	9.11819e-05	0.000544715	Yes	down	Uncharacterized protein	Uncharacterized protein	0
AOL_s00097g233	0.93	2.06	2.51	0.2	0.28	0	5.98	1.83333	0.16	-10.46	0.000587213	0.00272761	Yes	down	Uncharacterized protein	Related to cytochrome P450 CYP3/CYP5/CYP6/CYP9 subfamilies	COG2124(WD repeatcontaining protein)
AOL_s00188g275	0.76	0.75	1.68	0	0.21	0.07	3.47	1.06333	0.0933333	-10.39	0.00110412	0.00465669	Yes	down	F-box domain-containing protein	F-box domain-containing protein	0
AOL_s00215g885	1.29	0.89	0.41	0	0	0.23	2.82	0.863333	0.0766667	-10.26	0.0174223	0.0464369	Yes	down	Uncharacterized protein	Uncharacterized protein	0
AOL_s00007g348	83.17	113.25	152.34	11.71	12.08	8.02	380.57	116.253	10.6033	-9.96	1.93163e-26	2.65585e-24	Yes	down	Uncharacterized protein	Uncharacterized protein	0
AOL_s00079g243	95.53	126.18	71.18	9.58	10.65	7	320.12	97.63	9.07667	-9.76	7.13058e-32	1.55774e-29	Yes	down	Uncharacterized protein	Membrane-bound alpha-1,6-mannosyltransferase Initiation-specific	COG3774(glycosyltransferase)
AOL_s00078g205	685.45	300.86	539.37	36.28	72.18	34.88	1669.02	508.56	47.78	-9.64	6.0838e-21	5.43709e-19	Yes	down	Uncharacterized protein	Uncharacterized protein	0
AOL_s00210g161	132.19	130.88	100.37	11.53	12.91	10.01	397.89	121.147	11.4833	-9.55	7.06546e-47	4.2096e-44	Yes	down	AA_permease domain-containing protein	Tryptophan permease	COG0531(NADH flavin oxidoreductase, NADH oxidase)
AOL_s00215g787	0.29	0.46	0.61	0	0.04	0.09	1.49	0.453333	0.0433333	-9.46	0.00712368	0.0223619	Yes	down	DUF2235 domain-containing protein	DUF2235 domain-containing protein (Fragment)	COG3673(Conserved hypothetical, protein)
AOL_s00054g672	7.58	7.25	1.46	0.21	0.44	0.91	17.85	5.43	0.52	-9.44	3.88912e-07	4.46749e-06	Yes	down	PKS_ER domain-containing protein	NADP-dependent leukotriene B4 12-hydroxydehydrogenase	COG2130(alcohol dehydrogenase)
AOL_s00210g348	0.97	1.46	0.79	0	0.22	0.09	3.53	1.07333	0.103333	-9.39	0.00449635	0.0153348	Yes	down	APH domain-containing protein	APH domain-containing protein	ENOG410YCJT(Choline/ethanolamine kinase); ENOG4110TBA(Choline/ethanolamine kinase)
AOL_s00007g176	0.34	0.95	0.82	0	0	0.21	2.32	0.703333	0.07	-9.05	0.00437795	0.0150079	Yes	down	F-box domain-containing protein	F-box domain-containing protein	0
AOL_s00043g511	13.36	6.77	2.19	0.85	0.31	1.17	24.65	7.44	0.776667	-8.58	0.000369292	0.00184069	Yes	down	Uncharacterized protein	Acetyl-coenzyme A transferase nodX	COG1804(Protein of unknown function (DUF1446)); COG0500(Protein of unknown function (DUF1446))
AOL_s00006g276	1.27	1.56	1.86	0.45	0	0.04	5.18	1.56333	0.163333	-8.57	0.00945027	0.0282276	Yes	down	Uncharacterized protein	Uncharacterized protein	0
AOL_s00079g314	1.09	0.67	0.72	0.07	0.12	0.07	2.74	0.826667	0.0866667	-8.54	0.00432907	0.0148861	Yes	down	Amidohydro-rel domain-containing protein	2-amino-3-carboxymuconate-6-semialdehyde decarboxylase	COG2159(GPI anchored protein)
AOL_s00081g142	1.26	1.31	0.66	0.19	0.1	0.05	3.57	1.07667	0.113333	-8.5	1.14623e-06	1.18153e-05	Yes	down	Uncharacterized protein	Uncharacterized protein	ENOG410XSCC(-)
AOL_s00054g613	12.75	25.21	10.6	1.65	2.32	1.18	53.71	16.1867	1.71667	-8.43	7.39123e-17	3.84864e-15	Yes	down	Uncharacterized protein	Uncharacterized protein	0
AOL_s00075g45	15.7	76.3	16.36	3.7	5.33	2.57	119.96	36.12	3.86667	-8.34	3.61089e-09	6.46704e-08	Yes	down	Uncharacterized protein	Uncharacterized protein	0
AOL_s00043g252	7.38	12.93	10.08	1.13	1.24	0.92	33.68	10.13	1.09667	-8.24	8.94059e-23	9.40024e-21	Yes	down	MFS domain-containing protein	High-affinity glucose transporter	ENOG410XNQK(Helicase)
AOL_s00078g204	1.97	2.38	1.17	0.36	0.13	0.11	6.12	1.84	0.2	-8.2	9.93005e-06	7.88143e-05	Yes	down	Uncharacterized protein	Uncharacterized protein	ENOG4111IZS(Protein of unknown function (DUF3129)); ENOG410Y8ZI(Protein of unknown function (DUF3129)); ENOG410YDFE(Protein of unknown function (DUF3129))
AOL_s00083g262	1.33	2.45	0.43	0	0.11	0.35	4.67	1.40333	0.153333	-8.15	0.0014923	0.00602381	Yes	down	Uncharacterized protein	Acyl-CoA 6-aminopenicillanic-acid-acyltransferase	ENOG410XSKX(Acyl-coenzyme A 6-aminopenicillanic acid acyl-transferase); ENOG4111M37(GOlgi Snap Receptor complex member)
AOL_s00210g145	11.27	25.17	6.36	1.45	1.25	2.03	47.53	14.2667	1.57667	-8.05	4.83127e-09	8.43302e-08	Yes	down	Uncharacterized protein	Uncharacterized protein	0
AOL_s00188g215	1.93	1.38	4.18	0.09	0.14	0.61	8.33	2.49667	0.28	-7.92	0.0105345	0.0309998	Yes	down	Uncharacterized protein	Uncharacterized protein	0
AOL_s00080g425	194.22	164.08	333.68	25.44	31.2	21.63	770.25	230.66	26.09	-7.84	5.9536e-27	8.4456e-25	Yes	down	Uncharacterized protein	Carbohydrate-binding module family 50 protein	ENOG4111IIJ(lysm domain protein); ENOG41118RW(LysM); ENOG410ZJF8(LysM domain); ENOG410YFJJ(WGS project CABT00000000 data, contig)
AOL_s00083g282	4.55	2.97	3.54	0.25	0.82	0.23	12.36	3.68667	0.433333	-7.51	1.83476e-08	2.75122e-07	Yes	down	Uncharacterized protein	S-adenosyl-L-methionine-dependent methyltransferase	COG0270(Cytosine-specific methyltransferase)
AOL_s00075g134	2.91	4.55	4.21	0.25	0.82	0.32	13.06	3.89	0.463333	-7.4	0.000142637	0.000802963	Yes	down	NACHT domain-containing protein	NACHT domain-containing protein	ENOG410XNP8(U4 u6 small nuclear ribonucleoprotein); ENOG410XP3K(Positively regulates the activity of the minus-end directed microtubule motor protein dynein. May enhance dynein- mediated microtubule sliding by targeting dynein to the microtubule plus end. Required for); COG0775(Catalyzes the irreversible cleavage of the glycosidic bond in both 5'-methylthioadenosine (MTA) and S- adenosylhomocyste…
AOL_s00079g255	33.19	28.54	26.53	4.84	3.65	2.07	98.82	29.42	3.52	-7.36	9.9147e-20	7.38397e-18	Yes	down	Uncharacterized protein	Benzoate 4-monooxygenase cytochrome p450	COG2124(Casein Kinase)
AOL_s00078g495	0.75	1.33	2.35	0.23	0.23	0.07	4.96	1.47667	0.176667	-7.36	0.0103317	0.030515	Yes	down	Protein kinase domain-containing protein	p-TEFb-associated cyclin-dependent protein kinase Cdk9	ENOG410XNY0(amino acid); ENOG410XPP3(amino acid); ENOG410XNSW(Cyclin-dependent kinase-like); COG0515(Cyclin-dependent kinase-like); ENOG410XQ50(Cyclin-dependent kinase-like)
AOL_s00054g279	18.19	6.6	6.38	1.78	0.85	1.11	34.91	10.39	1.24667	-7.33	4.13205e-08	5.81545e-07	Yes	down	Uncharacterized protein	Protoporphyrin uptake protein 1	ENOG4111Q0B(Calcium Proton); ENOG4112CVC(Calcium Proton)
AOL_s00083g299	2.01	1.16	0.71	0	0.4	0.07	4.35	1.29333	0.156667	-7.26	0.00312	0.0113072	Yes	down	Uncharacterized protein	Proteasome endopeptidase complex	ENOG4111IZS(Protein of unknown function (DUF3129)); ENOG410YDFE(Protein of unknown function (DUF3129))
AOL_s00215g125	1.22	0.49	0.35	0.09	0.11	0.05	2.31	0.686667	0.0833333	-7.24	0.00357445	0.0127169	Yes	down	SET domain-containing protein	SET domain-containing protein	COG2940(Aspartokinase)
AOL_s00004g572	34.01	60.49	20.54	4.45	4.71	4.82	129.02	38.3467	4.66	-7.23	1.78118e-16	8.89297e-15	Yes	down	Aldedh domain-containing protein	Aldedh domain-containing protein	COG1012(Catalyzes the synthesis of dihydrouridine a modified base found in the D-loop of most tRNAs (By similarity))
AOL_s00080g56	3.41	7.41	2.3	0.58	0.57	0.47	14.74	4.37333	0.54	-7.1	1.33175e-10	3.11568e-09	Yes	down	DRMBL domain-containing protein	DRMBL domain-containing protein	COG1236(Adhesion regulating molecule); ENOG410XP0A(Adhesion regulating molecule)
AOL_s00081g103	10.82	21.71	14.07	1.66	2.75	1.38	52.39	15.5333	1.93	-7.05	6.86998e-16	3.1648e-14	Yes	down	Phosphatidylserine decarboxylase, EC 4.1.1.65	Phosphatidylserine decarboxylase	COG0688(-)
AOL_s00043g364	1.04	1.33	0.6	0.18	0.19	0	3.34	0.99	0.123333	-7.03	0.00264593	0.00981189	Yes	down	Uncharacterized protein	Uncharacterized protein	0
AOL_s00076g165	226.97	355.42	275.68	48.88	29.8	30.01	966.76	286.023	36.23	-6.89	7.09322e-22	6.96617e-20	Yes	down	Uncharacterized protein	Uncharacterized protein	ENOG41124AP(-)
AOL_s00083g256	30.77	26.81	12.09	2.9	2.56	3.39	78.52	23.2233	2.95	-6.87	7.66978e-09	1.26924e-07	Yes	down	RRM domain-containing protein	RRM domain-containing protein	COG0724(-); ENOG4110PAX(Myelin expression factor 2); ENOG4111283(RNA recognition motif. (a.k.a. RRM, RBD, or RNP domain))
AOL_s00176g77	6.01	3.24	6.58	0.83	0.49	0.73	17.88	5.27667	0.683333	-6.72	6.44748e-12	1.7514e-10	Yes	down	Uncharacterized protein	Uncharacterized protein	COG1028(Coiled-coil domain-containing protein); ENOG410XNUN(Coiled-coil domain-containing protein)
AOL_s00076g245	12.26	17.42	4.49	1.88	1.07	1.48	38.6	11.39	1.47667	-6.71	0.00100743	0.00431735	Yes	down	Uncharacterized protein	Uncharacterized protein	0
AOL_s00097g590	85.93	51.03	19.59	9.3	5.38	5.92	177.15	52.1833	6.86667	-6.6	3.36012e-10	7.25347e-09	Yes	down	TRUD domain-containing protein	TRUD domain-containing protein	COG0585(Responsible for synthesis of pseudouridine from uracil- 13 in transfer RNAs (By similarity))
AOL_s00076g357	0.53	0.52	0.77	0.04	0.2	0	2.06	0.606667	0.08	-6.58	0.00583785	0.0189927	Yes	down	MFS domain-containing protein	Alpha-glucoside transport	ENOG410XNQK(Catalyzes the transfer of a dimethylallyl group onto the adenine at position 37 in tRNAs that read codons beginning with uridine, leading to the formation of N6-(dimethylallyl)adenosine (i(6)A) (By similarity))
AOL_s00078g344	3.66	2.47	1.07	0.14	0.23	0.59	8.16	2.4	0.32	-6.5	0.00217061	0.00825125	Yes	down	Uncharacterized protein	Uncharacterized protein	0
AOL_s00097g549	47.89	20.2	127.22	4.66	13.63	7.86	221.46	65.1033	8.71667	-6.47	0.000342545	0.00172744	Yes	down	4-hydroxyphenylpyruvate dioxygenase	4-hydroxyphenylpyruvate dioxygenase	COG3185(4-Hydroxyphenylpyruvate dioxygenase)
AOL_s00169g262	5.36	5.03	8.49	0.81	1.15	0.57	21.41	6.29333	0.843333	-6.46	1.1637e-10	2.75862e-09	Yes	down	Tyrosinase_Cu-bd domain-containing protein	Di-copper centre-containing protein	ENOG4111GD1(Common central domain of tyrosinase); ENOG4112C44(Common central domain of tyrosinase)
AOL_s00054g265	0.94	2.32	1.73	0.13	0.41	0.13	5.66	1.66333	0.223333	-6.45	0.00587309	0.0190746	Yes	down	Uncharacterized protein	Uncharacterized protein	0
AOL_s00215g476	3.03	3.81	1.5	0.56	0.32	0.25	9.47	2.78	0.376667	-6.38	3.85248e-05	0.000261226	Yes	down	F-box domain-containing protein	F-box domain-containing protein	0
AOL_s00043g349	14.32	12.56	18.65	2.36	2.58	1.39	51.86	15.1767	2.11	-6.19	4.30337e-20	3.40347e-18	Yes	down	Uncharacterized protein	Extracellular serine-rich protein, putative	ENOG41113MW(-)
AOL_s00006g47	3.11	2.93	2.8	0.35	0.17	0.72	10.08	2.94667	0.413333	-6.13	3.91487e-06	3.47095e-05	Yes	down	Terpene synthase, EC 4.2.3.-	Terpene synthase	ENOG410YAKU(Terpene synthase family, metal binding domain); ENOG410ZRAK(Terpene synthase family, metal binding domain); ENOG410YHA6(-); ENOG410Y7HT(synthase); ENOG410YRQ3(-)
AOL_s00215g108	12.21	16.36	7.96	1.64	1.04	2.45	41.66	12.1767	1.71	-6.12	2.51986e-12	7.21795e-11	Yes	down	TP6A_N domain-containing protein	Uncharacterized protein	COG1697(-)
AOL_s00083g404	19.54	38.54	23.71	3.82	3.82	3.89	93.32	27.2633	3.84333	-6.09	8.39988e-21	7.08205e-19	Yes	down	Uncharacterized protein	Asparagine synthetase protein	ENOG41128DX(-); ENOG41123UR(-); COG3754(biosynthesis protein)
AOL_s00043g794	0.72	0.77	0.99	0.04	0.1	0.21	2.83	0.826667	0.116667	-6.09	0.000778622	0.00349095	Yes	down	Uncharacterized protein	Myb-like domain-containing protein	ENOG410Y47J(-)
AOL_s00080g199	121.4	57.05	247.8	19.72	26.65	14.12	486.74	142.083	20.1633	-6.05	1.71114e-10	3.96177e-09	Yes	down	Uncharacterized protein	IgE-binding protein	0
AOL_s00004g64	3.1	5.25	7.92	1.8	0.04	0.47	18.58	5.42333	0.77	-6.04	0.00102059	0.00436203	Yes	down	Uncharacterized protein	Uncharacterized protein	0
AOL_s00210g230	0.72	0.63	1.46	0.09	0.19	0.12	3.21	0.936667	0.133333	-6.03	0.000102002	0.000599338	Yes	down	Tyrosinase, EC 1.14.18.1	Tyrosinase	ENOG410ZDKU(tyrosinase); ENOG410YYAT(tyrosinase)
AOL_s00004g13	8.69	19.42	2.35	2.34	0.98	1.05	34.83	10.1533	1.45667	-5.97	0.00339222	0.0121459	Yes	down	UvrD-like helicase ATP-binding domain-containing protein	DNA helicase, UvrD/REP type	ENOG410XUX5(Tetratricopeptide repeat and ankyrin repeat containing 1); COG1112(Helicase)
AOL_s00076g373	4.02	7.47	7.19	0.85	0.99	0.84	21.36	6.22667	0.893333	-5.97	4.88141e-19	3.28008e-17	Yes	down	Uncharacterized protein	Multidrug resistance-like protein	COG1132(Conserved hypothetical, protein)
AOL_s00076g18	39.86	36	32.5	7.77	6.01	1.81	123.95	36.12	5.19667	-5.95	3.43576e-10	7.39888e-09	Yes	down	Uncharacterized protein	Uncharacterized protein	0
AOL_s00043g92	111.52	264.65	168.31	24.05	37.03	17.91	623.47	181.493	26.33	-5.89	5.3634e-16	2.4965e-14	Yes	down	NmrA domain-containing protein	NmrA domain-containing protein	ENOG410YETH(isoflavone reductase family protein); ENOG410ZJVB(NmrA-like family); ENOG410YFSC(NmrA-like family); ENOG4111RQ1(NmrA-like family)
AOL_s00054g237	6.11	9.63	6.04	0.73	1.57	0.86	24.94	7.26	1.05333	-5.89	3.55588e-08	5.05229e-07	Yes	down	Uncharacterized protein	Uncharacterized protein	0
AOL_s00078g606	2.35	2.9	3.61	0.56	0.36	0.37	10.15	2.95333	0.43	-5.87	1.28499e-09	2.51291e-08	Yes	down	Uncharacterized protein	Glucooligosaccharide oxidase	COG0277(integral membrane protein)
AOL_s00081g287	712.32	996.73	651.21	129.58	95.28	120.54	2705.66	786.753	115.133	-5.83	3.42896e-26	4.57383e-24	Yes	down	MFS domain-containing protein	Related to aflatoxin efflux pump AFLT	ENOG410XNQK(PAPA-1-like conserved region); ENOG410YCHJ(Major Facilitator Superfamily); ENOG410YJHV(MFS toxin efflux pump)
AOL_s00080g426	50.14	47.85	82.61	8.94	11.14	6.42	207.1	60.2	8.83333	-5.82	2.86712e-20	2.30842e-18	Yes	down	Uncharacterized protein	Chitin-binding, type 1	ENOG410YE42(WGS project CABT00000000 data, contig); ENOG4111IIJ(lysm domain protein); ENOG410ZY41(LysM); ENOG410YBQY(LysM)
AOL_s00097g551	35.51	8.23	67.71	3.87	5.96	6.55	127.83	37.15	5.46	-5.8	0.00120137	0.00501219	Yes	down	Homogentisate 1,2-dioxygenase, EC 1.13.11.5	Homogentisate 1,2-dioxygenase	COG3508(homogentisate 1,2-dioxygenase activity)
AOL_s00081g288	160.73	221.35	145.19	26.49	22.97	28.77	605.5	175.757	26.0767	-5.74	8.03176e-32	1.70904e-29	Yes	down	Uncharacterized protein	Uncharacterized protein	ENOG410YIHV(-)
AOL_s00188g122	20.49	18.33	8.7	1.79	2.51	2.86	54.68	15.84	2.38667	-5.64	5.31082e-09	9.18042e-08	Yes	down	Uncharacterized protein	ZnMc domain-containing protein	0
AOL_s00007g91	7.31	14.07	37.58	0.54	3.48	4.91	67.89	19.6533	2.97667	-5.6	0.00811648	0.0248329	Yes	down	Uncharacterized protein	C2H2 finger domain-containing protein	ENOG410YI7G(C2H2 finger domain protein); ENOG4111NME(C2H2 finger domain protein)
AOL_s00215g420	1.91	5.48	6.93	0.22	0.47	1.49	16.5	4.77333	0.726667	-5.57	0.000367781	0.00183418	Yes	down	Uncharacterized protein	Uncharacterized protein	ENOG4111KC7(Secreted protein); ENOG4111HW9(Secreted protein)
AOL_s00007g133	162.57	281.08	183.1	33.28	38.18	25.66	723.87	208.917	32.3733	-5.45	9.37733e-24	1.1027e-21	Yes	down	Uncharacterized protein	Cell cycle checkpoint protein RAD17	COG0470(Conserved hypothetical, protein)
AOL_s00078g49	59.47	33.15	73.15	6.99	7.56	11.2	191.52	55.2567	8.58333	-5.44	1.79217e-16	8.89811e-15	Yes	down	Uncharacterized protein	Leucine Rich Repeat domain-containing protein	ENOG4110I9J(leucine Rich Repeat)
AOL_s00043g169	45.38	80.67	45.36	9.63	9.72	7.32	198.08	57.1367	8.89	-5.43	1.63223e-19	1.16698e-17	Yes	down	MFS domain-containing protein	UhpC	COG0477(-)
AOL_s00004g563	1271.74	1186.9	700.75	194.5	149.01	148.99	3651.89	1053.13	164.167	-5.42	1.58128e-13	5.35301e-12	Yes	down	Uncharacterized protein	Uncharacterized protein	0
AOL_s00080g442	53.14	59.16	78.61	8.86	11.85	9.05	220.67	63.6367	9.92	-5.41	1.10623e-26	1.54474e-24	Yes	down	Uncharacterized protein	Bestrophin, RFP-TM, chloride channel-domain-containing protein	COG3781(UPF0187 protein)
AOL_s00075g88	5.83	8.74	5.78	0.97	1.04	1.2	23.56	6.78333	1.07	-5.34	2.96555e-15	1.23846e-13	Yes	down	Autophagy-related protein 1	Autophagy-related protein 1	COG0515(Breast carcinoma amplified sequence 2)
AOL_s00110g284	24.7	60.95	7.05	4.82	4.38	5.44	107.34	30.9	4.88	-5.33	0.00102516	0.00437945	Yes	down	PKS_ER domain-containing protein	Alcohol dehydrogenase 2	COG1064(-)
AOL_s00054g634	17.63	24.27	3.94	2.29	2.54	2.49	53.16	15.28	2.44	-5.26	4.29971e-09	7.62917e-08	Yes	down	Uncharacterized protein	Uncharacterized protein	0
AOL_s00043g369	112.19	152.39	182.22	19.84	19.9	32.77	519.31	148.933	24.17	-5.16	3.81685e-23	4.1599e-21	Yes	down	Uncharacterized protein	Alpha beta hydrolase fold-1	ENOG410XPNP(TAP domain-containing protein); ENOG410XRIC(TAP-like protein); ENOG4110357(TAP-like protein)
AOL_s00083g103	0.35	1.07	0.47	0.16	0.09	0.06	2.2	0.63	0.103333	-5.1	0.0158969	0.0432089	Yes	down	Uncharacterized protein	Putative extracellular serine-rich protein	ENOG4111Z6B(-); ENOG4110TAF(-); ENOG410Z4E8(-)
AOL_s00007g35	81.49	68.25	90.23	11.51	9.69	18.22	279.39	79.99	13.14	-5.09	3.96501e-18	2.41056e-16	Yes	down	Uncharacterized protein	Uncharacterized protein	0
AOL_s00043g154	3.74	5.32	1.72	0.51	0.54	0.72	12.55	3.59333	0.59	-5.09	2.88902e-09	5.30168e-08	Yes	down	Alpha,alpha-trehalase, EC 3.2.1.28	Alpha,alpha-trehalase	COG1554(hydrolase family 65)
AOL_s00007g369	9.17	9.43	8.39	2.09	1.68	0.68	31.44	8.99667	1.48333	-5.07	1.5249e-08	2.32164e-07	Yes	down	Fatty acid hydroxylase domain-containing protein	C-4 methylsterol oxidase	COG3000(fatty acid hydroxylase)
AOL_s00173g310	7.46	7.15	10.42	1.68	1.79	0.67	29.17	8.34333	1.38	-5.05	1.28345e-09	2.51291e-08	Yes	down	Uncharacterized protein	Uncharacterized protein	ENOG410YK9N(Conserved hypothetical, protein)
AOL_s00169g241	12.37	18.62	15.4	2.66	2.48	2.58	54.11	15.4633	2.57333	-5.01	4.32461e-09	7.65327e-08	Yes	down	Uncharacterized protein	Uncharacterized protein	0
AOL_s00076g164	130.32	110.16	58.73	19.01	10.91	20.09	349.22	99.7367	16.67	-4.98	4.9263e-13	1.53402e-11	Yes	down	UBX domain-containing protein	UBX domain-containing protein	ENOG4111RRJ(UBX domain protein); ENOG410XQQK(alveolar soft part sarcoma chromosome region, candidate 1)
AOL_s00043g465	289.03	264.71	88.04	41.36	20.87	45.98	749.99	213.927	36.07	-4.93	2.24659e-09	4.14829e-08	Yes	down	Uncharacterized protein	N-terminal acetyltransferase	COG2162(N-acetyltransferase)
AOL_s00210g209	0.75	0.81	2.22	0.39	0.25	0	4.42	1.26	0.213333	-4.91	0.0122993	0.0350127	Yes	down	Uncharacterized protein	Uncharacterized protein	0
AOL_s00083g137	11.2	8.46	16.19	2.53	1.74	1.81	41.93	11.95	2.02667	-4.9	1.06542e-12	3.19518e-11	Yes	down	FAD_binding_3 domain-containing protein	FAD binding domain-containing protein	COG0654(-)
AOL_s00043g591	5.09	5.12	4.1	0	1.85	0.58	16.74	4.77	0.81	-4.89	0.000721859	0.00327309	Yes	down	Abhydrolase_3 domain-containing protein	Arylacetamide deacetylase-like protein	ENOG410XQSP(-); COG0657(-)
AOL_s00079g259	4	3.2	2.64	0.35	0.57	0.76	11.52	3.28	0.56	-4.86	0.0187159	0.0493696	Yes	down	Uncharacterized protein	Uncharacterized protein	0
AOL_s00140g17	0.7	0.28	0.72	0.14	0.08	0.07	1.99	0.566667	0.0966667	-4.86	0.00458749	0.0156006	Yes	down	Uncharacterized protein	MFS domain-containing protein	COG4289(conserved protein)
AOL_s00080g249	35.25	26.45	22.14	4.03	5.9	4.43	98.2	27.9467	4.78667	-4.84	1.23157e-14	4.89179e-13	Yes	down	Uncharacterized protein	Uncharacterized protein	ENOG4111S7W(-)
AOL_s00215g199	24.65	24.42	6.86	4.17	2.35	3.05	65.5	18.6433	3.19	-4.84	2.40549e-08	3.51241e-07	Yes	down	Uncharacterized protein	WD40-repeat-containing domain protein	ENOG410XSJV(WD repeat and HMG-box DNA binding protein 1)
AOL_s00215g401	58.34	58.39	24.29	10.31	6.58	7.4	165.31	47.0067	8.09667	-4.81	2.38467e-11	6.23152e-10	Yes	down	Uncharacterized protein	LPXTG-motif cell wall anchor	ENOG410YJY9(-)
AOL_s00188g264	2.31	2.36	1.49	0.47	0.51	0.1	7.24	2.05333	0.36	-4.7	1.17684e-05	9.16151e-05	Yes	down	Uncharacterized protein	Uncharacterized protein	0
AOL_s00043g466	65.36	83.74	55.76	12.57	13.54	9.88	240.85	68.2867	11.9967	-4.69	4.95853e-22	5.03573e-20	Yes	down	AB hydrolase-1 domain-containing protein	AB hydrolase-1 domain-containing protein	ENOG4111F1W(alpha/beta hydrolase fold); ENOG410XVV6(Hydrolase); COG0596(Alpha beta hydrolase)
AOL_s00080g253	29.57	29.2	22.98	4.81	3.41	6.18	96.15	27.25	4.8	-4.68	4.27772e-17	2.28068e-15	Yes	down	Uncharacterized protein	F-box domain-containing protein	0
AOL_s00110g160	177.87	228.76	238.77	34.27	40.69	39.11	759.47	215.133	38.0233	-4.66	6.85148e-37	2.26784e-34	Yes	down	Aldolase_II domain-containing protein	Class II aldolase/adducin domain-containing protein	COG0235(Methyltransferase involved in ribosomal biogenesis. Specifically catalyzes the N1-methylation of the pseudouridine corresponding to position 914 in M.jannaschii 16S rRNA (By similarity))
AOL_s00169g201	3.69	7.72	9.31	0.95	2.08	0.69	24.44	6.90667	1.24	-4.57	0.00229185	0.00864961	Yes	down	Uncharacterized protein	Uncharacterized protein	0
AOL_s00043g279	14.43	21.75	22.23	3.65	4.87	2.03	68.96	19.47	3.51667	-4.54	6.6049e-12	1.78873e-10	Yes	down	Uncharacterized protein	Probable oxidoreductase ENV9	ENOG410Y9P9(-); COG1028(-); ENOG410XPSI(-); ENOG4111IT6(short chain dehydrogenase); ENOG4111HNQ(-)
AOL_s00083g297	118.33	97.79	69.65	18.83	13.62	19.23	337.45	95.2567	17.2267	-4.53	9.02966e-19	5.93368e-17	Yes	down	Uncharacterized protein	ADPribosylglycohydrolase superfamily protein	ENOG4111R07(ADP-ribosylglycohydrolase); ENOG410ZK03(ADP-ribosylglycohydrolase); COG1397(ADP-ribosylglycohydrolase)
AOL_s00110g119	30.12	33.25	24.13	5.87	4.01	5.93	103.31	29.1667	5.27	-4.53	4.44431e-18	2.6837e-16	Yes	down	Acetyl-CoA C-acetyltransferase, EC 2.3.1.9	Acetyl-CoA C-acetyltransferase	ENOG410XPRW(sterol carrier protein)
AOL_s00215g810	13.95	25.64	14.62	0.99	2.95	5.86	64.01	18.07	3.26667	-4.53	4.1232e-13	1.2975e-11	Yes	down	TRF domain-containing protein	TTAGGG repeat binding factor	ENOG410XTB7(Acyltransferase)
AOL_s00054g130	18.28	29.64	19.37	3.85	7.87	0.48	79.49	22.43	4.06667	-4.52	0.0163664	0.0442829	Yes	down	Uncharacterized protein	F-box domain-containing protein	0
AOL_s00188g66	361.29	231.84	102.71	49.64	25.87	50.97	822.32	231.947	42.16	-4.5	7.4886e-09	1.24166e-07	Yes	down	CUE domain-containing protein	Ubiquitin-binding protein cue5	ENOG4111HCV(CUE domain protein)
AOL_s00054g294	14.8	17.7	15.27	3.18	2.16	3.34	56.45	15.9233	2.89333	-4.5	7.7632e-18	4.50518e-16	Yes	down	Uncharacterized protein	Polyamine transporter TPO5	COG0531(Glycosyl hydrolase family 61)
AOL_s00215g434	507.31	560.71	627.16	99.92	141.86	68.42	2005.38	565.06	103.4	-4.46	3.35158e-19	2.26917e-17	Yes	down	CFEM domain-containing protein	CFEM domain-containing protein	ENOG410Z0ZH(GPI anchored CFEM domain protein); ENOG410ZAF4(CFEM domain); ENOG410Y776(CFEM domain); ENOG410YVP0(CFEM domain protein); ENOG4110APT(GPI anchored CFEM domain protein)
AOL_s00080g427	34.52	43.16	72.54	8.9	8.83	9.79	177.74	50.0733	9.17333	-4.46	2.40343e-18	1.4712e-16	Yes	down	Chitinase, EC 3.2.1.14	Chitinase	COG3325(chitinase)
AOL_s00078g382	0.58	0.82	0.83	0.18	0.14	0.09	2.64	0.743333	0.136667	-4.44	0.00424913	0.0146647	Yes	down	MFS domain-containing protein	MFS toxin efflux pump	ENOG410XNQK(non-SMC element 4 homolog A (S. cerevisiae)); ENOG410Y3SX(Major Facilitator superfamily); ENOG410YJHV(MFS toxin efflux pump)
AOL_s00169g19	1.4	2.2	1.61	0.57	0.39	0	6.17	1.73667	0.32	-4.43	0.000603348	0.00278951	Yes	down	Uncharacterized protein	Uncharacterized protein	0
AOL_s00097g225	17.46	22.56	31.61	4.27	5.45	3.52	84.87	23.8767	4.41333	-4.41	1.32924e-14	5.21026e-13	Yes	down	Uncharacterized protein	Vacuolar protein sorting-associated protein 74	ENOG410XRT6(Golgi phosphoprotein)
AOL_s00054g810	1.12	1.77	0.56	0.22	0.14	0.28	4.09	1.15	0.213333	-4.39	3.77034e-05	0.00025663	Yes	down	DNA_MISMATCH_REPAIR_2 domain-containing protein	Related to MSH4-meiosis-specific protein	COG0249(SUMO sentrin specific peptidase family member 8)
AOL_s00080g365	2.85	3.36	6.32	0.8	1.06	0.47	14.86	4.17667	0.776667	-4.38	6.65007e-06	5.55331e-05	Yes	down	Uncharacterized protein	Uncharacterized protein	0
AOL_s00215g284	71.6	54.7	39.81	9.96	8.95	12.15	197.17	55.37	10.3533	-4.35	3.67211e-17	2.02578e-15	Yes	down	MINDY_DUB domain-containing protein	DUF544 domain-containing protein, variant	ENOG41102GM(family with sequence similarity 63, member)
AOL_s00054g906	101.17	66.42	69.36	22.97	17.77	3.72	281.41	78.9833	14.82	-4.33	7.43726e-14	2.69096e-12	Yes	down	Uncharacterized protein	Uncharacterized protein	0
AOL_s00079g229	5.39	4.99	4.34	1.06	1	0.73	17.51	4.90667	0.93	-4.28	1.63335e-09	3.09919e-08	Yes	down	Uncharacterized protein	Uncharacterized protein	0
AOL_s00076g158	0.46	0.88	0.82	0.1	0.21	0.1	2.57	0.72	0.136667	-4.27	0.00203596	0.00783606	Yes	down	Uncharacterized protein	Adenylate-forming enzyme AfeA	COG0318(non-ribosomal peptide synthetase)
AOL_s00215g359	36.5	23.7	22.96	2.52	8.48	4.85	99.01	27.72	5.28333	-4.25	7.16445e-10	1.45851e-08	Yes	down	Uncharacterized protein	Isoleucyl-tRNA synthetase	ENOG410XT40(Chromosome 16 open reading frame 70); COG0060(amino acids such as valine, to avoid such errors it has two additional distinct tRNA(Ile)-dependent editing activities. One activity is designated as 'pretransfer' editing and involves the hydrolysis of activated Val-AMP. The other activity is designated 'posttransfer' editing and involves deacylation of mischarged Val-tRNA(Ile) (By simila…
AOL_s00076g611	1.51	0.95	1.61	0.23	0.19	0.36	4.85	1.35667	0.26	-4.22	0.0161584	0.0437732	Yes	down	F-box domain-containing protein	F-box domain-containing protein	0
AOL_s00097g499	963.96	787.83	205.35	182.83	57.18	135.44	2332.59	652.38	125.15	-4.21	0.00493619	0.0165348	Yes	down	SHSP domain-containing protein	SHSP domain-containing protein	ENOG4111XME(Hsp20/alpha crystallin family); COG0071(response to heat)
AOL_s00080g371	1228.13	1037.01	1084.19	267.65	164.76	211.7	3993.44	1116.44	214.703	-4.2	2.08907e-18	1.28899e-16	Yes	down	NAD-specific glutamate dehydrogenase, EC 1.4.1.2	NAD-specific glutamate dehydrogenase	COG2902(Dehydrogenase)
AOL_s00110g77	184.04	228.69	103.37	34.65	35.04	29.68	615.47	172.033	33.1233	-4.19	1.12475e-13	3.95695e-12	Yes	down	Uncharacterized protein	Uncharacterized protein	0
AOL_s00043g549	2.52	2.84	2.69	0.47	0.66	0.42	9.6	2.68333	0.516667	-4.19	7.04648e-06	5.8472e-05	Yes	down	Uncharacterized protein	Uncharacterized protein	ENOG410YDUB(The transhydrogenation between NADH and NADP is coupled to respiration and ATP hydrolysis and functions as a proton pump across the membrane (By similarity)); ENOG4111C7A(-)
AOL_s00140g98	24.46	27.36	29.96	5.43	7.61	2.84	97.66	27.26	5.29333	-4.15	1.78359e-09	3.3417e-08	Yes	down	Uncharacterized protein	Uncharacterized protein	0
AOL_s00043g93	0.72	1.11	0.18	0.14	0.15	0.1	2.4	0.67	0.13	-4.15	0.0188582	0.0496277	Yes	down	Uncharacterized protein	NmrA domain-containing protein	0
AOL_s00079g336	280.5	325.21	199.42	51.29	47.42	58.3	962.14	268.377	52.3367	-4.13	5.32684e-22	5.34899e-20	Yes	down	Uncharacterized protein	cysteine-rich and transmembrane domain-containing protein WIH2-like	0
AOL_s00079g21	149.97	129.43	55.06	22.99	20.59	21.6	399.64	111.487	21.7267	-4.13	1.21644e-10	2.876e-09	Yes	down	Proteasome subunit alpha type	Proteasome subunit alpha type	COG0638(Essential component of the cytosolic iron-sulfur (Fe S) protein assembly machinery. Required for the maturation of extramitochondrial Fe S proteins (By similarity))
AOL_s00173g112	100.1	67.83	65.37	12.81	12.61	20.12	278.84	77.7667	15.18	-4.12	5.71504e-14	2.10186e-12	Yes	down	Uncharacterized protein	ORMDL family-domain-containing protein	COG5081(S. cerevisiae)
AOL_s00109g132	380.06	450.18	409.23	76.75	95.45	70.69	1482.36	413.157	80.9633	-4.1	3.74896e-30	6.76221e-28	Yes	down	Uncharacterized protein	Cytochrome P450 alkane hydroxylase	COG2124(protein kinase domain-containing protein)
AOL_s00006g243	2.82	1.33	2.28	0.17	0.4	0.69	7.69	2.14333	0.42	-4.1	0.0130558	0.0366571	Yes	down	Uncharacterized protein	Uncharacterized protein	0
AOL_s00078g585	2.19	1.3	2.53	0.14	0.68	0.36	7.2	2.00667	0.393333	-4.1	0.0010082	0.00431735	Yes	down	Arabinogalactan endo-beta-1,4-galactanase, EC 3.2.1.89	Arabinogalactan endo-beta-1,4-galactanase	COG3867(arabinogalactan endo-1,4-beta-galactosidase)
AOL_s00081g317	90.88	92.55	185.04	21.2	35.78	15.38	440.83	122.823	24.12	-4.09	5.53832e-09	9.48941e-08	Yes	down	Uncharacterized protein	Uncharacterized protein	0
AOL_s00097g469	0.86	1.04	2.62	0.2	0.16	0.53	5.41	1.50667	0.296667	-4.08	0.0123812	0.035183	Yes	down	Uncharacterized protein	Uncharacterized protein	0
AOL_s00215g840	5.71	6.72	4.97	1.82	0.58	1.04	20.84	5.8	1.14667	-4.06	2.35094e-06	2.22567e-05	Yes	down	Uncharacterized protein	Uncharacterized protein	0
AOL_s00054g707	5.49	9.26	1.99	1.42	0.37	1.52	20.05	5.58	1.10333	-4.06	0.00816659	0.0249436	Yes	down	Uncharacterized protein	DNA/RNA helicase MER3/SLH1, DEAD-box superfamily	COG1204(TPR/MLP1/MLP2-like protein)
AOL_s00110g293	0.84	0.84	2.41	0.17	0.36	0.28	4.9	1.36333	0.27	-4.05	0.00272712	0.0100587	Yes	down	Glucanase, EC 3.2.1.-	Glucanase	ENOG410YC82(Has endoglucanase activity on substrates containing beta-1,4 glycosidic bonds, like in carboxymethylcellulose (CMC), hydroxyethylcellulose (HEC) and beta-glucan. Involved in the degradation of complex natural cellulosic substrates); ENOG4110W1Z(Glycosyl hydrolase family 7)
AOL_s00076g77	10.31	7.25	15.12	1.52	2.63	2.33	39.16	10.8933	2.16	-4.04	1.9938e-10	4.54556e-09	Yes	down	Uncharacterized protein	AMP-binding enzyme	ENOG4111Q1A(-)
AOL_s00006g265	443.09	351.73	402.71	83.8	80.04	74.15	1435.52	399.177	79.33	-4.03	5.52257e-25	6.76099e-23	Yes	down	Uncharacterized protein	Alpha-l-rhamnosidase c	ENOG4110HJM(Conserved hypothetical, protein)
AOL_s00083g244	0.52	0.7	0.39	0.09	0.06	0.17	1.93	0.536667	0.106667	-4.03	0.000555807	0.00260748	Yes	down	Uncharacterized protein	Uncharacterized protein	0
AOL_s00169g144	2.09	2.4	3.47	0.45	0.64	0.5	9.55	2.65333	0.53	-4.01	0.000199376	0.00107533	Yes	down	Uncharacterized protein	Uncharacterized protein	ENOG410Y96C(-); ENOG410YDAT(-); ENOG410YPM8(-); ENOG410Y0UW(-); ENOG410YDR8(-)
AOL_s00140g78	1.95	4.15	4.39	0.98	0.04	1.08	12.59	3.49667	0.7	-4	0.00607122	0.0196021	Yes	down	Uncharacterized protein	Uncharacterized protein	ENOG410XQXJ(patatin-like phospholipase domain containing 8)
AOL_s00097g441	103.52	134.13	91.05	19.6	20.19	26.1	394.59	109.567	21.9633	-3.99	4.16515e-21	3.79836e-19	Yes	down	PH domain-containing protein	Oxysterol-binding protein homolog 1	ENOG410XP9E(Oxysterol-binding protein); COG0666(Oxysterol-binding protein)
AOL_s00193g83	1.09	1.6	5.63	0.52	0.69	0.46	9.99	2.77333	0.556667	-3.98	0.000111427	0.000646636	Yes	down	Structure-specific endonuclease subunit SLX4	Structure-specific endonuclease subunit SLX4	ENOG41128I6(Regulatory subunit of the slx1-slx4 structure-specific endonuclease that resolves DNA secondary structures generated during DNA repair and recombination. Has endonuclease activity towards branched DNA substrates, introducing single-strand cuts in duplex DNA close to junctions with ss-DNA (By similarity))
AOL_s00075g111	23.24	23.91	23.39	4.95	4.84	4.41	84.74	23.5133	4.73333	-3.97	2.38771e-15	1.021e-13	Yes	down	Deoxyribose-phosphate aldolase, EC 4.1.2.4 (2-deoxy-D-ribose 5-phosphate aldolase) (Phosphodeoxyriboaldolase)	Deoxyribose-phosphate aldolase	COG0274(Catalyzes a reversible aldol reaction between acetaldehyde and D-glyceraldehyde 3-phosphate to generate 2-deoxy- D-ribose 5-phosphate (By similarity))
AOL_s00080g125	2.11	2.39	3.43	0.49	0.71	0.4	9.53	2.64333	0.533333	-3.96	0.000726017	0.0032886	Yes	down	CHAT domain-containing protein	CHAT domain-containing protein	0
AOL_s00215g872	73.02	50.75	77.68	13.82	15.35	11.63	242.25	67.15	13.6	-3.94	6.77176e-18	4.00789e-16	Yes	down	MFS domain-containing protein	General substrate transporter	ENOG410XNQK(Transporter)
AOL_s00078g122	70.54	79.02	112.85	19.24	19.11	14.97	315.73	87.47	17.7733	-3.92	1.50826e-19	1.08704e-17	Yes	down	MFS domain-containing protein	Multidrug resistance protein fnx1	ENOG410XNQK(RNA polymerase I-specific transcription initiation factor); COG0419(Involved in DNA double-strand break repair (DSBR). The Rad50 Mre11 complex possesses single-strand endonuclease activity and ATP-dependent double-strand-specific 3'-5' exonuclease activity. Rad50 provides an ATP-dependent control of Mre11 by unwinding and or repositioning DNA ends into the Mre11 active site (By simila…
AOL_s00215g13	5.44	3.98	1.73	0.66	0.71	0.9	13.42	3.71667	0.756667	-3.91	7.82871e-05	0.000475953	Yes	down	Uncharacterized protein	Uncharacterized protein	COG1011(RING finger domain-containing protein)
AOL_s00083g89	36.22	33.59	13.58	7.83	3.81	5.45	100.48	27.7967	5.69667	-3.88	3.79995e-08	5.37344e-07	Yes	down	Uncharacterized protein	Uncharacterized protein	0
AOL_s00097g276	25.19	19.57	21.74	5.07	4.36	4.21	80.14	22.1667	4.54667	-3.88	2.28056e-13	7.41141e-12	Yes	down	Mannan endo-1,4-beta-mannosidase, EC 3.2.1.78	Mannan endo-1,4-beta-mannosidase	COG3934(glycerol-3-phosphate dehydrogenase)
AOL_s00097g152	4.31	6.26	9.17	2.21	1.43	0.42	23.8	6.58	1.35333	-3.86	0.00174802	0.00689409	Yes	down	Uncharacterized protein	Uncharacterized protein	0
AOL_s00043g467	4211.15	4497.78	3502.6	986.75	925.95	606.52	14730.8	4070.51	839.74	-3.85	6.51477e-17	3.42485e-15	Yes	down	Sacchrp_dh_NADP domain-containing protein	Vesicle transport protein, Use1	COG3268(saccharopine dehydrogenase)
AOL_s00210g270	17.4	13.73	6.68	1.78	2.3	3.72	45.61	12.6033	2.6	-3.85	9.70727e-06	7.72815e-05	Yes	down	RING-type domain-containing protein	Zinc finger, RING-type	ENOG41121N2(transmembrane anterior posterior transformation 1)
AOL_s00170g16	28.63	23.94	10.08	6.7	3.16	3.08	75.59	20.8833	4.31333	-3.84	8.83456e-07	9.3548e-06	Yes	down	Uncharacterized protein	Xanthine phosphoribosyltransferase 1	ENOG41127YR(Xylosylphosphotransferase that is specific for UDP- xylose as a donor and mannose as an acceptor to form a xylose- alpha-1-phosphate-6-mannose linkage. Functions in the O- glycosylation of proteins en route through the secretory pathway (By similarity)); ENOG411254N(-); ENOG410XYNB(N-acetylglucosamine-1-phosphate transferase, alpha and beta subunits); COG0438(N-acetylglucosamine-1-pho…
AOL_s00097g384	18.57	31.61	18.06	4.95	6.04	3.28	82.51	22.7467	4.75667	-3.78	1.01902e-09	2.02829e-08	Yes	down	Uncharacterized protein	Putative sterigmatocystin biosynthesis P450 monooxygenase STCB	COG2124(Cytochrome p450)
AOL_s00215g400	5.35	4.5	2.18	1.2	0.81	0.51	14.55	4.01	0.84	-3.77	4.47699e-05	0.000296596	Yes	down	Uncharacterized protein	Uncharacterized protein	0
AOL_s00097g510	8.35	15.44	6.47	2.03	1.15	3.18	36.62	10.0867	2.12	-3.76	8.37338e-07	8.94061e-06	Yes	down	TauD domain-containing protein	TauD domain-containing protein	COG2175(isoflavone reductase family protein)
AOL_s00004g410	4.51	6.17	3.97	0.88	1.26	0.94	17.73	4.88333	1.02667	-3.76	6.56218e-11	1.61116e-09	Yes	down	Uncharacterized protein	Uncharacterized protein	0
AOL_s00054g419	205.21	336.02	146.95	59.98	47.09	38.57	833.82	229.393	48.5467	-3.73	4.57222e-11	1.14781e-09	Yes	down	Uncharacterized protein	Mitochondrial inner membrane protease subunit	COG0681(Replication factor A protein 3)
AOL_s00043g170	9.51	10.76	7.9	1.29	2.11	2.61	34.18	9.39	2.00333	-3.69	6.30565e-08	8.61675e-07	Yes	down	Uncharacterized protein	Uncharacterized protein	0
AOL_s00076g239	5.73	6.4	6.76	1.29	0.89	1.87	22.94	6.29667	1.35	-3.66	1.19399e-05	9.28693e-05	Yes	down	Rhodanese domain-containing protein	Rhodanese domain-containing protein	ENOG4111UFH(RHOD); ENOG410Y3M0(Rhodanese-like domain)
AOL_s00076g439	52.89	43.71	29.31	11.17	8.18	7.72	152.98	41.97	9.02333	-3.65	6.08402e-14	2.2193e-12	Yes	down	Uncharacterized protein	Amino acid transporter	COG0531(GAS2 domain protein)
AOL_s00043g381	46.99	22.27	79.91	6.76	16.07	9.31	181.31	49.7233	10.7133	-3.64	1.84325e-07	2.29112e-06	Yes	down	Uncharacterized protein	Cytochrome P450 monooxygenase	COG2124(Transfer protein)
AOL_s00007g477	27.6	31.34	18.34	4.71	6.63	5.37	93.99	25.76	5.57	-3.62	4.80724e-16	2.29745e-14	Yes	down	IPPc domain-containing protein	Inositol polyphosphate phosphatase	COG5411(inositol)
AOL_s00079g66	10.78	15.72	23.62	3.53	4.16	3.17	60.98	16.7067	3.62	-3.62	1.82724e-13	6.09331e-12	Yes	down	RNA-dependent RNA polymerase, EC 2.7.7.48	RNA-dependent RNA polymerase	ENOG410XQMQ(Plays an important role in the de novo pathway of purine nucleotide biosynthesis)
AOL_s00210g23	58.18	98.84	27.02	14.76	15	10.16	223.96	61.3467	13.3067	-3.61	7.25735e-08	9.77042e-07	Yes	down	Uncharacterized protein	Uncharacterized protein	ENOG410YEJS(-); COG1739(-)
AOL_s00097g257	8.68	11.53	9.62	2.55	1.92	2	36.3	9.94333	2.15667	-3.61	1.79641e-12	5.26376e-11	Yes	down	Peptidase_S8 domain-containing protein	Alkaline proteinase	COG1404(peptidase (S8 and S53, subtilisin, kexin, sedolisin)
AOL_s00076g539	918.37	848.08	378.36	203.76	114.28	149.94	2612.79	714.937	155.993	-3.58	8.49451e-09	1.39294e-07	Yes	down	Uncharacterized protein	IQ calmodulin-binding motif	ENOG41116GE(motif protein)
AOL_s00080g392	2.41	2.87	3.19	0.33	0.67	0.85	10.32	2.82333	0.616667	-3.58	0.000234494	0.00124004	Yes	down	Uncharacterized protein	Uncharacterized protein	0
AOL_s00110g91	14.53	13.63	20.97	3.32	4.22	3.21	59.88	16.3767	3.58333	-3.57	1.14808e-15	5.15581e-14	Yes	down	Uncharacterized protein	DNA-binding transcription factor	COG5048(3-oxo-5-alpha-steroid 4-dehydrogenase activity)
AOL_s00083g82	4.2	8.1	4.25	1.37	0.84	1.42	20.18	5.51667	1.21	-3.56	5.82128e-08	8.04092e-07	Yes	down	Uncharacterized protein	Uncharacterized protein	0
AOL_s00109g136	2.62	4.87	1.76	1.23	0.43	0.37	11.28	3.08333	0.676667	-3.56	0.0132696	0.0371639	Yes	down	Uncharacterized protein	Uncharacterized protein	0
AOL_s00097g385	399.25	384.32	356.3	96.73	100.69	53.42	1390.71	379.957	83.6133	-3.54	8.16094e-14	2.92909e-12	Yes	down	Glucosamine 6-phosphate N-acetyltransferase, EC 2.3.1.4	Glucosamine 6-phosphate N-acetyltransferase	ENOG411017B(Acetyltransferase (GNAT) family); ENOG411214I(Acetyltransferase (GNAT) family)
AOL_s00004g418	34.81	49.25	52.52	11.02	10.48	8.61	166.69	45.5267	10.0367	-3.54	1.26971e-12	3.79511e-11	Yes	down	Uncharacterized protein	Uncharacterized protein	ENOG410XZJ0(pentatricopeptide repeat protein); ENOG410ZT4T(-)
AOL_s00215g49	12.43	20.19	5.67	2.81	2.98	2.66	46.74	12.7633	2.81667	-3.53	1.90367e-07	2.35632e-06	Yes	down	Uncharacterized protein	SNF2 family N-terminal domain-containing protein	ENOG410XPDU(red, far-red light phototransduction); COG0553(red, far-red light phototransduction)
AOL_s00080g343	6.02	9	15.19	1.76	2.9	2.01	36.88	10.07	2.22333	-3.53	5.68932e-08	7.87081e-07	Yes	down	Uncharacterized protein	Uncharacterized protein	0
AOL_s00004g217	3.58	3.03	1.04	0.12	0.58	0.99	9.34	2.55	0.563333	-3.53	0.00806552	0.0247024	Yes	down	Cupin_2 domain-containing protein	Enoyl-(Acyl carrier protein) reductase family protein	ENOG4111G7G(Cupin 2 Conserved Barrel Domain Protein); ENOG4111JFY(Domain-Containing protein); ENOG4110VDY(Cupin domain); ENOG410YK0P(Cupin domain); ENOG410YI9R(cupin domain protein)
AOL_s00110g165	1.48	1.86	0.96	0.31	0.34	0.3	5.25	1.43333	0.316667	-3.53	1.49036e-07	1.89196e-06	Yes	down	CBM1 domain-containing protein	CBM1 domain-containing protein	COG2730(Glycoside hydrolase Family 5); COG5297(Cellobiohydrolase); ENOG410YBW9(Cellobiohydrolase); ENOG410YCFF(Glycoside hydrolase family 61)
AOL_s00169g214	18.98	24.41	29.97	5.97	5.36	4.94	89.63	24.4533	5.42333	-3.51	1.23512e-13	4.31184e-12	Yes	down	Uncharacterized protein	Uncharacterized protein	0
AOL_s00083g276	13.53	12.61	17.48	2.61	3.77	3.29	53.29	14.54	3.22333	-3.51	6.17898e-13	1.90419e-11	Yes	down	Uncharacterized protein	Choline transport protein	COG0531(C6 finger domain protein)
AOL_s00080g76	7.2	5.04	4.6	1.24	1.17	1.33	20.58	5.61333	1.24667	-3.5	8.43623e-07	8.99697e-06	Yes	down	Uncharacterized protein	Kinesin light chain protein (Fragment)	COG0666(Ankyrin Repeat); COG0775(Catalyzes the irreversible cleavage of the glycosidic bond in both 5'-methylthioadenosine (MTA) and S- adenosylhomocysteine (SAH AdoHcy) to adenine and the corresponding thioribose, 5'-methylthioribose and S-ribosylhomocysteine, respectively (By similarity)); ENOG410YB4P(Conserved hypothetical, protein); COG5635(Signal transduction protein with Nacht domain); COG0…
AOL_s00083g136	2.25	2.75	0.63	0.36	0.52	0.37	6.88	1.87667	0.416667	-3.5	0.00415894	0.0144091	Yes	down	NMO domain-containing protein	NMO domain-containing protein	COG2070(-)
AOL_s00079g249	13.61	7.9	3.38	1.62	2.07	1.87	30.45	8.29667	1.85333	-3.48	2.21604e-05	0.000160753	Yes	down	F-box domain-containing protein	F-box domain-containing protein	0
AOL_s00188g60	4.32	5.04	8.24	1.09	1.97	0.87	21.53	5.86667	1.31	-3.48	7.88076e-06	6.4615e-05	Yes	down	Uncharacterized protein	Uncharacterized protein	0
AOL_s00215g846	157.09	248.88	223.72	39.52	42.42	58.9	770.53	209.897	46.9467	-3.47	1.03047e-18	6.67344e-17	Yes	down	Uncharacterized protein	Uncharacterized protein	0
AOL_s00054g480	120.49	100.05	55.76	22.96	9.03	29.83	338.12	92.1	20.6067	-3.47	3.54818e-07	4.1451e-06	Yes	down	Uncharacterized protein	Uncharacterized protein	0
AOL_s00083g138	3.67	3.79	2.2	1.24	0.5	0.43	11.83	3.22	0.723333	-3.45	4.14392e-05	0.000277618	Yes	down	Peptidase A1 domain-containing protein	Peptidase A1 domain-containing protein	ENOG410XNV7(-); ENOG4110U9X(Eukaryotic aspartyl protease)
AOL_s00173g343	6.5	7.7	6.34	1.3	2.36	1.02	25.22	6.84667	1.56	-3.39	1.40542e-05	0.000107999	Yes	down	Uncharacterized protein	Uncharacterized protein	0
AOL_s00210g94	42.19	42.13	60.09	11.42	15.31	6.24	177.38	48.1367	10.99	-3.38	2.61076e-10	5.77533e-09	Yes	down	Uncharacterized protein	F-box domain-containing protein	0
AOL_s00043g785	17.41	20.96	13.3	3.75	4.96	3.1	63.48	17.2233	3.93667	-3.38	1.46165e-11	3.8762e-10	Yes	down	XPA_C domain-containing protein	DNA repair protein rad14	COG5145(DNA repair protein)
AOL_s00170g90	464.3	706.22	906.94	156.33	154.27	164.94	2553	692.487	158.513	-3.37	2.15323e-17	1.20054e-15	Yes	down	VOC domain-containing protein	VOC domain-containing protein	COG3324(aspartic)
AOL_s00117g52	6.22	7.07	8.76	1.78	1.42	1.85	27.1	7.35	1.68333	-3.37	2.21951e-10	5.02171e-09	Yes	down	Arginosuccinase	Arginosuccinase	COG0165(argininosuccinate lyase)
AOL_s00081g281	0.81	1.04	0.63	0.12	0.13	0.32	3.05	0.826667	0.19	-3.35	0.00433988	0.0149175	Yes	down	MFS domain-containing protein	HC-toxin efflux carrier TOXA	ENOG410XNQK(RGP1 retrograde golgi transport homolog (S. cerevisiae))
AOL_s00210g24	288.52	262.45	121.37	47.36	43.83	63.92	827.45	224.113	51.7033	-3.33	1.94438e-09	3.61266e-08	Yes	down	Uncharacterized protein	Uncharacterized protein	ENOG410ZZZS(Conserved hypothetical, protein)
AOL_s00173g295	89.36	98.4	70.5	18.38	21.82	19.48	317.94	86.0867	19.8933	-3.33	2.52687e-22	2.5957e-20	Yes	down	RNB domain-containing protein	RNB domain-containing protein	COG0557(-)
AOL_s00043g167	33.34	20.4	46.97	5.24	12.92	5.08	123.95	33.57	7.74667	-3.33	3.63506e-06	3.25191e-05	Yes	down	Uncharacterized protein	Uncharacterized protein	0
AOL_s00215g173	67.76	72.32	58.51	16.55	13.63	15.94	244.71	66.1967	15.3733	-3.31	8.7199e-17	4.45313e-15	Yes	down	Uncharacterized protein	Endoplasmic reticulum zinc transporter	ENOG410XT9K(Cation efflux family protein)
AOL_s00169g17	12.8	11.95	11.55	2.32	3.05	3.06	44.73	12.1	2.81	-3.31	1.04548e-13	3.69305e-12	Yes	down	Uncharacterized protein	Mitochondrial carrier	ENOG410ZDX2(mitochondrial carrier protein)
AOL_s00080g101	183.39	118.98	62.52	29.79	25.4	29.78	449.86	121.63	28.3233	-3.29	1.97427e-08	2.94559e-07	Yes	down	RNA polymerase II subunit A C-terminal domain phosphatase SSU72, CTD phosphatase SSU72, EC 3.1.3.16	RNA polymerase II subunit A C-terminal domain phosphatase SSU72	COG5211(RNA polymerase II subunit A C-terminal domain phosphatase)
AOL_s00097g584	28.01	33.58	45.44	7.25	10.8	6.97	132.05	35.6767	8.34	-3.28	1.02065e-12	3.07123e-11	Yes	down	Uncharacterized protein	Uncharacterized protein	0
AOL_s00054g626	9089.11	8803.69	7561.32	1991.25	2308.84	1665.42	31419.6	8484.71	1988.5	-3.27	6.3749e-21	5.64084e-19	Yes	down	Rhodopsin	Family A G protein-coupled receptor-like protein	COG5524(rhodopsin)
AOL_s00081g35	109.59	132.62	118.75	33.36	27.39	23.7	445.41	120.32	28.15	-3.27	5.96659e-17	3.15523e-15	Yes	down	INTRADIOL_DIOXYGENAS domain-containing protein	Aromatic compound dioxygenase	COG3485(Ankyrin Repeat)
AOL_s00097g586	24.9	26.54	37.75	4.31	7.18	9.44	110.12	29.73	6.97667	-3.26	2.42949e-14	9.27879e-13	Yes	down	Uncharacterized protein	Uncharacterized protein	ENOG41129UA(Conserved hypothetical, protein)
AOL_s00054g889	5.95	6.25	12.15	2	2.51	1.21	30.07	8.11667	1.90667	-3.26	1.18188e-06	1.21129e-05	Yes	down	Uncharacterized protein	Uncharacterized protein	0
AOL_s00081g282	5.82	8.08	6.63	1.88	2.2	0.74	25.35	6.84333	1.60667	-3.26	4.80278e-06	4.1794e-05	Yes	down	Uncharacterized protein	Uncharacterized protein	ENOG4111IZS(Protein of unknown function (DUF3129)); ENOG410YDFE(Protein of unknown function (DUF3129))
AOL_s00079g402	6.55	7.33	5.95	1.3	2.24	1.12	24.49	6.61	1.55333	-3.26	2.37973e-07	2.90145e-06	Yes	down	Uncharacterized protein	Arsenical-resistance protein ACR3	COG0798(arsenical-resistance protein)
AOL_s00081g167	701.99	752.5	298.86	180.33	134.92	97.14	2165.74	584.45	137.463	-3.25	2.3993e-07	2.92133e-06	Yes	down	HECT domain-containing protein	HECT domain-containing protein	COG5021(metallo-sulfur cluster assembly)
AOL_s00210g299	156.7	135.62	99.27	27.75	33.32	31.2	483.86	130.53	30.7567	-3.24	2.54236e-16	1.24159e-14	Yes	down	Uncharacterized protein	Isotrichodermin c-15 hydroxylase cytochrome p-450 monooxygenase cyp65a1	COG2124(Domain of unknown function (DUF2828))
AOL_s00097g611	28.61	32.6	22.23	5.82	7.02	6.89	103.17	27.8133	6.57667	-3.23	9.9635e-19	6.49955e-17	Yes	down	Uncharacterized protein	Uncharacterized protein	0
AOL_s00176g40	3.14	2.72	1.37	0.7	0.4	0.61	8.94	2.41	0.57	-3.23	0.000236745	0.00124989	Yes	down	Uncharacterized protein	Uncharacterized protein	ENOG410Y3G5(-); ENOG4110C9C(-); ENOG410ZU4V(-)
AOL_s00054g893	0.71	0.8	2.3	0.18	0.2	0.52	4.71	1.27	0.3	-3.23	0.00327051	0.0117857	Yes	down	F-box domain-containing protein	F-box domain-containing protein	0
AOL_s00004g2	1.18	3.16	1.7	0.27	0.88	0.28	7.47	2.01333	0.476667	-3.22	0.0102308	0.0303057	Yes	down	Uncharacterized protein	Ankyrin repeat-containing domain-containing protein	ENOG4110BAP(ANK); COG0666(Ankyrin Repeat); ENOG410YA63(doublecortin-like kinase)
AOL_s00004g586	18.03	34.2	10.11	5.32	3.47	6.07	77.2	20.78	4.95333	-3.2	7.69673e-07	8.27746e-06	Yes	down	Bifunctional lycopene cyclase/phytoene synthase, EC 2.5.1.32, EC 5.5.1.19	Bifunctional lycopene cyclase/phytoene synthase	COG1562(phytoene)
AOL_s00007g40	0.82	0.95	2.09	0.49	0.19	0.24	4.78	1.28667	0.306667	-3.2	0.0121698	0.0347149	Yes	down	Uncharacterized protein	Uncharacterized protein	0
AOL_s00076g384	486.88	570.52	284.59	120.6	82.14	118.43	1663.16	447.33	107.057	-3.18	4.32489e-11	1.08878e-09	Yes	down	Rab-GAP TBC domain-containing protein	GTPase-activating protein GYP7	COG5210(RCE1 homolog, prenyl protein protease (S. cerevisiae))
AOL_s00054g305	44.97	29.51	19.31	8.57	6.79	7.12	116.27	31.2633	7.49333	-3.17	3.12318e-09	5.67315e-08	Yes	down	Probable lysosomal cobalamin transporter	Probable lysosomal cobalamin transporter	ENOG410XR8P(LMBR1 domain containing 2)
AOL_s00078g148	0.65	0.44	1.08	0.11	0.3	0.11	2.69	0.723333	0.173333	-3.17	0.0138646	0.0385525	Yes	down	Uncharacterized protein	Uncharacterized protein	0
AOL_s00007g203	131.09	119.11	136.31	33.26	30.01	29.65	479.43	128.837	30.9733	-3.16	2.58118e-21	2.42821e-19	Yes	down	Uncharacterized protein	UDP-glycosyltransferase 84A1	COG1819(Dihydroorotase); ENOG410XTG3(o-acyltransferase)
AOL_s00078g283	97.84	84.14	28.27	15.87	14.53	20.09	260.74	70.0833	16.83	-3.16	1.71405e-07	2.1413e-06	Yes	down	Vacuolar protein sorting/targeting protein 10 (Carboxypeptidase Y receptor) (Sortilin VPS10)	Vacuolar protein sorting/targeting protein 10	ENOG410Y3W5(Functions as a sorting receptor in the Golgi compartment required for the intracellular sorting and delivery of soluble vacuolar proteins, like carboxypeptidase Y (CPY) and proteinase A. Executes multiple rounds of sorting by cycling between the late Golgi and a prevacuolar endosome-like compartment)
AOL_s00007g92	23.31	22.3	11.19	1.2	3.8	8.67	70.47	18.9333	4.55667	-3.16	0.000722512	0.00327439	Yes	down	Uncharacterized protein	Uncharacterized protein	0
AOL_s00004g429	37.61	28.69	18.69	8.2	5.47	6.81	105.47	28.33	6.82667	-3.15	1.26147e-09	2.47776e-08	Yes	down	Uncharacterized protein	DNA repair protein rad5	ENOG410XQ1S(helicase, member of the UBC2 RAD6 epistasis group. Functions with DNA repair protein RAD18 in error-free postreplication DNA repair. Involved in the maintenance of wild- type rates of instability of simple repetitive sequences such as poly(GT) repeats. Seems to be involved in maintaining a balance which acts in favor of error-prone non-homologous joining during DNA double-strand break…
AOL_s00079g143	9.72	15.13	3.11	1.46	3.48	1.8	34.7	9.32	2.24667	-3.15	0.000308716	0.00157657	Yes	down	Uncharacterized protein	Uncharacterized protein	ENOG410Y6RR(-)
AOL_s00081g141	444.68	404.25	265.79	116.93	86.94	67.55	1386.14	371.573	90.4733	-3.11	5.28255e-10	1.11345e-08	Yes	down	Uncharacterized protein	Glycolipid 2-alpha-mannosyltransferase 1	COG5020(glycosyltransferase family 15 protein)
AOL_s00097g326	301.73	160.72	113.66	44.21	61.7	34.42	716.44	192.037	46.7767	-3.11	8.04803e-08	1.07351e-06	Yes	down	Uncharacterized protein	Uncharacterized protein	ENOG410XRXN(mannan polymerase complexes MNN9 subunit); COG5059(mannan polymerase complexes MNN9 subunit)
AOL_s00054g612	442.62	554.56	314.96	93.24	131.94	95.71	1633.03	437.38	106.963	-3.09	7.85303e-13	2.37907e-11	Yes	down	Uncharacterized protein	VanZ domain-containing protein	ENOG4111SEQ(VanZ domain protein)
AOL_s00004g271	3.34	3.83	4.63	0.5	1.78	0.62	14.7	3.93333	0.966667	-3.07	0.000999097	0.00428863	Yes	down	Uncharacterized protein	Dash complex subunit	ENOG410XX2C(DASH complex subunit Duo1); ENOG410Y7AU(DASH complex subunit Duo1)
AOL_s00170g89	0.97	1.1	2.09	0.48	0.34	0.21	5.19	1.38667	0.343333	-3.04	0.00448826	0.0153215	Yes	down	Peptidase A1 domain-containing protein	Type I transmembrane sorting receptor	ENOG410XNV7(aspartic)
AOL_s00054g917	61.7	76.55	69.78	17.89	17.46	16.33	259.71	69.3433	17.2267	-3.03	6.64308e-22	6.59658e-20	Yes	down	ADP-ribosylation factor GTPase-activating protein	ADP-ribosylation factor GTPase-activating protein	COG5347(clathrin heavy chain)
AOL_s00076g415	130.97	242.85	383.44	28.86	124.06	35.27	945.45	252.42	62.73	-3.02	2.36494e-05	0.000170036	Yes	down	Zn(2)-C6 fungal-type domain-containing protein	FarB	ENOG410YEXU(transcription factor)
AOL_s00140g87	0.63	0.89	1.09	0.11	0.35	0.19	3.26	0.87	0.216667	-3.02	0.00548186	0.0180381	Yes	down	Uncharacterized protein	Uncharacterized protein	ENOG410YDUB(-)
AOL_s00043g644	25.66	38.32	36.06	6.74	8.66	9.56	125	33.3467	8.32	-3.01	1.52041e-11	4.02009e-10	Yes	down	DRMBL domain-containing protein	DNA cross-link repair protein pso2/snm1	COG1236(cleavage and polyadenylation); COG1958(cleavage and polyadenylation)
AOL_s00076g254	38.62	49.14	67.61	11.96	15.68	11.24	194.25	51.79	12.96	-3	2.26713e-13	7.39464e-12	Yes	down	Uncharacterized protein	ER-bound oxygenase mpaB'	ENOG410ZTV3(-)
AOL_s00004g25	5.78	7.08	3.67	1.04	1.75	1.35	20.67	5.51	1.38	-2.99	3.92662e-08	5.53505e-07	Yes	down	Cutinase, EC 3.1.1.74	Cutinase	ENOG41121AD(cutinase); ENOG4111V6F(carbohydrate esterase family 5 protein); ENOG41122XJ(cutinase); ENOG410ZKAW(Cutinase)
AOL_s00076g240	7.34	11.9	6.79	2.07	2.72	1.75	32.57	8.67667	2.18	-2.98	1.14878e-09	2.27138e-08	Yes	down	Uncharacterized protein	Uncharacterized protein	0
AOL_s00043g806	190.96	293.59	312.5	70.41	76.02	54.55	998.03	265.683	66.9933	-2.97	1.08403e-14	4.32498e-13	Yes	down	Mannitol-1-phosphate 5-dehydrogenase, EC 1.1.1.17	Mannitol-1-phosphate 5-dehydrogenase	COG0246(Mannitol dehydrogenase)
AOL_s00054g952	263.42	229.99	177.57	60.69	51.28	56.83	839.78	223.66	56.2667	-2.97	1.35318e-13	4.68737e-12	Yes	down	PRA1 family protein	Prenylated rab acceptor 1	COG5130(Prenylated RAB acceptor)
AOL_s00215g465	20.01	12.32	51.46	4.58	11.14	5.39	104.9	27.93	7.03667	-2.97	0.00814634	0.0248902	Yes	down	Protein kinase domain-containing protein	Related to severin kinase	ENOG410XP9G(coiled-coil-helix-coiled-coil-helix domain containing 7)
AOL_s00004g14	646.29	1199.57	230.12	272.81	146.99	106.42	2602.2	691.993	175.407	-2.95	0.0143556	0.0396509	Yes	down	acidPPc domain-containing protein	Lipid phosphate phosphatase 2	COG0671(PHOsphatase)
AOL_s00083g81	47.79	50.15	45.09	9.98	11.48	14.74	179.23	47.6767	12.0667	-2.95	6.40718e-20	4.85262e-18	Yes	down	Uncharacterized protein	Uncharacterized protein	ENOG4111K9J(ANK)
AOL_s00078g194	6.76	8.85	7.12	2.05	1.79	1.91	28.48	7.57667	1.91667	-2.95	4.52581e-10	9.67636e-09	Yes	down	Uncharacterized protein	Uncharacterized protein	0
AOL_s00080g11	11.41	5.14	4.86	3	1.68	0.74	26.83	7.13667	1.80667	-2.95	0.000801808	0.0035686	Yes	down	Uncharacterized protein	Uncharacterized protein	ENOG410YJPU(Protein of unknown function (DUF3632))
AOL_s00004g262	1.49	1.55	0.35	0.18	0.55	0.13	4.25	1.13	0.286667	-2.94	0.0051992	0.0172733	Yes	down	Uncharacterized protein	Uncharacterized protein	ENOG410Z3N4(-)
AOL_s00215g109	192.57	205.66	168.85	44.43	52.34	47.46	711.31	189.027	48.0767	-2.93	3.78324e-21	3.52196e-19	Yes	down	Nicotinate-nucleotide pyrophosphorylase [carboxylating], EC 2.4.2.19 (Quinolinate phosphoribosyltransferase [decarboxylating])	Nicotinate-nucleotide pyrophosphorylase [carboxylating]	COG0157(nicotinate-nucleotide diphosphorylase (carboxylating) activity)
AOL_s00097g197	14.4	14.99	8.47	2.78	3.58	3.28	47.5	12.62	3.21333	-2.93	8.42808e-12	2.27558e-10	Yes	down	Non-specific serine/threonine protein kinase, EC 2.7.11.1	Non-specific serine/threonine protein kinase	ENOG410XPDN(phosphoinositide-3-kinase, regulatory subunit 4)
AOL_s00006g348	7.91	7.09	5.7	1.99	2.01	1.27	25.97	6.9	1.75667	-2.93	1.12398e-08	1.79376e-07	Yes	down	DNA polymerase delta subunit 3	DNA polymerase delta subunit 3	ENOG4111NQJ(Conserved hypothetical, protein)
AOL_s00097g232	34.1	30.42	28.58	9.19	9.09	5.5	116.88	31.0333	7.92667	-2.92	2.83636e-11	7.30507e-10	Yes	down	DNA damage-binding protein CMR1	DNA damage-binding protein CMR1	ENOG410XRID(WD repeatcontaining protein)
AOL_s00078g381	20.49	35.93	45.68	8.37	8.2	9.53	128.2	34.0333	8.7	-2.91	6.73675e-10	1.3969e-08	Yes	down	Uncharacterized protein	Uncharacterized protein	0
AOL_s00083g483	8.33	10.23	5.22	1	0.67	4.45	29.9	7.92667	2.04	-2.89	0.000612594	0.00282204	Yes	down	Uncharacterized protein	Cell separation during budding	COG0517(Conserved hypothetical, protein)
AOL_s00083g92	0.53	0.89	0.95	0.11	0.22	0.28	2.98	0.79	0.203333	-2.89	0.00647941	0.020644	Yes	down	Uncharacterized protein	Uncharacterized protein	ENOG4111QBA(-)
AOL_s00043g287	324.03	216.35	143.33	54.03	45.33	76.63	859.7	227.903	58.6633	-2.88	1.20671e-08	1.89865e-07	Yes	down	Uncharacterized protein	Stilbene synthase 2	COG3424(synthase)
AOL_s00079g338	5.36	8.31	4.61	1.43	1.93	1.35	22.99	6.09333	1.57	-2.88	2.25497e-10	5.07623e-09	Yes	down	NACHT domain-containing protein	NACHT domain-containing protein	COG0666(Ankyrin Repeat); COG0775(Catalyzes the irreversible cleavage of the glycosidic bond in both 5'-methylthioadenosine (MTA) and S- adenosylhomocysteine (SAH AdoHcy) to adenine and the corresponding thioribose, 5'-methylthioribose and S-ribosylhomocysteine, respectively (By similarity))
AOL_s00006g318	29.68	26.85	53.11	7.53	9.69	11.14	138	36.5467	9.45333	-2.87	1.04115e-10	2.48126e-09	Yes	down	F-box domain-containing protein	RNA exonuclease 4	0
AOL_s00081g27	455.76	287.25	142.45	55.89	80.67	93.67	1115.69	295.153	76.7433	-2.85	2.27954e-06	2.16496e-05	Yes	down	MFS domain-containing protein	High-affinity fructose transporter ght6	ENOG410XNQK(-)
AOL_s00083g283	27.65	33.67	21.26	7.67	8.19	5.59	104.03	27.5267	7.15	-2.85	3.01048e-12	8.54117e-11	Yes	down	Uncharacterized protein	Uncharacterized protein	0
AOL_s00170g22	5.64	6.6	3.34	1.63	1.99	0.43	19.63	5.19333	1.35	-2.85	0.00814453	0.0248902	Yes	down	Uncharacterized protein	Uncharacterized protein	0
AOL_s00215g306	2.51	3.29	3.02	0.73	0.67	0.89	11.11	2.94	0.763333	-2.85	2.22892e-05	0.000161379	Yes	down	Uncharacterized protein	Uncharacterized protein	0
AOL_s00112g55	163.03	159.1	98.14	44.1	33.81	31.61	529.79	140.09	36.5067	-2.84	1.64608e-13	5.55134e-12	Yes	down	Uncharacterized protein	PGAM-domain-containing protein	ENOG4111QJY(Destroys radicals which are normally produced within the cells and which are toxic to biological systems (By similarity))
AOL_s00210g20	113.95	74.24	41.6	21.32	16.95	21.63	289.69	76.5967	19.9667	-2.84	2.36861e-08	3.4702e-07	Yes	down	Uncharacterized protein	Golgi apparatus membrane protein TVP18	ENOG4111NE0(Golgi membrane protein involved in vesicular trafficking (By similarity))
AOL_s00193g76	8.45	12.78	7.58	3.03	2.6	1.87	36.31	9.60333	2.5	-2.84	2.86283e-06	2.64582e-05	Yes	down	Nas2_N domain-containing protein	26S proteasome non-ATPase regulatory subunit 9	COG0265(GTP-binding nuclear protein)
AOL_s00043g140	2.12	5.77	3.41	1.2	1.02	0.72	14.24	3.76667	0.98	-2.84	0.000445729	0.00215091	Yes	down	Uncharacterized protein	Uncharacterized protein	0
AOL_s00006g264	30.61	37.85	43.18	6.4	12.98	9.77	140.79	37.2133	9.71667	-2.83	5.66494e-21	5.11389e-19	Yes	down	Sen15 domain-containing protein	Sen15 domain-containing protein	ENOG41128WT(Non-catalytic subunit of the tRNA-splicing endonuclease complex, a complex responsible for identification and cleavage of the splice sites in pre-tRNA. It cleaves pre-tRNA at the 5' and 3' splice sites to release the intron. The products are an intron and two tRNA half-molecules bearing 2',3' cyclic phosphate and 5'-OH termini. There are no conserved sequences at the splice sites, but…
AOL_s00043g251	22.34	35.38	14.98	7.98	6.32	4.7	91.7	24.2333	6.33333	-2.83	5.14108e-09	8.90423e-08	Yes	down	Uncharacterized protein	Uncharacterized protein	0
AOL_s00112g80	442.22	336.64	379.77	99.21	112.31	91.78	1461.93	386.21	101.1	-2.82	3.5169e-16	1.68981e-14	Yes	down	Uncharacterized protein	Uncharacterized protein	ENOG4112461(Conserved hypothetical, protein); COG0477(Conserved hypothetical, protein)
AOL_s00006g157	115.71	140.58	53.52	23.81	25.5	32.04	391.16	103.27	27.1167	-2.81	1.50874e-08	2.30096e-07	Yes	down	BHLH domain-containing protein	GLCD gamma	ENOG410XS3U(Transcription factor); ENOG4110SME(Transcription factor)
AOL_s00007g409	2.11	1.49	1.66	0.46	0.56	0.36	6.64	1.75333	0.46	-2.81	2.43709e-06	2.29724e-05	Yes	down	Uncharacterized protein	Anaphase-promoting complex subunit cut9	ENOG410XNY1(Cell division cycle 16 homolog (S. cerevisiae))
AOL_s00007g478	0.47	0.28	0.89	0.07	0.16	0.2	2.07	0.546667	0.143333	-2.81	0.00836409	0.0254338	Yes	down	Uncharacterized protein	Uncharacterized protein	0
AOL_s00080g9	0.71	1.34	1.37	0.17	0.34	0.39	4.32	1.14	0.3	-2.8	1.61661e-05	0.000122127	Yes	down	NACHT domain-containing protein	NACHT domain-containing protein	COG0775(Catalyzes the irreversible cleavage of the glycosidic bond in both 5'-methylthioadenosine (MTA) and S- adenosylhomocysteine (SAH AdoHcy) to adenine and the corresponding thioribose, 5'-methylthioribose and S-ribosylhomocysteine, respectively (By similarity)); ENOG410XP3K(Positively regulates the activity of the minus-end directed microtubule motor protein dynein. May enhance dynein- media…
AOL_s00004g464	8.48	4.86	4.02	1.19	2.65	0.74	21.94	5.78667	1.52667	-2.79	0.000442288	0.00213777	Yes	down	UDG domain-containing protein	UDG domain-containing protein	COG3663(U mismatch-specific DNA glycosylase)
AOL_s00004g129	1.47	2.3	1.91	0.41	0.54	0.55	7.18	1.89333	0.5	-2.79	0.000287587	0.00148222	Yes	down	Uncharacterized protein	Uncharacterized protein	ENOG410YSAC(-)
AOL_s00054g221	1.48	1.79	0.78	0.38	0.23	0.46	5.12	1.35	0.356667	-2.79	5.81961e-05	0.000368342	Yes	down	FAD-binding FR-type domain-containing protein	Ferric/cupric reductase transmembrane component	ENOG410XNZY(-)
AOL_s00215g344	10.11	8.77	5.41	1.42	1.69	3.31	30.71	8.09667	2.14	-2.78	2.91379e-07	3.46745e-06	Yes	down	Uncharacterized protein	EF hand domain protein	ENOG410ZM23(matrix metallopeptidase)
AOL_s00076g524	87.12	126.08	38.47	33.03	17.99	15.79	318.48	83.89	22.27	-2.77	1.67396e-05	0.00012614	Yes	down	zf-C2HE domain-containing protein	zf-C2HE domain-containing protein	ENOG41102F4(DNA-binding protein involved in single-strand DNA break repair, double-strand DNA break repair and base excision repair. Resolves abortive DNA ligation intermediates formed either at base excision sites, or when DNA ligases attempt to repair non- ligatable breaks induced by reactive oxygen species. Catalyzes the release of adenylate groups covalently linked to 5'-phosphate termini, re…
AOL_s00054g418	40.54	44.23	54.15	10.71	13.25	12.98	175.86	46.3067	12.3133	-2.76	9.95093e-14	3.52903e-12	Yes	down	Uncharacterized protein	Uncharacterized protein	0
AOL_s00043g807	2603.69	3312.26	3807.95	886.08	911.78	793.58	12315.3	3241.3	863.813	-2.75	7.76512e-19	5.14051e-17	Yes	down	NAD_binding_4 domain-containing protein	Epimerase domain-containing protein	ENOG410XSSV(NAD dependent epimerase dehydratase family protein); ENOG4110VDH(-)
AOL_s00004g527	346.91	298.57	248.53	89.97	68.87	79.79	1132.64	298.003	79.5433	-2.75	3.39457e-13	1.07199e-11	Yes	down	Uncharacterized protein	Cell division control protein 48	COG0464(translation initiation factor)
AOL_s00193g84	291.85	183.11	326.56	74.5	59.47	79.94	1015.43	267.173	71.3033	-2.75	3.00032e-11	7.70339e-10	Yes	down	Proline dehydrogenase, EC 1.5.5.2	Proline dehydrogenase	COG0506(Proline dehydrogenase)
AOL_s00080g99	148.27	110.51	48.17	26.18	26.13	29.53	388.79	102.317	27.28	-2.75	1.36842e-06	1.37566e-05	Yes	down	Ricin B-type lectin domain-containing protein	Ricin B-type lectin domain-containing protein	ENOG4110CUE(-)
AOL_s00081g3	26.6	35.28	27.31	7.11	8.94	7.76	113	29.73	7.93667	-2.75	5.07821e-10	1.07545e-08	Yes	down	BTB domain-containing protein	BTB domain-containing protein	0
AOL_s00097g387	571.71	602.48	394.46	127.92	139.68	153.22	1989.47	522.883	140.273	-2.73	1.31885e-14	5.19232e-13	Yes	down	Uncharacterized protein	S-adenosyl-L-methionine-dependent methyltransferase	COG2227(Acetyltransferase (GNAT) family); ENOG410YKQW(-)
AOL_s00054g625	419.13	404.5	363.07	108.34	111.65	98.11	1504.8	395.567	106.033	-2.73	1.36748e-19	9.93593e-18	Yes	down	zf-H2C2 domain-containing protein	Histone acetyltransferase Spt10	COG0454(cleavage stimulation factor, 3 pre-RNA, subunit 3, 77kDa)
AOL_s00043g250	322.62	505.13	217.43	105.57	87.19	88.56	1326.5	348.393	93.7733	-2.72	3.05608e-09	5.57391e-08	Yes	down	Uncharacterized protein	Uncharacterized protein	0
AOL_s00215g214	13.95	19.6	11.69	2.29	3.94	5.92	57.39	15.08	4.05	-2.72	3.43901e-06	3.10763e-05	Yes	down	Uncharacterized protein	Bladder cancer-related protein BC10-domain-containing protein	ENOG41129ID(Conserved hypothetical, protein)
AOL_s00083g255	10.37	10.62	9.17	2.04	3.03	3.03	38.26	10.0533	2.7	-2.72	3.10934e-10	6.76112e-09	Yes	down	Uncharacterized protein	Uncharacterized protein	ENOG410Z52N(-)
AOL_s00006g254	14.89	15.39	8.93	2.83	2.99	4.76	49.79	13.07	3.52667	-2.71	6.46227e-06	5.40762e-05	Yes	down	Uncharacterized protein	Putative secreted effector protein CSEP019	ENOG4111X6E(-)
AOL_s00054g717	4.01	7.7	7.21	0.92	0.8	3.38	24.02	6.30667	1.7	-2.71	0.000348345	0.00174897	Yes	down	Uncharacterized protein	F-box domain-containing protein	0
AOL_s00080g155	9.56	8.84	12.56	4.01	2.39	2	39.36	10.32	2.8	-2.69	0.00330217	0.0118902	Yes	down	Uncharacterized protein	Uncharacterized protein	0
AOL_s00215g867	1.82	3.95	2.61	0.94	0.9	0.43	10.65	2.79333	0.756667	-2.69	0.000366537	0.001829	Yes	down	Carboxylic ester hydrolase, EC 3.1.1.-	Carboxylic ester hydrolase	COG2272(Carboxylesterase)
AOL_s00080g195	4.61	7.42	12.84	2.01	2.71	2.04	31.63	8.29	2.25333	-2.68	4.98903e-06	4.30792e-05	Yes	down	MFS domain-containing protein	High-affinity glucose transporter	ENOG410XNQK(-)
AOL_s00083g126	100.44	109.87	236.57	31.61	54.75	35.29	568.53	148.96	40.55	-2.67	7.60316e-08	1.01873e-06	Yes	down	Uncharacterized protein	Isonitrile hydratase-like protein xanA	ENOG41122Q2(ThiJ PfpI family protein); ENOG4110VS4(-)
AOL_s00054g809	110.98	118.71	75.89	26.82	28.68	28.05	389.13	101.86	27.85	-2.66	1.29275e-13	4.49544e-12	Yes	down	Uncharacterized protein	MutS protein msh4	0
AOL_s00079g301	14.62	15.78	8.08	3.8	3.58	3.14	49	12.8267	3.50667	-2.66	5.06574e-09	8.79078e-08	Yes	down	UBA domain-containing protein	UBA domain-containing protein	ENOG4111Q2U(Conserved hypothetical, protein)
AOL_s00097g440	4.14	10.23	4.63	1.91	1.64	1.66	24.21	6.33333	1.73667	-2.65	3.04007e-06	2.79517e-05	Yes	down	Carboxylic ester hydrolase, EC 3.1.1.-	Carboxylic ester hydrolase	COG2272(Carboxylesterase)
AOL_s00043g780	1.85	2.68	8.56	0.68	1.61	1.3	16.68	4.36333	1.19667	-2.65	0.00124557	0.00517753	Yes	down	Uncharacterized protein	Uncharacterized protein	0
AOL_s00097g364	23.38	66.53	55.87	12.21	13.92	14.04	185.95	48.5933	13.39	-2.63	1.59293e-08	2.41631e-07	Yes	down	Uncharacterized protein	Putative ABC transporter	COG1132(RNA binding motif protein)
AOL_s00004g24	18.81	27.15	26.43	5.66	7.33	6.95	92.33	24.13	6.64667	-2.63	2.40865e-16	1.18275e-14	Yes	down	Uncharacterized protein	Uncharacterized protein	ENOG4112BI8(-); ENOG410XSZD(SWI SNF related matrix associated actin dependent regulator of chromatin subfamily B member 1)
AOL_s00140g79	15.56	18.7	13.1	3.98	4.83	4.25	60.42	15.7867	4.35333	-2.63	6.47135e-16	2.99661e-14	Yes	down	Uncharacterized protein	Uncharacterized protein	ENOG410XNSK(oligomeric mucus gel-forming); ENOG41127XD(-); ENOG410YXKP(-); ENOG4111XDI(-); COG0666(-); ENOG410XZX9(-); ENOG410ZQX1(-); ENOG410XS0C(-); ENOG41125BA(BRCA1 C Terminus (BRCT) domain); ENOG4112A58(-); ENOG410XW3C(-); ENOG410XPKF(-)
AOL_s00043g398	5.4	5.12	4.97	1.09	1.11	2.07	19.76	5.16333	1.42333	-2.63	1.99735e-05	0.000146075	Yes	down	Uncharacterized protein	ATP-grasp domain-containing protein	ENOG4111NDD(-); ENOG410ZJB5(Aminotransferase class-III); COG0189(Responsible for the addition of glutamate residues to the C-terminus of ribosomal protein S6 (By similarity)); COG0189(Responsible for the addition of glutamate residues to the C-terminus of ribosomal protein S6 (By similarity))
AOL_s00097g633	3.06	3.34	7.63	1.67	0.6	1.6	17.9	4.67667	1.29	-2.63	0.000529518	0.00250651	Yes	down	Uncharacterized protein	Uncharacterized protein	0
AOL_s00140g10	1.65	2.98	2.15	0.65	0.68	0.54	8.65	2.26	0.623333	-2.63	4.53941e-07	5.14178e-06	Yes	down	Uncharacterized protein	C2H2-type domain-containing protein	ENOG41114BM(-); ENOG4110UFZ(ZnF_C2H2); ENOG410YS20(-); ENOG4110WGB(-)
AOL_s00079g318	4.21	2.49	2.94	0.62	0.47	1.57	12.3	3.21333	0.886667	-2.62	0.000792853	0.00353579	Yes	down	Uncharacterized protein	Uncharacterized protein	ENOG4111IZS(Protein of unknown function (DUF3129))
AOL_s00054g206	2.35	4	1.8	0.75	0.54	0.96	10.4	2.71667	0.75	-2.62	0.0118213	0.0339375	Yes	down	Uncharacterized protein	Uncharacterized protein	0
AOL_s00083g222	1.62	1.48	2.51	0.46	0.66	0.43	7.16	1.87	0.516667	-2.62	0.00022752	0.00120745	Yes	down	F-box domain-containing protein	F-box domain-containing protein	0
AOL_s00004g452	605.49	567.62	587.38	121.45	192.83	173.25	2248.02	586.83	162.51	-2.61	4.03829e-20	3.22234e-18	Yes	down	Arrestin_C domain-containing protein	Arrestin-related trafficking adapter 3	ENOG41102NY(conserved hypothetical protein)
AOL_s00004g373	210.3	251.05	128.26	52.25	51.8	59.27	752.93	196.537	54.44	-2.61	5.35817e-10	1.12673e-08	Yes	down	Class E vacuolar protein-sorting machinery protein HSE1 (Class E vacuolar protein-sorting machinery protein hse1)	Class E vacuolar protein-sorting machinery protein HSE1	ENOG410XTSY(signal transducing adaptor molecule (SH3 domain and ITAM motif))
AOL_s00076g9	12.53	35.29	23.75	8.28	8.32	3.21	91.38	23.8567	6.60333	-2.61	6.48676e-09	1.09175e-07	Yes	down	Endo-beta-1,4-glucanase D, Endoglucanase D, EC 3.2.1.4 (Carboxymethylcellulase D) (Cellulase D)	Endo-beta-1,4-glucanase D	ENOG4111MY3(glycoside hydrolase family 61 protein)
AOL_s00215g898	5.07	4.15	0.63	0.75	1.08	0.9	12.58	3.28333	0.91	-2.61	0.00705994	0.0222008	Yes	down	RRM domain-containing protein	RRM domain-containing protein	ENOG410YJHA(Ribonucleoprotein)
AOL_s00079g397	1.14	1.76	1.38	0.35	0.66	0.18	5.47	1.42667	0.396667	-2.6	0.0102525	0.0303601	Yes	down	CYCLIN domain-containing protein	CYCLIN domain-containing protein	COG5333(WD repeat domain 70)
AOL_s00076g220	0.89	0.55	0.93	0.18	0.22	0.26	3.03	0.79	0.22	-2.59	0.000546086	0.00257268	Yes	down	Uncharacterized protein	Uncharacterized protein	ENOG4111IWD(-)
AOL_s00081g316	26.31	45.04	59.46	10.25	11.66	14.58	167.3	43.6033	12.1633	-2.58	4.0148e-07	4.59414e-06	Yes	down	Uncharacterized protein	Uncharacterized protein	ENOG4112DBI(Conserved hypothetical, protein)
AOL_s00007g242	7.21	7.07	7.32	2.24	2.43	1.37	27.64	7.2	2.01333	-2.58	3.24417e-09	5.86905e-08	Yes	down	Uncharacterized protein	Uncharacterized protein	0
AOL_s00054g874	44.31	53.05	42.29	10.86	9.85	18.37	178.73	46.55	13.0267	-2.57	7.44328e-11	1.80762e-09	Yes	down	Uncharacterized protein	Annexin	ENOG410XPUN(Conserved hypothetical, protein)
AOL_s00075g59	7.49	12.34	15.38	2.83	3.68	3.35	45.07	11.7367	3.28667	-2.57	3.59764e-07	4.19112e-06	Yes	down	Uncharacterized protein	Uncharacterized protein	0
AOL_s00083g139	882.17	1031.16	958.51	298.64	316.74	192.43	3679.65	957.28	269.27	-2.56	6.42505e-12	1.75063e-10	Yes	down	Uncharacterized protein	Uncharacterized protein	0
AOL_s00043g361	6.51	3.63	2.83	1.15	1.11	1.38	16.61	4.32333	1.21333	-2.56	4.91239e-06	4.25485e-05	Yes	down	Gln-synt_C domain-containing protein	Developmental protein FluG	COG2159(amidohydrolase 2)
AOL_s00078g121	2.02	0.75	7.15	0.54	0.91	1.34	12.71	3.30667	0.93	-2.56	0.00624209	0.0200307	Yes	down	Uncharacterized protein	RNA polymerase I-specific transcription initiation factor RRN3	ENOG410XRJJ(RNA polymerase I-specific transcription initiation factor)
AOL_s00043g422	0.73	0.82	1.62	0.14	0.38	0.37	4.06	1.05667	0.296667	-2.56	0.00609133	0.0196599	Yes	down	Uncharacterized protein	Uncharacterized protein	0
AOL_s00004g602	209.73	284.87	184.95	63.69	40.1	87.66	871	226.517	63.8167	-2.55	4.96857e-09	8.65577e-08	Yes	down	Senescence domain-containing protein	Senescence domain-containing protein	ENOG4110IHA(-)
AOL_s00176g82	3.65	6.17	3.76	1.66	1.51	0.66	17.41	4.52667	1.27667	-2.55	0.000400939	0.00197095	Yes	down	Uncharacterized protein	Uncharacterized protein	0
AOL_s00193g77	40.55	71.71	15.91	15.12	12	9.11	164.4	42.7233	12.0767	-2.54	0.000114172	0.000660422	Yes	down	DH domain-containing protein	DH domain-containing protein	ENOG410XPV1(rho guanyl nucleotide exchange factor)
AOL_s00215g818	342.9	339.16	432.12	113.03	131.73	70.52	1429.46	371.393	105.093	-2.53	8.06563e-10	1.62348e-08	Yes	down	Aldedh domain-containing protein	Aldehyde dehydrogenase, allergen Cla h 10	COG1012(Glycosyl hydrolase family 61)
AOL_s00109g55	95	72.7	51.56	25.78	16.36	20.22	281.62	73.0867	20.7867	-2.52	2.0037e-08	2.97954e-07	Yes	down	Uncharacterized protein	SWI/SNF chromatin remodeling complex component	COG0553(-)
AOL_s00054g741	9.67	14.37	13.05	5.32	1.42	3.81	47.64	12.3633	3.51667	-2.52	2.23009e-05	0.000161379	Yes	down	Uncharacterized protein	Uncharacterized protein	ENOG410YFNF(Conserved hypothetical, protein)
AOL_s00110g90	123.35	116.98	91.69	34.68	37.19	22.64	426.53	110.673	31.5033	-2.51	2.15118e-10	4.87946e-09	Yes	down	S5A_REDUCTASE domain-containing protein	Steroid 5 alpha-reductase	ENOG410XS6P(3-oxo-5-alpha-steroid 4-dehydrogenase activity); COG0514(3-oxo-5-alpha-steroid 4-dehydrogenase activity)
AOL_s00054g330	39.7	45.09	41.5	11.06	11.72	13.24	162.31	42.0967	12.0067	-2.51	7.40703e-17	3.84864e-15	Yes	down	F-box domain-containing protein	F-box domain-containing protein	ENOG410YRYN(F-box domain protein)
AOL_s00043g259	7.65	17.93	8.44	3.51	3.25	2.92	43.7	11.34	3.22667	-2.51	1.82365e-06	1.79098e-05	Yes	down	Uncharacterized protein	Putative late blight resistance R1A-3	0
AOL_s00054g712	34.43	28.54	19.91	7.46	9.79	6.49	106.62	27.6267	7.91333	-2.49	6.63451e-09	1.11035e-07	Yes	down	MFS domain-containing protein	MFS domain-containing protein	ENOG4110RCS(MFS multidrug transporter); ENOG410XSE0(MFS multidrug transporter)
AOL_s00215g686	126.68	126.12	78.34	50.27	29.44	16.11	426.96	110.38	31.94	-2.46	0.000564973	0.00264493	Yes	down	Uncharacterized protein	Uncharacterized protein	0
AOL_s00004g573	44.96	76.9	57.38	12.74	17.92	21.14	231.04	59.7467	17.2667	-2.46	5.40105e-12	1.4944e-10	Yes	down	Glyco_transf_28 domain-containing protein	UDP-Glycosyltransferase/glycogen phosphorylase	COG1819(Transferase)
AOL_s00004g23	2.73	6.74	5.76	0.95	1.78	1.67	19.63	5.07667	1.46667	-2.46	1.27668e-05	9.86142e-05	Yes	down	Uncharacterized protein	Uncharacterized protein	ENOG41113QK(-)
AOL_s00083g175	1.29	2.27	3.4	0.55	0.79	0.67	8.97	2.32	0.67	-2.46	0.015455	0.0422003	Yes	down	Uncharacterized protein	Zn(2)-C6 fungal-type domain-containing protein	0
AOL_s00083g165	2.09	2.77	1.53	0.84	0.42	0.59	8.24	2.13	0.616667	-2.45	0.00358206	0.0127338	Yes	down	Peptidase A1 domain-containing protein	Peptidase A1 domain-containing protein	0
AOL_s00006g587	1.14	0.65	0.87	0.18	0.2	0.39	3.43	0.886667	0.256667	-2.45	0.00732806	0.022843	Yes	down	Uncharacterized protein	Uncharacterized protein	ENOG410XQ73(Conserved hypothetical, protein)
AOL_s00054g705	1170.01	979.07	830.03	328.37	269.55	268.03	3845.06	993.037	288.65	-2.44	1.30704e-09	2.53987e-08	Yes	down	Uncharacterized protein	Nucleotide-sugar transporter	COG0697(TPR/MLP1/MLP2-like protein)
AOL_s00112g61	215.11	285.59	199.68	80.84	69.71	53.07	904	233.46	67.8733	-2.44	1.22112e-11	3.24797e-10	Yes	down	Uncharacterized protein	Putative glucan endo-1,3-beta-glucosidase btgC	COG5309(Spermine spermidine synthase family protein)
AOL_s00215g57	56.11	78.27	71.53	16.02	18.96	24.86	265.75	68.6367	19.9467	-2.44	5.65906e-14	2.08988e-12	Yes	down	Uncharacterized protein	Organic solute transporter Ostalpha-domain-containing protein	ENOG410XQ3V(Enoyl-CoA hydratase)
AOL_s00097g429	6.21	4.51	5.74	2.05	0.86	1.88	21.25	5.48667	1.59667	-2.44	3.81821e-05	0.000259099	Yes	down	Uncharacterized protein	Ornithine decarboxylase SPE1	COG0019(Conserved hypothetical, protein)
AOL_s00043g257	304.42	435.02	425.82	127.59	118.63	93.24	1504.72	388.42	113.153	-2.43	6.21884e-13	1.90989e-11	Yes	down	Uncharacterized protein	Regulator of G protein signaling superfamily	ENOG410YG6E(-)
AOL_s00188g239	27.75	21.55	12.73	6.73	4.91	6.43	80.1	20.6767	6.02333	-2.43	5.26233e-07	5.86493e-06	Yes	down	Uncharacterized protein	DNA-dependent metalloprotease WSS1	ENOG4111GP2(-)
AOL_s00210g122	47.51	52.82	21.85	11.84	8.41	15.47	157.9	40.7267	11.9067	-2.42	1.78526e-06	1.76102e-05	Yes	down	Acetyl-CoA C-acetyltransferase, EC 2.3.1.9	Acetyl-CoA C-acetyltransferase	COG0183(regulator medusa)
AOL_s00004g323	4.74	16.74	31.59	0.57	0.58	14.39	68.61	17.69	5.18	-2.42	1.98532e-05	0.000145314	Yes	down	CBM1 domain-containing protein	CBM1 domain-containing protein	ENOG410Y530(-)
AOL_s00043g474	9.48	13.67	13.24	3.36	4.31	2.98	47.04	12.13	3.55	-2.42	2.7994e-11	7.23071e-10	Yes	down	Histone-lysine N-methyltransferase SET9, EC 2.1.1.372 (Histone-lysine N-methyltransferase set9) (SET domain protein 9)	Histone-lysine N-methyltransferase SET9	ENOG410XPH8(suppressor of variegation 4-20 homolog)
AOL_s00043g618	1.32	2.36	1.42	0.51	0.42	0.56	6.59	1.7	0.496667	-2.42	4.13738e-05	0.000277388	Yes	down	HNHc domain-containing protein	HNHc domain-containing protein	0
AOL_s00043g389	455.53	565.37	645.05	176.93	183.36	128.75	2154.99	555.317	163.013	-2.41	8.56576e-12	2.30579e-10	Yes	down	Uncharacterized protein	Uncharacterized protein	ENOG4111CY3(-); ENOG410Z666(-)
AOL_s00081g39	12.48	21.96	17.89	4.36	5.79	5.19	67.67	17.4433	5.11333	-2.41	2.09618e-08	3.10673e-07	Yes	down	Uncharacterized protein	Aminotransferase class III-fold pyridoxal phosphate-dependent enzyme	COG0001(Glutamate-1-semialdehyde aminotransferase)
AOL_s00215g86	16.47	26.36	5.47	4.51	4.15	5.53	62.49	16.1	4.73	-2.4	0.000445675	0.00215091	Yes	down	Uncharacterized protein	Uncharacterized protein	0
AOL_s00075g171	66.08	101.16	33.27	23.52	18.57	17.12	259.72	66.8367	19.7367	-2.39	3.61178e-06	3.23756e-05	Yes	down	General negative regulator of transcription subunit	General negative regulator of transcription subunit	COG5665(CCR4-NOT transcription complex, subunit 3)
AOL_s00188g281	21.41	12.86	24.65	4.82	9.72	2.86	76.32	19.64	5.8	-2.39	0.00185249	0.00724539	Yes	down	Uncharacterized protein	Uncharacterized protein	0
AOL_s00083g403	1.77	2.47	1.87	0.51	0.56	0.73	7.91	2.03667	0.6	-2.39	4.97826e-05	0.000325462	Yes	down	Protection of telomeres protein 1	Protection of telomeres protein 1	ENOG410Z1J0(protection of telomeres 1 homolog (S. pombe)); ENOG410ZKC3(Telomere-binding alpha subunit central domain protein)
AOL_s00083g131	37.5	30.28	23.16	9.81	10.45	6.62	117.82	30.3133	8.96	-2.38	6.91211e-09	1.15249e-07	Yes	down	Clr5 domain-containing protein	Clr5 domain-containing protein	0
AOL_s00004g108	22.17	30.78	6.88	5.12	2.81	9.77	77.53	19.9433	5.9	-2.38	0.00190798	0.00741973	Yes	down	Uncharacterized protein	Uncharacterized protein	0
AOL_s00075g147	7.63	20.19	5.27	3.09	3.23	3.47	42.88	11.03	3.26333	-2.38	5.69028e-05	0.000361436	Yes	down	Uncharacterized protein	NACHT domain-containing protein	COG0666(Ankyrin Repeat); COG0775(Catalyzes the irreversible cleavage of the glycosidic bond in both 5'-methylthioadenosine (MTA) and S- adenosylhomocysteine (SAH AdoHcy) to adenine and the corresponding thioribose, 5'-methylthioribose and S-ribosylhomocysteine, respectively (By similarity))
AOL_s00215g231	8.28	8.06	5.25	2.92	1.81	1.65	27.97	7.19667	2.12667	-2.38	1.34821e-05	0.000103692	Yes	down	Uncharacterized protein	Uncharacterized protein	ENOG410YEN5(Conserved hypothetical, protein)
AOL_s00054g662	572.94	403.37	594.8	182.25	197.35	86.19	2036.9	523.703	155.263	-2.37	9.69412e-08	1.28283e-06	Yes	down	Uncharacterized protein	Uncharacterized protein	0
AOL_s00215g414	12.68	18.74	20.15	4.82	5.34	5.19	66.92	17.19	5.11667	-2.36	1.62539e-12	4.80017e-11	Yes	down	L-ornithine N(5)-monooxygenase, EC 1.14.13.196 (L-ornithine N(5)-oxygenase)	L-ornithine N(5)-monooxygenase	COG3486(L-lysine 6-monooxygenase (NADPH))
AOL_s00004g356	6.35	6.47	5.29	1.54	0.83	3.02	23.5	6.03667	1.79667	-2.36	0.00238824	0.00896418	Yes	down	Uncharacterized protein	Uncharacterized protein	0
AOL_s00083g124	0.71	1.87	2.09	0.48	0.48	0.43	6.06	1.55667	0.463333	-2.36	0.0122498	0.0349163	Yes	down	Beta-xylanase, EC 3.2.1.8	Beta-xylanase	COG3693(-)
AOL_s00043g757	63.94	64.97	31.98	20.65	14.98	12.56	209.08	53.63	16.0633	-2.34	1.05525e-06	1.10044e-05	Yes	down	Uncharacterized protein	Uncharacterized protein	0
AOL_s00076g296	38.35	42.25	33.74	14.94	11.53	7.8	148.61	38.1133	11.4233	-2.34	5.07228e-08	7.07191e-07	Yes	down	F-box domain-containing protein	F-box domain-containing protein	0
AOL_s00075g1	174.29	257.52	319.5	74.24	88.13	62.96	976.64	250.437	75.11	-2.33	1.03636e-10	2.48126e-09	Yes	down	Uncharacterized protein	Uncharacterized protein	ENOG4111IZS(Protein of unknown function (DUF3129)); ENOG410YDFE(Protein of unknown function (DUF3129))
AOL_s00215g459	14.11	18.6	7.5	4.13	4.38	3.56	52.28	13.4033	4.02333	-2.33	1.67916e-05	0.000126425	Yes	down	Uncharacterized protein	Proteasome component	ENOG410XPYT(Proteasome-associated protein ECM29 homolog)
AOL_s00080g407	15.34	13.05	11.76	3.47	5	3.57	52.19	13.3833	4.01333	-2.33	1.21692e-08	1.908e-07	Yes	down	Uncharacterized protein	GTP-binding protein Rho1	ENOG410Y3G5(-)
AOL_s00078g379	16.1	12.21	10.54	3.97	4.42	3.28	50.52	12.95	3.89	-2.33	6.06977e-09	1.02933e-07	Yes	down	Non-structural maintenance of chromosomes element 4	Uncharacterized protein	COG5125(non-SMC element 4 homolog A (S. cerevisiae))
AOL_s00076g598	6.99	6.91	6.24	1.73	2.56	1.76	26.19	6.71333	2.01667	-2.33	6.97842e-08	9.43512e-07	Yes	down	Uncharacterized protein	Dipeptidyl peptidase 3	ENOG410XRK4(peptidase')
AOL_s00117g14	52.23	78.1	26.43	13.84	14.18	19.14	203.92	52.2533	15.72	-2.32	2.50417e-06	2.35082e-05	Yes	down	Uncharacterized protein	DUF292-domain-containing protein	ENOG410YG52(positive regulation of collateral sprouting)
AOL_s00076g659	9.52	13.77	8.24	2.79	3.66	3.06	41.04	10.51	3.17	-2.32	3.55202e-11	8.99274e-10	Yes	down	Uncharacterized protein	Calcium channel subunit Cch1	ENOG410XNP6(Calcium channel)
AOL_s00080g360	8.32	12.74	6.86	3.14	2.67	2.6	36.33	9.30667	2.80333	-2.32	5.58663e-08	7.74073e-07	Yes	down	PBP_domain domain-containing protein	Putative ABC transporter anion-binding protein	COG2998((ABC) transporter); COG5192(Ribosome biogenesis protein bms1)
AOL_s00076g31	3.4	7.79	4.05	1.4	1.79	1.4	19.83	5.08	1.53	-2.32	1.34762e-06	1.3578e-05	Yes	down	Uncharacterized protein	serine/threonine-protein phosphatase 6 regulatory ankyrin repeat subunit B-like	COG0666(Conserved hypothetical, protein)
AOL_s00078g147	2294.25	1626.49	2292.34	598.34	501.97	777.35	8090.74	2071.03	625.887	-2.31	1.5102e-09	2.89629e-08	Yes	down	Uncharacterized protein	Uncharacterized protein	0
AOL_s00007g502	688.06	474.01	268.04	156.04	117.32	159.53	1863	476.703	144.297	-2.3	2.6338e-06	2.46474e-05	Yes	down	Uncharacterized protein	Plasma membrane proteolipid 3	ENOG4112A3C(stress response RCI peptide); ENOG4110UHK(Pfam:UPF0057)
AOL_s00006g152	133.09	75.84	50.6	35.89	14.26	28.84	338.52	86.51	26.33	-2.29	0.000181625	0.000989748	Yes	down	Cofilin (Actin-depolymerizing factor 1)	Cofilin	ENOG41122P5(actin-depolymerizing factor)
AOL_s00173g128	4.32	15.79	12.59	3.31	4.01	2.63	42.65	10.9	3.31667	-2.29	0.000304289	0.00155663	Yes	down	BHLH domain-containing protein	HLH transcription factor	ENOG4111JHS(Transcription factor)
AOL_s00007g396	5.73	4.73	1.67	1.06	1.1	1.53	15.82	4.04333	1.23	-2.29	0.000116046	0.000669963	Yes	down	Vps54 domain-containing protein	Vps54 domain-containing protein	ENOG410XQ3K(vacuolar protein sorting 54 homolog (S. cerevisiae))
AOL_s00080g201	71.55	67.15	73.41	22.62	26.06	16.04	276.83	70.7033	21.5733	-2.28	3.53402e-14	1.32704e-12	Yes	down	Uncharacterized protein	Uncharacterized protein	0
AOL_s00054g611	40.06	32.32	26.05	8.13	10.63	11.26	128.45	32.81	10.0067	-2.28	1.47954e-10	3.44339e-09	Yes	down	T-complex protein 1 subunit eta, TCP-1-eta (CCT-eta)	T-complex protein 1 subunit eta	COG0459(DNA polymerase)
AOL_s00109g54	10.58	18.61	8.25	3.64	2.93	4.85	48.86	12.48	3.80667	-2.28	3.21565e-06	2.93547e-05	Yes	down	Uncharacterized protein	Variant-surface-glycoprotein phospholipase C	ENOG4111Q4F(-); ENOG410YDE2(-); ENOG410XXSQ(-); ENOG41129XF(-)
AOL_s00188g193	0.89	1.55	2.17	0.44	0.76	0.21	6.02	1.53667	0.47	-2.27	0.00310625	0.011271	Yes	down	Uncharacterized protein	Uncharacterized protein	0
AOL_s00078g309	1.69	0.63	1.34	0.38	0.3	0.44	4.78	1.22	0.373333	-2.27	0.0172883	0.0461487	Yes	down	Nbl1_Borealin_N domain-containing protein	Uncharacterized protein	ENOG410XVNX(Conserved hypothetical, protein)
AOL_s00076g523	328.48	496.31	302.62	134.37	135.88	75.21	1472.87	375.803	115.153	-2.26	1.02106e-07	1.34789e-06	Yes	down	Uncharacterized protein	Uncharacterized protein	0
AOL_s00109g59	511.44	313.43	236.81	134.27	95.05	96.58	1387.58	353.893	108.633	-2.26	9.64958e-07	1.011e-05	Yes	down	Uncharacterized protein	Uncharacterized protein	0
AOL_s00173g46	12.45	13.29	1.45	1.54	4.19	2.62	35.54	9.06333	2.78333	-2.26	0.0174568	0.0465151	Yes	down	Uncharacterized protein	Uncharacterized protein	ENOG410YI93(-); ENOG4111Z6X(-); ENOG4110VIZ(-)
AOL_s00173g169	215.36	164.52	78.15	55.36	44.46	41.2	599.05	152.677	47.0067	-2.25	1.98827e-06	1.93119e-05	Yes	down	WH2 domain-containing protein	WH2 domain-containing protein	ENOG410ZKUU(Proline-rich, actin-associated protein Vrp1)
AOL_s00054g331	55.88	68.76	84.08	20.23	22.96	21.05	272.96	69.5733	21.4133	-2.25	1.73175e-13	5.80714e-12	Yes	down	Mediator of RNA polymerase II transcription subunit 10 (Mediator complex subunit 10)	Mediator of RNA polymerase II transcription subunit 10	ENOG4111QA2(Component of the Mediator complex, a coactivator involved in the regulated transcription of nearly all RNA polymerase II-dependent genes. Mediator functions as a bridge to convey information from gene-specific regulatory proteins to the basal RNA polymerase II transcription machinery. Mediator is recruited to promoters by direct interactions with regulatory proteins and serves as a sc…
AOL_s00006g84	5.94	6.33	8.39	2.48	2.25	1.63	27.02	6.88667	2.12	-2.25	6.87407e-10	1.41227e-08	Yes	down	Zn(2)-C6 fungal-type domain-containing protein	Transcriptional activator xlnR	ENOG410YDEK(Transcriptional activator of the xylanolytic system. Involved in the induction of a variety of cellulolytic and xylanolytic enzymes in the presence of their respective substrates. Binds to the DNA sequence 5'-GGCTAAA-3'); ENOG4110V1J(Fungal_trans)
AOL_s00043g264	1.92	1.31	1.06	0.31	0.51	0.5	5.61	1.43	0.44	-2.25	0.000762864	0.00343289	Yes	down	Peptidase_S8 domain-containing protein	Uncharacterized protein	COG1404(Glycosyl hydrolase family 76)
AOL_s00170g29	0.57	0.64	0.74	0.25	0.22	0.13	2.55	0.65	0.2	-2.25	0.00912359	0.0274352	Yes	down	CBM1 domain-containing protein	Putative beta-glucosidase L	COG1472(WSC domain)
AOL_s00076g528	259.97	390.98	131.59	77.7	89.84	73.8	1023.88	260.847	80.4467	-2.24	1.95307e-06	1.8993e-05	Yes	down	Uncharacterized protein	Uncharacterized protein	ENOG410XTKP(-)
AOL_s00173g97	70.7	67.19	52.68	20.27	20.72	17.84	249.4	63.5233	19.61	-2.24	2.72375e-11	7.0762e-10	Yes	down	Uncharacterized protein	Mannan polymerase complexes MNN9 subunit	ENOG410XRXN(Transketolase)
AOL_s00173g111	62.68	46.8	42.76	14.63	16.47	15.82	199.16	50.7467	15.64	-2.24	9.95972e-12	2.66497e-10	Yes	down	Mediator of RNA polymerase II transcription subunit 1 (Mediator complex subunit 1)	Mediator of RNA polymerase II transcription subunit 1	ENOG4111QEE(Conserved hypothetical, protein)
AOL_s00043g49	5.54	11.35	4.88	2.79	2.61	1.31	28.48	7.25667	2.23667	-2.24	0.000430982	0.0020899	Yes	down	Peptidase_S8 domain-containing protein	Alkaline serine exoprotease A	COG1404(Transcription factor)
AOL_s00097g591	47.62	36.51	37.23	13.95	9.3	14.27	158.88	40.4533	12.5067	-2.23	4.75471e-09	8.31563e-08	Yes	down	Uncharacterized protein	Beta,beta-carotene 9',10'-dioxygenase	COG3670(dioxygenase)
AOL_s00097g207	8.68	11.39	9.61	1.84	3.94	3.4	38.86	9.89333	3.06	-2.23	4.92074e-06	4.25718e-05	Yes	down	Uncharacterized protein	PIPK domain-containing protein (Fragment)	COG5253(phosphatidylinositol-4-phosphate 5-kinase)
AOL_s00083g435	197.68	210.47	97.19	54.22	42.27	60.27	662.1	168.447	52.2533	-2.22	3.13279e-07	3.70831e-06	Yes	down	Uncharacterized protein	Uncharacterized protein	0
AOL_s00043g382	34.22	34.99	40.14	10.06	15	8.91	143.32	36.45	11.3233	-2.22	7.18192e-10	1.45875e-08	Yes	down	Uncharacterized protein	Uncharacterized protein	0
AOL_s00004g422	13.27	18.67	15.63	6.85	6.61	1.32	62.35	15.8567	4.92667	-2.22	0.00509328	0.0169909	Yes	down	Uncharacterized protein	Uncharacterized protein	0
AOL_s00140g77	1.12	2.09	2.45	0.39	1.06	0.31	7.42	1.88667	0.586667	-2.22	0.00092877	0.00404307	Yes	down	PNPLA domain-containing protein	Phospholipase A I	ENOG410XQXJ(patatin-like phospholipase domain containing 8); ENOG410ZKDW(Patatin-like phospholipase)
AOL_s00043g397	192.44	147.72	121.96	50.3	49.87	43.84	606.13	154.04	48.0033	-2.21	7.26456e-10	1.47218e-08	Yes	down	Peptidase A1 domain-containing protein	Putative aspartic-type endopeptidase opsB	ENOG410XNV7(alcohol dehydrogenase)
AOL_s00188g220	75	77.53	73.46	20.96	22.12	27.31	296.38	75.33	23.4633	-2.21	1.56198e-15	6.80948e-14	Yes	down	CAP10 domain-containing protein	DUF821 domain-containing protein	ENOG410XT5U(-)
AOL_s00112g127	8.1	9.09	9	2.01	3.96	2.18	34.34	8.73	2.71667	-2.21	1.6156e-07	2.02422e-06	Yes	down	Uncharacterized protein	RRM Nup35-type domain-containing protein	0
AOL_s00083g359	4.06	7.58	1.76	0.98	1.11	2.09	17.58	4.46667	1.39333	-2.21	9.55718e-05	0.000566772	Yes	down	Helicase ATP-binding domain-containing protein	DNA repair protein Rad8	ENOG410XZZE(DNA repair protein rad8)
AOL_s00210g33	19.64	12.38	7.73	3.94	4.58	3.9	52.17	13.25	4.14	-2.2	3.40877e-06	3.08623e-05	Yes	down	Endo-1,3(4)-beta-glucanase, EC 3.2.1.6	Endo-1,3(4)-beta-glucanase	COG5498(Acts as a processive, ATP-dependent zinc metallopeptidase for both cytoplasmic and membrane proteins. Plays a role in the quality control of integral membrane proteins (By similarity))
AOL_s00043g503	9.82	7.61	18.93	3.02	4.32	4.02	47.72	12.12	3.78667	-2.2	0.000116762	0.000673227	Yes	down	Uncharacterized protein	Uncharacterized protein	0
AOL_s00054g468	316.07	267.08	256.84	95.14	72.96	95.36	1103.45	279.997	87.82	-2.19	4.90822e-10	1.04192e-08	Yes	down	Uncharacterized protein	Uncharacterized protein	ENOG4111WP1(Conserved hypothetical, protein)
AOL_s00083g34	95.4	66.21	111.24	22.13	30.38	33.05	358.41	90.95	28.52	-2.19	6.37605e-10	1.32827e-08	Yes	down	Uncharacterized protein	Mitochondrial carrier	ENOG410XQVP(Solute carrier family 25 member)
AOL_s00210g292	779.75	641.06	669.48	208.99	201.59	246.17	2747.04	696.763	218.917	-2.18	1.49068e-13	5.10428e-12	Yes	down	Uncharacterized protein	Calcium transporter	COG0387(Positively regulates the activity of the minus-end directed microtubule motor protein dynein. May enhance dynein- mediated microtubule sliding by targeting dynein to the microtubule plus end. Required for)
AOL_s00004g513	18.54	23.57	29.56	7.16	8.32	7.09	94.24	23.89	7.52333	-2.18	3.58839e-11	9.05917e-10	Yes	down	Uncharacterized protein	Cyclin domain containing protein	ENOG410ZC4B(Cyclin)
AOL_s00215g166	9.7	12.99	16.56	3.16	5.33	3.84	51.58	13.0833	4.11	-2.18	5.09305e-07	5.71099e-06	Yes	down	RING-type domain-containing protein	RING-type domain-containing protein	ENOG410XUZQ(-); ENOG410XPQV(-); ENOG410YBT3(-)
AOL_s00169g166	7.73	10.07	18.14	4.32	4.28	2.7	47.24	11.98	3.76667	-2.18	1.15111e-05	8.99388e-05	Yes	down	Uncharacterized protein	Uncharacterized protein	ENOG410XYTV(-)
AOL_s00076g8	51.09	38.21	27.33	10.09	13.18	13.57	153.47	38.8767	12.28	-2.17	3.06459e-08	4.40325e-07	Yes	down	Uncharacterized protein	Uncharacterized protein	0
AOL_s00006g31	4.67	4.08	3.69	1.13	1.67	1.13	16.37	4.14667	1.31	-2.17	3.74918e-07	4.33554e-06	Yes	down	SUN domain-containing protein	SUN domain-containing protein	ENOG410YM6S(nuclear matrix anchoring at nuclear membrane); ENOG41128BM(Conserved hypothetical, protein)
AOL_s00079g261	3.02	2.12	3.51	1	0.8	0.93	11.38	2.88333	0.91	-2.17	0.000140546	0.000793967	Yes	down	Uncharacterized protein	Uncharacterized protein	0
AOL_s00170g45	83.86	52.82	90.3	21.63	26.95	23.27	298.83	75.66	23.95	-2.16	3.31112e-08	4.73463e-07	Yes	down	Stress-response A/B barrel domain-containing protein	Stress-response A/B barrel domain-containing protein	ENOG410YUM0(stress responsive A B Barrel)
AOL_s00083g408	1.65	2.96	2.49	1.05	1.01	0.19	9.35	2.36667	0.75	-2.16	0.00619391	0.0198833	Yes	down	Zn(2)-C6 fungal-type domain-containing protein	Putative zn 2cys6 transcription factor	ENOG4111FBK(finger domain-containing protein)
AOL_s00043g139	1.93	3	1.16	0.94	0.42	0.57	8.02	2.03	0.643333	-2.16	0.00425759	0.014678	Yes	down	Uncharacterized protein	Uncharacterized protein	0
AOL_s00043g71	57.83	51.78	51.18	16.08	20.8	14.1	211.77	53.5967	16.9933	-2.15	2.29125e-08	3.38461e-07	Yes	down	YL1_C domain-containing protein	Chromatin-remodeling complex subunit ies6	COG5195(INO80 complex subunit)
AOL_s00076g363	6.85	7.68	3.33	1.46	2.08	2.13	23.53	5.95333	1.89	-2.15	2.07714e-06	2.00685e-05	Yes	down	Uncharacterized protein	HATPase domain	ENOG410XV7A(HATPase_c domain protein)
AOL_s00076g19	39229.4	40093.6	43271.6	14625.2	15893.4	8574.96	161688	40864.9	13031.2	-2.14	7.68334e-09	1.26924e-07	Yes	down	But2 domain-containing protein	But2 domain-containing protein	ENOG410YAZ8(GPI anchored cell wall protein)
AOL_s00097g106	258.21	199.05	112.35	65.82	59.62	56.4	751.45	189.87	60.6133	-2.13	0.000486279	0.00232152	Yes	down	Uncharacterized protein	Golgi apparatus membrane protein tvp15	ENOG4111R5T(COPI-coated vesicle protein); ENOG41124BC(COPI associated protein)
AOL_s00215g615	561.97	568.35	427.07	151.99	128.88	218.37	2056.63	519.13	166.413	-2.12	8.7088e-10	1.749e-08	Yes	down	BAR domain-containing protein	Reduced viability upon starvation protein 161	ENOG410XTDS(Reduced viability upon starvation protein 161); ENOG410ZBW1(Reduced viability upon starvation protein 161)
AOL_s00043g205	0.73	1.17	1.74	0.47	0.28	0.42	4.81	1.21333	0.39	-2.11	0.0101899	0.0302048	Yes	down	F-box domain-containing protein	F-box domain-containing protein	0
AOL_s00075g169	191.02	318.19	152.11	88.23	70.97	54.01	874.53	220.44	71.07	-2.1	1.4824e-05	0.000112916	Yes	down	PPIase cyclophilin-type domain-containing protein	Peptidyl-prolyl cis-trans isomerase cpr6	COG0652(general transcription factor IIH polypeptide 5)
AOL_s00083g358	250.02	271.5	135.2	40.21	53.4	118.03	868.36	218.907	70.5467	-2.1	2.42659e-05	0.00017377	Yes	down	Uncharacterized protein	Uncharacterized protein	0
AOL_s00054g117	65.48	50.68	41.46	18.93	17.24	14.72	208.51	52.54	16.9633	-2.1	6.5074e-09	1.09317e-07	Yes	down	Uncharacterized protein	Insulysin	COG1025(metalloendopeptidase activity)
AOL_s00083g140	20.97	22.66	33.19	8.47	8.86	7.49	101.64	25.6067	8.27333	-2.1	2.34978e-10	5.25e-09	Yes	down	Uncharacterized protein	Transcription factor TFIIIC subunit tfc4	ENOG410XNW8(General transcription factor IIIC, polypeptide 3, 102kDa); ENOG4110030(-)
AOL_s00215g212	17.67	25.7	18.38	6.01	6.84	7.1	81.7	20.5833	6.65	-2.1	5.96178e-12	1.6394e-10	Yes	down	Carn_acyltransf domain-containing protein	Carnitine O-acetyltransferase	ENOG410XNZ9(ARS binding protein Abp2)
AOL_s00078g73	101.26	111.69	85.73	33.1	25.15	38.42	395.35	99.56	32.2233	-2.09	2.32782e-10	5.21808e-09	Yes	down	Uncharacterized protein	Related to COT1-Vacuolar zinc (And possibly other metals) transporter	COG1230(chromosome 2 open reading frame 76)
AOL_s00043g90	31.37	40.76	35.54	10.81	9.46	14.57	142.51	35.89	11.6133	-2.09	7.3965e-10	1.49553e-08	Yes	down	N-acetyltransferase domain-containing protein	N-acetyltransferase	ENOG41126GW(Gnat family acetyltransferase); COG1670(-acetyltransferase)
AOL_s00054g92	0.72	1.97	1.05	0.27	0.51	0.43	4.95	1.24667	0.403333	-2.09	0.00188203	0.00733204	Yes	down	Uncharacterized protein	Uncharacterized protein	0
AOL_s00097g235	74.48	80.1	37.09	19.74	18.55	23.86	253.82	63.89	20.7167	-2.08	3.68271e-07	4.27433e-06	Yes	down	USP domain-containing protein	Ubiquitin-specific protease ubp2	COG5077(-)
AOL_s00112g59	6.5	8.66	3.7	2.47	2.2	1.46	24.99	6.28667	2.04333	-2.08	8.97409e-05	0.000537183	Yes	down	ERCC4 domain-containing protein	ERCC4 domain-containing protein	ENOG4111IUS(Conserved hypothetical, protein); ENOG4111JW2(transporter); ENOG4112BTV(Interacts with MUS81 to form a DNA structure-specific endonuclease with substrate preference for branched DNA structures with a 5'-end at the branch nick. Typical substrates include 3'- flap structures, D-loops, replication forks and nicked Holliday junctions. May be required in mitosis for the processing of stall…
AOL_s00080g138	3.74	1.71	3.03	0.79	0.98	0.98	11.23	2.82667	0.916667	-2.08	0.00662763	0.0210412	Yes	down	DNA-directed RNA polymerase III subunit RPC6, RNA polymerase III subunit C6	DNA-directed RNA polymerase III subunit RPC6	COG5111(dna-directed rna polymerase iii subunit)
AOL_s00215g685	108.41	102.72	90.04	33.87	31.45	33.07	399.56	100.39	32.7967	-2.06	1.92951e-09	3.59251e-08	Yes	down	Uncharacterized protein	Uncharacterized protein	ENOG410YVV8(-)
AOL_s00004g236	1.32	3.56	1.76	0.3	1.29	0.58	8.81	2.21333	0.723333	-2.06	0.0158763	0.0431659	Yes	down	Uncharacterized protein	Uncharacterized protein	ENOG410Y37Q(Prevents misfolding and promotes the refolding and proper assembly of unfolded polypeptides generated under stress conditions (By similarity)); COG5190(CTD (Carboxy-terminal domain, RNA polymerase II, polypeptide A))
AOL_s00078g450	1.56	1.86	2.21	0.62	0.63	0.59	7.47	1.87667	0.613333	-2.06	0.000433235	0.00209824	Yes	down	Uncharacterized protein	Uncharacterized protein	0
AOL_s00076g440	130.57	142.46	75.18	38.67	35.17	40.19	462.24	116.07	38.01	-2.05	1.50157e-07	1.89809e-06	Yes	down	Uncharacterized protein	Putative cdp-alcohol phosphatidyltransferase protein	ENOG410YTY1(-); ENOG4112BC8(Conserved hypothetical, protein)
AOL_s00081g301	78.3	111.47	139.77	32.03	46.64	29.41	437.62	109.847	36.0267	-2.05	9.41805e-09	1.53313e-07	Yes	down	Acetyl-coenzyme A synthetase, EC 6.2.1.1	Acetyl-coenzyme A synthetase	COG0365(Mortality factor 4-like protein)
AOL_s00097g337	6.97	8.84	13.26	3.4	3.04	3.08	38.59	9.69	3.17333	-2.05	5.32247e-05	0.000342208	Yes	down	Uncharacterized protein	Rhodanese domain-containing protein	0
AOL_s00076g575	85.73	159.79	63.43	35.56	32.34	33.69	410.54	102.983	33.8633	-2.04	2.19341e-06	2.09877e-05	Yes	down	Uncharacterized protein	Uncharacterized protein	0
AOL_s00080g438	6.44	8.04	11.53	2.93	2.88	2.74	34.56	8.67	2.85	-2.04	3.2959e-08	4.72043e-07	Yes	down	Uncharacterized protein	Uncharacterized protein	ENOG410XSD2(G- protein-coupled receptor); ENOG4111D3F(G- protein-coupled receptor); ENOG4111FP9(G- protein-coupled receptor)
AOL_s00097g202	2.98	4.67	4.2	0.41	1.98	1.51	15.75	3.95	1.3	-2.04	0.00155955	0.00626694	Yes	down	Uncharacterized protein	Uncharacterized protein	0
AOL_s00109g137	209.07	218.46	197.73	70.85	46.4	88.95	831.46	208.42	68.7333	-2.03	1.2264e-08	1.91614e-07	Yes	down	TGc domain-containing protein	TGc domain-containing protein	COG5279(protein kinase domain-containing protein)
AOL_s00078g68	125.76	117.07	77.05	31.86	34.3	39.33	425.37	106.627	35.1633	-2.03	0.00633491	0.0202341	Yes	down	Myosin-1 (Class I unconventional myosin) (Type I myosin)	Myosin-1	COG5022(myosin heavy chain)
AOL_s00080g254	46.53	72.56	41.77	20.12	23.56	9.46	214	53.62	17.7133	-2.03	8.95441e-05	0.000536364	Yes	down	Uncharacterized protein	Uncharacterized protein	0
AOL_s00075g216	15.24	20.17	25.13	6.41	6.12	7.48	80.55	20.18	6.67	-2.03	7.46534e-10	1.50604e-08	Yes	down	GP-PDE domain-containing protein	Phosphatidylglycerol phospholipase C	COG0584(glycerophosphoryl diester phosphodiesterase); COG5023(glycerophosphoryl diester phosphodiesterase)
AOL_s00080g432	7.71	5.33	4.28	1.18	1.99	2.54	23.03	5.77333	1.90333	-2.03	0.00132076	0.00545708	Yes	down	GST N-terminal domain-containing protein	GST N-terminal domain-containing protein	ENOG4111MKK(glutathione Stransferase); ENOG410XSIX(glutathione Stransferase)
AOL_s00210g44	3.4	5.62	3.12	1.24	1.49	1.28	16.15	4.04667	1.33667	-2.03	8.1937e-06	6.67987e-05	Yes	down	Peptidase_S8 domain-containing protein	Uncharacterized protein	0
AOL_s00215g415	8.49	14.8	6.55	3.06	3.11	3.72	39.73	9.94667	3.29667	-2.02	3.1303e-06	2.87222e-05	Yes	down	Uncharacterized protein	Nonribosomal peptide synthetase 2	COG1020(L-lysine 6-monooxygenase (NADPH))
AOL_s00081g255	242.66	382.57	366.66	94.43	102.15	132.98	1321.45	330.63	109.853	-2.01	3.14183e-11	8.02244e-10	Yes	down	acidPPc domain-containing protein	Acid phosphatase/Vanadium-dependent haloperoxidase	COG0671(Protein of unknown function (DUF3129))
AOL_s00078g193	363.63	291.85	159.53	87.4	88.97	95.69	1087.07	271.67	90.6867	-2	9.07404e-07	9.55179e-06	Yes	down	PX domain-containing protein	PX domain-containing protein	ENOG410YZRQ((PX) domain-containing protein); COG5391((PX) domain-containing protein)
AOL_s00097g148	65.31	73.48	83.96	24.59	25.98	23.61	296.93	74.25	24.7267	-2	1.29941e-14	5.13843e-13	Yes	down	VWFA domain-containing protein	VWFA domain-containing protein	COG2304(Part of ribonuclease P, a protein complex that generates mature tRNA molecules by cleaving their 5'-ends (By similarity))
AOL_s00112g87	32.6	41.5	27.78	9.49	12.78	11.68	135.83	33.96	11.3167	-2	5.45105e-09	9.38652e-08	Yes	down	Ubiquitin carboxyl-terminal hydrolase, EC 3.4.19.12	Ubiquitin carboxyl-terminal hydrolase	COG5207(ubiquitin carboxyl-terminal hydrolase)
AOL_s00078g62	13.47	17.15	43.04	7.52	9.34	7.72	98.24	24.5533	8.19333	-2	0.000164349	0.000910032	Yes	down	BAH domain-containing protein	BAH domain-containing protein	ENOG4111VSD(-)
AOL_s00091g64	11.47	15.37	11.94	2.85	4.58	5.48	51.69	12.9267	4.30333	-2	2.35226e-05	0.000169397	Yes	down	RNase H type-1 domain-containing protein	RNase-H multi-domain protein	COG0328(U4 u6 small nuclear ribonucleoprotein); ENOG410XSR9(Component of the eukaryotic translation initiation factor 3 (eIF-3) complex, which is involved in protein synthesis and, together with other initiation factors, stimulates binding of mRNA and methionyl-tRNAi to the 40S ribosome (By similarity))
AOL_s00081g237	7.81	11.37	13.62	2.76	4.6	3.59	43.75	10.9333	3.65	-2	3.22515e-07	3.79752e-06	Yes	down	LisH domain-containing protein	LisH domain-containing protein	ENOG410XRSY(f-box-like WD repeat-containing protein); COG2319(f-box-like WD repeat-containing protein)
AOL_s00079g275	8.91	9.2	3.6	2.02	1.94	3.28	28.95	7.23667	2.41333	-2	0.000863393	0.00380293	Yes	down	Uncharacterized protein	Uncharacterized protein	ENOG4111XG4(Conserved hypothetical, protein)
AOL_s00079g320	23.43	15.24	19.7	6.11	7.09	6.3	77.87	19.4567	6.5	-1.99	3.56718e-07	4.16187e-06	Yes	down	Myb-like domain-containing protein	Myb-like domain-containing protein	ENOG410Y0CQ(-)
AOL_s00076g534	11.96	17.13	13.68	3.89	5.57	4.83	57.06	14.2567	4.76333	-1.99	1.89144e-09	3.53636e-08	Yes	down	FAD-binding PCMH-type domain-containing protein	Isoamyl alcohol oxidase	COG0277(FAD linked oxidase domain protein); ENOG410YBHY(FAD linked oxidase domain protein); ENOG4110F4M(FAD binding domain-containing protein)
AOL_s00083g105	7.38	11.74	9.75	3.03	4.16	2.45	38.51	9.62333	3.21333	-1.99	2.7464e-06	2.55673e-05	Yes	down	Uncharacterized protein	Uncharacterized protein	0
AOL_s00110g129	10.63	10.47	6.89	2.11	3.69	3.56	37.35	9.33	3.12	-1.99	8.94308e-06	7.17693e-05	Yes	down	Uncharacterized protein	Uncharacterized protein	ENOG410XNMH(Histidine kinase); COG2202(Histidine kinase); ENOG4111BT9(-); COG0642(-); ENOG410ZVCZ(Histidine kinase)
AOL_s00109g41	54.86	85.62	32.74	22.06	20.85	15.29	231.42	57.74	19.4	-1.98	1.81758e-05	0.000135477	Yes	down	Uncharacterized protein	BSP-domain-containing protein	ENOG4111I5H(secretory protein)
AOL_s00054g485	20.51	27.97	24.11	5.32	7.64	11.41	96.96	24.1967	8.12333	-1.98	2.82932e-08	4.08492e-07	Yes	down	Sterol 3-beta-glucosyltransferase, EC 2.4.1.173 (Autophagy-related protein 26)	Sterol 3-beta-glucosyltransferase	COG1819(RAN guanine nucleotide release factor)
AOL_s00054g584	11.65	16	9.48	3.57	4.7	4.21	49.61	12.3767	4.16	-1.98	3.05419e-05	0.000212746	Yes	down	18S rRNA aminocarboxypropyltransferase, EC 2.5.1.-	18S rRNA aminocarboxypropyltransferase	COG2042(pre-rRNA processing protein involved in ribosome biogenesis (By similarity))
AOL_s00054g913	81.05	77.48	38.58	20.76	21.36	24.17	263.4	65.7033	22.0967	-1.97	5.65361e-07	6.27332e-06	Yes	down	Clathrin heavy chain	Clathrin heavy chain	ENOG410XPH1(clathrin heavy chain)
AOL_s00117g31	43.24	33.08	35.51	13.21	15.34	9.1	149.48	37.2767	12.55	-1.97	3.13748e-07	3.70896e-06	Yes	down	Mediator of RNA polymerase II transcription subunit 4 (Mediator complex subunit 4)	Mediator of RNA polymerase II transcription subunit 4	ENOG410Z8NE(Conserved hypothetical, protein)
AOL_s00083g54	64.55	56.39	62.54	20.49	21.4	20.03	245.4	61.16	20.64	-1.96	5.8854e-14	2.15565e-12	Yes	down	Uncharacterized protein	Snorna binding protein	ENOG4112CD8(SnoRNA binding protein)
AOL_s00075g140	0.91	1.01	2.31	0.42	0.66	0.35	5.66	1.41	0.476667	-1.96	0.00779824	0.0240155	Yes	down	Uncharacterized protein	Uncharacterized protein	0
AOL_s00083g52	39.73	45.19	37.16	13.53	15.62	12.23	163.46	40.6933	13.7933	-1.95	3.20971e-10	6.96242e-09	Yes	down	Uncharacterized protein	Uncharacterized protein	ENOG4110CV9(-); ENOG41110F2(-); ENOG410YCU4(Kelch repeat protein); ENOG4111E5R(-)
AOL_s00007g336	35.5	26.97	47.02	11.16	12.45	13.48	146.58	36.4967	12.3633	-1.95	1.53624e-08	2.33493e-07	Yes	down	Uncharacterized protein	Mitochondrial chaperone BCS1	COG0465(Acts as a processive, ATP-dependent zinc metallopeptidase for both cytoplasmic and membrane proteins. Plays a role in the quality control of integral membrane proteins (By similarity))
AOL_s00054g275	2.63	1.32	1.15	0.66	0.74	0.33	6.83	1.7	0.576667	-1.95	0.00477127	0.0161154	Yes	down	Uncharacterized protein	Heterokaryon incompatibility protein Het-C	ENOG410Z52T(NIMA-interacting protein TinC)
AOL_s00169g234	41.52	60.93	23.53	17.49	12.14	13.2	168.81	41.9933	14.2767	-1.94	1.98468e-05	0.000145314	Yes	down	Uncharacterized protein	Uncharacterized protein	0
AOL_s00078g144	40.1	31.03	49.29	12.2	12.79	16	161.41	40.14	13.6633	-1.94	5.95147e-07	6.54346e-06	Yes	down	Signal recognition particle subunit SRP14 (Signal recognition particle 14 kDa protein)	Signal recognition particle subunit SRP14	ENOG410XU6R(signal recognition particle 14kD protein)
AOL_s00215g159	32.75	43.75	40.84	11.49	12.16	16.29	157.28	39.1133	13.3133	-1.94	0.000453389	0.00218198	Yes	down	NET domain-containing protein	Transcription initiation factor TFIID subunit 14	COG5033(complex subunit (Rsc9))
AOL_s00004g430	1951.15	2426.88	772.5	833.56	291.44	629.91	6905.44	1716.84	584.97	-1.93	0.000566905	0.00264981	Yes	down	Uncharacterized protein	PH domain-containing protein	ENOG410ZXG4(Conserved hypothetical, protein)
AOL_s00117g44	120.85	77.7	63.71	35.43	28.38	25.96	352.03	87.42	29.9233	-1.92	1.99498e-06	1.93375e-05	Yes	down	Vesicular-fusion protein SEC18, EC 3.6.4.6	Vesicular-fusion protein SEC18	COG0464(Catalyzes the irreversible cleavage of the glycosidic bond in both 5'-methylthioadenosine (MTA) and S- adenosylhomocysteine (SAH AdoHcy) to adenine and the corresponding thioribose, 5'-methylthioribose and S-ribosylhomocysteine, respectively (By similarity))
AOL_s00004g635	88.98	83.31	78.14	32.02	27.39	26.36	336.2	83.4767	28.59	-1.92	8.17649e-11	1.98031e-09	Yes	down	Ubiquitin carboxyl-terminal hydrolase, EC 3.4.19.12	Ubiquitin carboxyl-terminal hydrolase	ENOG410XP96(ubiquitin thiolesterase activity)
AOL_s00054g434	33	30.7	35.58	10.28	8.95	14.77	133.28	33.0933	11.3333	-1.92	1.59519e-08	2.41631e-07	Yes	down	BZIP domain-containing protein	BZIP domain-containing protein	ENOG411299A(Transcription factor atf21); ENOG4111CH5(Transcription factor)
AOL_s00006g287	14.79	16.23	20.29	4.74	7.79	5.02	68.86	17.1033	5.85	-1.92	1.48061e-08	2.26192e-07	Yes	down	Uncharacterized protein	Uncharacterized protein	COG0025(Sodium hydrogen exchanger)
AOL_s00215g205	16.87	9.97	7.16	3.7	2.92	5.03	45.65	11.3333	3.88333	-1.92	0.000370146	0.00184392	Yes	down	Uncharacterized protein	Peroxisomal membrane protein PMP47A	ENOG410ZNC0(N(Alpha)-acetyltransferase 35, NatC auxiliary)
AOL_s00210g229	160.37	192.14	301.81	75.35	91.97	57.4	879.04	218.107	74.9067	-1.91	1.20879e-07	1.57248e-06	Yes	down	Chitinase, EC 3.2.1.14	Chitinase	COG3325(ChtBD1)
AOL_s00054g689	103.48	66.96	58.47	30.12	23.92	24.65	307.6	76.3033	26.23	-1.91	3.17167e-06	2.90125e-05	Yes	down	Uncharacterized protein	Charged multivesicular body protein 5	ENOG410XPDA(Charged multivesicular body protein)
AOL_s00117g62	23.1	12.53	8.8	4.83	7.42	3.02	59.7	14.81	5.09	-1.91	0.00118612	0.00495806	Yes	down	Uncharacterized protein	Uncharacterized protein	0
AOL_s00007g300	5.44	7.97	11.61	2.82	2.95	2.84	33.63	8.34	2.87	-1.91	9.6748e-06	7.71309e-05	Yes	down	MFS domain-containing protein	Lactose permease	ENOG410XNQK(amino acid)
AOL_s00083g151	383.77	595.64	413.28	146.35	188.35	145.48	1872.87	464.23	160.06	-1.9	7.35975e-08	9.87598e-07	Yes	down	Patatin-like phospholipase domain-containing protein, EC 3.1.1.-	Patatin-like phospholipase domain-containing protein	COG1752(LYR motif containing 5)
AOL_s00076g367	169.73	138.6	85.71	51.95	35.67	48.49	530.15	131.347	45.37	-1.9	6.79995e-05	0.000421729	Yes	down	Uncharacterized protein	Uncharacterized protein	0
AOL_s00043g366	118.05	173.25	80.03	42.36	43.66	42.11	499.46	123.777	42.71	-1.9	7.94038e-07	8.51899e-06	Yes	down	Tyrosinase, EC 1.14.18.1	Tyrosinase	ENOG4111G0U(Common central domain of tyrosinase); ENOG410ZDKU(tyrosinase); ENOG410YYAT(tyrosinase)
AOL_s00170g61	122.56	90.73	42.72	37.8	18.96	31.55	344.32	85.3367	29.4367	-1.9	0.000257396	0.00134727	Yes	down	Glyco_hydro_64 domain-containing protein	Glycoside hydrolase family 64 protein	ENOG41117B1(hydrolase); COG5498(Hydrolase)
AOL_s00083g405	40.94	62.61	61.58	17.68	23.35	15.96	222.12	55.0433	18.9967	-1.9	1.63021e-09	3.09919e-08	Yes	down	Importin subunit alpha	Importin subunit alpha	COG5064(importin subunit alpha)
AOL_s00054g267	36.08	42.27	21.58	13.1	12.49	8.9	134.42	33.31	11.4967	-1.9	3.39356e-06	3.07901e-05	Yes	down	MFS domain-containing protein	High affinity glucose transporter	ENOG410XNQK(Adds a myristoyl group to the N-terminal glycine residue of certain cellular proteins (By similarity))
AOL_s00079g409	6.9	4.99	11.12	1.51	3.89	2.53	30.94	7.67	2.64333	-1.9	0.000626321	0.00288082	Yes	down	Uncharacterized protein	Uncharacterized protein	0
AOL_s00215g234	1.75	1.21	2.23	0.82	0.74	0.23	6.98	1.73	0.596667	-1.9	0.00921805	0.0276634	Yes	down	Uncharacterized protein	Uncharacterized protein	ENOG410YTKX(-)
AOL_s00007g243	71.55	38.43	33.41	18.19	13.54	17.94	193.06	47.7967	16.5567	-1.89	1.54642e-05	0.00011752	Yes	down	D-arabinono-1,4-lactone oxidase, ALO, EC 1.1.3.37 (L-galactono-gamma-lactone oxidase)	D-arabinono-1,4-lactone oxidase	COG0277(Ring finger protein)
AOL_s00075g30	7.93	9.69	13.65	3.81	3.7	3.31	42.09	10.4233	3.60667	-1.89	4.82505e-07	5.43776e-06	Yes	down	MFS domain-containing protein	Galactose-proton symport	ENOG410XNQK(-)
AOL_s00081g155	101.58	75.18	33.93	29.57	24.03	19.61	283.9	70.23	24.4033	-1.88	0.00039647	0.00195436	Yes	down	Stress-response A/B barrel domain-containing protein	Stress-response A/B barrel domain-containing protein	ENOG4111VFK(stress responsive A B Barrel)
AOL_s00054g207	85.18	95.18	89.7	32.22	30.02	31.86	364.16	90.02	31.3667	-1.87	2.2915e-11	6.00561e-10	Yes	down	Uncharacterized protein	Putative vacuolar amino acid transporter YPQ3	ENOG4111FM2(Xenotropic and polytropic retrovirus receptor 1)
AOL_s00007g96	52.7	42.25	72.78	17.48	17.7	23.33	226.24	55.91	19.5033	-1.87	2.49889e-08	3.62541e-07	Yes	down	Uncharacterized protein	Uncharacterized protein	0
AOL_s00076g667	49.67	38.55	53.62	17.98	20.28	11.09	191.19	47.28	16.45	-1.87	1.50356e-06	1.49803e-05	Yes	down	Uncharacterized protein	Vacuolar import and degradation protein	COG5073(GID complex subunit 4, VID24 homolog (S. cerevisiae))
AOL_s00004g415	696.01	821.5	714.41	258.31	275.19	245.64	3011.06	743.973	259.713	-1.86	2.73113e-12	7.79811e-11	Yes	down	SH3 domain-containing protein	SH3 domain-containing protein	COG2930(SH3 domain containing, Ysc84-like 1 (S. cerevisiae))
AOL_s00140g75	21.78	26.17	35.47	6.26	9.21	13.67	112.56	27.8067	9.71333	-1.86	3.88861e-07	4.46749e-06	Yes	down	Uncharacterized protein	Uncharacterized protein	0
AOL_s00215g250	15.73	11.67	15.09	5.65	4.69	4.51	57.34	14.1633	4.95	-1.86	1.87792e-07	2.32773e-06	Yes	down	Uncharacterized protein	Uncharacterized protein	ENOG4111FVM(-)
AOL_s00215g684	720.52	566.22	284.49	269.74	116.13	165.63	2122.73	523.743	183.833	-1.85	0.000419781	0.00204112	Yes	down	G domain-containing protein	G domain-containing protein	ENOG410YC2Z(zinc finger protein); ENOG410YKJ0(-); ENOG410YEY7(-); ENOG410XPM5(TAF5-like RNA polymerase II, p300 CBP-associated factor (PCAF)-associated factor)
AOL_s00083g287	121.42	124.06	72.92	39.82	36.72	35.05	429.99	106.133	37.1967	-1.85	2.32025e-07	2.83413e-06	Yes	down	Mannan endo-1,6-alpha-mannosidase, EC 3.2.1.101	Mannan endo-1,6-alpha-mannosidase	ENOG410XTMT(nag kinase)
AOL_s00078g333	28.1	24.25	26.61	8.17	9.33	10.22	106.68	26.32	9.24	-1.85	1.94947e-08	2.91344e-07	Yes	down	Uncharacterized protein	Uncharacterized protein	0
AOL_s00188g119	11.59	7.2	10.38	3.13	3.8	3.31	39.41	9.72333	3.41333	-1.85	2.7371e-07	3.28341e-06	Yes	down	Uncharacterized protein	Uncharacterized protein	ENOG4111PJ8(-)
AOL_s00215g906	5.77	8.2	3.28	2.42	1.29	2.35	23.31	5.75	2.02	-1.85	0.000963764	0.00416599	Yes	down	Uncharacterized protein	Plasma membrane protein	ENOG410Y9D5(integral membrane protein); ENOG4111AT0(plasma membrane protein); ENOG410YCPC(-); ENOG410YF8V(integral membrane protein); ENOG410YHSJ(integral membrane protein); ENOG4110TZ7(-); ENOG410YEEA(-); ENOG410YHVJ(-); ENOG4111JR4(-); ENOG4111RNB(integral membrane protein)
AOL_s00193g130	73.59	84.11	120.8	25.8	35.97	36.43	376.7	92.8333	32.7333	-1.84	2.92093e-09	5.33831e-08	Yes	down	Uncharacterized protein	Uncharacterized protein	0
AOL_s00112g72	1.39	2.16	3.05	0.87	0.74	0.71	8.92	2.2	0.773333	-1.84	0.000236776	0.00124989	Yes	down	Clr5 domain-containing protein	Clr5 domain-containing protein	COG0666(Conserved hypothetical, protein); ENOG410YPFM(Ankyrin repeat)
AOL_s00004g288	23.22	34.01	22.96	9.29	8.68	10.39	108.55	26.73	9.45333	-1.83	0.000106387	0.000621829	Yes	down	Uncharacterized protein	Short-chain dehydrogenase/reductase-like protein SDR	COG1028(Dehydrogenase reductase)
AOL_s00006g271	9.18	10.72	9.92	3.06	2.92	4.54	40.34	9.94	3.50667	-1.83	6.79881e-10	1.4065e-08	Yes	down	PKS_ER domain-containing protein	Alcohol dehydrogenase	COG1064(alcohol dehydrogenase)
AOL_s00006g320	4.21	4.56	6.57	1.81	1.85	1.76	20.76	5.11333	1.80667	-1.83	2.79794e-06	2.5939e-05	Yes	down	Uncharacterized protein	Glycosyltransferase 2	ENOG410Y9MH(-)
AOL_s00007g437	6.18	6.38	2.26	1.64	1.58	2.01	20.05	4.94	1.74333	-1.83	0.000336422	0.00170182	Yes	down	Uncharacterized protein	High-temperature-induced dauer-formation protein-domain-containing protein	ENOG410XPB2(HID1 domain containing)
AOL_s00054g266	1.82	2.01	1.81	0.71	0.67	0.61	7.63	1.88	0.663333	-1.83	1.73751e-05	0.000130385	Yes	down	UBC core domain-containing protein	UBC core domain-containing protein	ENOG410XP8C(ubiquitin-conjugating enzyme); COG5092(Adds a myristoyl group to the N-terminal glycine residue of certain cellular proteins (By similarity)); COG5078(Adds a myristoyl group to the N-terminal glycine residue of certain cellular proteins (By similarity))
AOL_s00054g563	2.23	1.35	1.97	0.64	0.51	0.81	7.51	1.85	0.653333	-1.83	0.00766351	0.0236985	Yes	down	Uncharacterized protein	Nineteen complex-related protein 2-domain-containing protein	ENOG41128SJ(Conserved hypothetical, protein); ENOG4111HJQ(Conserved hypothetical, protein)
AOL_s00173g145	0.68	1.56	1.41	0.49	0.47	0.33	4.94	1.21667	0.43	-1.83	0.00422755	0.0146044	Yes	down	Uncharacterized protein	Uncharacterized protein	0
AOL_s00075g153	15.5	18.11	15.33	4.45	7.06	5.82	66.27	16.3133	5.77667	-1.82	1.61233e-10	3.7427e-09	Yes	down	Chitin synthase, EC 2.4.1.16	Chitin synthase	COG1215(PHOsphatase)
AOL_s00007g514	17.83	12.21	12.47	4.85	5.69	4.51	57.56	14.17	5.01667	-1.82	1.2349e-07	1.60179e-06	Yes	down	Uncharacterized protein	Uncharacterized protein	ENOG410Y49U(-)
AOL_s00080g71	13.86	21.65	22.89	6.71	6.91	7.19	79.21	19.4667	6.93667	-1.81	1.13388e-08	1.80311e-07	Yes	down	Uncharacterized protein	SsDNA endodeoxyribonuclease	ENOG410YHQU(RAD1 homolog (S. pombe))
AOL_s00007g290	5.73	4.48	3.82	1.65	1.36	1.99	19.03	4.67667	1.66667	-1.81	0.000243565	0.00128194	Yes	down	Peptidase_M14 domain-containing protein	Secreted carboxypeptidase McpA	COG2866(metallocarboxypeptidase activity)
AOL_s00004g552	77.8	61.5	36.02	21.08	19.96	21.58	237.94	58.44	20.8733	-1.8	2.74289e-06	2.55612e-05	Yes	down	26S proteasome regulatory subunit RPN1	26S proteasome regulatory subunit RPN1	COG5110(26s proteasome regulatory subunit)
AOL_s00079g489	28.65	28.8	27.82	8.34	10.7	11.46	115.77	28.4233	10.1667	-1.8	6.95238e-10	1.42182e-08	Yes	down	Sugar phosphate phosphatase, EC 3.1.3.-	Sugar phosphate phosphatase	ENOG410XPAF(Chromosome 6 open reading frame 211); COG0639(Chromosome 6 open reading frame 211)
AOL_s00215g884	24.58	31.38	9.98	7.26	7.4	8.88	89.48	21.98	7.84667	-1.8	8.60776e-05	0.00051838	Yes	down	SEC7 domain-containing protein	SEC7 domain-containing protein	COG5307(Dehydrogenase)
AOL_s00006g159	6.45	4.99	5.06	1.39	2.29	2.21	22.39	5.5	1.96333	-1.8	6.37545e-08	8.69884e-07	Yes	down	HTH La-type RNA-binding domain-containing protein	HTH La-type RNA-binding domain-containing protein	COG5193(La ribonucleoprotein domain family member); COG5193(La ribonucleoprotein domain family member)
AOL_s00169g231	30.74	35.01	46.96	14.83	16.39	9.17	153.1	37.57	13.4633	-1.79	2.43314e-06	2.2962e-05	Yes	down	MFS domain-containing protein	Lactose permease	ENOG410XNQK(Transporter)
AOL_s00078g151	2.14	3.29	2.79	0.91	1.07	0.97	11.17	2.74	0.983333	-1.79	9.88439e-06	7.85216e-05	Yes	down	ATP-dependent DNA helicase, EC 3.6.4.12	ATP-dependent DNA helicase	COG1111(Fungal domain of unknown function (DUF1746))
AOL_s00004g374	161.68	128.01	142.15	48	46.13	61.29	587.26	143.947	51.8067	-1.78	6.83976e-10	1.41069e-08	Yes	down	Uncharacterized protein	Membrane protein TMS1	ENOG410XP7K(serine incorporator)
AOL_s00081g37	50.33	63.96	49.28	20.7	19.79	18.35	222.41	54.5233	19.6133	-1.78	5.78971e-09	9.85574e-08	Yes	down	Zn(2)-C6 fungal-type domain-containing protein	Zn(2)-C6 fungal-type domain-containing protein	ENOG410Y9SG(Transcription factor); ENOG410XQ56(Transcription factor); ENOG410Y9CN(Fungal_trans)
AOL_s00080g307	57.08	40.63	38.88	18.38	16.7	13.98	185.65	45.53	16.3533	-1.78	8.94391e-07	9.4482e-06	Yes	down	RRM domain-containing protein	RRM domain-containing protein	ENOG4111N9B(RNA binding motif protein 42)
AOL_s00083g461	25.74	23.55	50.28	10.33	11.59	13.93	135.42	33.19	11.95	-1.78	8.61875e-06	6.94551e-05	Yes	down	Uncharacterized protein	RNA-processing protein, HAT helix	COG5191(UTP6, small subunit (SSU) processome component, homolog (yeast))
AOL_s00173g37	11.32	11.06	8.14	4.3	2.73	3.94	41.49	10.1733	3.65667	-1.78	6.68455e-05	0.000415148	Yes	down	Uncharacterized protein	Satratoxin biosynthesis SC1 cluster protein 4	ENOG4111KPT(-); ENOG410Y9D5(integral membrane protein); ENOG410Y0UZ(Conserved hypothetical, protein)
AOL_s00193g131	6	7.36	9.43	2.21	2.91	3.07	30.98	7.59667	2.73	-1.78	1.07505e-09	2.13504e-08	Yes	down	Uncharacterized protein	Uncharacterized protein	0
AOL_s00097g439	98.89	137.27	102.02	37.12	43.44	41.47	460.21	112.727	40.6767	-1.77	1.01242e-10	2.43227e-09	Yes	down	Uncharacterized protein	Uncharacterized protein	ENOG41128DX(-); ENOG41123UR(-)
AOL_s00080g382	9.79	15.76	16.66	5.39	5.73	4.11	57.44	14.07	5.07667	-1.77	3.92055e-06	3.47254e-05	Yes	down	C2H2-type domain-containing protein	C2H2-type domain-containing protein	ENOG410YG3W(ZnF_C2H2); ENOG4111H3S(ZnF_C2H2)
AOL_s00043g390	2.89	3.65	6.28	1.48	1.35	1.8	17.45	4.27333	1.54333	-1.77	0.00310793	0.0112725	Yes	down	Uncharacterized protein	Uncharacterized protein	0
AOL_s00083g201	2302.68	2583.75	1168.02	825.88	542.36	829.16	8251.85	2018.15	732.467	-1.76	2.28521e-05	0.0001651	Yes	down	Uncharacterized protein	Uncharacterized protein	0
AOL_s00076g126	1631.09	2036.85	1365.37	774.64	378.93	672.95	6859.83	1677.77	608.84	-1.76	9.22512e-06	7.37635e-05	Yes	down	Uncharacterized protein	Frag1/DRAM/Sfk1 family-domain-containing protein	ENOG4111GUA(Conserved hypothetical, protein)
AOL_s00110g122	48.93	36.57	42.41	15.84	13.72	16.85	174.32	42.6367	15.47	-1.76	1.27552e-08	1.97905e-07	Yes	down	GDP-Man:Man(3)GlcNAc(2)-PP-Dol alpha-1,2-mannosyltransferase, EC 2.4.1.131	Asparagine-linked glycosylation protein 11	COG0438(60Kd inner membrane protein)
AOL_s00173g249	24.15	36	26.05	10.7	10.48	10.08	117.46	28.7333	10.42	-1.76	6.89517e-10	1.41335e-08	Yes	down	Ras-GAP domain-containing protein	GTPase activating protein	ENOG410XPU1(GTPase Activating protein)
AOL_s00169g272	8.64	18.56	19.13	6.09	5.7	4.98	63.1	15.4433	5.59	-1.76	0.000104324	0.000611772	Yes	down	Uncharacterized protein	DLH domain-containing protein	COG1073(-)
AOL_s00170g97	242.85	203.61	364.23	91.84	109.4	93.41	1105.34	270.23	98.2167	-1.75	1.42644e-07	1.829e-06	Yes	down	DLH domain-containing protein	DLH domain-containing protein	COG0412(Domain of unknown function (DUF3425))
AOL_s00076g633	68.49	41.14	31.89	15.5	17.14	18.77	192.93	47.1733	17.1367	-1.75	9.08915e-06	7.27865e-05	Yes	down	Homeobox domain-containing protein	Homeobox domain-containing protein	ENOG410XV7H(homeobox transcription factor); ENOG410XQ3R(homeobox-leucine zipper protein)
AOL_s00078g146	35.33	27.59	30.1	12.41	9.86	11.54	126.83	31.0067	11.27	-1.75	2.92568e-08	4.21722e-07	Yes	down	AAA domain-containing protein	Activator 1 41 kDa subunit	COG0470(Fungal domain of unknown function (DUF1746))
AOL_s00006g36	249.38	177.33	131.07	69.15	59.68	74.78	761.39	185.927	67.87	-1.74	3.03311e-06	2.79165e-05	Yes	down	Uncharacterized protein	Stress response RCI peptide	ENOG4111Z7H(stress response RCI peptide); ENOG41116ES(Pfam:UPF0057)
AOL_s00006g158	146.65	141.61	68.8	47.99	43.98	38.21	487.24	119.02	43.3933	-1.74	1.82738e-05	0.000135798	Yes	down	Protein transport protein SFT2	Protein transport protein SFT2	COG5102(SFT2 domain containing)
AOL_s00054g428	84.3	54.21	29.37	20.58	20.32	20.38	229.16	55.96	20.4267	-1.74	0.000117441	0.000675832	Yes	down	Uncharacterized protein	Lung seven transmembrane receptor-domain-containing protein	ENOG410XS1Q(Transmembrane protein 87A)
AOL_s00078g155	27.6	27.08	46.8	13.77	13.74	9.5	138.49	33.8267	12.3367	-1.74	6.06509e-06	5.11838e-05	Yes	down	Protein phosphatase methylesterase 1, PME-1, EC 3.1.1.-	Protein phosphatase methylesterase 1	COG0596(-)
AOL_s00054g585	40.56	32.05	22.7	10.77	11.76	12.22	130.06	31.77	11.5833	-1.74	1.22796e-06	1.24992e-05	Yes	down	Uncharacterized protein	ADP-ribosylation factor-binding protein GGA2	ENOG410Y26G(gamma adaptin ear containing, arf binding protein)
AOL_s00173g119	15.02	17.67	9.71	4.66	5.27	5.56	57.89	14.1333	5.16333	-1.74	7.59351e-07	8.17629e-06	Yes	down	VPS9 domain-containing protein	Guanine nucleotide exchange factor Vps9	ENOG410YGAZ(-)
AOL_s00080g130	4.86	5.86	13.98	1.7	3.72	3.59	33.71	8.23333	3.00333	-1.74	0.000788281	0.00351716	Yes	down	Uncharacterized protein	Histidine kinase	ENOG410XNMH(Has an important function as a repair enzyme for proteins that have been inactivated by oxidation. Catalyzes the reversible oxidation-reduction of methionine sulfoxide in proteins to methionine (By similarity))
AOL_s00004g308	7.93	7.19	6.82	2.73	1.69	3.59	29.95	7.31333	2.67	-1.74	0.000109135	0.000635816	Yes	down	Uncharacterized protein	Tubulin-tyrosine ligase	ENOG410XQDM(-)
AOL_s00054g657	4.01	6.02	3.47	1.27	1.9	1.76	18.43	4.5	1.64333	-1.74	6.56374e-05	0.000409352	Yes	down	Uncharacterized protein	Microtubule associated-domain-containing protein	ENOG41100EJ(spindle-pole body protein)
AOL_s00173g180	946.03	1061.33	839.18	367.24	329.98	345.21	3888.97	948.847	347.477	-1.73	1.43057e-06	1.43169e-05	Yes	down	Calponin-homology (CH) domain-containing protein	Calponin domain-containing protein	COG5199(Calponin)
AOL_s00075g85	178.92	229.17	142.55	73.95	50.71	76.71	752.01	183.547	67.1233	-1.73	6.01671e-06	5.08235e-05	Yes	down	Uncharacterized protein	Pre-mRNA-splicing factor SPF27	ENOG41101IB(Breast carcinoma amplified sequence 2)
AOL_s00112g62	26.01	27.28	27.53	9.24	9.47	10.86	110.39	26.94	9.85667	-1.73	9.99186e-11	2.40693e-09	Yes	down	Uncharacterized protein	Ribosomal protein L24E	ENOG410XQGN(Conserved hypothetical, protein)
AOL_s00006g292	10.77	13.6	24.88	4.88	8.15	5	67.28	16.4167	6.01	-1.73	2.71804e-05	0.000192025	Yes	down	Uncharacterized protein	Respiration factor 2	COG5048(pH-response regulator protein palH RIM21)
AOL_s00076g555	5.85	6.37	9.99	2.4	3.7	2.04	30.35	7.40333	2.71333	-1.73	0.0163476	0.0442455	Yes	down	Tautomerase_3 domain-containing protein	4-oxalocrotonate tautomerase	ENOG411267I(-); ENOG4110XBG(-)
AOL_s00054g706	738.03	658.63	257	273.94	130.25	204.82	2262.67	551.22	203.003	-1.72	0.000719606	0.00326618	Yes	down	Vacuolar calcium ion transporter	Vacuolar calcium ion transporter	COG0387(TPR/MLP1/MLP2-like protein)
AOL_s00109g125	22.99	39.38	42.07	10	14.08	14.3	142.82	34.8133	12.7933	-1.72	0.000101046	0.000594894	Yes	down	GPI inositol-deacylase, EC 3.1.-.-	GPI inositol-deacylase	ENOG410YD9N(post-GPI attachment to proteins 1)
AOL_s00112g60	24.91	31.65	30.32	8.92	11.9	11.14	118.84	28.96	10.6533	-1.72	7.00332e-11	1.70541e-09	Yes	down	Uncharacterized protein	Spermine/spermidine synthase	ENOG410XR8H(Spermine spermidine synthase family protein)
AOL_s00193g187	16.6	17.14	20.73	5.59	7.27	7.15	74.48	18.1567	6.67	-1.72	6.8682e-11	1.67708e-09	Yes	down	Fibronectin type-III domain-containing protein	Fibronectin type-III domain-containing protein	ENOG410YHB9(Fibronectin type iii domain protein)
AOL_s00210g143	15.97	22.02	13.01	6.45	4.62	7.66	69.73	17	6.24333	-1.72	3.38021e-06	3.07002e-05	Yes	down	Chitin synthase, EC 2.4.1.16	Chitin synthase	COG1215(DNA repair protein Rad26)
AOL_s00043g340	17.09	20.18	13.52	5.51	7.26	5.89	69.45	16.93	6.22	-1.72	2.2511e-06	2.1425e-05	Yes	down	Uncharacterized protein	Uncharacterized protein	ENOG410YD50(-)
AOL_s00083g96	6.76	5.89	11.23	2.57	3.14	3.07	32.66	7.96	2.92667	-1.72	3.77299e-07	4.35648e-06	Yes	down	Alpha-galactosidase, EC 3.2.1.22 (Melibiase)	Alpha-galactosidase	ENOG410XPF1(alpha-galactosidase)
AOL_s00006g526	6.31	1.49	5.09	1.3	2.02	1.42	17.63	4.29667	1.58	-1.72	0.00106537	0.004521	Yes	down	Methyltransf_2 domain-containing protein	O-methyltransferase A	ENOG410ZVN8(O-methyltransferase); ENOG410XS7T(O-methyltransferase)
AOL_s00215g839	2679.38	2206.1	1399.53	877.77	637.88	805.88	8606.54	2095	773.843	-1.71	5.20042e-06	4.45601e-05	Yes	down	DUF4097 domain-containing protein	Uncharacterized protein	ENOG410XTVY(Conserved hypothetical, protein)
AOL_s00079g350	393.15	480.71	438.88	163.04	152.55	168.78	1797.11	437.58	161.457	-1.71	2.92014e-13	9.32048e-12	Yes	down	BZIP domain-containing protein	Transcription factor that binds to CRE motif	ENOG4111XQR(complex is a palmitoyltransferase specific for Ras proteins. Palmitoylates RAS2, which is required for its proper plasma membrane localization)
AOL_s00054g87	159.79	148.29	73.76	58.05	36.8	46.26	522.95	127.28	47.0367	-1.71	8.5344e-05	0.000515351	Yes	down	Phosphoacetylglucosamine mutase, PAGM, EC 5.4.2.3 (Acetylglucosamine phosphomutase) (N-acetylglucosamine-phosphate mutase)	Phosphoacetylglucosamine mutase	COG1109(Catalyzes the conversion of glucosamine-6-phosphate to glucosamine-1-phosphate (By similarity))
AOL_s00043g48	16.88	14.92	20.01	5.34	8.63	5.14	70.92	17.27	6.37	-1.71	8.96157e-07	9.45567e-06	Yes	down	F-box domain-containing protein	F-box domain-containing protein	0
AOL_s00080g111	9.16	12.56	10.15	3.5	3.44	4.84	43.65	10.6233	3.92667	-1.71	2.00385e-07	2.46672e-06	Yes	down	3-hydroxy-3-methylglutaryl coenzyme A reductase, HMG-CoA reductase, EC 1.1.1.34	3-hydroxy-3-methylglutaryl coenzyme A reductase	COG1257()-reductase)
AOL_s00078g157	1.23	1.26	1.82	0.52	0.5	0.57	5.9	1.43667	0.53	-1.71	2.21123e-05	0.000160582	Yes	down	Uncharacterized protein	Related to helicases of the Snf2/Rad54 family	ENOG410XNUT(-)
AOL_s00097g284	153.56	106.03	218.32	57.71	64	55.62	655.24	159.303	59.11	-1.7	1.51357e-06	1.50632e-05	Yes	down	Uncharacterized protein	Iron reductase domain protein	ENOG4111GYP(hydrolase family 16)
AOL_s00054g88	68.71	36.16	30.08	13.6	18.6	17.71	184.86	44.9833	16.6367	-1.7	6.41019e-05	0.000401176	Yes	down	2-dehydropantoate 2-reductase, EC 1.1.1.169 (Ketopantoate reductase)	2-dehydropantoate 2-reductase	COG1893(Catalyzes the NADPH-dependent reduction of ketopantoate into pantoic acid (By similarity))
AOL_s00076g22	39.75	47.64	39.91	14.66	15.47	17.02	174.45	42.4333	15.7167	-1.7	2.85187e-12	8.11694e-11	Yes	down	Fungal_trans domain-containing protein	Zn(2)-C6 fungal-type domain-containing protein	ENOG410YMX7(transcriptional regulatory protein); ENOG410XTI3(fungal specific transcription factor)
AOL_s00215g48	9.61	15.22	4.25	2.96	4.56	3.25	39.85	9.69333	3.59	-1.7	0.00110095	0.00464553	Yes	down	Uncharacterized protein	Light-sensor Protein kinase	COG4251(red, far-red light phototransduction)
AOL_s00007g15	6.91	4.52	3.79	2	2.38	1.25	20.85	5.07333	1.87667	-1.7	0.000238968	0.00125998	Yes	down	Uncharacterized protein	Putative cell wall anchored protein	ENOG4110CV9(Phosphoglycerate mutase); ENOG410YBCK(Phosphoglycerate mutase); ENOG41118RT(-); ENOG41110F2(-)
AOL_s00054g515	2.69	2.71	4.74	0.92	1.64	1.19	13.89	3.38	1.25	-1.7	0.00200565	0.00774276	Yes	down	CAP10 domain-containing protein	CAP10 domain-containing protein	ENOG410XT5U(KDEL (Lys-Asp-Glu-Leu) containing); ENOG4110W1N(Pfam:DUF821)
AOL_s00054g152	367.68	543.89	457.38	152.41	188.08	167.5	1876.94	456.317	169.33	-1.69	2.02539e-11	5.32379e-10	Yes	down	AAA domain-containing protein	AAA domain-containing protein	COG0465(-)
AOL_s00081g170	158.3	163.57	216.31	68.54	57.58	73.93	738.23	179.393	66.6833	-1.69	6.02104e-09	1.023e-07	Yes	down	Uncharacterized protein	Uncharacterized protein	0
AOL_s00079g361	75.78	94.47	46.59	24.29	24.89	31.43	297.45	72.28	26.87	-1.69	2.45951e-06	2.31375e-05	Yes	down	Citrate synthase	Citrate synthase	COG0372(citrate synthase)
AOL_s00079g64	36.7	27.52	25.97	9.74	10.06	13.73	123.72	30.0633	11.1767	-1.69	3.33927e-07	3.92155e-06	Yes	down	Zn(2)-C6 fungal-type domain-containing protein	Zn(2)-C6 fungal-type domain-containing protein	ENOG410Z4M5(Fungal Zn(2)-Cys(6) binuclear cluster domain); ENOG410YVH2(-); ENOG410YJZI(-); ENOG410Z468(-); ENOG4111QGK(-); ENOG410YD5R(-); ENOG411137R(-); ENOG410YNBH(GAL4); ENOG4111A43(Fungal Zn(2)-Cys(6) binuclear cluster domain)
AOL_s00097g328	13.04	16.53	10.01	4.68	6.96	3.07	54.29	13.1933	4.90333	-1.69	0.000280436	0.00145027	Yes	down	Amidohydro-rel domain-containing protein	TIM barrel metal-dependent hydrolase	COG3618(mannan polymerase complexes MNN9 subunit)
AOL_s00043g675	3.01	3.76	3.38	0.92	1.66	1.2	13.93	3.38333	1.26	-1.69	1.25727e-06	1.27684e-05	Yes	down	Uncharacterized protein	CAMK protein kinase	ENOG410YA63(ribulose-phosphate 3-epimerase activity)
AOL_s00078g139	285.85	232.08	376.07	104.28	125.89	103.45	1227.62	298	111.207	-1.68	5.03556e-07	5.66073e-06	Yes	down	Uncharacterized protein	Pal1 cell morphology	ENOG4111Z1E(Conserved hypothetical, protein); ENOG410YZU2(Pal1 cell morphology protein)
AOL_s00004g218	331.46	284.2	255.8	104.99	95.64	124.5	1196.59	290.487	108.377	-1.68	7.34778e-09	1.22058e-07	Yes	down	TGc domain-containing protein	Related to PNG1-protein with de-N-glycosylation function (N-glycanase)	ENOG410XP69(Specifically deglycosylates the denatured form of N- linked glycoproteins in the cytoplasm and assists their proteasome-mediated degradation. Cleaves the beta-aspartyl- glucosamine (GlcNAc) of the glycan and the amide side chain of Asn, converting Asn to Asp. Prefers proteins containing high- mannose over those bearing complex type oligosaccharides. Can recognize misfolded proteins in…
AOL_s00078g438	95.26	115.58	116.42	38.8	45.52	37.85	449.43	109.087	40.7233	-1.68	4.58797e-10	9.78584e-09	Yes	down	DUF1752 domain-containing protein	Uncharacterized protein	ENOG410XUM3(-); ENOG410YMIB(-)
AOL_s00043g175	103.79	85.12	131.27	32.56	34.52	52.35	439.61	106.727	39.81	-1.68	2.05666e-07	2.52825e-06	Yes	down	Uncharacterized protein	DUF676 domain-containing protein	ENOG410ZQ6J(lipase activity); ENOG410YD5K(lipase serine esterase); ENOG410YF59(Putative serine esterase (DUF676))
AOL_s00004g307	94.97	69.49	105.45	27.14	36.03	37.58	370.66	89.97	33.5833	-1.68	4.68153e-08	6.55782e-07	Yes	down	SurE domain-containing protein	SurE domain-containing protein	ENOG410XQDM(-)
AOL_s00054g770	139.62	161.06	114.66	54.87	51.96	48.55	570.72	138.447	51.7933	-1.67	7.1602e-09	1.19163e-07	Yes	down	Gamma-glutamylcyclotransferase, EC 4.3.2.9	Gamma-glutamylcyclotransferase	ENOG4111PDB(gliotoxin biosynthesis protein GliK)
AOL_s00083g37	94.26	123.29	43.11	36.73	36.34	24.45	358.18	86.8867	32.5067	-1.67	0.000484724	0.00231657	Yes	down	Tyrosinase_Cu-bd domain-containing protein	Tyrosinase	ENOG410ZDKU(-); ENOG410ZJM1(Common central domain of tyrosinase)
AOL_s00110g128	10.51	11.97	8.92	3.25	3.76	4.73	43.14	10.4667	3.91333	-1.67	8.50341e-06	6.87155e-05	Yes	down	Uncharacterized protein	N-acetyltransferase O1 (Establishment of cohesion protein 1)	ENOG410XTJX(exportin)
AOL_s00080g251	20.2	14.97	10.66	5.04	6.79	5.4	63.06	15.2767	5.74333	-1.66	1.18514e-06	1.21185e-05	Yes	down	N-acetyltransferase domain-containing protein	GNAT family N-acetyltransferase	ENOG4111FRC(acetyltransferase); ENOG410ZRM2(Acetyltransferase (GNAT) family)
AOL_s00043g632	11.81	9.79	5.76	2.97	3.35	3.97	37.65	9.12	3.43	-1.66	0.000284859	0.0014707	Yes	down	Uncharacterized protein	Coiled-coil domain-containing protein 174	ENOG4111TEB(conserved hypothetical protein)
AOL_s00097g336	1247.51	1963.91	3275.81	738.33	1106.43	599.06	8931.05	2162.41	814.607	-1.65	9.54677e-05	0.00056653	Yes	down	Uncharacterized protein	NAD binding Rossmann fold oxidoreductase	COG0673(emopamil binding protein (sterol isomerase))
AOL_s00173g250	199.37	288.94	102.9	102.45	63.46	57.03	814.15	197.07	74.3133	-1.65	0.000576766	0.00269027	Yes	down	Uncharacterized protein	Metallo-beta-lactamase superfamily protein	ENOG4111GPS(Conserved hypothetical, protein)
AOL_s00006g244	157.82	231.01	93.94	65.98	43.95	72.23	664.93	160.923	60.72	-1.65	5.63954e-05	0.000358978	Yes	down	Uncharacterized protein	Aliphatic nitrilase protein	ENOG410ZYZN(Conserved hypothetical, protein)
AOL_s00078g58	147.01	164.31	130.5	49.77	56.35	60.64	608.58	147.273	55.5867	-1.65	0.0036506	0.0129517	Yes	down	ENTH domain-containing protein	EH domain binding protein epsin 2	ENOG410XSM0(Clathrin interactor 1)
AOL_s00078g246	47.9	39.59	26.76	17.5	13.48	12.1	157.33	38.0833	14.36	-1.65	2.28321e-05	0.00016509	Yes	down	AAA domain-containing protein	26S protease regulatory subunit 7	COG1222(translation initiation factor)
AOL_s00054g820	19.88	18.02	13.92	6.19	8.05	5.34	71.4	17.2733	6.52667	-1.65	2.22717e-06	2.12198e-05	Yes	down	EXS domain-containing protein	EXS domain-containing protein	COG5409(protein required for cell viability Rrp17)
AOL_s00007g132	6.26	5.46	6.75	1.93	1.6	3.45	25.45	6.15667	2.32667	-1.65	5.41917e-05	0.000346432	Yes	down	Uncharacterized protein	Uncharacterized protein	0
AOL_s00007g282	2.85	2.58	3.66	0.94	1.18	1.31	12.52	3.03	1.14333	-1.65	0.000838072	0.00370601	Yes	down	Uncharacterized protein	Uncharacterized protein	ENOG41125WS(Conserved hypothetical, protein)
AOL_s00097g368	2.13	4.25	1.93	1.07	0.91	1.15	11.44	2.77	1.04333	-1.65	0.0126664	0.0358455	Yes	down	Uncharacterized protein	acidPPc domain-containing protein	0
AOL_s00075g166	118.78	82.39	77.76	36.24	31.22	38.19	384.58	92.9767	35.2167	-1.64	5.95259e-07	6.54346e-06	Yes	down	FAD-binding PCMH-type domain-containing protein	Delta(24)-sterol reductase	COG0277(DUF907 domain protein)
AOL_s00215g196	15.83	13.77	15.82	6.5	6.5	4.19	62.61	15.14	5.73	-1.64	2.62239e-05	0.000185855	Yes	down	TFIIS N-terminal domain-containing protein	Transcription factor iws1	COG5139(IWS1 homolog (S. cerevisiae))
AOL_s00004g235	13.02	15.06	5.39	3.73	3.33	5.61	46.14	11.1567	4.22333	-1.64	0.000284433	0.00146935	Yes	down	1-phosphatidylinositol-3-phosphate 5-kinase, EC 2.7.1.150	1-phosphatidylinositol-3-phosphate 5-kinase	COG0459(Prevents misfolding and promotes the refolding and proper assembly of unfolded polypeptides generated under stress conditions (By similarity))
AOL_s00210g111	6.84	10.12	7.35	2.85	2.92	3.44	33.52	8.10333	3.07	-1.64	3.17315e-07	3.74616e-06	Yes	down	FHA domain-containing protein	FHA domain-containing protein	ENOG410XT6P(transcription factor Tos4)
AOL_s00173g92	5.01	6.32	4.72	1.65	1.96	2.48	22.14	5.35	2.03	-1.64	2.62164e-05	0.000185855	Yes	down	CCR4-NOT transcription complex subunit 11	CCR4-NOT transcription complex subunit 11	ENOG410XPKT(chromosome 2 open reading frame 29)
AOL_s00193g96	2.46	3.06	3.12	1.09	0.91	1.27	11.91	2.88	1.09	-1.64	6.37331e-05	0.000399427	Yes	down	Uncharacterized protein	FYVE zinc finger protein	ENOG4111UVS(FYVE zinc finger protein)
AOL_s00007g454	74.52	76.99	190.4	34.68	56.46	38.78	471.83	113.97	43.3067	-1.63	0.000249502	0.0013101	Yes	down	DUF4048 domain-containing protein	DUF4048 domain-containing protein (Fragment)	ENOG4111Y6X(Conserved hypothetical, protein); ENOG410XP9G(Conserved hypothetical, protein)
AOL_s00004g582	111.44	98.63	55.2	33.23	24.52	43.29	366.31	88.4233	33.68	-1.63	5.2052e-05	0.000336119	Yes	down	Amidase, EC 3.5.1.4	Amidase	COG0154(JAZF zinc finger 1)
AOL_s00215g200	88.74	114.41	31.59	29.44	28.04	31.88	324.1	78.2467	29.7867	-1.63	0.000870304	0.00382207	Yes	down	AMP-binding domain-containing protein	Long-chain-fatty-acid-- ligase faa2	COG1022(WD repeat and HMG-box DNA binding protein 1)
AOL_s00215g71	57.78	58.38	23.54	19.76	14.17	19.18	192.81	46.5667	17.7033	-1.63	0.0002216	0.00118024	Yes	down	BUD22 domain-containing protein	BUD22 domain-containing protein	ENOG41121P9(Cellular morphogenesis protein)
AOL_s00140g15	29.71	30.57	49.39	15.55	16.67	9.54	151.43	36.5567	13.92	-1.63	2.54586e-05	0.000181149	Yes	down	MFS domain-containing protein	Putative efflux pump kojT	COG0477(chitinase); ENOG411119N(Transcription factor); ENOG4110DDB(Transcription factor)
AOL_s00006g357	17.17	16.46	8.52	4.43	6.53	5.06	58.17	14.05	5.34	-1.63	0.000141161	0.000796438	Yes	down	SPRY domain-containing protein	SPRY domain-containing protein	ENOG4111G2Q(Conserved hypothetical, protein); COG0277(Conserved hypothetical, protein)
AOL_s00176g92	1.99	2.04	3.53	0.82	0.88	1.18	10.44	2.52	0.96	-1.63	0.00022952	0.00121662	Yes	down	Uncharacterized protein	Uncharacterized protein	0
AOL_s00043g84	1.38	3.54	1.23	0.91	0.49	0.94	8.49	2.05	0.78	-1.63	0.0116935	0.0336353	Yes	down	Amb_all domain-containing protein	Polysaccharide lyase family 1 protein	COG3866(cation diffusion facilitator family transporter)
AOL_s00078g397	460.21	701.12	359.45	219.16	177.12	184.76	2101.82	506.927	193.68	-1.62	4.12977e-05	0.000277085	Yes	down	ThiF domain-containing protein	Ubiquitin-protein ligase molybdopterin-converting factor	COG1179(uba thif-type nad fad binding protein)
AOL_s00075g158	140.75	138.9	130.83	49.7	51.65	55.44	567.27	136.827	52.2633	-1.62	2.1201e-12	6.13183e-11	Yes	down	Uncharacterized protein	ZZ type zinc finger domain-containing protein	ENOG410ZTYM(neighbor of Brca1 gene 1)
AOL_s00007g528	53.35	45.55	38.02	18.02	16.57	17.68	189.19	45.64	17.4233	-1.62	6.18813e-07	6.76079e-06	Yes	down	TPT domain-containing protein	ER to Golgi transporter	ENOG410XP1S(Splicing factor 3b subunit)
AOL_s00083g512	24.65	35.64	34.78	10.84	13.49	12.01	131.41	31.69	12.1133	-1.62	3.73176e-09	6.65683e-08	Yes	down	Uncharacterized protein	Pleiotropic drug resistance protein, ABC superfamily	COG0842(Zinc metalloproteinase); COG1131(Zinc metalloproteinase)
AOL_s00215g386	3.15	2.86	4.2	1.1	1.44	1.35	14.1	3.40333	1.29667	-1.62	1.41441e-05	0.000108503	Yes	down	Probable kinetochore protein NDC80	Kinetochore protein NDC80	COG5185(NDC80 kinetochore complex component, homolog (S. cerevisiae))
AOL_s00006g257	577.7	441.26	412.43	210.25	131.34	207.82	1980.8	477.13	183.137	-1.61	4.38378e-06	3.84473e-05	Yes	down	Uncharacterized protein	Uncharacterized protein	0
AOL_s00188g210	35.28	31.79	38.04	11.62	14.76	13.82	145.31	35.0367	13.4	-1.61	1.22349e-08	1.91494e-07	Yes	down	Protein kinase domain-containing protein	Serine/threonine-protein kinase ppk13	ENOG410YN06(serine threonine kinase 16)
AOL_s00112g28	17.28	15.58	17.83	6.48	7.32	5.6	70.09	16.8967	6.46667	-1.61	1.02921e-08	1.66329e-07	Yes	down	Rab-GAP TBC domain-containing protein	Related to Mac1p interacting protein (MIC1 protein)	COG5210(Dynein cytoplasmic 1 light intermediate chain); COG0318(Amp-dependent synthetase and ligase); COG0318(Amp-dependent synthetase and ligase)
AOL_s00210g28	503.81	274.8	715.17	161.31	135.66	276.62	2067.37	497.927	191.197	-1.6	0.00100922	0.00431963	Yes	down	Uncharacterized protein	Serine protease inhibitor 1	0
AOL_s00210g51	141.65	138.45	73.07	45.68	25.35	65	489.2	117.723	45.3433	-1.6	0.000337038	0.00170368	Yes	down	Uncharacterized protein	Telomerase protein component 1	ENOG410YT4R(Phosphatase); COG2453(Phosphatase)
AOL_s00043g565	50.44	42.21	32.5	16.55	15.14	16.53	173.37	41.7167	16.0733	-1.6	1.46536e-05	0.00011174	Yes	down	CCT-theta	T-complex protein 1 subunit theta	ENOG410XPXR(t-complex protein 1)
AOL_s00078g56	26.84	19.87	52.56	13.41	12.08	12.67	137.43	33.09	12.72	-1.6	0.000231306	0.00122536	Yes	down	Uncharacterized protein	Actin patches distal protein 1 like	ENOG41103J5(Sucrase ferredoxin domain-containing protein)
AOL_s00043g426	17.92	13.83	20.46	5.66	8.02	6.37	72.26	17.4033	6.68333	-1.6	1.184e-06	1.21185e-05	Yes	down	Uncharacterized protein	Uncharacterized protein	0
AOL_s00215g110	9.15	10.69	10.89	4.23	4.56	3.04	42.56	10.2433	3.94333	-1.6	1.90736e-07	2.35632e-06	Yes	down	Uncharacterized protein	Ceramide glucosyltransferase	ENOG4111IID(Exonuclease)
AOL_s00081g295	5.64	5.74	8.77	2.01	2.92	2.81	27.89	6.71667	2.58	-1.6	9.71219e-05	0.00057444	Yes	down	2-(3-amino-3-carboxypropyl)histidine synthase subunit 1, EC 2.5.1.108	2-(3-amino-3-carboxypropyl)histidine synthase subunit 1	COG1736(tellurium resistance protein)
AOL_s00006g270	509.39	464.57	561.3	156.33	143.61	292.35	2127.55	511.753	197.43	-1.59	1.82536e-05	0.000135798	Yes	down	Calcium-transporting ATPase, EC 7.2.2.10	Calcium-transporting ATPase	ENOG410XNNC(ATPase, Ca transporting, plasma membrane)
AOL_s00054g425	143.95	139.87	106.14	48.07	47.12	55.45	540.6	129.987	50.2133	-1.59	7.96716e-09	1.31128e-07	Yes	down	Phospholipid-transporting ATPase, EC 7.6.2.1	Phospholipid-transporting ATPase	ENOG410XPYK(MYND domain protein (SamB)); COG0474(MYND domain protein (SamB))
AOL_s00076g99	85.28	96.18	78.04	26.5	46.6	26.98	359.58	86.5	33.36	-1.59	6.97173e-07	7.57064e-06	Yes	down	Glutamine--fructose-6-phosphate transaminase (isomerizing), EC 2.6.1.16 (D-fructose-6-phosphate amidotransferase) (Hexosephosphate aminotransferase)	Glutamine--fructose-6-phosphate transaminase (isomerizing)	COG0449(Catalyzes the first step in hexosamine metabolism, converting fructose-6P into glucosamine-6P using glutamine as a nitrogen source (By similarity))
AOL_s00043g502	45.61	25.43	110	20.66	23.77	25.52	250.99	60.3467	23.3167	-1.59	0.00186264	0.00727553	Yes	down	Cystathionine beta-synthase, EC 4.2.1.22	Cystathionine beta-synthase	COG0031(Phosphotransferase enzyme family)
AOL_s00043g692	45.61	40.72	35.49	19.25	15.53	12.19	168.79	40.6067	15.6567	-1.59	4.9753e-06	4.30022e-05	Yes	down	DNA-(apurinic or apyrimidinic site) lyase, EC 4.2.99.18	DNA-(apurinic or apyrimidinic site) lyase	COG0122(Glycosylase)
AOL_s00054g332	18	30.16	24.94	10.24	9.6	8.36	101.3	24.3667	9.4	-1.59	2.76566e-06	2.57198e-05	Yes	down	Uncharacterized protein	Uncharacterized protein	ENOG4111QJ9(-); ENOG410YMJA(-)
AOL_s00215g620	11	8.34	9.66	3.72	3.29	4.2	40.21	9.66667	3.73667	-1.59	2.66106e-06	2.48245e-05	Yes	down	Elongator complex protein 3, EC 2.3.1.-	Elongator complex protein 3	COG1243(Histone acetyltransferase); COG1243(Histone acetyltransferase)
AOL_s00188g149	212.82	133.44	147.31	67.18	57.58	66.64	684.97	164.523	63.8	-1.58	2.08449e-06	2.01178e-05	Yes	down	Uncharacterized protein	Transmembrane BAX inhibitor motif-containing protein 4	COG0670(Membrane)
AOL_s00078g136	60.34	47.84	46.57	18.54	21.87	19.48	214.64	51.5833	19.9633	-1.58	6.90518e-09	1.15249e-07	Yes	down	P/Homo B domain-containing protein	Pheromone processing endoprotease	COG4935(proprotein convertase subtilisin kexin type)
AOL_s00215g635	34.22	23.63	32.68	9.57	11.95	13.55	125.6	30.1767	11.69	-1.58	2.87774e-07	3.42911e-06	Yes	down	Uncharacterized protein	Zinc finger-containing ubiquitin peptidase 1	ENOG410XRQT(Zinc finger with UFM1-specific peptidase domain)
AOL_s00083g216	29.93	25.49	29.93	9.64	11.57	11.88	118.44	28.45	11.03	-1.58	5.68103e-10	1.18903e-08	Yes	down	Uncharacterized protein	Uncharacterized protein	ENOG41120CC(component of the regulatory network controlling carbon source utilization through ubiquitination and deubiquitination involving creA, creB, creC, creD and acrB. Involved in resistance to acriflavine, and required for normal growth on a range of sole carbon sources, including fructose, cellobiose, raffinose, and starch, and reduced utilization of amino acids, including GABA and beta-al…
AOL_s00080g276	8.2	10.14	5.45	2.78	2.69	3.74	33	7.93	3.07	-1.58	0.000333266	0.00168843	Yes	down	Uncharacterized protein	Dehydrogenase RED2	COG1028(DNA replication); COG0300(DNA replication)
AOL_s00193g141	2.33	4.02	2.2	0.72	1.07	1.52	11.86	2.85	1.10333	-1.58	0.0138315	0.0384725	Yes	down	Uncharacterized protein	Uncharacterized protein	ENOG4111NVV(-); COG4625(outer membrane autotransporter barrel)
AOL_s00043g95	62.15	48.82	44.22	20.64	20.87	18.93	215.63	51.73	20.1467	-1.57	3.51422e-07	4.11198e-06	Yes	down	AAA domain-containing protein	26S protease regulatory subunit 8	COG1222(26S protease regulatory subunit)
AOL_s00075g133	45.31	31.1	25.85	11.78	15.02	12.98	142.04	34.0867	13.26	-1.57	5.22039e-06	4.46883e-05	Yes	down	Uncharacterized protein	Peroxin/Ferlin domain-containing protein	ENOG4111JPU(Conserved hypothetical, protein)
AOL_s00043g462	4358.33	6536.88	2145.86	2260.89	1377.27	1460.87	18140.1	4347.02	1699.68	-1.56	0.00077037	0.00346318	Yes	down	Uncharacterized protein	Mold-specific protein MS95	ENOG410XWVH(-)
AOL_s00083g29	4233.03	2892.88	1024.84	1327.63	768.52	1083.07	11330	2716.92	1059.74	-1.56	0.00253623	0.00946007	Yes	down	Uncharacterized protein	Cell Wall Hydrolase	0
AOL_s00112g89	104.58	107.35	140.05	40	51.83	45.8	489.61	117.327	45.8767	-1.56	3.69745e-09	6.60882e-08	Yes	down	Phosphotransferase, EC 2.7.1.-	Phosphotransferase	COG5026(Dienelactone hydrolase family)
AOL_s00043g808	19.01	28.09	16.78	11.51	5.76	7.68	88.83	21.2933	8.31667	-1.56	0.000302866	0.00155112	Yes	down	RNase III domain-containing protein	RNase III domain-containing protein	0
AOL_s00007g5	25.1	18.73	11.08	9.22	3.95	8.24	76.32	18.3033	7.13667	-1.56	0.00183216	0.00718341	Yes	down	PA14 domain-containing protein	PA14 domain-containing protein	ENOG410Z6VZ(cell adhesion); ENOG410ZI62(-)
AOL_s00054g967	8.94	12.25	14.34	4.79	3.47	5.62	49.41	11.8433	4.62667	-1.56	3.01455e-06	2.77743e-05	Yes	down	Uncharacterized protein	ABC transporter A family member	COG1131(glycoside hydrolase family 61 protein)
AOL_s00083g268	10.65	11.81	7.77	3.51	3.51	4.79	42.04	10.0767	3.93667	-1.56	7.43092e-05	0.000455175	Yes	down	Alpha-galactosidase, EC 3.2.1.22	Alpha-galactosidase	COG3868(endo alpha-1,4 polygalactosaminidase)
AOL_s00193g90	6.01	7.51	5.16	1.66	2.82	2.83	25.99	6.22667	2.43667	-1.56	5.0683e-05	0.000329661	Yes	down	Uncharacterized protein	Acyl-CoA dehydrogenase, C-terminal domain containing protein	COG1960(molybdopterin synthase small subunit CnxG)
AOL_s00215g309	5.9	5.42	5.64	1.95	1.8	2.87	23.58	5.65333	2.20667	-1.56	0.0006494	0.0029732	Yes	down	AB hydrolase-1 domain-containing protein	AB hydrolase-1 domain-containing protein	ENOG410XR3M(-); ENOG41100R0(Alpha beta hydrolase); ENOG4111QDI(Alpha beta hydrolase); ENOG4111M97(-); COG0277(FAD linked oxidase domain protein)
AOL_s00043g540	6.08	6.84	3.51	2.07	2.3	2.05	22.85	5.47667	2.14	-1.56	4.06809e-05	0.000274182	Yes	down	Uncharacterized protein	Stress-activated map kinase-interacting protein 1	ENOG410XR57(mitogen-activated protein kinase associated protein 1)
AOL_s00054g320	4.63	3.84	4.33	1.56	1.25	2.19	17.8	4.26667	1.66667	-1.56	2.49015e-05	0.000177609	Yes	down	KIX_2 domain-containing protein	Uncharacterized protein	ENOG4111YMG(-)
AOL_s00083g298	362.52	389.94	288.21	134.91	144.43	129.5	1449.51	346.89	136.28	-1.55	3.31899e-09	5.99229e-08	Yes	down	TRP_N domain-containing protein	DUF907 domain-containing protein	ENOG41102UW(Transient receptor potential (TRP) ion channel)
AOL_s00004g419	138.62	165.11	256.26	69.31	81.69	68.78	779.77	186.663	73.26	-1.55	1.20617e-06	1.22914e-05	Yes	down	BSD domain-containing protein	BSD domain-containing protein	ENOG4110FD4(BSD domain containing 1)
AOL_s00054g493	76.35	106.24	105.93	37.49	39.14	36.51	401.66	96.1733	37.7133	-1.55	4.54874e-09	7.98665e-08	Yes	down	Ribosome assembly protein 3	Ribosome assembly protein 3	ENOG410XYI3(-)
AOL_s00188g288	36.98	37.15	15.24	9.74	8.36	16.94	124.41	29.79	11.68	-1.55	0.000868006	0.00381572	Yes	down	Protein kinase domain-containing protein	Acyl-CoA dehydrogenase family member 10	COG3173(Aminoglycoside phosphotransferase)
AOL_s00083g396	826.73	916.95	631.26	367.28	207.41	360.88	3310.51	791.647	311.857	-1.54	2.58544e-05	0.000183673	Yes	down	Rhomboid-like protein, EC 3.4.21.-	Uncharacterized protein	COG0705(rhomboid family)
AOL_s00004g585	206.29	273.04	142.61	89.97	81.4	73.45	866.76	207.313	81.6067	-1.54	4.42441e-06	3.87657e-05	Yes	down	Amino_oxidase domain-containing protein	Phytoene desaturase	COG1233(phytoene)
AOL_s00006g68	113.17	156.35	97.14	47.89	43.98	52.36	510.89	122.22	48.0767	-1.54	0.000140836	0.000795103	Yes	down	Uncharacterized protein	RTA1 like protein-domain-containing protein	ENOG410YBWB(RTA1 domain protein); ENOG4111Q0B(RTA1 domain protein); ENOG4112CVC(RTA1 like protein)
AOL_s00097g263	52.41	38.93	47.88	16.43	20.03	18.37	194.05	46.4067	18.2767	-1.54	2.31208e-08	3.40975e-07	Yes	down	Uncharacterized protein	Uncharacterized protein	0
AOL_s00097g282	30.35	32.7	28.94	14.31	11.01	10.88	128.19	30.6633	12.0667	-1.54	2.33489e-06	2.21282e-05	Yes	down	Uncharacterized protein	Uncharacterized protein	ENOG4111NVV(-); COG4625(outer membrane autotransporter barrel); COG2931(Hemolysin-type calcium-binding)
AOL_s00004g339	36.11	19.22	28.79	6.9	15.89	10.38	117.29	28.04	11.0567	-1.54	0.000422759	0.00205449	Yes	down	Uncharacterized protein	Phosphoglycerate mutase	COG0406(Phosphoglycerate mutase)
AOL_s00083g210	25.28	25.25	20.63	9.25	9.28	9.49	99.18	23.72	9.34	-1.54	3.11013e-09	5.66093e-08	Yes	down	Uncharacterized protein	Uncharacterized protein	ENOG4111F8U(Conserved hypothetical, protein)
AOL_s00006g354	5.19	7.37	7.04	2.2	2.85	2.66	27.31	6.53333	2.57	-1.54	0.000165335	0.000914923	Yes	down	Uncharacterized protein	Similar to Saccharomyces cerevisiae YJL137C GLG2 Glycogenin glucosyltransferase	COG5597(Glycosyl Transferase)
AOL_s00109g56	1.69	3.79	1.3	0.91	0.8	0.96	9.45	2.26	0.89	-1.54	0.0178518	0.0474403	Yes	down	Cellulase domain-containing protein	Glycoside hydrolase	ENOG410YFDF(endoglucanase family 5 glycoside hydrolase)
AOL_s00083g38	85.29	132.3	35.48	38.92	33.13	28.15	353.27	84.3567	33.4	-1.53	0.00186423	0.00727857	Yes	down	Tyrosinase, EC 1.14.18.1	Tyrosinase	ENOG410ZDKU(tyrosinase); ENOG410YYAT(tyrosinase)
AOL_s00078g145	52.17	47.38	53.92	20.74	22.11	17.81	214.13	51.1567	20.22	-1.53	1.13047e-08	1.8009e-07	Yes	down	DUF1746 domain-containing protein	DUF1746-domain-containing protein (Fragment)	ENOG4111TN0(Conserved hypothetical, protein); ENOG410Y4F6(Fungal domain of unknown function (DUF1746))
AOL_s00054g568	24.91	29.27	38.99	9.73	14.53	12.53	129.96	31.0567	12.2633	-1.53	3.23371e-05	0.000223336	Yes	down	Uncharacterized protein	Endonuclease/exonuclease/phosphatase family protein	ENOG410ZJDS(Endonuclease Exonuclease phosphatase family protein); ENOG4111G3Y(-)
AOL_s00004g623	13.48	16.06	14.44	5.43	7.68	4.3	61.39	14.66	5.80333	-1.53	4.82015e-06	4.18654e-05	Yes	down	Uncharacterized protein	Hyaluronate lyase	ENOG410XTFC(polysaccharide lyase family 8)
AOL_s00006g202	1.99	2.13	1.97	0.59	0.85	0.97	8.5	2.03	0.803333	-1.53	0.00150026	0.0060532	Yes	down	Uncharacterized protein	Related to intracellular protein transport protein	ENOG4110RBU(-)
AOL_s00210g118	393.26	467.32	643.57	207.45	240.75	149.5	2101.85	501.383	199.233	-1.52	3.31277e-05	0.000227565	Yes	down	Uncharacterized protein	Uncharacterized protein	0
AOL_s00078g170	294.4	231.97	193.28	95.16	93.25	97.38	1005.44	239.883	95.2633	-1.52	3.85181e-07	4.43603e-06	Yes	down	Probable lysosomal cobalamin transporter	Probable lysosomal cobalamin transporter	ENOG410XPKG(lysosomal cobalamin transporter. Required to export cobalamin from lysosomes allowing its conversion to cofactors (By similarity))
AOL_s00076g532	175.79	164.47	200.14	70.3	91.94	52.3	754.94	180.133	71.5133	-1.52	1.08313e-06	1.12557e-05	Yes	down	Nucleotid_trans domain-containing protein	Uncharacterized protein	0
AOL_s00097g366	78.15	110.59	66.72	32.08	42.1	27.17	356.81	85.1533	33.7833	-1.52	1.2729e-06	1.28833e-05	Yes	down	Fungal_trans domain-containing protein	Putative transcriptional regulatory protein	ENOG410YDZ5(C6 transcription factor); ENOG410YB8Z(Fungal_trans); ENOG410YAP8(-); ENOG410XP75(-)
AOL_s00076g372	42.68	42.59	61.63	17.25	21.76	19.24	205.15	48.9667	19.4167	-1.52	2.42176e-10	5.39732e-09	Yes	down	Uncharacterized protein	Uncharacterized protein	ENOG4111UNJ(Conserved hypothetical, protein); ENOG410YAYP(Conserved hypothetical, protein)
AOL_s00076g700	39.68	39.39	32.05	16.45	14.47	13.09	155.13	37.04	14.67	-1.52	5.90459e-07	6.52278e-06	Yes	down	F-box domain-containing protein	Probable E3 ubiquitin ligase complex SCF subunit sconB	ENOG410XTA8(Transcription factor)
AOL_s00078g260	6.83	14.02	12.8	3.56	5.66	4.12	46.99	11.2167	4.44667	-1.52	9.27668e-05	0.000552336	Yes	down	F-box domain-containing protein	F-box domain-containing protein	0
AOL_s00076g690	5.78	5.16	5.52	1.83	2.59	2.1	22.98	5.48667	2.17333	-1.52	3.22593e-05	0.000222971	Yes	down	Pyruvate decarboxylase, EC 4.1.1.1	Pyruvate decarboxylase	COG3961(Removes the 2'-phosphate from RNA via an intermediate in which the phosphate is ADP-ribosylated by NAD followed by a presumed transesterification to release the RNA and generate ADP- ribose 1''-2''-cyclic phosphate (APPR P). May function as an ADP- ribosylase (By similarity))
AOL_s00109g48	89.88	93.69	90.45	40.89	26.27	42.03	383.21	91.34	36.3967	-1.51	1.55525e-06	1.54436e-05	Yes	down	Uncharacterized protein	Uncharacterized protein	0
AOL_s00007g410	43.92	28.82	23.79	11.22	12.97	14.26	134.98	32.1767	12.8167	-1.51	6.94449e-05	0.000429798	Yes	down	Uncharacterized protein	Dephospho-CoA kinase-domain-containing protein	COG0237(Catalyzes the phosphorylation of the 3'-hydroxyl group of dephosphocoenzyme A to form coenzyme A (By similarity))
AOL_s00080g422	13.7	12.5	18.13	6.1	5.72	5.81	61.96	14.7767	5.87667	-1.51	5.93446e-07	6.54195e-06	Yes	down	TauD domain-containing protein	TauD domain-containing protein	ENOG410Y2U6(Taurine catabolism dioxygenase TauD, TfdA family); ENOG411261A(-)
AOL_s00006g18	10.21	12.22	6.08	3.7	4.43	3.21	39.85	9.50333	3.78	-1.51	0.000200446	0.00107915	Yes	down	Uncharacterized protein	Uncharacterized protein	ENOG4112APJ(-)
AOL_s00215g262	2.89	3.54	3.9	0.92	1.43	1.76	14.44	3.44333	1.37	-1.51	6.36597e-05	0.000399247	Yes	down	Uncharacterized protein	Putative beta-mannosidase	COG3250(regulatory protein)
AOL_s00007g335	185.38	171.35	255.47	65.17	78.5	101.16	857.03	204.067	81.61	-1.5	1.6354e-08	2.47302e-07	Yes	down	UBC core domain-containing protein	Ubiquitin-conjugating enzyme	COG5078(LRR)
AOL_s00097g247	104.66	98.7	95.47	34.96	41.51	43.16	418.46	99.61	39.8767	-1.5	1.07385e-08	1.7292e-07	Yes	down	Uncharacterized protein	Metal homeostatis protein bsd2	ENOG4111M6U(Nedd4 family interacting protein)
AOL_s00054g108	73.9	63.43	38.45	21.44	24.05	24.93	246.2	58.5933	23.4733	-1.5	1.08229e-05	8.50698e-05	Yes	down	AAA domain-containing protein	26S protease regulatory subunit 6A	COG1222(Glycosyl hydrolase family 7)
AOL_s00043g593	53.02	60.95	27.1	16.54	22.22	17.69	197.52	47.0233	18.8167	-1.5	0.000225726	0.00120007	Yes	down	Uncharacterized protein	Nucleoside transporter	ENOG410Y3MT(solute carrier family 29 (nucleoside transporters), member)
AOL_s00176g64	23.51	20.01	16.69	8.33	8.82	6.94	84.3	20.07	8.03	-1.5	8.75354e-07	9.30206e-06	Yes	down	Zinc transporter	Zinc transporter	COG1230(NADPH Oxidase)
AOL_s00080g361	96.92	139.35	77.48	40.58	45.3	39.95	439.58	104.583	41.9433	-1.49	7.23856e-05	0.000446145	Yes	down	Uncharacterized protein	Tubby C-terminal-like domain-containing protein	ENOG4111GT4(Pfam:DUF567)
AOL_s00083g507	116.71	120.39	66.97	38.25	41.44	42.52	426.28	101.357	40.7367	-1.49	0.000271432	0.00141199	Yes	down	Uncharacterized protein	Zinc finger, CCHC-type	COG5082(zinc finger); COG5082(zinc finger)
AOL_s00043g70	54.06	51.5	46.84	17.82	24.85	18.49	213.56	50.8	20.3867	-1.49	0.00897779	0.0270605	Yes	down	Brr6_like_C_C domain-containing protein	Uncharacterized protein	COG5085(nuclear envelope protein)
AOL_s00083g508	22.52	20.22	15.3	6.77	7.86	8.64	81.31	19.3467	7.75667	-1.49	5.88165e-07	6.50549e-06	Yes	down	Ubiquitin carboxyl-terminal hydrolase, EC 3.4.19.12	Ubiquitin carboxyl-terminal hydrolase	ENOG410XSIH(ubiquitin carboxyl-terminal hydrolase)
AOL_s00170g13	9.5	12.19	4.04	3.38	3.02	3.93	36.06	8.57667	3.44333	-1.49	0.00268068	0.00991933	Yes	down	Uncharacterized protein	Uncharacterized protein	0
AOL_s00075g194	220.06	302.41	178.9	112.04	93.12	77.88	984.41	233.79	94.3467	-1.48	1.43292e-05	0.000109657	Yes	down	Rho-GAP domain-containing protein	Rho-GAP domain-containing protein	ENOG410YVI5(rho GTPase activating protein)
AOL_s00215g336	78.14	81.9	61.26	27.66	29.34	32.21	310.51	73.7667	29.7367	-1.48	5.60004e-09	9.56932e-08	Yes	down	ABC transporter domain-containing protein	ABC transporter G family member	COG1131(Conserved hypothetical, protein)
AOL_s00097g488	72.41	72.82	45.49	22.01	26.8	28.24	267.77	63.5733	25.6833	-1.48	5.18684e-05	0.000335316	Yes	down	GAT domain-containing protein	GAT domain-containing protein	ENOG4111SAC(Conserved hypothetical, protein)
AOL_s00215g643	50.01	51.49	57.09	19.51	22.62	21.76	222.48	52.8633	21.2967	-1.48	1.41264e-08	2.18044e-07	Yes	down	BAR domain-containing protein	BAR domain-containing protein	ENOG410XNYB(SH3-domain GRB2-like)
AOL_s00083g314	47.36	38.83	43.01	20.95	15.68	15.52	181.35	43.0667	17.3833	-1.48	2.15991e-06	2.07115e-05	Yes	down	Uncharacterized protein	Transcriptional coactivator hfi1/ADA1	ENOG4111I1V(transcriptional coactivator HFI1 ADA1); ENOG410XR8V(transcriptional coactivator HFI1 ADA1)
AOL_s00054g870	39.82	53.15	25.72	17.55	14.22	16.05	166.51	39.5633	15.94	-1.48	5.74764e-05	0.000364561	Yes	down	Uncharacterized protein	Nacht and wd40 domain protein	ENOG410YBPM(Conserved hypothetical, protein); ENOG4110VIE(-)
AOL_s00075g195	27.42	46.43	23.67	16.57	13.51	9.26	136.86	32.5067	13.1133	-1.48	0.000294662	0.00151432	Yes	down	Uncharacterized protein	Uncharacterized protein	0
AOL_s00004g568	17.23	30.79	14.5	7.58	7.95	9.72	87.77	20.84	8.41667	-1.48	9.50363e-05	0.000564721	Yes	down	Protein kinase domain-containing protein	Serine/threonine-protein kinase KIN4	COG0515(Produces ATP from ADP in the presence of a proton gradient across the membrane (By similarity))
AOL_s00110g180	24.22	19.93	14.09	8.72	6.24	8.56	81.76	19.4133	7.84	-1.48	7.9464e-05	0.000482125	Yes	down	PCI domain-containing protein	Proteasome regulatory particle subunit	ENOG410XXP2(endonuclease exonuclease phosphatase); COG4934(endonuclease exonuclease phosphatase)
AOL_s00076g287	15.93	17.65	17.01	6.1	7.24	7.09	71.02	16.8633	6.81	-1.48	7.23104e-08	9.76191e-07	Yes	down	Uncharacterized protein	Uncharacterized protein	0
AOL_s00215g172	332.44	379.9	250.86	137.24	146.94	105.44	1352.82	321.067	129.873	-1.47	1.82839e-06	1.79367e-05	Yes	down	Uncharacterized protein	Glycine-rich cell wall structural protein 1	ENOG410XW6P(-)
AOL_s00083g260	322.65	261.24	333.43	88.89	87.02	195.41	1288.64	305.773	123.773	-1.47	5.00612e-05	0.000327044	Yes	down	Uncharacterized protein	Pleiotropic drug resistance protein PDR	COG0842((ABC) transporter)
AOL_s00007g157	216.06	211.97	122.82	56.99	82.85	83.32	774.01	183.617	74.3867	-1.47	1.83085e-05	0.000135798	Yes	down	Uncharacterized protein	C2H2 finger domain protein FlbC	COG5048(cAMP-dependent protein kinase pathway protein)
AOL_s00054g772	59.45	63.74	52.39	25.54	24.63	21.01	246.76	58.5267	23.7267	-1.47	1.04295e-07	1.37476e-06	Yes	down	Rab-GAP TBC domain-containing protein	Rab6 GTPase activating GAP	COG5210(gliotoxin biosynthesis protein GliK)
AOL_s00043g365	15.58	16.92	12.3	6.18	7.04	4.92	62.94	14.9333	6.04667	-1.47	6.41916e-06	5.38162e-05	Yes	down	Uncharacterized protein	F-box domain-containing protein	0
AOL_s00054g61	1.54	2.7	4.23	0.79	1.38	1.26	11.9	2.82333	1.14333	-1.47	0.00555912	0.0182386	Yes	down	NDT80 domain-containing protein	NDT80 domain-containing protein	ENOG4111IUH(NDT80 PhoG like DNA-binding family protein)
AOL_s00079g173	91.19	80.07	48.88	30.87	21.1	37.35	309.46	73.38	29.7733	-1.46	0.000117233	0.000675138	Yes	down	UBX domain-containing protein	UBX domain-containing protein	ENOG4111GHU(UBX domain protein)
AOL_s00054g658	40.45	58.72	56.92	17.52	18.75	27.3	219.66	52.03	21.19	-1.46	1.43247e-06	1.43199e-05	Yes	down	Uncharacterized protein	Glycoside hydrolase, superfamily	COG5309(cell wall)
AOL_s00054g361	54.38	60.74	32.83	19.85	20.1	20.09	207.99	49.3167	20.0133	-1.46	1.8312e-05	0.000135798	Yes	down	Protein PNS1	Ctl transporter	ENOG410XS0P(Solute carrier family 44 member)
AOL_s00080g374	6.91	18.51	7.7	4.07	5.23	4.17	46.59	11.04	4.49	-1.46	0.00213495	0.00813997	Yes	down	FAD_binding_3 domain-containing protein	Cercosporin toxin biosynthesis protein	COG0654(sterol desaturase); ENOG4111H9W(sterol desaturase); COG0277(FAD linked oxidase domain protein)
AOL_s00097g214	12.79	7.45	12.81	3.23	4.78	5.45	46.51	11.0167	4.48667	-1.46	0.00440641	0.0150824	Yes	down	Uncharacterized protein	Integral membrane protein S linking to the trans Golgi network-domain-containing protein	ENOG4111H59(SYS1 Golgi-localized integral membrane protein homolog (S. cerevisiae))
AOL_s00006g566	7.11	8.91	6.28	2.87	2.94	3.25	31.36	7.43333	3.02	-1.46	0.00111817	0.00470704	Yes	down	Uncharacterized protein	Oxidoreductase boa17	COG1028(domain protein); ENOG410XNNG(Short-chain dehydrogenase reductase Sdr)
AOL_s00054g808	1189.03	1199.31	798.9	506.13	422.38	371.37	4487.12	1062.41	433.293	-1.45	3.07855e-06	2.82765e-05	Yes	down	ULP_PROTEASE domain-containing protein	Sentrin-specific protease SENP8 (SUMO-specific protease)	ENOG4111G37(SUMO sentrin specific peptidase family member 8)
AOL_s00080g31	173.04	163.19	193.81	58.2	83.78	74.73	746.75	176.68	72.2367	-1.45	6.79641e-07	7.38924e-06	Yes	down	zinc_ribbon_15 domain-containing protein	Uncharacterized protein	ENOG41122QE(-); ENOG410ZIC1(-)
AOL_s00004g106	140.07	146.2	188.42	55.67	57.42	80.96	668.74	158.23	64.6833	-1.45	2.01137e-08	2.98598e-07	Yes	down	Uncharacterized protein	ATP-dependent bile acid permease	COG1132((ABC) transporter)
AOL_s00210g228	84.59	102.59	169.44	49.45	60.6	35.62	502.29	118.873	48.5567	-1.45	7.27803e-05	0.000448014	Yes	down	Uncharacterized protein	Keratin-associated 5-4	ENOG410XXV4(chitin binding); ENOG410YEII(-); ENOG41110V0(Glyoxal oxidase); ENOG410YJF2(Glyoxal oxidase); ENOG4111JKH(-); ENOG4110VU7(-); COG0277(FAD linked oxidase domain protein); ENOG410YPS6(ChtBD1)
AOL_s00054g521	96.74	92.72	146.71	40.49	62.25	34.72	473.63	112.057	45.82	-1.45	5.02386e-06	4.32963e-05	Yes	down	Eukaryotic translation initiation factor 2A	Eukaryotic translation initiation factor 2A	COG5354(Component of the eukaryotic translation initiation factor 3 (eIF-3) complex, which is involved in protein synthesis and, together with other initiation factors, stimulates binding of mRNA and methionyl-tRNAi to the 40S ribosome (By similarity))
AOL_s00043g83	117.64	113.2	105.41	46.58	41.21	49.21	473.25	112.083	45.6667	-1.45	3.09843e-10	6.75383e-09	Yes	down	Uncharacterized protein	Cation diffusion facilitator family metal ion transporter	COG1230(cation diffusion facilitator family transporter)
AOL_s00109g78	56.04	55.04	41.6	21.25	20.84	20.29	215.06	50.8933	20.7933	-1.45	8.78979e-07	9.31843e-06	Yes	down	Uncharacterized protein	Uncharacterized protein	0
AOL_s00083g348	41.94	39.11	51.52	17.49	21.31	15.21	186.58	44.19	18.0033	-1.45	5.99149e-05	0.000377616	Yes	down	Uncharacterized protein	Transport between ER and Golgi ATPase protein	COG0464(Ribosomal protein); COG3194(Ureidoglycolate hydrolase); ENOG410ZQ3H(Conserved hypothetical, protein); ENOG4110V8E(-)
AOL_s00210g326	45.48	35.8	30.68	14.42	14.29	17.07	157.74	37.32	15.26	-1.45	1.42477e-06	1.42748e-05	Yes	down	Vacuolar protein sorting-associated protein 27	Vacuolar protein sorting-associated protein 27	ENOG410XNRF(WSC domain)
AOL_s00083g1	41.18	40.73	22.59	13.08	16.09	13.43	147.1	34.8333	14.2	-1.45	2.36199e-05	0.000169961	Yes	down	Autophagy-related protein	Autophagy-related protein 22	COG2270(Major Facilitator superfamily)
AOL_s00043g431	23.34	20.49	24.59	7.87	11.13	8.89	96.31	22.8067	9.29667	-1.45	0.0129728	0.0364698	Yes	down	Uncharacterized protein	Endo/exonuclease/phosphatase domain-containing protein	COG3568(Endonuclease/Exonuclease/phosphatase family)
AOL_s00083g288	27.67	35.01	28.11	10.65	14.11	12.44	127.99	30.2633	12.4	-1.44	6.85596e-08	9.29768e-07	Yes	down	Isocitrate lyase	Isocitrate lyase	COG2224(hydrolase family 76 protein)
AOL_s00076g34	18.92	31.69	25.37	10.88	9.35	10.91	107.12	25.3267	10.38	-1.44	1.76826e-05	0.000132242	Yes	down	cobW domain-containing protein	cobW domain-containing protein	COG0523(cobalamin synthesis protein)
AOL_s00081g148	6.21	7.89	16.42	3	5.09	4.42	43.03	10.1733	4.17	-1.44	0.0131277	0.036836	Yes	down	Uncharacterized protein	Uncharacterized protein	0
AOL_s00081g119	7.17	4.8	17.29	3.23	5.07	3.71	41.27	9.75333	4.00333	-1.44	0.00612783	0.0197492	Yes	down	Uncharacterized protein	Alpha-1,3-glucanase	ENOG4111H6V(hydrolase family 71 protein); ENOG410XS7J(glycoside hydrolase family 71 protein)
AOL_s00193g120	2.88	5.12	4.69	1.31	2.01	1.88	17.89	4.23	1.73333	-1.44	0.000767563	0.0034523	Yes	down	MFS domain-containing protein	General substrate transporter	ENOG410XNQK(Transporter)
AOL_s00043g91	4.54	3.65	2.23	1.24	0.95	2.08	14.69	3.47333	1.42333	-1.44	0.0119894	0.0343278	Yes	down	Uncharacterized protein	Uncharacterized protein	ENOG4111YKW(Conserved hypothetical, protein); ENOG4111X8H(-)
AOL_s00076g127	85.85	153.75	91.83	48.85	37.06	50.32	467.66	110.477	45.41	-1.43	4.07762e-05	0.000274617	Yes	down	Aminotran_5 domain-containing protein	CsdB Selenocysteine lyase	COG0520(Conserved hypothetical, protein)
AOL_s00083g129	30.09	52.23	59.99	15.61	29.77	13.18	200.87	47.4367	19.52	-1.43	0.000887326	0.00389015	Yes	down	Uncharacterized protein	Uncharacterized protein	0
AOL_s00210g355	35.99	22.68	41.06	12.15	15.82	13.02	140.72	33.2433	13.6633	-1.43	2.784e-05	0.000196374	Yes	down	Transket_pyr domain-containing protein	2-oxoisovalerate dehydrogenase subunit beta, mitochondrial	COG0022(Conserved hypothetical, protein)
AOL_s00054g700	12.04	16.62	20.63	4.63	9.8	5.83	69.55	16.43	6.75333	-1.43	0.000172012	0.000946013	Yes	down	Velvet domain-containing protein	Developmental regulator VosA	ENOG4111UZY(Velvet factor); ENOG4112529(Velvet factor)
AOL_s00083g357	154.18	105.74	71.69	38.04	46.09	53.09	468.83	110.537	45.74	-1.42	6.59594e-05	0.000410913	Yes	down	Uncharacterized protein	Vacuolar protein sorting-associated protein 62	ENOG410YDU1(Nadh dehydrogenase)
AOL_s00054g90	36.7	27.7	28.52	12.29	14.16	11.87	131.24	30.9733	12.7733	-1.42	1.83317e-06	1.79639e-05	Yes	down	Uncharacterized protein	Uncharacterized protein	0
AOL_s00078g315	2.17	3.44	2.44	1.01	1.22	1.09	11.37	2.68333	1.10667	-1.42	0.0021439	0.00816364	Yes	down	TAFII55_N domain-containing protein	Related to TAF7-TFIID subunit (TBP-associated factor), 67 kD	COG5414(RNA polymerase II, TATA box binding protein (TBP)-associated factor)
AOL_s00078g142	160.07	183.88	275.23	90.01	90.03	76.97	876.19	206.393	85.67	-1.41	0.00080329	0.00357342	Yes	down	FAS1 domain-containing protein	FAS1 domain-containing protein	ENOG410Y1DR(FAS1 domain-containing protein); COG5602(FAS1 domain-containing protein)
AOL_s00097g169	143.3	184.27	128.44	71.48	67.06	50.35	644.9	152.003	62.9633	-1.41	6.65502e-06	5.55331e-05	Yes	down	Arrestin_C domain-containing protein	Arrestin domain-containing protein	ENOG410ZZ9X(-)
AOL_s00078g42	39.66	37.56	32.08	15.95	16.39	12.96	154.6	36.4333	15.1	-1.41	6.26429e-07	6.82732e-06	Yes	down	Uncharacterized protein	Uncharacterized protein	0
AOL_s00080g70	34.16	36.77	22.48	12.45	11.88	14.38	132.12	31.1367	12.9033	-1.41	0.00437247	0.0149949	Yes	down	Uncharacterized protein	Uncharacterized protein	ENOG410YV7B(-)
AOL_s00043g496	17.47	16.02	26.38	9.17	8.03	7.66	84.73	19.9567	8.28667	-1.41	1.73905e-05	0.000130385	Yes	down	Uncharacterized protein	Uncharacterized protein	ENOG410Z95R(Conserved hypothetical, protein); COG5560(ubiquitin carboxyl-terminal hydrolase)
AOL_s00078g48	19.93	20.86	18.06	6.95	9.33	8.14	83.27	19.6167	8.14	-1.41	5.31728e-06	4.54742e-05	Yes	down	F-box domain-containing protein	F-box domain-containing protein	ENOG411179T(-); ENOG410YBFT(F-box domain); ENOG41111P7(F-box domain-containing protein)
AOL_s00078g45	5.36	3.72	4.56	0.79	1.99	2.89	19.31	4.54667	1.89	-1.41	0.00672071	0.0212989	Yes	down	RING-type domain-containing protein	RING and UBP finger domain protein, putative	ENOG410XSS2(BRCA1 associated protein)
AOL_s00097g610	4	4.89	2.92	1.49	1.96	1.46	16.72	3.93667	1.63667	-1.41	0.00160421	0.00642043	Yes	down	tRNA-dihydrouridine(47) synthase [NAD(P)(+)], EC 1.3.1.89 (tRNA-dihydrouridine synthase 3)	tRNA-dihydrouridine(47) synthase [NAD(P)(+)]	COG0042(F-box and WD)
AOL_s00193g37	3.16	3.1	3.46	1.67	0.88	1.48	13.75	3.24	1.34333	-1.41	0.0153287	0.0418835	Yes	down	Uncharacterized protein	Uncharacterized protein	ENOG4111ZPS(Conserved hypothetical, protein)
AOL_s00215g453	113.54	161.61	113.05	46.65	54.6	60.58	550.03	129.4	53.9433	-1.4	1.10104e-07	1.44281e-06	Yes	down	Uncharacterized protein	YTH domain-containing protein	ENOG410Z4ZU(YT521-B-like splicing factor); ENOG4111F6P(YTH domain containing 1); ENOG4111RW1(YT521-B-like domain)
AOL_s00054g574	8.7	31.06	30.81	7.4	5.96	16.03	99.96	23.5233	9.79667	-1.4	0.014111	0.0391038	Yes	down	Uncharacterized protein	UbiH, 2-polyprenyl-6-methoxyphenol hydroxylase	ENOG410XUZ6(-)
AOL_s00043g240	5171.51	7714.65	4036.98	2837.02	2470.36	1778.02	24008.5	5641.05	2361.8	-1.39	0.00015879	0.00088363	Yes	down	Ricin B-type lectin domain-containing protein	Ricin B-type lectin domain-containing protein	ENOG4110CUE(-)
AOL_s00043g350	2310.61	1631.69	1713.78	882.1	767.42	716.04	8021.64	1885.36	788.52	-1.39	2.96266e-06	2.73244e-05	Yes	down	1,3-beta-glucanosyltransferase, EC 2.4.1.-	1,3-beta-glucanosyltransferase	ENOG410YD58(1,3-beta-glucanosyltransferase)
AOL_s00215g475	163.89	140.63	72.96	50.64	53.73	53.55	535.4	125.827	52.64	-1.39	0.000153531	0.000859716	Yes	down	Proteasome subunit beta	Proteasome subunit beta	ENOG410YAMA(The proteasome is a multicatalytic proteinase complex which is characterized by its ability to cleave peptides with Arg, Phe, Tyr, Leu, and Glu adjacent to the leaving group at neutral or slightly basic pH. The proteasome has an ATP-dependent proteolytic activity (By similarity))
AOL_s00215g134	126.68	139.07	70.03	42.74	47.66	49.96	476.14	111.927	46.7867	-1.39	4.50828e-06	3.93847e-05	Yes	down	Proteasome subunit alpha type	Proteasome subunit alpha type	COG0638(Conserved hypothetical, protein)
AOL_s00004g47	61.3	52.06	41.21	20.6	20.72	23.33	219.22	51.5233	21.55	-1.39	5.983e-07	6.56075e-06	Yes	down	26S proteasome regulatory subunit RPN2	26S proteasome regulatory subunit RPN2	COG5116(26s proteasome)
AOL_s00215g345	35.02	26.7	23.81	8.83	13.62	13.36	121.34	28.51	11.9367	-1.39	0.00133828	0.00551924	Yes	down	Uncharacterized protein	ER-derived vesicles protein ERV14	ENOG4111MWH(cornichon homolog)
AOL_s00043g519	24.83	28.97	18.2	10.04	9.67	10.39	102.1	24	10.0333	-1.39	0.00224404	0.00850146	Yes	down	Uncharacterized protein	Succinate/fumarate transporter	ENOG410YAYP(SAGA complex component)
AOL_s00215g61	21.88	17.22	20.76	8.52	8.17	8.39	84.94	19.9533	8.36	-1.39	1.43138e-07	1.83271e-06	Yes	down	BTB domain-containing protein	BTB/POZ domain-containing protein 1	COG5184(ser thr protein phosphatase)
AOL_s00043g706	11.03	10.89	6.9	3.12	4.45	4.47	40.86	9.60667	4.01333	-1.39	3.10999e-05	0.000216128	Yes	down	Rab-GAP TBC domain-containing protein	Mitotic check point protein (Bub2), putative	COG5210(Conserved hypothetical, protein)
AOL_s00079g102	1.69	11.95	4.59	4.92	1.07	1.65	25.87	6.07667	2.54667	-1.39	0.00706858	0.0222123	Yes	down	HMG box domain-containing protein	HMG box domain-containing protein	ENOG410XS0C(-); ENOG410XT4K(zinc finger); ENOG410ZIXF(Cna B domain protein); ENOG410Y49C(-); ENOG410ZUIV(-)
AOL_s00080g148	3.33	5.14	8.58	1.9	2.07	3.16	24.18	5.68333	2.37667	-1.39	0.000858218	0.00378387	Yes	down	Myb-like domain-containing protein	MYB DNA-binding domain-containing protein	ENOG4111KQD(MYB DNA-binding)
AOL_s00054g774	1.79	2.42	1.26	0.6	0.65	1.04	7.76	1.82333	0.763333	-1.39	0.00249625	0.0093187	Yes	down	DNA mismatch repair protein	DNA mismatch repair protein	COG0249(gliotoxin biosynthesis protein GliK)
AOL_s00079g351	1051.35	1712.56	1618.9	538.52	697.5	605.76	6224.59	1460.94	613.927	-1.38	2.49234e-08	3.6218e-07	Yes	down	Uncharacterized protein	Uncharacterized protein	0
AOL_s00043g274	61.39	70.14	125.12	33.96	31.72	42.17	364.5	85.55	35.95	-1.38	5.29485e-05	0.000340678	Yes	down	Abhydrolase_3 domain-containing protein	Putative lipase or esterase	COG0657(HAD-superfamily hydrolase subfamily IA variant 3)
AOL_s00097g457	72.07	72.57	53.58	30.65	27.45	25.26	281.58	66.0733	27.7867	-1.38	3.98861e-06	3.52584e-05	Yes	down	LysM domain-containing protein	LysM domain-containing protein	ENOG4111GW3(-); ENOG41115UZ(-)
AOL_s00054g884	55.31	57.17	32.51	17.58	18.43	25.03	206.03	48.33	20.3467	-1.38	5.03859e-05	0.000328446	Yes	down	Actin cytoskeleton-regulatory complex protein PAN1 (Actin cytoskeleton-regulatory complex protein pan1)	Actin cytoskeleton-regulatory complex protein PAN1	ENOG410XRH4(Component of the PAN1 actin cytoskeleton-regulatory complex required for the internalization of endosomes during actin-coupled endocytosis. The complex links the site of endocytosis to the cell membrane-associated actin cytoskeleton. Mediates uptake of external molecules and vacuolar degradation of plasma membrane proteins. Plays a role in the proper organization of the cell membrane-…
AOL_s00054g53	38.76	52.11	33.19	17.87	16.51	17.79	176.23	41.3533	17.39	-1.38	2.79263e-06	2.59167e-05	Yes	down	AN1-type domain-containing protein	AN1-type domain-containing protein	ENOG4111JCH(zinc finger)
AOL_s00043g518	18.4	19.46	9.87	6.52	6.67	6.88	67.8	15.91	6.69	-1.38	0.000798465	0.00355727	Yes	down	SCA7 domain-containing protein	SAGA-associated factor 73	ENOG411243H(SCA7, zinc-binding domain); COG5226(Second step of mRNA capping. Transfer of the GMP moiety of GTP to the 5'-end of RNA via an enzyme-GMP covalent reaction intermediate (By similarity)); COG0304(Second step of mRNA capping. Transfer of the GMP moiety of GTP to the 5'-end of RNA via an enzyme-GMP covalent reaction intermediate (By similarity)); ENOG4111ZIZ(Ataxin 7-like 1); ENOG4111FGS…
AOL_s00054g873	9.24	12.36	8.89	3.99	4.2	4.6	43.28	10.1633	4.26333	-1.38	7.25922e-08	9.77042e-07	Yes	down	Uncharacterized protein	Uncharacterized protein	ENOG410XQ73((ABC) transporter)
AOL_s00215g592	10.58	11.58	5.03	3.28	4.54	3.61	38.62	9.06333	3.81	-1.38	0.000732022	0.00331077	Yes	down	Uncharacterized protein	Vacuolar protein sorting-associated protein 45	COG5158(membrane bound O-acyltransferase domain containing)
AOL_s00054g334	7.66	8.42	3.93	2.13	3.31	2.96	28.41	6.67	2.8	-1.38	0.00046096	0.00221484	Yes	down	Protein kinase domain-containing protein	Related to serine/threonine kinase ARK1	ENOG410Y515(associated kinase)
AOL_s00054g614	5.77	3.76	6.6	1.64	2.65	2.49	22.91	5.37667	2.26	-1.38	0.000347266	0.00174551	Yes	down	F-box domain-containing protein	F-box domain-containing protein	ENOG4112A9T(F-box domain)
AOL_s00188g94	5.55	4.33	5.68	2.26	2.52	1.77	22.11	5.18667	2.18333	-1.38	0.000159512	0.000887092	Yes	down	Uncharacterized protein	Uncharacterized protein	0
AOL_s00004g362	206.04	220.59	343.78	79.37	66.87	179.17	1095.82	256.803	108.47	-1.37	0.00107929	0.00457268	Yes	down	Phosphoenolpyruvate carboxykinase (ATP), EC 4.1.1.49	Phosphoenolpyruvate carboxykinase (ATP)	COG1866(Phosphoenolpyruvate Carboxylase)
AOL_s00054g865	75.42	66.6	44.83	27.62	20.08	30.99	265.54	62.2833	26.23	-1.37	5.82576e-05	0.00036847	Yes	down	Uncharacterized protein	Sodium/calcium exchanger protein	COG0530(exchanger)
AOL_s00054g524	8.68	15.92	19.38	6.01	6	6.58	62.57	14.66	6.19667	-1.37	0.000158586	0.000883045	Yes	down	Restriction of telomere capping protein 4	Restriction of telomere capping protein 4	ENOG4112C3E(Conserved hypothetical, protein)
AOL_s00054g358	5.72	6.88	5.28	1.56	3.4	2.57	25.41	5.96	2.51	-1.37	0.000188189	0.00102054	Yes	down	Uncharacterized protein	Uncharacterized protein	ENOG41123PF(centromere protein C 1); ENOG4111WER(centromere protein)
AOL_s00004g500	4.59	5.97	4.75	1.76	2.37	2.32	21.76	5.10333	2.15	-1.37	0.000207446	0.00111348	Yes	down	MFAP1 domain-containing protein	MFAP1 domain-containing protein	ENOG410Y1JB(micro-fibrillar-associated protein)
AOL_s00079g180	4.19	4.1	3.49	0.73	2.87	1.37	16.75	3.92667	1.65667	-1.37	0.00861872	0.0261103	Yes	down	CENP-T_C domain-containing protein	Uncharacterized protein	ENOG4111UQR(-); COG2036(-)
AOL_s00109g9	2.25	1.91	1.74	0.94	0.86	0.69	8.39	1.96667	0.83	-1.37	0.00725418	0.0226842	Yes	down	Carboxylic ester hydrolase, EC 3.1.1.-	Carboxylesterase, type B	COG2272(integral membrane protein)
AOL_s00215g808	502.77	717.74	620.56	269.59	313.84	197.57	2622.07	613.69	260.333	-1.36	5.78485e-06	4.90505e-05	Yes	down	Acyl_transf_3 domain-containing protein	Uncharacterized protein	COG1835(Acyltransferase); ENOG410YUFW(Acyl-transferase)
AOL_s00215g115	149.36	124.42	91.62	47.55	47.36	59.75	520.06	121.8	51.5533	-1.36	7.93695e-06	6.49565e-05	Yes	down	PX domain-containing protein	Vacuolar targeting protein Atg24	COG5391(X-ray repair complementing defective repair in Chinese hamster cells 6)
AOL_s00083g476	125.08	115.99	99.2	43.38	50.69	49.81	484.15	113.423	47.96	-1.36	4.77412e-08	6.67704e-07	Yes	down	Uncharacterized protein	Uncharacterized protein	ENOG410Y37Q(-); COG5190(CTD (Carboxy-terminal domain, RNA polymerase II, polypeptide A))
AOL_s00007g330	65.32	61.23	64.99	25.34	29.68	26.17	272.73	63.8467	27.0633	-1.36	1.07863e-08	1.73376e-07	Yes	down	Uncharacterized protein	Uncharacterized protein	0
AOL_s00004g240	12.59	29.93	20.27	9.18	9.39	8.02	89.38	20.93	8.86333	-1.36	0.000988115	0.00424557	Yes	down	Uncharacterized protein	Acetate permease A	COG1584(gpr1 fun34 YaaH family protein)
AOL_s00188g201	14.61	21.41	13.64	5.44	6.48	9.12	70.7	16.5533	7.01333	-1.36	7.32226e-05	0.000449598	Yes	down	Uncharacterized protein	Uncharacterized protein	0
AOL_s00076g506	10.06	13.48	16.41	4.92	5.86	6.14	56.87	13.3167	5.64	-1.36	3.53969e-05	0.000242222	Yes	down	DAGKc domain-containing protein	DAGKc domain-containing protein	ENOG410ZQ6J(lipase activity); ENOG4111Q4M(Diacylglycerol kinase catalytic domain)
AOL_s00173g116	3.43	4.12	3.81	1.06	1.61	2.14	16.17	3.78667	1.60333	-1.36	0.00028975	0.00149165	Yes	down	Uncharacterized protein	Heat shock protein 78	COG0542(-)
AOL_s00043g551	1.81	4	3.9	1.68	1.01	1.43	13.83	3.23667	1.37333	-1.36	0.0149529	0.0410047	Yes	down	Uncharacterized protein	Uncharacterized protein	0
AOL_s00075g220	1719.99	1317.15	1627.31	752.4	483.49	746.05	6646.39	1554.82	660.647	-1.35	3.1704e-05	0.000219813	Yes	down	Uncharacterized protein	Ubiquitin-40S ribosomal protein S31 fusion protein	COG5272(ubiquitin); COG3582(An1-type zinc finger protein)
AOL_s00215g913	384.03	304.27	104.04	119.45	74.26	143.68	1129.73	264.113	112.463	-1.35	0.00659248	0.0209445	Yes	down	Peptidase A1 domain-containing protein	Penicillopepsin	ENOG410XNV7(aspartic)
AOL_s00076g576	82.38	133.58	91.84	49.3	43.33	38.44	438.87	102.6	43.69	-1.35	0.000226857	0.00120465	Yes	down	Uncharacterized protein	Uncharacterized protein	0
AOL_s00054g278	50.72	90.43	21.64	25.76	20.19	23.45	232.19	54.2633	23.1333	-1.35	0.00498128	0.0166608	Yes	down	Carboxypeptidase, EC 3.4.16.-	Carboxypeptidase	COG2939(Calcium Proton)
AOL_s00004g137	33.39	42.2	32.52	14.09	18.75	13.14	154.09	36.0367	15.3267	-1.35	1.37462e-06	1.38034e-05	Yes	down	Uncharacterized protein	Uncharacterized protein	0
AOL_s00097g23	1.98	3.02	3.12	0.68	0.97	1.81	11.58	2.70667	1.15333	-1.35	0.0136032	0.0379438	Yes	down	Uncharacterized protein	Uncharacterized protein	0
AOL_s00169g25	1.59	2.2	1.73	0.55	1.06	0.74	7.87	1.84	0.783333	-1.35	0.000782409	0.00349969	Yes	down	CMP/dCMP-type deaminase domain-containing protein	CMP/dCMP-type deaminase domain-containing protein	COG0590(RTA1 like protein)
AOL_s00210g144	2763	3159.6	2468.63	1166.35	957.73	1466.43	11981.7	2797.08	1196.84	-1.34	7.50511e-07	8.09085e-06	Yes	down	Uncharacterized protein	High expression lethality protein Hel10	0
AOL_s00097g400	701.58	869.78	636.96	305.71	329.33	308.85	3152.21	736.107	314.63	-1.34	5.31656e-08	7.40096e-07	Yes	down	Autophagy-related protein 27	Autophagy-related protein 27	ENOG4111GYW(Autophagy protein Atg27)
AOL_s00076g368	171.35	115.39	120.5	66.66	53.4	54.05	581.35	135.747	58.0367	-1.34	0.000132126	0.000749721	Yes	down	Uncharacterized protein	Vacuolar protein sorting 55	ENOG4111UCZ(Leptin receptor overlapping)
AOL_s00193g190	139.06	113.27	137.66	50.46	52.92	63.39	556.76	129.997	55.59	-1.34	8.66873e-08	1.15115e-06	Yes	down	LNS2 domain-containing protein	Nuclear elongation and deformation protein 1	COG5083(phosphatidylinositol transfer protein)
AOL_s00173g370	98.21	135.78	102.92	40.01	49.5	54.67	481.09	112.303	48.06	-1.34	6.43013e-08	8.76008e-07	Yes	down	Uncharacterized protein	L-ornithine N(5)-monooxygenase	COG2072(-)
AOL_s00054g78	118.58	93.46	102.52	49.65	47.73	36.88	448.82	104.853	44.7533	-1.34	2.09367e-06	2.01846e-05	Yes	down	DUF2415 domain-containing protein	DUF2415 domain-containing protein (Fragment)	ENOG4111QYU(conserved hypothetical protein)
AOL_s00193g67	89.68	94.89	59.7	36.93	26.75	40.74	348.69	81.4233	34.8067	-1.34	4.48196e-05	0.000296706	Yes	down	Uncharacterized protein	Deubiquitination-protection protein dph1	COG5272(Conserved hypothetical, protein)
AOL_s00006g253	96.61	60.11	43.32	25.29	21.35	38.92	285.6	66.68	28.52	-1.34	0.000877911	0.00385172	Yes	down	Myotubularin phosphatase domain-containing protein	Myotubularin phosphatase domain-containing protein	ENOG410XPTU(Myotubularin related protein)
AOL_s00080g79	35.76	37.37	40.86	15.22	16.59	16.87	162.67	37.9967	16.2267	-1.34	1.09163e-09	2.16317e-08	Yes	down	Uncharacterized protein	Transferrin receptor-like, dimerization domain protein	COG2234(Ankyrin Repeat)
AOL_s00006g461	13.84	18.28	14.11	6.63	5.5	7.63	65.99	15.41	6.58667	-1.34	1.03725e-05	8.18898e-05	Yes	down	NEDD8-activating enzyme E1 regulatory subunit	NEDD8-activating enzyme E1 regulatory subunit	COG0476(phosphate transporter)
AOL_s00081g204	11.11	15.74	9.58	4.34	4.68	6.55	52	12.1433	5.19	-1.34	7.28605e-05	0.000448145	Yes	down	BHLH domain-containing protein	HLH transcription factor	ENOG41127KK(Helix-loop-helix DNA-binding domain); ENOG410Y2HB(Transcription factor)
AOL_s00007g238	7.81	8.45	9.87	3.2	3.61	4.35	37.29	8.71	3.72	-1.34	6.25042e-07	6.82052e-06	Yes	down	Uncharacterized protein	Uncharacterized protein	0
AOL_s00006g122	9.59	5.68	7.5	2.92	3.72	3.09	32.5	7.59	3.24333	-1.34	0.00381645	0.0134547	Yes	down	PPPDE domain-containing protein	DUF862-domain-containing protein	ENOG4111H3Z(Peptidase inhibitor I78 family)
AOL_s00054g377	7.86	7.61	5.97	2.15	3.49	3.54	30.62	7.14667	3.06	-1.34	6.7534e-05	0.000419133	Yes	down	Uncharacterized protein	Uncharacterized protein	ENOG4112CT5(-)
AOL_s00109g49	32307.8	31385.5	21293	14281.4	11780.4	10414.2	121462	28328.8	12158.6	-1.33	4.56021e-05	0.000301439	Yes	down	Uncharacterized protein	Secreted protein NIS1	ENOG410YTQE(-)
AOL_s00215g45	74.77	129.32	106.6	33.99	48.29	50.9	443.87	103.563	44.3933	-1.33	0.00178265	0.00701211	Yes	down	Uncharacterized protein	Uncharacterized protein	ENOG410ZD2I(-)
AOL_s00215g814	87.95	63.06	93.87	33.08	26	45.82	349.78	81.6267	34.9667	-1.33	6.60846e-05	0.000410913	Yes	down	Uncharacterized protein	Vegetative cell wall protein gp1	ENOG411145S(Conserved hypothetical, protein)
AOL_s00173g10	70.23	58.55	76.88	29.78	33.05	25.54	294.03	68.5533	29.4567	-1.33	1.14209e-05	8.94292e-05	Yes	down	Uncharacterized protein	Dopa 4,5-dioxygenase	COG3805(U4 u6 small nuclear ribonucleoprotein)
AOL_s00083g377	46.48	42.62	76.56	19.45	26.24	25.53	236.88	55.22	23.74	-1.33	2.54257e-05	0.000181059	Yes	down	Uncharacterized protein	Uncharacterized protein	ENOG4111XE7(Conserved hypothetical, protein); ENOG4110VYP(-)
AOL_s00043g363	73.81	46.24	35.75	21.92	16.3	28.61	222.63	51.9333	22.2767	-1.33	0.000584739	0.00271894	Yes	down	MFS domain-containing protein	MFS domain-containing protein	COG0477(amidohydrolase 2); COG0654(amidohydrolase 2)
AOL_s00004g636	26.61	28.17	15.36	9.84	9.5	10.71	100.19	23.38	10.0167	-1.33	3.91029e-05	0.000264745	Yes	down	Structural maintenance of chromosomes protein 5	P-loop containing nucleoside triphosphate hydrolase protein	COG1196(Required for chromosome condensation and partitioning (By similarity))
AOL_s00079g322	3.26	2.82	3.3	1.36	1.41	1.25	13.4	3.12667	1.34	-1.33	2.21104e-05	0.000160582	Yes	down	Uncharacterized protein	Uncharacterized protein	0
AOL_s00079g276	223.83	294.23	91.59	78.42	72.51	112.41	872.99	203.217	87.78	-1.32	0.00226051	0.00854575	Yes	down	Uncharacterized protein	Acyl-CoA dehydrogenase/oxidase	ENOG410XNTS(acyl-CoA dehydrogenase)
AOL_s00043g637	31.67	38.36	50.6	13.74	23.03	15.17	172.57	40.21	17.3133	-1.32	5.40647e-05	0.000346115	Yes	down	Uncharacterized protein	Uncharacterized protein	0
AOL_s00004g279	21.67	19.53	18.89	8.6	7.32	10	86.01	20.03	8.64	-1.32	3.69719e-07	4.28557e-06	Yes	down	Uncharacterized protein	RING-CH-type domain-containing protein	ENOG4111V2M(RING finger)
AOL_s00188g223	653.9	295.89	904.56	178.15	348.99	277.12	2658.61	618.117	268.087	-1.31	0.00204954	0.00787139	Yes	down	Flavodoxin-like domain-containing protein	Minor allergen Alt a 7	COG0655(Protein of unknown function (DUF3129))
AOL_s00215g8	423.51	447.03	223.05	154.08	146.65	172.09	1566.41	364.53	157.607	-1.31	0.000182437	0.000992355	Yes	down	Uncharacterized protein	Fimbrin	COG5069(Nuclear migration protein)
AOL_s00080g77	155.07	129.39	134.15	64.26	52.37	64.57	599.81	139.537	60.4	-1.31	9.09507e-07	9.56266e-06	Yes	down	Uncharacterized protein	Related to MFS amino acid transporter	ENOG410XSRN(transmembrane transport)
AOL_s00097g255	93.94	101.31	87.27	39.75	43.06	39.57	404.9	94.1733	40.7933	-1.31	4.52242e-09	7.95607e-08	Yes	down	AAA domain-containing protein	AAA domain-containing protein	COG0464(-)
AOL_s00006g255	84.42	84.23	105.11	36.52	34.62	47.3	392.2	91.2533	39.48	-1.31	1.42209e-07	1.82867e-06	Yes	down	Uncharacterized protein	Uncharacterized protein	ENOG410XTVY(Conserved hypothetical, protein)
AOL_s00097g503	67.1	59.35	73.55	25.32	35.66	25.65	286.63	66.6667	28.8767	-1.31	7.39125e-07	7.97773e-06	Yes	down	Zn(2)-C6 fungal-type domain-containing protein	Related to ZFR1 regulator of fumonisin biosynthesis	ENOG410XR3W(component of the Mediator complex, a coactivator involved in the regulated transcription of nearly all RNA polymerase II-dependent genes. Mediator functions as a bridge to convey information from gene-specific regulatory proteins to the basal RNA polymerase II transcription machinery. Mediator is recruited to promoters by direct interactions with regulatory proteins and serves as a sc…
AOL_s00054g397	40.22	26.85	17.83	12.27	13.34	11.21	121.72	28.3	12.2733	-1.31	0.00150875	0.00608195	Yes	down	Uncharacterized protein	PH domain-containing protein	ENOG410ZSJ4(PH domain-containing protein); ENOG410Z45E(pleckstrin homology domain containing, family H (with MyTH4 domain) member 3)
AOL_s00007g368	7.89	9.07	4.55	3.59	3.17	2.54	30.81	7.17	3.1	-1.31	0.000685443	0.00312222	Yes	down	Zn(2)-C6 fungal-type domain-containing protein	Zn(2)-C6 fungal-type domain-containing protein	ENOG410ZITZ(Transcription factor); ENOG410ZUJQ(Fungal Zn(2)-Cys(6) binuclear cluster domain); ENOG410XQHW(Fungal Zn(2)-Cys(6) binuclear cluster domain); ENOG410YB18(Transcription factor)
AOL_s00215g594	6.56	6.07	6.39	1.76	3.89	2.58	27.25	6.34	2.74333	-1.31	0.0171536	0.0458165	Yes	down	Uncharacterized protein	Uncharacterized protein	0
AOL_s00078g195	4.69	3.65	4.65	1.72	2.02	1.88	18.61	4.33	1.87333	-1.31	0.000117244	0.000675138	Yes	down	Exonuclease domain-containing protein	Exonuclease domain-containing protein	COG0847((PX) domain-containing protein)
AOL_s00097g399	139.08	189.9	112.14	61.63	56.74	73.62	633.11	147.04	63.9967	-1.3	1.03455e-05	8.17485e-05	Yes	down	ZT_dimer domain-containing protein	Cation diffusion facilitator 1	COG0053(-)
AOL_s00054g520	106.81	94.12	145.12	48.13	60.07	42.29	496.54	115.35	50.1633	-1.3	8.65814e-06	6.9647e-05	Yes	down	Eukaryotic translation initiation factor 2A	Eukaryotic translation initiation factor 2A	COG5354(Component of the eukaryotic translation initiation factor 3 (eIF-3) complex, which is involved in protein synthesis and, together with other initiation factors, stimulates binding of mRNA and methionyl-tRNAi to the 40S ribosome (By similarity))
AOL_s00080g46	88.34	73.55	78.18	28.73	38.82	36.98	344.6	80.0233	34.8433	-1.3	8.30292e-07	8.87598e-06	Yes	down	Uncharacterized protein	INO80 complex subunit 4	ENOG410XYG0(INO80 complex subunit Ies4)
AOL_s00083g225	43.67	29.49	53.97	16.79	20.55	17.99	182.46	42.3767	18.4433	-1.3	2.80701e-05	0.000197219	Yes	down	MI domain-containing protein	MI domain-containing protein	ENOG410XNP2(pre-mRNA-splicing factor cwc-22)
AOL_s00076g676	30.8	16.72	53.47	11.38	21	11.55	144.92	33.6633	14.6433	-1.3	0.0107148	0.0313961	Yes	down	Dihydrolipoamide acetyltransferase component of pyruvate dehydrogenase complex, EC 2.3.1.-	Dihydrolipoamide acetyltransferase component of pyruvate dehydrogenase complex	COG0508(Dehydrogenase)
AOL_s00080g93	35.8	39.27	25.88	13.57	15.99	14.4	144.91	33.65	14.6533	-1.3	1.76754e-06	1.74547e-05	Yes	down	Uncharacterized protein	Blue light receptor	ENOG410ZXMG(cutinase gene palindrome-binding protein)
AOL_s00080g246	27.53	33	30.63	14.92	12.69	12.01	130.78	30.3867	13.2067	-1.3	5.74506e-05	0.000364561	Yes	down	Uncharacterized protein	Uncharacterized protein	0
AOL_s00076g97	6.68	5.67	8.91	3.02	2.37	3.87	30.52	7.08667	3.08667	-1.3	0.00162284	0.00648049	Yes	down	PALP domain-containing protein	PALP domain-containing protein	COG1171(Threonine dehydratase)
AOL_s00097g530	4630.17	4735.3	1974.94	1934.88	1382.02	1634.21	16291.5	3780.14	1650.37	-1.29	0.000965914	0.00416821	Yes	down	RRM domain-containing protein	Related to actin cytoskeleton protein (VIP1)	ENOG4111ICI(actin cytoskeleton protein)
AOL_s00080g80	678.85	1061.06	841.64	416.53	446.98	262.87	3707.93	860.517	375.46	-1.29	3.19809e-05	0.000221561	Yes	down	Uncharacterized protein	Uncharacterized protein	0
AOL_s00079g222	30.12	41.93	26.08	16.62	13.31	12.91	140.97	32.71	14.28	-1.29	0.00307052	0.0111595	Yes	down	Uncharacterized protein	Uncharacterized protein	ENOG410YS6F(-); ENOG410XNQK(-)
AOL_s00076g148	30.67	32.34	23.06	9.37	13.25	15.04	123.73	28.69	12.5533	-1.29	5.84631e-06	4.94309e-05	Yes	down	WW domain-containing protein	WW domain-containing protein	ENOG4110TUS(-)
AOL_s00078g116	25.53	26.05	20.08	9.17	10.19	11.88	102.9	23.8867	10.4133	-1.29	2.26037e-06	2.14904e-05	Yes	down	Histidine--tRNA ligase, EC 6.1.1.21	Histidine--tRNA ligase	COG0124(Ankyrin Repeat)
AOL_s00043g762	13.08	13.37	9.66	4.37	5.96	5.41	51.85	12.0367	5.24667	-1.29	0.00267488	0.00990693	Yes	down	Uncharacterized protein	Uncharacterized protein	0
AOL_s00173g320	2.19	3.47	5.2	1	2.8	0.95	15.61	3.62	1.58333	-1.29	0.0128716	0.036231	Yes	down	Uncharacterized protein	Uncharacterized protein	ENOG410YGZM(Protein of unknown function (DUF3433)); ENOG410YF1X(Protein of unknown function (DUF3433)); ENOG4111MV6(Protein of unknown function (DUF3433)); COG0443(Heat shock protein)
AOL_s00076g263	1.51	3.06	3.21	0.99	1.08	1.32	11.17	2.59333	1.13	-1.29	0.00148476	0.00599878	Yes	down	Uncharacterized protein	Uncharacterized protein	0
AOL_s00117g35	449.73	364.74	865.13	172.03	231	332.81	2415.44	559.867	245.28	-1.28	0.000955284	0.00413833	Yes	down	Uncharacterized protein	ATP-binding cassette transporter ABC1	COG1131(Conserved hypothetical, protein); COG0842(Conserved hypothetical, protein)
AOL_s00080g89	188.37	224.19	163.7	72.74	94.33	85.91	829.24	192.087	84.3267	-1.28	7.02813e-07	7.61339e-06	Yes	down	Uncharacterized protein	UPF0658 Golgi apparatus membrane	ENOG410YHTD(Conserved hypothetical, protein)
AOL_s00076g350	62.9	48.43	51.07	21.77	25.21	24.39	233.77	54.1333	23.79	-1.28	2.16277e-05	0.000157657	Yes	down	Protein transport protein SEC22	Protein transport protein SEC22	COG5143(-)
AOL_s00097g556	43.89	23.38	67.32	17.19	22.21	19.71	193.7	44.8633	19.7033	-1.28	0.00585515	0.0190282	Yes	down	Fumarylacetoacetase, EC 3.7.1.2 (Fumarylacetoacetate hydrolase)	Fumarylacetoacetase	COG0179(ribonuclease H activity)
AOL_s00215g56	11.75	16.33	6.39	4.37	3.19	7.55	49.58	11.49	5.03667	-1.28	0.0108847	0.0317793	Yes	down	Uncharacterized protein	Delta-delta-dienoyl-CoA isomerase	ENOG410XTHX(Enoyl-CoA hydratase)
AOL_s00054g371	9.9	11.42	6.42	3.64	4.64	3.89	39.91	9.24667	4.05667	-1.28	0.000125006	0.000712486	Yes	down	Autophagy-related protein 9	Autophagy-related protein 9	ENOG410XQBE(Involved in autophagy and cytoplasm to vacuole transport (Cvt) vesicle formation. Plays a key role in the organization of the preautophagosomal structure phagophore assembly site (PAS), the nucleating site for formation of the sequestering vesicle. Cycles between the PAS and the cytoplasmic vesicle pool and may participate in supplying membrane for the growing autophagosome)
AOL_s00054g31	6.87	9.47	6.65	3.49	3.27	3.34	33.09	7.66333	3.36667	-1.28	0.000867488	0.00381532	Yes	down	Csm1 domain-containing protein	Csm1 domain-containing protein	ENOG4110WEU(Chromosome segregation protein Csm1/Pcs1); ENOG4111TAM(chromosome segregation protein pcs1)
AOL_s00215g566	4.58	4.39	5.33	1.66	2.29	2.33	20.58	4.76667	2.09333	-1.28	0.0173062	0.0461826	Yes	down	Uncharacterized protein	Transport protein particle component	ENOG410YUYH(trafficking protein particle complex)
AOL_s00080g305	4.54	5.83	3.93	1.66	2	2.61	20.57	4.76667	2.09	-1.28	0.00593355	0.019227	Yes	down	F-box domain-containing protein	F-box domain-containing protein	0
AOL_s00097g580	4.71	4.96	4.35	1.72	2.43	2	20.17	4.67333	2.05	-1.28	3.58596e-05	0.000245013	Yes	down	Ribonuclease Z, EC 3.1.26.11	Ribonuclease Z	COG1234(Zinc phosphodiesterase, which displays some tRNA 3'- processing endonuclease activity. Probably involved in tRNA maturation, by removing a 3'-trailer from precursor tRNA (By similarity))
AOL_s00078g388	3.06	2.67	4.18	1.26	1.74	1.34	14.25	3.30333	1.44667	-1.28	3.78946e-05	0.000257343	Yes	down	Pyruvate decarboxylase, EC 4.1.1.1	Pyruvate decarboxylase	COG3961(Pyruvate decarboxylase); COG3961(Pyruvate decarboxylase)
AOL_s00117g61	1.78	3.31	4.42	0.69	1.3	2.18	13.68	3.17	1.39	-1.28	0.0162458	0.0439965	Yes	down	Uncharacterized protein	Uncharacterized protein	ENOG410YHP5(Conserved hypothetical, protein)
AOL_s00043g275	2.65	1.68	2.01	0.83	0.8	1.15	9.12	2.11333	0.926667	-1.28	0.00539671	0.0178038	Yes	down	HNHc domain-containing protein	HNHc domain-containing protein	0
AOL_s00004g425	679.88	563.81	520.22	247.64	282.05	247.22	2540.82	587.97	258.97	-1.27	5.80253e-07	6.42592e-06	Yes	down	Carboxypeptidase, EC 3.4.16.-	Carboxypeptidase	COG2939(carboxy-peptidase)
AOL_s00097g239	94.87	135.96	140	48.94	57.23	57.22	534.22	123.61	54.4633	-1.27	6.11939e-07	6.70208e-06	Yes	down	Uncharacterized protein	Uncharacterized protein	ENOG410Y76R(Conserved hypothetical, protein); ENOG4110VTN(-)
AOL_s00075g119	63.46	80.86	85.02	30.93	31.73	38.28	330.28	76.4467	33.6467	-1.27	5.0384e-09	8.76035e-08	Yes	down	Chitin synthase, EC 2.4.1.16	Chitin synthase	COG1215(Glycosyl transferase, family 2)
AOL_s00078g141	81.47	65.26	64.28	29.24	30.62	33.19	304.06	70.3367	31.0167	-1.27	5.52237e-07	6.13849e-06	Yes	down	Protein kinase domain-containing protein	Probable protein kinase ck2 catalytic subunit ck2 alpha-3	ENOG410XNPP(Casein Kinase)
AOL_s00193g25	67.9	86.27	36.63	30.13	27.59	26.21	274.73	63.6	27.9767	-1.27	0.000473871	0.00227199	Yes	down	Arrestin_N domain-containing protein	Arrestin	ENOG410ZH6J(Arrestin (or S-antigen), N-terminal domain)
AOL_s00112g98	27.43	25.1	28.85	10.67	14.04	11.13	117.22	27.1267	11.9467	-1.27	1.78966e-06	1.76342e-05	Yes	down	Uncharacterized protein	Uncharacterized protein	ENOG410Y7D9(-)
AOL_s00007g459	16.22	15.88	14.3	8.16	6.53	5.78	66.87	15.4667	6.82333	-1.27	0.000157132	0.00087713	Yes	down	GH16 domain-containing protein	Mid2-like cell wall stress sensor protein	COG2273(Conserved hypothetical, protein)
AOL_s00083g387	13.04	12.57	13.98	4.91	6.22	6.28	57	13.1967	5.80333	-1.27	7.84726e-07	8.42921e-06	Yes	down	F-box domain-containing protein	F-box domain-containing protein	0
AOL_s00076g411	3.1	3.95	4.91	1.56	2.44	1.27	17.23	3.98667	1.75667	-1.27	0.0017592	0.00692599	Yes	down	Uncharacterized protein	D-xylulose 5-phosphate/D-fructose 6-phosphate phosphoketolase, putative	COG3957(Phosphoketolase)
AOL_s00215g705	126.85	127.22	111.53	49.06	43.36	69.53	527.55	121.867	53.9833	-1.26	4.82036e-06	4.18654e-05	Yes	down	Uncharacterized protein	Multidrug resistance protein	COG1132(ferredoxin-fold anticodon binding domain containing 1)
AOL_s00081g268	40.41	63.2	73.61	24.28	27.68	26.37	255.55	59.0733	26.11	-1.26	8.19942e-06	6.67987e-05	Yes	down	Uncharacterized protein	Eukaryotic type KH-domain (KH-domain type I)	ENOG410XZYE(Far upstream element (FUSE) binding protein)
AOL_s00083g133	29.8	39.62	51.05	15.48	22.62	15.29	173.86	40.1567	17.7967	-1.26	4.17529e-05	0.000279301	Yes	down	Uncharacterized protein	Uncharacterized protein	0
AOL_s00112g85	12.2	18.85	30.82	5.61	13.64	8.08	89.2	20.6233	9.11	-1.26	0.0126854	0.0358764	Yes	down	Uncharacterized protein	Mitochondrial thiamine pyrophosphate carrier 1	ENOG410ZRF1(sUF system Fes assembly protein, NifU family)
AOL_s00173g293	19.31	18.24	19.32	6.72	9.15	9.34	82.08	18.9567	8.40333	-1.26	2.8562e-05	0.00020036	Yes	down	Uncharacterized protein	Uncharacterized protein	ENOG4111TSZ(Conserved hypothetical, protein)
AOL_s00004g501	14.39	13.55	13.83	6.74	6.27	5.46	60.24	13.9233	6.15667	-1.26	0.000947202	0.0041073	Yes	down	Trafficking protein particle complex subunit	Trafficking protein particle complex subunit	COG5128(trafficking protein particle complex)
AOL_s00097g522	12.99	12.58	8.37	4.7	4.86	5.48	48.98	11.3133	5.01333	-1.26	3.2572e-05	0.000224611	Yes	down	Mannose-1-phosphate guanyltransferase (GDP-mannose pyrophosphorylase) (GTP-mannose-1-phosphate guanylyltransferase)	Mannose-1-phosphate guanyltransferase	COG1208(cdp-diacylglycerol-glycerol-3-phosphate 3-phosphatidyltransferase)
AOL_s00080g94	7.43	12.45	11.91	3.59	4.71	5.78	45.87	10.5967	4.69333	-1.26	5.5881e-06	4.76081e-05	Yes	down	AAA_23 domain-containing protein	DNA repair protein rad50	COG0419(cutinase gene palindrome-binding protein)
AOL_s00076g154	58.95	49.73	70.95	21.54	30.45	27.7	259.32	59.8767	26.5633	-1.25	1.23481e-07	1.60179e-06	Yes	down	Cell division control protein	Cell division control protein	COG1474(Involved in regulation of DNA replication (By similarity))
AOL_s00078g74	32.5	27.17	30.72	12.52	14.64	13.02	130.57	30.13	13.3933	-1.25	1.47364e-10	3.43863e-09	Yes	down	Uncharacterized protein	Protoplast regeneration and killer toxin resistance protein	COG0790(chromosome 2 open reading frame 76)
AOL_s00006g245	24.37	25.48	24.79	10.97	10.19	11.99	107.79	24.88	11.05	-1.25	1.19871e-08	1.89274e-07	Yes	down	Zn(2)-C6 fungal-type domain-containing protein	Fungal-specific transcription factor domain-containing protein	ENOG410ZITZ(Transcription factor)
AOL_s00004g46	28.3	24.46	15.39	10.86	8.81	10.67	98.49	22.7167	10.1133	-1.25	0.000244928	0.00128836	Yes	down	Uncharacterized protein	Uncharacterized protein	ENOG411272U(-)
AOL_s00188g64	27.89	19.88	15.63	10.13	6.95	11.07	91.55	21.1333	9.38333	-1.25	0.000488087	0.0023289	Yes	down	Kinetochore protein SPC25	Kinetochore protein SPC25	ENOG4111Y5R(nuclear division)
AOL_s00080g220	7.72	15.92	14.15	5.38	5.97	5.48	54.62	12.5967	5.61	-1.25	0.00138591	0.00568158	Yes	down	PNP_UDP_1 domain-containing protein	Purine and uridine phosphorylase	COG0775(Catalyzes the irreversible cleavage of the glycosidic bond in both 5'-methylthioadenosine (MTA) and S- adenosylhomocysteine (SAH AdoHcy) to adenine and the corresponding thioribose, 5'-methylthioribose and S-ribosylhomocysteine, respectively (By similarity)); COG0666(Ankyrin Repeat)
AOL_s00215g437	11.49	11.66	12.66	4.63	5.95	5.37	51.76	11.9367	5.31667	-1.25	0.00308125	0.0111939	Yes	down	Nudix hydrolase domain-containing protein	Nudix hydrolase domain-containing protein	ENOG410Y8YA(NUDIX domain protein); ENOG410XPFH(NUDIX domain protein)
AOL_s00097g240	7.01	9.25	4.73	1.91	3.55	3.85	30.3	6.99667	3.10333	-1.25	0.00403797	0.0141297	Yes	down	HUN domain-containing protein	HPC2-domain-containing protein	ENOG41126NP(Conserved hypothetical, protein)
AOL_s00054g74	1.47	2.53	2.4	0.94	1.01	0.89	9.24	2.13333	0.946667	-1.25	0.0164146	0.044373	Yes	down	Uncharacterized protein	7-alpha-hydroxycholest-4-en-3-one 12-alpha-hydroxylase	COG2124(phosphatidylinositol binding)
AOL_s00076g449	88.59	110.51	163.77	57.02	60.57	44.62	525.08	120.957	54.07	-1.24	9.18921e-05	0.000547858	Yes	down	Uncharacterized protein	Short-chain dehydrogenase/reductase tropG	ENOG4110X98(KR domain); COG1028(KR domain)
AOL_s00078g458	71.94	75.16	64.76	26.91	36.39	31.17	306.33	70.62	31.49	-1.24	1.85261e-07	2.29955e-06	Yes	down	Uncharacterized protein	Autophagy-related protein 3	ENOG410Y3BC(Autophagy-related protein 3)
AOL_s00043g351	64.01	68.97	73.77	31.3	27.44	33.39	298.88	68.9167	30.71	-1.24	2.45576e-07	2.97387e-06	Yes	down	Uncharacterized protein	F-box domain-containing protein	0
AOL_s00079g407	38.95	53.21	58.53	24.3	23.23	19.83	218.05	50.23	22.4533	-1.24	0.0140352	0.0389663	Yes	down	F-box domain-containing protein	F-box domain-containing protein	0
AOL_s00210g329	45.95	41.38	36.66	17.47	16.77	20.99	179.22	41.33	18.41	-1.24	5.76421e-06	4.89684e-05	Yes	down	AB hydrolase-1 domain-containing protein	AB hydrolase-1 domain-containing protein	ENOG4111QDI(Plant lipoxygenase may be involved in a number of diverse aspects of plant physiology including growth and development, pest resistance, and senescence or responses to wounding (By similarity)); ENOG410XR3M(Plant lipoxygenase may be involved in a number of diverse aspects of plant physiology including growth and development, pest resistance, and senescence or responses to wounding (By…
AOL_s00054g573	29.46	38.65	37.51	14.59	16.7	15.82	152.73	35.2067	15.7033	-1.24	2.78601e-07	3.33417e-06	Yes	down	tRNA-dihydrouridine(47) synthase [NAD(P)(+)], EC 1.3.1.89 (tRNA-dihydrouridine synthase 3)	tRNA-dihydrouridine(47) synthase [NAD(P)(+)]	COG0042(Pyrophosphate phospho-hydrolase)
AOL_s00078g183	16.13	17.56	26.05	7.88	8.86	9.88	86.36	19.9133	8.87333	-1.24	2.22353e-06	2.12198e-05	Yes	down	Zn(2)-C6 fungal-type domain-containing protein	Lipase regulator 1	ENOG410XPM3(C6 finger domain protein)
AOL_s00076g302	9.06	11.49	8.84	3.7	4.81	4.62	42.52	9.79667	4.37667	-1.24	0.000373799	0.00185734	Yes	down	PUM-HD domain-containing protein	mRNA binding protein puf3	COG5099(Importin)
AOL_s00043g638	12.23	7.79	9.06	5.04	3.46	4.51	42.09	9.69333	4.33667	-1.24	9.41628e-07	9.88875e-06	Yes	down	Uncharacterized protein	Coatamer subunit protein	ENOG410XSUI(U2 snRNP-associated SURP domain containing)
AOL_s00043g320	116.99	178.57	101.29	53.34	77.53	47.27	574.99	132.283	59.38	-1.23	0.000157837	0.000879969	Yes	down	MFS domain-containing protein	Similar to MFS monosaccharide transporter	ENOG410XNQK(-)
AOL_s00110g11	84.14	76.46	62.87	33.78	33.67	32.74	323.66	74.49	33.3967	-1.23	0.000188058	0.00102045	Yes	down	Uncharacterized protein	Cell death protease	COG2939(RAE1 RNA export 1 homolog (S. pombe))
AOL_s00054g892	37.67	27.93	38.11	13.84	14.59	18	150.14	34.57	15.4767	-1.23	8.47899e-06	6.87006e-05	Yes	down	Uncharacterized protein	Glutamate decarboxylase	COG0076(conserved hypothetical protein)
AOL_s00081g153	47.49	31.8	21.7	14.64	15.91	14.7	146.24	33.6633	15.0833	-1.23	0.0008939	0.00391224	Yes	down	RPOLD domain-containing protein	45 kDa subunit of RNA polymerase II	COG0202(WGS project CABT00000000 data, contig)
AOL_s00081g196	25.55	23.43	44.32	11.89	15.71	14.27	135.17	31.1	13.9567	-1.23	0.000135134	0.000765817	Yes	down	Uncharacterized protein	Exocyst complex component Sec6	COG5173(Exocyst complex component)
AOL_s00078g501	13.31	14.7	15.63	3.84	8.31	7.39	63.18	14.5467	6.51333	-1.23	0.000746773	0.00336726	Yes	down	F-box domain-containing protein	F-box domain-containing protein	0
AOL_s00173g146	25.5	28.54	16.44	10.55	7.46	13.8	102.29	23.4933	10.6033	-1.22	0.000458566	0.00220571	Yes	down	PKS_ER domain-containing protein	Polyketide synthase enoylreductase	COG0604(Cellulase (glycosyl hydrolase family 5))
AOL_s00081g278	7.99	9.93	5.86	2.59	3.85	4.25	34.47	7.92667	3.56333	-1.22	0.000262466	0.00137013	Yes	down	Replication factor C subunit 1	Replication factor C subunit 1	COG5275(replication factor c)
AOL_s00215g838	2.12	3.49	2.74	0.9	1.34	1.52	12.11	2.78333	1.25333	-1.22	0.00418424	0.0144884	Yes	down	Alkaline phosphatase, EC 3.1.3.1	Alkaline phosphatase	COG1785(Dehydrogenase reductase)
AOL_s00215g845	0.92	1.99	1.65	0.49	0.42	1.14	6.61	1.52	0.683333	-1.22	0.0149875	0.0410742	Yes	down	Uncharacterized protein	Uncharacterized protein	0
AOL_s00081g312	855.42	1106.02	1058.02	482.08	507.65	376.71	4385.9	1006.49	455.48	-1.21	2.85158e-06	2.63816e-05	Yes	down	PRK domain-containing protein	Ribosylnicotinamide kinase	COG0572(LSM1 homolog, U6 small nuclear RNA associated (S. cerevisiae))
AOL_s00173g269	286.96	293.28	590.53	113.05	112.16	304.87	1700.85	390.257	176.693	-1.21	0.00419438	0.0145179	Yes	down	Glutamine synthetase, EC 6.3.1.2	Glutamine synthetase	COG0174(C6 zinc finger domain-containing protein)
AOL_s00097g367	244.23	275.31	163.94	89.65	152.8	66.47	992.4	227.827	102.973	-1.21	0.00119706	0.00499914	Yes	down	acidPPc domain-containing protein	Phosphatidic acid phosphatase beta	ENOG410XQN1(actin filament depolymerization); COG0671(actin filament depolymerization)
AOL_s00097g442	97.13	134.39	87.03	45.22	47.9	50.76	462.43	106.183	47.96	-1.21	1.80773e-06	1.77841e-05	Yes	down	Choline_kin_N domain-containing protein	Choline kinase	COG0510(Oxysterol-binding protein)
AOL_s00097g143	52.46	44.05	45.75	22.27	21.11	20.97	206.61	47.42	21.45	-1.21	0.000407463	0.00199398	Yes	down	GPN-loop GTPase 2	GPN-loop GTPase 2	ENOG410YRVC(GPNloop GTPase 2)
AOL_s00097g595	40.59	32.73	51.99	16.72	24.39	15.69	182.11	41.77	18.9333	-1.21	0.000386488	0.00191151	Yes	down	Uncharacterized protein	Sin3 associated polypeptide p18-domain-containing protein	ENOG41124IV(Sin3-associated polypeptide Sap18); ENOG410XPM0(Misato homolog 1 (Drosophila))
AOL_s00110g50	14.63	25.41	27.64	10.8	10.48	9.31	98.27	22.56	10.1967	-1.21	0.00032748	0.00166289	Yes	down	ENDO3c domain-containing protein	ENDO3c domain-containing protein	COG0122(-)
AOL_s00083g16	3.36	3.97	2.77	1.22	1.61	1.75	14.68	3.36667	1.52667	-1.21	1.91159e-05	0.000140956	Yes	down	DUF3591 domain-containing protein	Transcription factor TFIID complex 145 kDa subunit	COG5179(transcription initiation factor tfiid subunit)
AOL_s00083g482	118.25	112.04	83.14	40.25	48.81	53.19	455.68	104.477	47.4167	-1.2	4.93811e-05	0.00032331	Yes	down	CRAL-TRIO domain-containing protein	Sec14 cytosolic factor	ENOG410XRSQ(Conserved hypothetical, protein)
AOL_s00043g98	65.2	79.87	74.48	26.36	25.7	47.85	319.46	73.1833	33.3033	-1.2	0.000111157	0.000645488	Yes	down	Uncharacterized protein	Uncharacterized protein	0
AOL_s00188g18	33.45	53.94	22.38	15.78	15.97	18.23	159.75	36.59	16.66	-1.2	0.00104228	0.00443774	Yes	down	Rtt106 domain-containing protein	Histone chaperone RTT106	ENOG4111Q9Z(Histones H3 and H4 chaperone involved in the nucleosome formation and heterochromatin silencing. Required for the deposition of H3K56ac-carrying H3-H4 complex onto newly-replicated DNA. Plays a role in the transcriptional regulation of the cell- cycle dependent histone genes by creating a repressive structure at the core histone gene promoter (By similarity))
AOL_s00110g111	15.86	17.65	27.47	7.84	9.56	10.35	88.73	20.3267	9.25	-1.2	3.12836e-05	0.000217235	Yes	down	Uncharacterized protein	Ras GEF	ENOG4110ZQC(Ras guanine-nucleotide exchange protein); ENOG410XR96(Ras guanine-nucleotide exchange protein)
AOL_s00097g141	18.3	16.42	21.6	9.64	8.99	6.92	81.87	18.7733	8.51667	-1.2	4.24328e-05	0.000283213	Yes	down	Uncharacterized protein	Elongator complex protein 4	0
AOL_s00076g320	15.26	16.36	14.43	3.33	9.27	8.36	67.01	15.35	6.98667	-1.2	0.015251	0.0416942	Yes	down	Histone domain-containing protein	Histone domain-containing protein	COG2036(Chromosome 1 open reading frame 35)
AOL_s00110g34	11.66	12	13.08	5.02	5.09	6.59	53.44	12.2467	5.56667	-1.2	4.96989e-05	0.000325153	Yes	down	Uncharacterized protein	Bifunctional polynucleotide phosphatase/kinase	COG0241(histidinol-phosphatase activity)
AOL_s00169g134	4.87	6.13	11.26	1.72	4.02	4.38	32.38	7.42	3.37333	-1.2	0.0165188	0.0446008	Yes	down	Uncharacterized protein	Glycoside hydrolase family 43 protein	ENOG410XPHB(hydrolase family 43)
AOL_s00076g118	227.74	182.57	270.33	92.75	95.19	123.05	991.63	226.88	103.663	-1.19	1.45918e-05	0.000111364	Yes	down	Aa_trans domain-containing protein	Probable AVT3-involved in amino acid efflux from the vacuole	COG0814(amino acid transport)
AOL_s00079g257	47.66	45.77	50.99	18.24	25.8	21.94	210.4	48.14	21.9933	-1.19	1.34043e-05	0.000103182	Yes	down	BZIP domain-containing protein	Fluconazole resistance protein 3	ENOG4111YB8(B-zip transcription factor)
AOL_s00078g99	28.79	31.68	36.42	14.61	15.88	13.7	141.08	32.2967	14.73	-1.19	5.65771e-07	6.27332e-06	Yes	down	Uncharacterized protein	Uncharacterized protein	0
AOL_s00078g454	15.89	14.11	12.67	5.37	6.96	7.16	62.16	14.2233	6.49667	-1.19	1.71339e-05	0.000128894	Yes	down	Uncharacterized protein	Uncharacterized protein	ENOG41127H9(Conserved hypothetical, protein); ENOG410YDP1(Peroxidase, family 2)
AOL_s00054g280	12.72	9.66	11.23	4.57	4.98	5.81	48.97	11.2033	5.12	-1.19	4.88425e-05	0.000320489	Yes	down	Zn(2)-C6 fungal-type domain-containing protein	Zn(2)-C6 fungal-type domain-containing protein	ENOG410Z468(C6 zinc finger); ENOG410YD5R(-); ENOG410YC0X(-); ENOG4111MJH(GAL4); ENOG4111APW(-)
AOL_s00076g283	112.98	74.49	100.68	42.77	37.91	51.58	420.41	96.05	44.0867	-1.18	4.28886e-05	0.000286042	Yes	down	Uncharacterized protein	Uracil-regulated protein 1, variant 2	COG0807(elongation factor 1 homolog)
AOL_s00110g45	79.07	28.85	46.53	19.23	26.27	25.43	225.38	51.4833	23.6433	-1.18	0.0035008	0.0124847	Yes	down	Uncharacterized protein	Short-chain dehydrogenase/reductase family protein	COG1028(Component of the coenzyme Q biosynthetic pathway. May play a role in organizing a multi-subunit COQ enzyme complex required for coenzyme Q biosynthesis. Required for steady-state levels of other COQ polypeptides (By similarity))
AOL_s00112g9	58.26	25.7	52.09	16.85	15.57	30.07	198.54	45.35	20.83	-1.18	0.00335055	0.0120353	Yes	down	bVLRF1 domain-containing protein	bVLRF1 domain-containing protein	ENOG410XQAG(Ankyrin repeat and zinc finger domain containing 1)
AOL_s00112g88	38.46	44.86	37.9	17.02	25.1	13.59	176.93	40.4067	18.57	-1.18	6.4992e-05	0.00040561	Yes	down	DLH domain-containing protein	DLH domain-containing protein	ENOG41129UY(Dienelactone hydrolase family); COG0412(Dienelactone hydrolase family); ENOG410YBNF(Dienelactone hydrolase family)
AOL_s00080g58	34.87	34.61	24.87	13.97	12.82	16.5	137.64	31.45	14.43	-1.18	0.000328286	0.00166604	Yes	down	Uncharacterized protein	U2 snRNP splicing factor, small subunit	ENOG410Z5PX(auxiliary factor)
AOL_s00007g151	22.6	29.38	35.67	12.91	15.87	11.35	127.78	29.2167	13.3767	-1.18	3.38308e-05	0.000232038	Yes	down	Uncharacterized protein	F-box domain-containing protein	0
AOL_s00007g411	19.21	18.93	16.21	6.58	9.64	8.73	79.3	18.1167	8.31667	-1.18	5.14569e-05	0.000332998	Yes	down	Methionine adenosyltransferase 2 subunit beta (Methionine adenosyltransferase II beta)	Methionine adenosyltransferase 2 subunit beta	COG1091(Dtdp-4-dehydrorhamnose reductase)
AOL_s00054g375	7.58	7.58	10.11	3.75	4.12	3.71	36.85	8.42333	3.86	-1.18	1.23935e-05	9.61883e-05	Yes	down	DNA-directed RNA polymerase subunit beta, EC 2.7.7.6	DNA-directed RNA polymerase subunit beta	COG0085(DNA-dependent RNA polymerase catalyzes the transcription of DNA into RNA using the four ribonucleoside triphosphates as substrates (By similarity))
AOL_s00097g157	2.95	3.51	4.2	1.69	1.88	1.31	15.54	3.55333	1.62667	-1.18	0.000448642	0.00216379	Yes	down	Glycerophosphocholine phosphodiesterase, EC 3.1.4.2	Glycerophosphocholine phosphodiesterase	COG0584(Protein of unknown function (DUF3112)); COG5036(Protein of unknown function (DUF3112))
AOL_s00083g294	131.26	165.32	118.68	73.24	55.26	62.84	606.6	138.42	63.78	-1.17	2.3335e-05	0.000168181	Yes	down	Uncharacterized protein	Glycosyltransferase family 31 protein	ENOG41104AP(PRP6 pre-mRNA processing factor 6 homolog (S. cerevisiae)); ENOG4111MZ4(PRP6 pre-mRNA processing factor 6 homolog (S. cerevisiae))
AOL_s00078g59	104.64	120.6	97.26	44.25	50.1	54.22	471.07	107.5	49.5233	-1.17	1.11532e-07	1.45938e-06	Yes	down	Uncharacterized protein	Gibberellin MYB transcription factor	ENOG410Y2CG(WD-40 repeat family protein); ENOG4111Y9I(WD-40 repeat family protein)
AOL_s00109g189	42.02	43.84	72.17	21.1	19.93	31.76	230.82	52.6767	24.2633	-1.17	0.000352219	0.00176544	Yes	down	Uncharacterized protein	S15/NS1 RNA-binding domain-containing protein	COG0184(Catalyzes the attachment of serine to tRNA(Ser). Is also able to aminoacylate tRNA(Sec) with serine, to form the misacylated tRNA L-seryl-tRNA(Sec), which will be further converted into selenocysteinyl-tRNA(Sec) (By similarity))
AOL_s00054g343	49.58	37.59	43.65	19.76	19.71	20.78	191.07	43.6067	20.0833	-1.17	0.00324828	0.0117198	Yes	down	Ribosome biogenesis protein RLP24	Ribosome biogenesis protein RLP24	COG2075(DUF1295 domain protein)
AOL_s00083g251	31.9	34.31	30.21	18.2	14.45	11.81	140.88	32.14	14.82	-1.17	0.000109482	0.000637006	Yes	down	FAD_binding_3 domain-containing protein	FAD-dependent oxidoreductase	COG0654(galactose-1-phosphate uridylyltransferase)
AOL_s00169g34	21.55	36.08	35.25	16.1	13.43	13.26	135.67	30.96	14.2633	-1.17	0.000174816	0.000958575	Yes	down	Uncharacterized protein	Uncharacterized protein	0
AOL_s00007g498	32.34	29.27	26.01	15.79	11.59	12.93	127.93	29.2067	13.4367	-1.17	8.63788e-05	0.000519493	Yes	down	Signal recognition particle 54 kDa protein	Signal recognition particle 54 kDa protein	COG0541(Involved in targeting and insertion of nascent membrane proteins into the cytoplasmic membrane. Binds to the hydrophobic signal sequence of the ribosome-nascent chain (RNC) as it emerges from the ribosomes. The SRP-RNC complex is then targeted to the cytoplasmic membrane where it interacts with the SRP receptor FtsY)
AOL_s00079g332	31.01	29.78	19.15	11.67	11.76	13.35	116.72	26.6467	12.26	-1.17	5.98162e-05	0.00037726	Yes	down	Uncharacterized protein	Uncharacterized protein	0
AOL_s00076g155	24.61	14.15	28.19	8.15	9.52	13.23	97.85	22.3167	10.3	-1.17	0.00164936	0.00657538	Yes	down	F-box domain-containing protein	F-box domain-containing protein	0
AOL_s00083g198	6.99	6.06	5.9	2.51	3.75	2.49	27.7	6.31667	2.91667	-1.17	0.00436511	0.0149754	Yes	down	Uncharacterized protein	Cell division cycle 20-like protein 1, cofactor-APC complex	COG2319(Transcription factor)
AOL_s00076g522	1.73	2.35	2.05	0.75	1.03	1.04	8.95	2.04333	0.94	-1.17	0.00755385	0.0234324	Yes	down	FAD-binding FR-type domain-containing protein	Ferric reductase transmembrane component	ENOG410XNZY(-)
AOL_s00173g216	828.99	711.96	813.55	324.61	389.54	374.35	3443	784.833	362.833	-1.16	2.9839e-07	3.54616e-06	Yes	down	Aldehyde dehydrogenase	Aldehyde dehydrogenase	COG1012(Conserved hypothetical, protein)
AOL_s00004g416	203.31	211.64	536.14	168.08	162.21	110.29	1391.67	317.03	146.86	-1.16	0.00560942	0.0183699	Yes	down	Uncharacterized protein	Hydroxynaphthalene reductase-like protein Arp2	COG1028(SH3 domain containing, Ysc84-like 1 (S. cerevisiae))
AOL_s00210g349	54.82	51.28	69.07	27.78	25.88	27.48	256.31	58.39	27.0467	-1.16	1.86576e-06	1.82432e-05	Yes	down	Uncharacterized protein	Uncharacterized protein	ENOG4111ZBK(Conserved hypothetical, protein); ENOG410YUNV(Conserved hypothetical, protein)
AOL_s00007g481	70.08	63.97	32.15	23.75	25.17	27.88	243	55.4	25.6	-1.16	0.0014479	0.00588711	Yes	down	Proteasome subunit alpha type	Proteasome subunit alpha type	ENOG410XP21(The proteasome is a multicatalytic proteinase complex which is characterized by its ability to cleave peptides with Arg, Phe, Tyr, Leu, and Glu adjacent to the leaving group at neutral or slightly basic pH. The proteasome has an ATP-dependent proteolytic activity (By similarity))
AOL_s00078g97	51.72	57.6	55.21	26.17	26.58	23.46	240.74	54.8433	25.4033	-1.16	2.06604e-07	2.53629e-06	Yes	down	DUF3752 domain-containing protein	DUF3752 domain-containing protein (Fragment)	ENOG4111RGS(Conserved hypothetical, protein)
AOL_s00215g3	42.24	41.19	19.97	14.91	19.17	13.74	151.22	34.4667	15.94	-1.16	0.000804752	0.00357815	Yes	down	Uncharacterized protein	Non-imprinted in Prader-Willi/Angelman syndrome region protein 2	ENOG410XNR8(-)
AOL_s00215g637	33.47	34.92	30.23	15.19	16.35	14.03	144.19	32.8733	15.19	-1.16	3.45982e-06	3.12328e-05	Yes	down	Serine/threonine-protein phosphatase, EC 3.1.3.16	Serine/threonine-protein phosphatase	COG0639(Zinc finger with UFM1-specific peptidase domain)
AOL_s00004g390	23.29	28.35	23.87	11.1	15.62	8.27	110.5	25.17	11.6633	-1.16	0.00045088	0.00217224	Yes	down	Uncharacterized protein	DUF572-domain-containing protein	COG5134(Coiled-coil domain-containing protein); COG1472(hydrolase family 3)
AOL_s00007g310	16.06	16.99	14.65	6.03	8.42	7.68	69.83	15.9	7.37667	-1.16	2.15797e-06	2.07115e-05	Yes	down	Zn(2)-C6 fungal-type domain-containing protein	Zn(2)-C6 fungal-type domain-containing protein	ENOG410YD89(Transcription factor)
AOL_s00097g500	8.8	10.38	13.95	5.47	5.46	4.43	48.49	11.0433	5.12	-1.16	0.000235674	0.00124554	Yes	down	AAA domain-containing protein	Mitochondrial sorting	COG0464(response to heat)
AOL_s00080g255	9.79	8.05	12.55	3.95	5.72	4.43	44.49	10.13	4.7	-1.16	0.00017144	0.000944027	Yes	down	Conserved oligomeric Golgi complex subunit 4 (Component of oligomeric Golgi complex 4)	Conserved oligomeric Golgi complex subunit 4	ENOG410XS60(Acetyltransferase (GNAT) family)
AOL_s00079g254	10.87	12.21	5.27	3.13	4.59	5.38	41.45	9.45	4.36667	-1.16	0.00579511	0.0188769	Yes	down	Non-specific serine/threonine protein kinase, EC 2.7.11.1	Non-specific serine/threonine protein kinase	ENOG410XPGP(Casein Kinase)
AOL_s00215g293	6.09	7.08	3.87	2.18	2.83	2.89	24.94	5.68	2.63333	-1.16	0.00196295	0.0076108	Yes	down	Uncharacterized protein	Uncharacterized protein	0
AOL_s00215g490	2.09	2.37	2.2	0.99	1.17	0.92	9.74	2.22	1.02667	-1.16	0.0115753	0.0333919	Yes	down	Uncharacterized protein	Tetratricopeptide-like helical protein	ENOG410XQ3J(domain protein)
AOL_s00188g213	1.06	2.47	1.43	0.74	0.71	0.85	7.26	1.65333	0.766667	-1.16	0.00464518	0.0157608	Yes	down	NACHT domain-containing protein	NACHT domain-containing protein	COG0666(BAH domain)
AOL_s00097g279	429.05	280.58	317.31	144.76	154.68	178.18	1504.56	342.313	159.207	-1.15	3.41745e-05	0.000234213	Yes	down	Lysophospholipase, EC 3.1.1.5	Lysophospholipase	ENOG410XR72(Ankyrin Repeat)
AOL_s00075g106	85.39	79.94	66.51	32.38	39.71	35.82	339.75	77.28	35.97	-1.15	4.02867e-06	3.55071e-05	Yes	down	Protein kinase domain-containing protein	Dual specificity protein kinase FUZ7	ENOG410XQ5A(P4Hc)
AOL_s00188g63	55.3	32.68	38.4	17.18	16.56	24.91	185.03	42.1267	19.55	-1.15	0.00113351	0.00476491	Yes	down	PRELI/MSF1 domain-containing protein	PRELI/MSF1 domain-containing protein	ENOG410YBNZ(Slowmo homolog)
AOL_s00054g7	10.81	33.15	19.1	12.09	11.33	5.85	92.33	21.02	9.75667	-1.15	0.00618409	0.0198731	Yes	down	Uncharacterized protein	Uninitiated (Fragment)	COG0024(voltage-dependent anion channel)
AOL_s00007g515	16.47	14.33	18.29	7.28	7.13	8.46	71.96	16.3633	7.62333	-1.15	4.05925e-05	0.000273792	Yes	down	Adenosylmethionine decarboxylase, EC 4.1.1.50	Adenosylmethionine decarboxylase	ENOG410XRN0(S-adenosylmethionine decarboxylase proenzyme)
AOL_s00081g45	11.54	12.37	20.19	4.68	8.74	7.05	64.57	14.7	6.82333	-1.15	0.001508	0.00608167	Yes	down	NYN domain-containing protein	NYN domain-containing protein	ENOG4112A0T(Conserved hypothetical, protein)
AOL_s00004g498	14.68	15.34	9.13	6.31	6.52	5.4	57.38	13.05	6.07667	-1.15	0.000166433	0.000920425	Yes	down	Peptidyl-prolyl cis-trans isomerase-like 2, EC 2.3.2.27, EC 5.2.1.8 (Cyclophilin-60) (Cyclophilin-like protein Cyp-60) (RING-type E3 ubiquitin transferase isomerase-like 2)	Peptidyl-prolyl cis-trans isomerase-like 2	COG0652(peptidyl-prolyl cis-trans isomerase activity)
AOL_s00006g345	13.74	12.61	8.43	3.24	4.65	8.26	50.93	11.5933	5.38333	-1.15	0.00812974	0.024865	Yes	down	Uncharacterized protein	Replication protein A, subunit RPA32	COG5235(Replication Protein)
AOL_s00173g386	9.02	12.23	10.04	5.34	5.18	4	45.81	10.43	4.84	-1.15	1.01051e-05	8.01327e-05	Yes	down	Rhomboid domain-containing protein	Rhomboid family intramembrane serine protease	COG0705(short chain dehydrogenase)
AOL_s00080g367	2.84	2.95	3.66	1.52	1.95	0.93	13.85	3.15	1.46667	-1.15	0.0127173	0.0359438	Yes	down	Uncharacterized protein	Uncharacterized protein	ENOG410YSAC(-)
AOL_s00215g891	126.2	94.71	50.91	38.32	41.13	47.32	398.59	90.6067	42.2567	-1.14	0.000497248	0.00236756	Yes	down	Uncharacterized protein	Endoplasmic reticulum protein	ENOG4111BM3(Transmembrane protein 33)
AOL_s00079g479	66	61.77	72.01	21.72	43.99	27.86	293.35	66.5933	31.19	-1.14	0.000193706	0.00104728	Yes	down	Uncharacterized protein	Uncharacterized protein	ENOG41121IB(-); ENOG410YBSI(Conserved hypothetical, protein); COG0457(Conserved hypothetical, protein)
AOL_s00076g618	54.35	28.11	73.76	16.04	39.96	17.12	229.34	52.0733	24.3733	-1.14	1.13811e-06	1.17452e-05	Yes	down	Multifunctional fusion protein [Includes: L-glutamate gamma-semialdehyde dehydrogenase, EC 1.2.1.88 (L-glutamate gamma-semialdehyde dehydrogenase); Delta-1-pyrroline-5-carboxylate dehydrogenase, P5C dehydrogenase ]	Multifunctional fusion protein	COG1012(CCAAT enhancer binding protein (C EBP), zeta)
AOL_s00043g768	52.39	51.64	44.08	20.79	26.91	21.41	217.22	49.37	23.0367	-1.14	4.36816e-06	3.8348e-05	Yes	down	Uncharacterized protein	G protein-coupled receptor protein	ENOG410XQ8R(G- protein-coupled receptor)
AOL_s00079g364	37.47	48.39	56.1	18.43	25.28	22.68	208.35	47.32	22.13	-1.14	1.25666e-05	9.73206e-05	Yes	down	Aldo_ket_red domain-containing protein	Glucose-6-phosphate 1-epimerase	COG0667(citrate synthase)
AOL_s00188g260	7.54	6.44	8.7	2.05	4.48	4.08	33.29	7.56	3.53667	-1.14	0.00485823	0.0163348	Yes	down	PKS_ER domain-containing protein	Zinc-binding oxidoreductase-like protein ToxD	COG0604(alcohol dehydrogenase)
AOL_s00083g388	5.77	6.35	2.93	1.87	2.03	3.13	22.08	5.01667	2.34333	-1.14	0.00415408	0.0144007	Yes	down	DNA polymerase, EC 2.7.7.7	DNA polymerase	COG0417(Catalyzes the reaction of cyanate with bicarbonate to produce ammonia and carbon dioxide (By similarity))
AOL_s00006g396	172.08	144.72	145.51	68.67	62.73	85.66	679.37	154.103	72.3533	-1.13	1.28744e-05	9.92743e-05	Yes	down	Rad60-SLD_2 domain-containing protein	Uncharacterized protein	ENOG4111PRA(Conserved hypothetical, protein); ENOG410Y5F1(-)
AOL_s00080g134	27.38	39.47	44.89	14	21.82	16.71	164.27	37.2467	17.51	-1.13	0.000121889	0.000697391	Yes	down	Uncharacterized protein	MYB DNA-binding domain-containing protein	ENOG4111T4M(SANT)
AOL_s00079g352	15.73	18.12	13.73	5.8	9.65	6.84	69.87	15.86	7.43	-1.13	5.41131e-05	0.000346176	Yes	down	Non-specific serine/threonine protein kinase, EC 2.7.11.1	Non-specific serine/threonine protein kinase	ENOG410XP4K(BZIP transcription factor (HacA))
AOL_s00083g479	11.23	14.74	10.68	5.2	5.23	6.78	53.86	12.2167	5.73667	-1.13	7.90862e-05	0.000480485	Yes	down	Uncharacterized protein	Putative alpha-1,3-mannosyltransferase	ENOG41121U7(Strain CBS138 chromosome C complete sequence); ENOG410YYJ2(Mannosyltransferase putative)
AOL_s00215g907	8.23	10.91	5.63	4.54	2.53	4.54	36.38	8.25667	3.87	-1.13	0.0169144	0.045313	Yes	down	BTB domain-containing protein	BTB domain-containing protein	0
AOL_s00043g603	6.12	7.64	10.14	3.63	3.46	4.12	35.11	7.96667	3.73667	-1.13	0.0019479	0.00755573	Yes	down	RING-type domain-containing protein	RING finger domain-containing protein	ENOG410XQYR(Nitric oxide synthase interacting protein)
AOL_s00083g513	5.38	5.07	5.43	2.12	2.53	2.8	23.33	5.29333	2.48333	-1.13	5.07963e-05	0.000330157	Yes	down	ARID domain-containing protein	ARID domain-containing protein	ENOG410Z1CU(ARID BRIGHT domain protein (SWI1)); ENOG410Y2AP(At rich interactive domain)
AOL_s00075g155	191.07	315.27	182.39	129.23	99.41	96.34	1013.71	229.577	108.327	-1.12	0.000808601	0.00359168	Yes	down	Uncharacterized protein	Uncharacterized protein	COG5429(secreted protein)
AOL_s00083g449	131.16	134.98	219.64	62.72	79.29	86.62	714.41	161.927	76.21	-1.12	0.0110526	0.0321541	Yes	down	Uncharacterized protein	Uncharacterized protein	0
AOL_s00188g322	49.21	40.37	63.66	18.86	27.43	26.13	225.66	51.08	24.14	-1.12	8.99678e-05	0.000538181	Yes	down	Uncharacterized protein	RfeD	ENOG410Y1NM(Transcription factor RfeD)
AOL_s00112g22	45.55	36.89	33.01	16.92	14.81	22.65	169.83	38.4833	18.1267	-1.12	0.000251465	0.00131964	Yes	down	Metallophos domain-containing protein	Metallo-dependent phosphatase	COG0639(solute carrier family 4); COG1179(uba thif-type nad fad binding protein)
AOL_s00076g656	28.58	30.31	32.05	11.29	13.72	17.79	133.74	30.3133	14.2667	-1.12	1.35269e-06	1.36138e-05	Yes	down	Calcium-transporting ATPase, EC 7.2.2.10	Calcium-transporting ATPase	ENOG410XNNC(ATPase, Ca transporting, plasma membrane)
AOL_s00004g371	20.44	21.47	25.29	9.45	6.84	15.42	98.91	22.4	10.57	-1.12	0.00129183	0.00535237	Yes	down	Peptide hydrolase, EC 3.4.-.-	Peptide hydrolase	COG2234(ribonuclease H activity)
AOL_s00043g731	12.76	13.84	22.39	8.91	7.17	7.01	72.08	16.33	7.69667	-1.12	0.00135081	0.00556323	Yes	down	Uncharacterized protein	Satratoxin biosynthesis SC1 cluster protein 4	ENOG410YEU1(-); ENOG410YRRX(-); ENOG4111TER(integral membrane protein PTH11); ENOG410Y9D5(integral membrane protein); ENOG4111EB0(-); ENOG4111RNB(-); ENOG41111XZ(-)
AOL_s00054g444	12.05	13.07	10.45	4.76	6.57	5.44	52.34	11.8567	5.59	-1.12	0.000186853	0.00101452	Yes	down	EamA domain-containing protein	Vacuolar membrane protein	COG0697(thus facilitating recognition of the initiation point. It is needed to translate mRNA with a short Shine-Dalgarno (SD) purine-rich sequence (By similarity))
AOL_s00078g580	1.58	3.9	4.27	1.64	1.4	1.55	14.34	3.25	1.53	-1.12	0.0106046	0.0311344	Yes	down	Exonuclease domain-containing protein	Exonuclease domain-containing protein	COG0847(-)
AOL_s00117g46	905.21	685.31	634.44	362.82	323.46	366.25	3277.49	741.653	350.843	-1.11	4.41775e-05	0.000293542	Yes	down	Uncharacterized protein	Uncharacterized protein	ENOG4111T0S(Conserved hypothetical, protein)
AOL_s00215g381	375.62	337.75	228.86	155.53	141.14	149.21	1388.11	314.077	148.627	-1.11	0.000132067	0.000749721	Yes	down	TLDc domain-containing protein	Restriction of telomere capping protein 5	ENOG41117H4(May be involved in a process influencing telomere capping (By similarity))
AOL_s00006g96	187.56	144.37	153.38	77	85.71	67.74	715.76	161.77	76.8167	-1.11	3.98689e-05	0.000269319	Yes	down	Uncharacterized protein	Transcriptional regulator NRG2	COG5048(glutathione Stransferase)
AOL_s00054g798	124.73	109.2	71.8	54.75	26.38	63.49	450.35	101.91	48.2067	-1.11	1.1277e-06	1.16512e-05	Yes	down	Uncharacterized protein	4-coumarate-CoA ligase 2	COG0318(-)
AOL_s00188g65	50.38	54.02	29.46	21.21	19.01	23.28	197.36	44.62	21.1667	-1.11	0.00084327	0.00372715	Yes	down	Uncharacterized protein	Mitochondrial 54S ribosomal protein YmL9	COG0087(nuclear division)
AOL_s00078g544	18.26	16.7	40.12	12.48	15.29	7.87	110.72	25.0267	11.88	-1.11	0.0147508	0.040575	Yes	down	Uncharacterized protein	Nudix hydrolase domain-containing protein	0
AOL_s00054g150	13.43	25.13	22.82	8.41	11.36	9.38	90.53	20.46	9.71667	-1.11	0.000495346	0.00235976	Yes	down	Uncharacterized protein	Uncharacterized protein	ENOG41124J2(-); ENOG410YH62(-); COG0738(Transporter); ENOG4110XDN(Transporter); ENOG4111RNB(-); ENOG4111MD4(-)
AOL_s00075g130	18.66	25.51	11.07	7.22	8.6	10.3	81.36	18.4133	8.70667	-1.11	0.00203046	0.00781828	Yes	down	Isocitrate lyase	Isocitrate lyase	COG2224(Isocitrate lyase)
AOL_s00083g25	3.64	4.42	5.33	1.48	3.28	1.6	19.75	4.46333	2.12	-1.11	0.00500757	0.0167237	Yes	down	HTH APSES-type domain-containing protein	Cell pattern formation-associated protein stuA	ENOG410XQ28(cell pattern formation-associated protein)
AOL_s00210g141	4.05	4.33	2.68	1.46	2	1.77	16.29	3.68667	1.74333	-1.11	0.00143018	0.00582528	Yes	down	Uncharacterized protein	Uncharacterized protein	ENOG4112972(DNA repair protein Rad26)
AOL_s00083g203	2.51	3.97	2.77	1.34	1.48	1.57	13.64	3.08333	1.46333	-1.11	0.0096708	0.0288285	Yes	down	DNA primase large subunit	DNA primase large subunit	COG2219(DNA primase is the polymerase that synthesizes small RNA primers for the Okazaki fragments on both template strands at replication forks during chromosomal DNA synthesis (By similarity))
AOL_s00078g127	3.58	1.77	2.98	1.11	1.42	1.42	12.28	2.77667	1.31667	-1.11	0.00527606	0.0174767	Yes	down	Uncharacterized protein	Nucleolar protein 14	ENOG410XNWY(Nucleolar protein)
AOL_s00076g132	120.75	96.9	127.28	46.84	56.32	60.94	509.03	114.977	54.7	-1.1	3.56946e-06	3.20643e-05	Yes	down	Uncharacterized protein	Uncharacterized protein	ENOG4111JD3(Conserved hypothetical, protein)
AOL_s00078g105	76.29	56.09	60.75	32.73	31.03	28.34	285.23	64.3767	30.7	-1.1	7.99933e-05	0.000485007	Yes	down	Uncharacterized protein	Uncharacterized protein	0
AOL_s00081g318	54.16	52.88	64.08	27.55	27.99	25.82	252.48	57.04	27.12	-1.1	3.51522e-07	4.11198e-06	Yes	down	UmuC domain-containing protein	UmuC domain-containing protein	COG0389(Conserved hypothetical, protein)
AOL_s00083g77	53.05	61	44.05	23.82	27.28	24.3	233.5	52.7	25.1333	-1.1	2.7991e-05	0.000196818	Yes	down	Uncharacterized protein	KH domain RNA binding protein	ENOG410XNN8(-)
AOL_s00097g248	52.12	59.82	40.64	23.43	25	24.18	225.19	50.86	24.2033	-1.1	0.000106082	0.000620452	Yes	down	Protein-L-isoaspartate O-methyltransferase, EC 2.1.1.77	Protein-L-isoaspartate O-methyltransferase	COG2518(Catalyzes the methyl esterification of L-isoaspartyl residues in peptides and proteins that result from spontaneous decomposition of normal L-aspartyl and L-asparaginyl residues. It plays a role in the repair and or degradation of damaged proteins (By similarity))
AOL_s00081g149	41.12	35.77	55.52	16.83	26.31	20.06	195.61	44.1367	21.0667	-1.1	0.000127293	0.000725062	Yes	down	NAD(P)-bd_dom domain-containing protein	Iron-sulfur cluster assembly accessory family protein	COG0702(conserved hypothetical protein)
AOL_s00188g72	12.13	11.48	6.51	5.07	4.37	4.93	44.49	10.04	4.79	-1.1	0.000897608	0.00392241	Yes	down	Protein kinase domain-containing protein	Protein kinase domain-containing protein ppk3	ENOG410XQTG(S. cerevisiae)
AOL_s00007g249	6.81	10.94	11.22	4.06	5.46	4.27	42.76	9.65667	4.59667	-1.1	0.00034685	0.0017444	Yes	down	Uncharacterized protein	Uncharacterized protein	0
AOL_s00004g358	6.99	6.42	10.27	3.15	5.09	3.01	34.93	7.89333	3.75	-1.1	0.00552284	0.0181395	Yes	down	Uncharacterized protein	F-box domain-containing protein	0
AOL_s00193g19	352.03	280.93	354.6	170.31	181.91	120.85	1460.63	329.187	157.69	-1.09	0.000118769	0.000681718	Yes	down	RanBD1 domain-containing protein	RanBD1 domain-containing protein	ENOG4111NCK(RAN binding protein); ENOG4112AH5(domain protein)
AOL_s00215g601	66.02	64.82	49.61	25.25	32.37	28.62	266.69	60.15	28.7467	-1.09	1.09861e-05	8.62007e-05	Yes	down	DnaJ_C domain-containing protein	J domain-containing protein	COG0484(Required for maturation of urease via the functional incorporation of the urease nickel metallocenter (By similarity))
AOL_s00043g500	38.48	30.12	32.99	14.43	19.83	14.37	150.22	33.8633	16.21	-1.09	7.27892e-05	0.000448014	Yes	down	Palmitoyltransferase, EC 2.3.1.225	Palmitoyltransferase	COG5273(Zinc finger, DHHC-type containing)
AOL_s00076g446	25.23	28.43	35.44	13.44	18.08	11.14	131.76	29.7	14.22	-1.09	0.000115653	0.000668123	Yes	down	Uncharacterized protein	Uncharacterized protein	ENOG410YCU4(Kelch repeat protein); ENOG41110F2(-); ENOG4110CV9(-); ENOG410YBCK(Conserved hypothetical, protein)
AOL_s00079g262	21.26	19.8	43.39	11.24	14.06	15.07	124.82	28.15	13.4567	-1.09	0.00725174	0.0226842	Yes	down	Uncharacterized protein	Uncharacterized protein	0
AOL_s00170g93	14.98	17.68	32.52	11.31	11.91	7.95	96.35	21.7267	10.39	-1.09	0.00885971	0.0267769	Yes	down	Superoxide dismutase, EC 1.15.1.1	Superoxide dismutase	COG0605(glyoxalase bleomycin resistance protein dioxygenase)
AOL_s00043g328	13.59	17.93	22.51	8.49	10.14	7.18	79.84	18.01	8.60333	-1.09	0.000820669	0.00363625	Yes	down	G domain-containing protein	G domain-containing protein	ENOG410YC2Z(Cutinase); ENOG410YEY7(Cutinase); ENOG4110VZF(-)
AOL_s00043g384	12.32	22.24	15.01	5.25	10.23	8.26	73.31	16.5233	7.91333	-1.09	3.42003e-05	0.000234213	Yes	down	Uncharacterized protein	ATP-dependent RNA helicase DHX8	ENOG4111ITA(-)
AOL_s00006g176	14.86	13.88	8.96	5.18	6.15	6.68	55.71	12.5667	6.00333	-1.09	0.00111538	0.00469752	Yes	down	DNA repair protein RAD51 homolog	DNA repair protein RAD51 homolog	COG0468(Can catalyze the hydrolysis of ATP in the presence of single-stranded DNA, the ATP-dependent uptake of single-stranded DNA by duplex DNA, and the ATP-dependent hybridization of homologous single-stranded DNAs. It interacts with LexA causing its activation and leading to its autocatalytic cleavage (By similarity))
AOL_s00006g133	14.62	9.1	7.85	5.66	3.93	5.54	46.7	10.5233	5.04333	-1.09	0.00727281	0.0227183	Yes	down	Uncharacterized protein	TPR domain-containing protein	ENOG4111QHA(tpr domain protein); ENOG410XR54(Niemann-Pick disease type C1); COG0846(NAD-dependent protein deacetylase which modulates the activities of several enzymes which are inactive in their acetylated form)
AOL_s00083g258	6.36	10.28	5.11	2.14	2.56	5.71	32.16	7.25	3.47	-1.09	0.00924136	0.0277194	Yes	down	Uncharacterized protein	Uncharacterized protein	ENOG410YZQT(Conserved hypothetical, protein)
AOL_s00075g31	3.78	6.83	5.41	2.74	2.55	2.39	23.7	5.34	2.56	-1.09	0.00491609	0.0164922	Yes	down	Uncharacterized protein	Uncharacterized protein	0
AOL_s00083g272	1242.51	1631.9	1310.03	743.97	667.43	598.75	6194.59	1394.81	670.05	-1.08	1.86713e-05	0.000138133	Yes	down	Uncharacterized protein	AmtB, Ammonia permease	ENOG41120K8(Conserved hypothetical, protein)
AOL_s00078g323	139.04	163.23	161.83	77.71	86.44	59.16	687.41	154.7	74.4367	-1.08	1.15472e-05	9.005e-05	Yes	down	Uncharacterized protein	COP9 signalosome complex subunit 4 (Fragment)	ENOG4111SX5(F-box protein probably involved in ubiquitin conjugation pathway)
AOL_s00176g91	60.76	41.7	70.62	30.46	28.88	24.03	256.45	57.6933	27.79	-1.08	0.000972527	0.00418866	Yes	down	Uncharacterized protein	Uncharacterized protein	ENOG410XZA6(Conserved hypothetical, protein)
AOL_s00109g192	36.42	36.8	21.17	13.42	18.32	13.6	139.73	31.4633	15.1133	-1.08	0.00137474	0.00564357	Yes	down	Uncharacterized protein	Putative SAGA-like transcriptional regulatory complex subunit Spt3	ENOG410Z86C(Suppressor of Ty 3 homolog (S. cerevisiae))
AOL_s00004g633	25.15	26.1	30.47	8.96	20.1	10.27	121.05	27.24	13.11	-1.08	0.00173906	0.0068618	Yes	down	Uncharacterized protein	Uncharacterized protein	0
AOL_s00188g236	29.58	23.52	17.24	10.07	9.75	14.04	104.2	23.4467	11.2867	-1.08	0.000895548	0.00391753	Yes	down	Protein phosphatase, EC 3.1.3.16	Protein phosphatase	COG0631(coiled-coil domain containing 75)
AOL_s00169g26	11.91	16.09	30.28	6.32	14.25	7.43	86.28	19.4267	9.33333	-1.08	0.011076	0.0321906	Yes	down	MFS domain-containing protein	Monocarboxylate permease	COG0477(RTA1 like protein); ENOG410YC4J(Major Facilitator Superfamily); ENOG410ZNEV(Major Facilitator Superfamily); ENOG41100BB(Major Facilitator Superfamily)
AOL_s00215g163	14.79	15.58	19.39	6.97	8.56	8.43	73.72	16.5867	7.98667	-1.08	6.37096e-06	5.34622e-05	Yes	down	Uncharacterized protein	Alpha-1,2-mannosyltransferase Kre5	COG5020(Conserved hypothetical, protein)
AOL_s00215g444	11.79	19.31	10.84	6.76	6.25	7.13	62.08	13.98	6.71333	-1.08	0.000694445	0.0031584	Yes	down	Uncharacterized protein	Uncharacterized protein	COG0738(Conserved hypothetical, protein); ENOG410YCIU(-); ENOG410YF45(-)
AOL_s00078g169	13.75	15.64	10.32	5.86	6.4	6.85	58.82	13.2367	6.37	-1.08	0.00129401	0.00535893	Yes	down	Uncharacterized protein	mRNA cleavage and polyadenylation factor subunit	COG5161(cleavage and polyadenylation)
AOL_s00076g552	7.22	7.86	9.3	4.08	4.14	3.5	36.1	8.12667	3.90667	-1.08	0.00210013	0.00802775	Yes	down	Tyrosinase_Cu-bd domain-containing protein	Di-copper centre-containing protein	ENOG4111GD1(Common central domain of tyrosinase); ENOG410XS94(tyrosinase)
AOL_s00076g238	8.08	7.95	8.32	3.15	4.19	4.37	36.06	8.11667	3.90333	-1.08	0.00144197	0.00586566	Yes	down	Uncharacterized protein	Arsenical-resistance protein ACR3	COG0798(arsenical-resistance protein)
AOL_s00083g183	2.98	2.88	4.65	1.59	1.81	1.65	15.56	3.50333	1.68333	-1.08	0.0112702	0.0326838	Yes	down	PH domain-containing protein	PH domain-containing protein	ENOG4112408(phospholipid binding)
AOL_s00109g53	134.78	114.97	30.32	44.15	30.91	60.47	415.6	93.3567	45.1767	-1.07	0.01613	0.0437239	Yes	down	Carn_acyltransf domain-containing protein	Carnitine O-acetyltransferase	ENOG410XNZ9(carnitine)
AOL_s00006g291	28.22	36.99	61.67	17.37	23.17	20.66	188.08	42.2933	20.4	-1.07	0.000850576	0.00375388	Yes	down	Uncharacterized protein	pH-response regulator protein palH/rim21	ENOG410ZR7Q(pH-response regulator protein palH RIM21)
AOL_s00173g233	23.16	33.99	37.94	12.78	16.59	16.67	141.13	31.6967	15.3467	-1.07	2.46383e-05	0.000176013	Yes	down	FHA domain-containing protein	FHA domain-containing protein	ENOG410Y4XM(FHA domain protein); ENOG410YVNZ(translocase of outer mitochondrial membrane 70 homolog A (S. cerevisiae))
AOL_s00079g303	27.93	23.13	21.5	12.73	12.1	10.29	107.68	24.1867	11.7067	-1.07	0.000160382	0.000890824	Yes	down	Uncharacterized protein	Esterase lipase thioesterase	ENOG4111MPV(Conserved hypothetical, protein)
AOL_s00054g590	28.23	23.19	16.77	11.51	9.46	11.99	101.15	22.73	10.9867	-1.07	0.00211708	0.00807871	Yes	down	Uncharacterized protein	Ubiquitin carboxyl-terminal hydrolase	ENOG410XQQ0(ubiquitin carboxyl-terminal hydrolase)
AOL_s00006g422	20.92	17.2	15.61	8.79	7.37	9.74	79.63	17.91	8.63333	-1.07	0.000426103	0.00206849	Yes	down	RNA helicase, EC 3.6.4.13	Putative RNA helicase-like splicing factor	COG1643(helicase)
AOL_s00109g135	10.23	10.44	7.1	3.77	4.39	5.24	41.17	9.25667	4.46667	-1.07	0.000450406	0.00217113	Yes	down	AZUL domain-containing protein	AZUL domain-containing protein	ENOG4111FDX(protein kinase domain-containing protein)
AOL_s00081g362	186.95	218.98	121.18	75.82	94.84	84.88	782.65	175.703	85.18	-1.06	0.000259801	0.00135701	Yes	down	Proteasome subunit alpha type	Proteasome subunit alpha type	ENOG410XPQ8(The proteasome is a multicatalytic proteinase complex which is characterized by its ability to cleave peptides with Arg, Phe, Tyr, Leu, and Glu adjacent to the leaving group at neutral or slightly basic pH. The proteasome has an ATP-dependent proteolytic activity (By similarity))
AOL_s00043g550	139.68	135.95	111.7	62.23	68.65	57.6	575.81	129.11	62.8267	-1.06	0.00367416	0.013025	Yes	down	Tethering factor for nuclear proteasome STS1	Tethering factor for nuclear proteasome STS1	ENOG4111I0Z(Involved in ubiquitin-mediated protein degradation. Regulatory factor in the ubiquitin proteasome pathway that controls the turnover of proteasome substrates. Targets proteasomes to the nucleus and facilitates the degradation of nuclear proteins (By similarity))
AOL_s00215g421	119.97	138.01	128.84	62.45	77.68	48.03	574.98	128.94	62.72	-1.06	0.000162793	0.000902539	Yes	down	Uncharacterized protein	Bactericidal permeability-increasing protein, BPI	ENOG411014S(Conserved hypothetical, protein)
AOL_s00004g22	26.95	42.47	72.46	20.3	27.78	20.68	210.64	47.2933	22.92	-1.06	0.00287891	0.0105187	Yes	down	Uncharacterized protein	CFEM domain-containing protein	ENOG410YAH0(Conserved hypothetical, protein); ENOG4111RNB(integral membrane protein); ENOG410YF8V(integral membrane protein); ENOG4111AT0(plasma membrane protein); ENOG410YF2H(-); ENOG4111TER(integral membrane protein PTH11); ENOG410YDBI(integral membrane protein); ENOG410YCPC(-)
AOL_s00043g332	28.9	31.88	19.54	10.68	15.13	13.24	119.37	26.7733	13.0167	-1.06	0.000670199	0.00305902	Yes	down	Glucan 1,4-alpha-glucosidase, EC 3.2.1.3 (1,4-alpha-D-glucan glucohydrolase) (Glucan 1,4-alpha-glucosidase)	Glucan 1,4-alpha-glucosidase	COG3387(peptidase S41 family protein)
AOL_s00110g71	17.19	18.78	31.24	10.24	11.6	10.84	99.89	22.4033	10.8933	-1.06	0.0013672	0.00561778	Yes	down	RGS domain-containing protein	RGS domain-containing protein	ENOG4111SFC(Regulator of G protein signaling domain protein)
AOL_s00193g101	18.06	15.6	32.73	8.66	12.82	10.78	98.65	22.13	10.7533	-1.06	0.00187004	0.0072885	Yes	down	TRP_N domain-containing protein	Integral membrane protein	ENOG410ZNF3(integral membrane protein); ENOG4110VPR(Transient receptor potential (TRP) ion channel)
AOL_s00210g327	10.74	10.49	9.95	4.49	5.29	5.34	46.3	10.3933	5.04	-1.06	6.36819e-06	5.34622e-05	Yes	down	Uncharacterized protein	Ubiquitin-specific protease doa4	ENOG410XP8T(ubiquitin carboxyl-terminal hydrolase)
AOL_s00173g178	11.26	10.37	5.6	7.05	2.29	3.91	40.48	9.07667	4.41667	-1.06	0.000112827	0.000653489	Yes	down	Uncharacterized protein	Uncharacterized protein	0
AOL_s00004g340	3.97	2.61	4.5	1.37	2.43	1.59	16.47	3.69333	1.79667	-1.06	0.00191228	0.00742723	Yes	down	Non-specific serine/threonine protein kinase, EC 2.7.11.1	Non-specific serine/threonine protein kinase	ENOG410XP4K(p21 protein (Cdc42 Rac)-activated kinase)
AOL_s00007g207	331.12	406.25	303.35	190.84	168.58	148.71	1548.85	346.907	169.377	-1.05	4.1077e-05	0.000276434	Yes	down	Uncharacterized protein	Uncharacterized protein	0
AOL_s00173g389	153.55	116.95	215.71	51.98	70.9	114.25	723.34	162.07	79.0433	-1.05	0.0114305	0.0330705	Yes	down	Uncharacterized protein	RTA1-domain-containing protein	ENOG4111IED(Domain of unknown function (DUF3425)); ENOG4110XM3(RTA1 like protein)
AOL_s00215g463	79.45	66.88	126.95	41.23	54.35	37.79	406.65	91.0933	44.4567	-1.05	0.00096539	0.00416797	Yes	down	Protein kinase domain-containing protein	Serine/threonine-protein kinase ppk16	COG0515(coiled-coil-helix-coiled-coil-helix domain containing 7)
AOL_s00054g32	58.57	62.08	37.01	25.22	25.05	26.59	234.52	52.5533	25.62	-1.05	0.000253555	0.00132904	Yes	down	SH3 domain-containing protein	Myosin tail region-interacting protein MTI1	ENOG4111FED(SH3 domain protein)
AOL_s00215g454	28.86	53.06	22.81	15.33	19.34	16.42	155.82	34.91	17.03	-1.05	0.000386494	0.00191151	Yes	down	Uncharacterized protein	Uncharacterized protein	ENOG411207V(-); ENOG410Y7XE(-)
AOL_s00043g707	25.01	24.97	27.39	13.55	11.57	12.64	115.13	25.79	12.5867	-1.05	0.0013458	0.0055477	Yes	down	Chromatin modification-related protein EAF6	Chromatin modification-related protein EAF6	ENOG41125TY(chromatin modification); ENOG4111IAX(MYST Esa1-associated factor 6)
AOL_s00215g217	22.32	19.94	21.93	8.68	10.65	11.96	95.48	21.3967	10.43	-1.05	2.39934e-05	0.000171956	Yes	down	FFD domain-containing protein	Related to SCD6-suppressor of clathrin deficiency	ENOG41122RA(LSM14A, SCD6 homolog A (S. cerevisiae))
AOL_s00043g770	19.31	22.98	11.49	8.65	8.85	8.73	80.01	17.9267	8.74333	-1.05	0.00190218	0.00740408	Yes	down	Uncharacterized protein	Uncharacterized protein	0
AOL_s00006g192	17.44	17.03	16.78	7.23	9.6	8.23	76.31	17.0833	8.35333	-1.05	2.17444e-05	0.000158378	Yes	down	Deacetylase sirtuin-type domain-containing protein	Deacetylase sirtuin-type domain-containing protein	COG0846(2-Nitropropane dioxygenase)
AOL_s00083g205	10.41	13.49	14.88	5.93	4.36	8.64	57.71	12.9267	6.31	-1.05	0.00240775	0.00902984	Yes	down	Methyltransf_25 domain-containing protein	Uncharacterized protein	ENOG410XQNS(SAM binding motif containing protein)
AOL_s00006g285	6.18	11.51	9.62	5.27	4.71	3.35	40.64	9.10333	4.44333	-1.05	0.000972004	0.00418843	Yes	down	Uncharacterized protein	Zn(2)-C6 fungal-type domain-containing protein	0
AOL_s00043g610	8.13	7.77	7.19	3.99	4.31	2.99	34.38	7.69667	3.76333	-1.05	0.000653869	0.0029906	Yes	down	Uncharacterized protein	Nuclear protein bimA	COG0457(Protease HtpX homolog)
AOL_s00043g763	5.67	10.02	4.49	3.17	3.28	3.41	30.04	6.72667	3.28667	-1.05	0.00139629	0.00570322	Yes	down	Uncharacterized protein	Uncharacterized protein	0
AOL_s00079g221	2.86	4.48	3.16	1.29	1.84	2	15.63	3.5	1.71	-1.05	0.00425156	0.0146647	Yes	down	Uncharacterized protein	PEP-CTERM sorting domain-containing protein	0
AOL_s00004g554	113.56	138.92	175.37	79.17	74.71	55.77	637.5	142.617	69.8833	-1.04	4.36023e-05	0.000290152	Yes	down	Late endosomal/lysosomal adaptor and MAPK and MTOR activator 5	Late endosomal/lysosomal adaptor and MAPK and MTOR activator 5	0
AOL_s00007g24	87.83	88.81	98.25	42.42	43.39	48.65	409.35	91.63	44.82	-1.04	4.18887e-07	4.78721e-06	Yes	down	Uncharacterized protein	(4-O-methyl)-D-glucuronate--lignin esterase	ENOG410XSGG(protease, serine, 16 (thymus))
AOL_s00097g445	102.53	78.24	92.79	33.96	54.83	45.57	407.92	91.1867	44.7867	-1.04	6.00047e-05	0.000377915	Yes	down	Uncharacterized protein	Auxin efflux carrier	COG0679(Oxysterol-binding protein)
AOL_s00043g658	35.08	37.65	17.13	16.12	14.44	13.55	133.97	29.9533	14.7033	-1.04	0.00466601	0.0158152	Yes	down	Uncharacterized protein	RING finger membrane protein	COG5183((Membrane-Associated Ring finger (C3HC4)))
AOL_s00007g123	15.38	17.25	14.83	5.32	9.69	8.25	70.72	15.82	7.75333	-1.04	0.00379132	0.0133872	Yes	down	CSN8_PSD8_EIF3K domain-containing protein	Uncharacterized protein	ENOG410ZQ2I(COP9 signalosome subunit 8 (CsnH))
AOL_s00007g508	14.1	13.17	7.3	5.91	5.98	5.04	51.5	11.5233	5.64333	-1.04	0.0052449	0.0174001	Yes	down	CAF1C_H4-bd domain-containing protein	Chromatin assembly factor 1 subunit C	ENOG410XNU9(retinoblastoma binding protein)
AOL_s00004g559	9.79	11.37	12.34	5.51	4.86	6.06	49.93	11.1667	5.47667	-1.04	0.00093291	0.00405516	Yes	down	RNase_PH domain-containing protein	3' exoribonuclease family, domain 1-domain-containing protein	COG0689(Phosphorolytic exoribonuclease that removes nucleotide residues following the -CCA terminus of tRNA and adds nucleotides to the ends of RNA molecules by using nucleoside diphosphates as substrates (By similarity))
AOL_s00109g162	11.95	14.13	6.84	5.38	5	5.75	49.05	10.9733	5.37667	-1.04	0.00294151	0.0107343	Yes	down	Rav1p_C domain-containing protein	Regulator of V-ATPase in vacuolar membrane protein 1	ENOG410XPUM(Dmx-like 1)
AOL_s00078g118	2192.85	2420.17	1992.66	1205.12	1022.37	1031.08	9864.25	2201.89	1086.19	-1.03	2.56563e-06	2.40346e-05	Yes	down	Uncharacterized protein	Meiotically up-regulated gene 9 protein	ENOG41123WB(Uncharacterised protein (DUF2406))
AOL_s00078g98	211.7	238.01	239.85	115.39	121.24	102.45	1028.64	229.853	113.027	-1.03	9.71099e-06	7.72815e-05	Yes	down	Uncharacterized protein	Uncharacterized protein	0
AOL_s00007g174	102.43	74.45	64.35	44.69	42.03	31.92	359.87	80.41	39.5467	-1.03	0.001356	0.00558201	Yes	down	GTP:AMP phosphotransferase, mitochondrial, EC 2.7.4.10 (Adenylate kinase 3, AK 3)	Putative uridylate kinase/adenylate kinase (Fragment)	COG0563(Catalyzes the reversible transfer of the terminal phosphate group between ATP and AMP. Plays an important role in cellular energy homeostasis and in adenine nucleotide metabolism (By similarity))
AOL_s00215g407	64.24	55.65	28.17	24.98	21.46	26.42	220.92	49.3533	24.2867	-1.03	0.00543175	0.0178995	Yes	down	Protein YIP	Uncharacterized protein	COG5080(Chromosome 14 open reading frame 1)
AOL_s00076g232	22.85	14.8	24.33	9.54	8.74	12.23	92.49	20.66	10.17	-1.03	0.00109026	0.00460643	Yes	down	F-box domain-containing protein	F-box domain-containing protein	0
AOL_s00080g102	11.57	9.36	13.57	5.31	5.44	6.28	51.53	11.5	5.67667	-1.03	0.000607453	0.00280269	Yes	down	SH3 domain-containing protein	HOG (High osmolarity glycerol) pathway protein	ENOG4111J18(SH3 domain-containing protein)
AOL_s00078g261	8.29	11.03	12.84	4.76	6.65	4.41	47.98	10.72	5.27333	-1.03	0.000926239	0.00403401	Yes	down	Uncharacterized protein	Related to DEP1 protein, regulator of phospholipid metabolism	ENOG4112DB9(Sds3-like); ENOG4111KZW(Conserved hypothetical, protein)
AOL_s00076g135	7	7.93	10.57	3.95	4.86	3.78	38.09	8.5	4.19667	-1.03	9.53095e-05	0.000565967	Yes	down	RING-type domain-containing protein	RING-type domain-containing protein	ENOG410ZXXI(RING finger domain-containing protein); COG5243(zinc ion binding); ENOG410XPUN(annexin A7)
AOL_s00054g309	6.2	7.95	7.03	4.09	2.04	4.31	31.62	7.06	3.48	-1.03	0.0119262	0.0342164	Yes	down	MAGE domain-containing protein	MAGE domain-containing protein	ENOG410XX78(MAGE family); ENOG4111N7C(MAGE family); ENOG4111S70(Melanoma antigen, family)
AOL_s00110g68	6.7	7.59	6.26	2.46	3.85	3.82	30.68	6.85	3.37667	-1.03	0.00213684	0.0081437	Yes	down	Uncharacterized protein	Uncharacterized protein	ENOG4111VIM(CHL4 family chromosome segregation protein)
AOL_s00173g234	7.67	6.22	6.01	3	4	2.81	29.71	6.63333	3.27	-1.03	0.00146033	0.00592687	Yes	down	Plus3 domain-containing protein	Plus3 domain-containing protein	COG5296(Rtf1, Paf1 RNA polymerase II complex component, homolog (S. cerevisiae))
AOL_s00004g468	3.38	6.27	4.96	2.05	2.78	2.36	21.8	4.87	2.39667	-1.03	0.00271791	0.0100372	Yes	down	Uncharacterized protein	Guanine-nucleotide dissociation stimulator CDC25	ENOG410XR96(Son of sevenless homolog)
AOL_s00117g32	427.71	376.66	298.23	198.85	167.35	178.65	1647.45	367.533	181.617	-1.02	1.43746e-05	0.000109894	Yes	down	Uncharacterized protein	Probable regulator of phosphatidylinositol-4-OH kinase protein	COG5126(Conserved hypothetical, protein)
AOL_s00054g329	168.64	171.71	161.67	78.66	91.84	77.8	750.32	167.34	82.7667	-1.02	2.13635e-06	2.05517e-05	Yes	down	Uncharacterized protein	Nucleotide-sugar transporter	COG0697(F-box and leucine-rich repeat protein)
AOL_s00076g269	81.42	85.84	136.05	52.63	54.62	42.54	453.1	101.103	49.93	-1.02	0.000178555	0.000974202	Yes	down	Methylenetetrahydrofolate reductase, EC 1.5.1.20	Methylenetetrahydrofolate reductase	COG0685(nuclear pore complex protein)
AOL_s00215g629	100.93	62.45	69.22	38.42	44.06	32.56	347.64	77.5333	38.3467	-1.02	0.00206036	0.00790955	Yes	down	Uncharacterized protein	Uncharacterized protein	ENOG410Y884(Conserved hypothetical, protein); ENOG410YIP8(FUN14 family)
AOL_s00083g4	72.41	66.88	58.95	32.29	30.92	34.78	296.23	66.08	32.6633	-1.02	0.000159881	0.000888594	Yes	down	Uncharacterized protein	ADP-ribosylation factor family protein	ENOG410XNUK(ADP-ribosylation factor-like)
AOL_s00083g291	46.8	48.24	38.5	19.81	19.69	26.54	199.58	44.5133	22.0133	-1.02	2.89047e-05	0.000201972	Yes	down	Uncharacterized protein	Uncharacterized protein	ENOG410ZM3X(Conserved hypothetical, protein); ENOG410XWKR(-)
AOL_s00078g489	45.54	31.91	37.02	19.78	18.49	18.48	171.22	38.1567	18.9167	-1.02	0.000175471	0.00095972	Yes	down	Uncharacterized protein	Uncharacterized protein	0
AOL_s00054g477	40.35	32.39	39.04	19.48	16.66	19.32	167.24	37.26	18.4867	-1.02	0.000189003	0.00102433	Yes	down	TENA_THI-4 domain-containing protein	Transcription regulator	ENOG41120J5(TENA/THI-4/PQQC family); ENOG410YK5E(transcription regulator PAB1642); COG0819(Transcriptional activator, tena)
AOL_s00097g461	19.91	28.96	14.43	8.88	9.44	13.01	94.63	21.1	10.4433	-1.02	0.00339783	0.0121612	Yes	down	Importin N-terminal domain-containing protein	Importin N-terminal domain-containing protein	COG5215(Importin)
AOL_s00043g57	22.88	18.36	18.63	8.71	11.74	9.14	89.46	19.9567	9.86333	-1.02	9.15962e-05	0.000546459	Yes	down	Polynucleotide adenylyltransferase, EC 2.7.7.19	Polynucleotide adenylyltransferase	COG5260(domain) containing)
AOL_s00097g246	16.22	11.07	13.91	5.58	6.93	7.9	61.61	13.7333	6.80333	-1.02	0.000930271	0.00404763	Yes	down	Uncharacterized protein	RNA polymerase II-associated protein RBA50	ENOG410XNVT(RNA polymerase II associated protein 1)
AOL_s00076g340	10.32	9.75	12.92	6.12	6.82	3.4	49.33	10.9967	5.44667	-1.02	0.00802326	0.0245814	Yes	down	Uncharacterized protein	Uncharacterized protein	0
AOL_s00076g305	10.82	8.72	5.4	3.3	4.33	4.7	37.27	8.31333	4.11	-1.02	0.00358562	0.0127414	Yes	down	GPI ethanolamine phosphate transferase 3	GPI ethanolamine phosphate transferase 3	COG1524(-)
AOL_s00109g13	7.14	9.97	6.15	3.42	4.34	3.73	34.75	7.75333	3.83	-1.02	0.00100788	0.00431735	Yes	down	Uncharacterized protein	Uncharacterized protein	0
AOL_s00054g548	4.73	5.37	5.85	2.3	3.07	2.52	23.84	5.31667	2.63	-1.02	0.00760615	0.0235538	Yes	down	Uncharacterized protein	Cas1 appressorium specific protein	ENOG4111IZS(Protein of unknown function (DUF3129))
AOL_s00109g158	5.02	4.51	3.6	2.13	2.57	1.81	19.64	4.37667	2.17	-1.02	0.00535157	0.0176875	Yes	down	SWIB/MDM2 domain-containing protein	26S proteasome regulatory subunit N6	COG5531(Conserved hypothetical, protein)
AOL_s00079g431	1281.75	1587.6	981.65	733.53	513.94	665.25	5763.72	1283.67	637.573	-1.01	0.000649782	0.00297343	Yes	down	Uncharacterized protein	Uncharacterized protein	0
AOL_s00080g411	1020.34	999.89	737.98	524.31	411.11	435.83	4129.46	919.403	457.083	-1.01	0.000273179	0.00141859	Yes	down	FAD-binding PCMH-type domain-containing protein	Glucooligosaccharide oxidase	COG0277(FAD linked oxidase domain protein)
AOL_s00004g230	637.43	704.52	907.99	390.04	367.56	361.24	3368.78	749.98	372.947	-1.01	1.83343e-05	0.000135798	Yes	down	Uncharacterized protein	SUR7/PalI family-domain-containing protein	ENOG4111XWY(integral membrane protein)
AOL_s00083g88	284.67	350.18	172.21	152.59	132.18	117.13	1208.96	269.02	133.967	-1.01	0.00407332	0.0141923	Yes	down	Proteasome endopeptidase complex, EC 3.4.25.1	Proteasome endopeptidase complex	COG0638(Fungal_trans)
AOL_s00054g807	205.93	162.17	93.72	74.14	76.58	79.16	691.7	153.94	76.6267	-1.01	0.00125162	0.00519783	Yes	down	Proteasome subunit beta	Proteasome subunit beta	ENOG410XS23(The proteasome is a multicatalytic proteinase complex which is characterized by its ability to cleave peptides with Arg, Phe, Tyr, Leu, and Glu adjacent to the leaving group at neutral or slightly basic pH. The proteasome has an ATP-dependent proteolytic activity (By similarity))
AOL_s00215g455	139.48	126.97	119.73	63.21	50.77	78.22	578.38	128.727	64.0667	-1.01	8.98104e-06	7.19853e-05	Yes	down	Uncharacterized protein	Zinc finger protein crol gamma	COG5048(Conserved hypothetical, protein)
AOL_s00097g615	37.77	51.65	77.95	28.69	27.91	26.72	250.69	55.79	27.7733	-1.01	0.00358166	0.0127338	Yes	down	Uncharacterized protein	Uncharacterized protein	ENOG410XTMT(hydrolase family 76 protein); COG4799(hydrolase family 76 protein)
AOL_s00097g521	60.39	45.41	40.38	21.21	22.08	29.5	218.97	48.7267	24.2633	-1.01	0.000109008	0.00063549	Yes	down	CDP-diacylglycerol--inositol 3-phosphatidyltransferase, EC 2.7.8.11	CDP-diacylglycerol--inositol 3-phosphatidyltransferase	COG0558(cdp-diacylglycerol-glycerol-3-phosphate 3-phosphatidyltransferase)
AOL_s00215g98	52.59	45.39	22.93	20.98	17.38	21.87	181.14	40.3033	20.0767	-1.01	0.00355521	0.0126585	Yes	down	ACB domain-containing protein	ACB domain-containing protein	ENOG4111KXA(Acyl CoA binding protein)
AOL_s00215g756	26.08	33.95	52.52	16.88	26.14	13.1	168.67	37.5167	18.7067	-1.01	0.00560697	0.0183686	Yes	down	Uncharacterized protein	Histidine acid phosphatase	ENOG4110AHQ(Conserved hypothetical, protein)
AOL_s00043g488	46.03	41.47	24.98	15.68	20.54	19.84	168.54	37.4933	18.6867	-1.01	0.000554005	0.00260039	Yes	down	Diacylglycerol O-acyltransferase, EC 2.3.1.20	O-acyltransferase	COG5056(Oacyltransferase)
AOL_s00188g91	26.49	25.39	22.07	12.67	12.44	11.77	110.83	24.65	12.2933	-1.01	0.000389583	0.00192572	Yes	down	Uncharacterized protein	Target of rapamycin complex subunit LST8	ENOG410XPVD(MTOR associated protein, LST8 homolog (S. cerevisiae))
AOL_s00004g363	23.3	21.07	17.74	11.47	8.26	11.2	93.04	20.7033	10.31	-1.01	0.000642305	0.00294676	Yes	down	AA_permease domain-containing protein	Amino-acid permease inda1	COG0531(Phosphoenolpyruvate Carboxylase); COG0833(permease)
AOL_s00215g74	15.25	15.66	10.3	5.94	6.49	8.04	61.68	13.7367	6.82333	-1.01	0.00190728	0.00741973	Yes	down	Autophagy-related protein 13	Autophagy-related protein 13	ENOG410Y4BP(Activates the ATG1 kinase in a nutritional condition dependent manner through the TOR pathway, leading to autophagy. Also invoved in cytoplasm to vacuole transport (Cvt) and more specifically in Cvt vesicle formation. Seems to play a role in the switching machinery regulating the conversion between the Cvt pathway and autophagy. Finally, ATG13 is also required for glycogen storage dur…
AOL_s00215g170	11.67	10.78	8.56	5.07	5.21	5.12	46.41	10.3367	5.13333	-1.01	0.00115741	0.00484795	Yes	down	Cytoplasmic tRNA 2-thiolation protein 2	Cytoplasmic tRNA 2-thiolation protein 2	ENOG410YGU3(Plays a central role in 2-thiolation of mcm(5)S(2)U at tRNA wobble positions of tRNA(Lys), tRNA(Glu) and tRNA(Gln). May act by forming a heterodimer with NCS6 that ligates sulfur from thiocarboxylated URM1 onto the uridine of tRNAs at wobble position. Prior mcm(5) tRNA modification by the elongator complex is required for 2-thiolation. May also be involved in protein urmylation (By si…
AOL_s00078g72	7.8	8.97	6.71	3.28	3.47	4.94	35.17	7.82667	3.89667	-1.01	0.00279435	0.010277	Yes	down	Uncharacterized protein	Altered inheritance rate of mitochondria protein 29	ENOG4111VGK(chromosome 2 open reading frame 76)
AOL_s00110g75	5.35	5.98	3.51	2.35	2.49	2.53	22.21	4.94667	2.45667	-1.01	0.0180227	0.047827	Yes	down	Uncharacterized protein	SAM dependent carboxyl methyltransferase	ENOG4110W5M(SAM dependent carboxyl methyltransferase); ENOG4112BHH(carboxyl methyltransferase); COG2230(cyclopropane-fatty-acyl-phospholipid synthase); ENOG410ZHRB(SAM dependent carboxyl methyltransferase); ENOG4111PH9(methyltransferase); ENOG410Y96G(indole acetic acid carboxyl methyltransferase activity)
AOL_s00173g179	245.95	307.67	245.89	147.68	147.46	104.91	1199.56	266.503	133.35	-1	0.000810242	0.00359556	Yes	down	Uncharacterized protein	Uncharacterized protein	0
AOL_s00110g138	66.22	36.2	64.19	22.03	33.41	27.89	249.94	55.5367	27.7767	-1	0.00204113	0.0078526	Yes	down	Uroporphyrinogen-III synthase, EC 4.2.1.75 (Hydroxymethylbilane hydrolyase [cyclizing]) (Uroporphyrinogen-III cosynthase)	Uroporphyrinogen-III synthase	COG1587(synthase)
AOL_s00080g86	61.11	57.77	34.66	23.71	25.19	27.91	230.35	51.18	25.6033	-1	0.000877919	0.00385172	Yes	down	Uncharacterized protein	Maf-domain-containing protein	COG0424(WSC domain containing 1)
AOL_s00054g640	48.55	41.93	34.92	17.86	23.7	21.09	188.05	41.8	20.8833	-1	0.000470442	0.00225676	Yes	down	Metallophos domain-containing protein	Manganese ion homeostasis	ENOG410ZM57(Metallophosphoesterase 1)
AOL_s00097g533	41.47	36.22	47.51	18.81	20.13	23.65	187.79	41.7333	20.8633	-1	3.20176e-07	3.77495e-06	Yes	down	Uncharacterized protein	SNF1-interacting protein, variant 2	ENOG4111M8N(May negatively regulate the SNF1 kinase (By similarity))
AOL_s00075g188	18.42	35.26	15.21	11.25	12.99	10.29	103.42	22.9633	11.51	-1	0.0120119	0.034373	Yes	down	Smr domain-containing protein	Smr domain-containing protein	ENOG41101K4(conserved hypothetical protein); ENOG4111FZ5(SMR domain-containing protein); ENOG4111Q6P(SMR domain-containing protein)
AOL_s00078g14	15.37	17.51	18.77	7.46	9.37	9.04	77.52	17.2167	8.62333	-1	1.01282e-05	8.02447e-05	Yes	down	F-box domain-containing protein	Probable E3 ubiquitin ligase complex SCF subunit sconB	ENOG410XRWX(Conserved hypothetical, protein)
AOL_s00078g249	18.78	17.4	14.91	6.95	8.26	10.34	76.64	17.03	8.51667	-1	0.000287296	0.00148157	Yes	down	DUF1752 domain-containing protein	Protein phosphatase type 1 complex subunit Hex2/Reg1	ENOG410XQ22(Protein phosphatase type 1 complex subunit Hex2 Reg1)
AOL_s00215g59	19.4	16.81	11.67	7.97	8.03	7.9	71.78	15.96	7.96667	-1	0.00051293	0.00243574	Yes	down	DUF2433 domain-containing protein	Nucleolar rRNA processing GAR1	ENOG410XR3J(ser thr protein phosphatase)
AOL_s00097g135	9.01	9.64	11.64	4.53	5.64	4.96	45.42	10.0967	5.04333	-1	0.00752379	0.0233635	Yes	down	Uncharacterized protein	Uncharacterized protein	0
AOL_s00076g275	8.92	9.88	6.71	3.76	4	5	38.27	8.50333	4.25333	-1	0.000932267	0.00405434	Yes	down	Fork-head domain-containing protein	Related to HCM1-transcription factor	COG5025(C2H2 transcription factor (RfeC))
AOL_s00188g118	114.67	118.54	45.66	47.18	40.07	52.68	418.8	92.9567	46.6433	-0.99	0.0114835	0.0331806	Yes	down	Uncharacterized protein	Membrane-associated protein in eicosanoid and glutathione metabolism (MAPEG)	ENOG4111V1W(MAPEG family); COG5331(MAPEG family)
AOL_s00006g95	83.58	97.57	73.4	44.82	46.51	36.27	382.15	84.85	42.5333	-0.99	0.00023847	0.00125809	Yes	down	GST C-terminal domain-containing protein	Related to glutathione-S-transferase	ENOG410XSIX(glutathione Stransferase)
AOL_s00006g331	46.73	48.15	42.62	19.53	27.33	22.2	206.56	45.8333	23.02	-0.99	2.83228e-05	0.000198838	Yes	down	Uncharacterized protein	Vacuolar sorting protein VPS33/slp1	COG5158(Vacuolar Protein)
AOL_s00080g3	35.23	28.41	22.89	13.94	13.96	15.49	129.92	28.8433	14.4633	-0.99	0.000220448	0.0011755	Yes	down	DNA-directed RNA polymerase subunit, EC 2.7.7.6	DNA-directed RNA polymerase subunit	COG0086(saccharopine dehydrogenase)
AOL_s00097g163	22.24	23.8	22.91	10.85	12.48	11.3	103.58	22.9833	11.5433	-0.99	0.00450692	0.0153558	Yes	down	Uncharacterized protein	PI31 proteasome regulator	ENOG4111G0Q(Conserved hypothetical, protein)
AOL_s00173g151	12.59	13.4	7.99	5.47	6.72	4.9	51.07	11.3267	5.69667	-0.99	0.00204931	0.00787139	Yes	down	Uncharacterized protein	Maintenance of ploidy protein mob2	ENOG410XSUJ(conserved hypothetical protein)
AOL_s00215g50	10.88	13.45	8.64	5.51	6.36	4.72	49.56	10.99	5.53	-0.99	0.00459761	0.0156231	Yes	down	Amb_all domain-containing protein	Pectate lyase	COG3866(red, far-red light phototransduction)
AOL_s00210g336	9.24	10.89	8.83	4.67	5.17	4.72	43.52	9.65333	4.85333	-0.99	0.00453539	0.0154353	Yes	down	Pantoate--beta-alanine ligase, EC 6.3.2.1 (Pantoate-activating enzyme) (Pantothenate synthetase)	Pantoate--beta-alanine ligase	COG0414(Catalyzes the condensation of pantoate with beta-alanine in an ATP-dependent reaction via a pantoyl-adenylate intermediate (By similarity))
AOL_s00078g579	5.48	3.18	4.94	2.39	2.2	2.23	20.42	4.53333	2.27333	-0.99	0.00648323	0.0206478	Yes	down	Uncharacterized protein	Uncharacterized protein	ENOG4110TK9(-); COG0412(-); ENOG410ZBTR(-)
AOL_s00043g461	310.76	295.13	345.23	158.24	152.1	169.9	1431.36	317.04	160.08	-0.98	8.50745e-06	6.87155e-05	Yes	down	Abhydrolase_3 domain-containing protein	Alpha/Beta hydrolase protein	COG0657(PHD finger protein 5A)
AOL_s00109g5	174.33	144.78	74.28	67.15	73.33	58.04	591.91	131.13	66.1733	-0.98	0.00444336	0.0151972	Yes	down	Protein YIP	Yip1 domain-containing family	ENOG4110TJR(Yip1 domain family)
AOL_s00078g387	116.27	99.34	135.08	54.45	68.04	55.05	528.23	116.897	59.18	-0.98	4.69456e-05	0.000309176	Yes	down	Aa_trans domain-containing protein	Probable AVT6-involved in amino acid efflux from the vacuole	COG0814(ubiquitin interaction motif protein)
AOL_s00004g424	67.36	81.78	99.07	36.16	55.9	33.29	373.56	82.7367	41.7833	-0.98	0.00147112	0.00595296	Yes	down	Uncharacterized protein	Uncharacterized protein	ENOG41109EW(RING)
AOL_s00080g234	92.54	73.98	54.45	39.98	35.43	36.23	332.61	73.6567	37.2133	-0.98	0.00103722	0.00442169	Yes	down	MPN domain-containing protein	26S proteasome regulatory subunit rpn11	COG1310(Domain of unknown function (DUF1772))
AOL_s00054g224	61.46	65.78	29.71	28.94	25.87	24.3	236.06	52.3167	26.37	-0.98	0.00654421	0.0208208	Yes	down	Serine/threonine-protein phosphatase, EC 3.1.3.16	Serine/threonine-protein phosphatase	COG0639(-)
AOL_s00080g335	37.48	52.11	48.35	20.06	25.48	24.14	207.62	45.98	23.2267	-0.98	1.27551e-05	9.86094e-05	Yes	down	TPT domain-containing protein	Triose-phosphate Transporter	COG0697(Cell wall protein that participates directly in adhesive cell-cell interactions during yeast flocculation, a reversible, asexual and Ca(2 )-dependent process in which cells adhere to form aggregates (flocs) consisting of thousands of cells. The lectin- like protein sticks out of the cell wall of flocculent cells and selectively binds mannose residues in the cell walls of adjacent cells)
AOL_s00076g674	42.94	57.69	30.46	20.26	23.46	22.49	197.3	43.6967	22.07	-0.98	0.00339037	0.0121442	Yes	down	Uncharacterized protein	Vacuolar protein sorting-associated protein 26	ENOG410XSI1(Vacuolar Protein)
AOL_s00097g213	37.83	25.29	38.23	9.02	22.18	20.04	152.59	33.7833	17.08	-0.98	0.00436291	0.0149754	Yes	down	Uncharacterized protein	Camp independent regulatory protein	COG5037(Regulatory protein); COG5037(Regulatory protein)
AOL_s00076g351	22.52	19.76	26.57	7.91	13.11	13.75	103.62	22.95	11.59	-0.98	0.00215387	0.00819461	Yes	down	Dolichyldiphosphatase, EC 3.6.1.43	Dolichyldiphosphatase	COG0671(-)
AOL_s00054g26	17.73	20.03	18.82	9.54	9.78	9.32	85.22	18.86	9.54667	-0.98	9.66294e-05	0.000572663	Yes	down	Uncharacterized protein	Mitochondrial ribosomal protein MRP51	ENOG4111MZB(Conserved hypothetical, protein)
AOL_s00083g10	15.53	12.28	12.91	7.1	6.31	7.19	61.32	13.5733	6.86667	-0.98	0.000624898	0.00287575	Yes	down	Uncharacterized protein	Transcription factor SUM-1	ENOG410Z2PA(Conserved hypothetical, protein); ENOG410XSY9(Yeast cortical protein KAR9)
AOL_s00215g215	11.6	13.28	8.72	4.89	6.95	5.14	50.58	11.2	5.66	-0.98	0.000537544	0.00254047	Yes	down	Uncharacterized protein	Related to MUC1 Extracellular alpha-1,4-glucan glucosidase	ENOG410YD3R(Conserved hypothetical, protein)
AOL_s00170g51	3.9	7.06	5.65	2.82	2.86	2.73	25.02	5.53667	2.80333	-0.98	0.014537	0.0400979	Yes	down	Alpha-L-arabinofuranosidase, EC 3.2.1.55	Alpha-L-arabinofuranosidase	ENOG410XNWA(hydrolase family 62 protein)
AOL_s00004g561	312.35	425.3	319.41	198.43	161.23	177.78	1594.5	352.353	179.147	-0.97	0.00032325	0.00164328	Yes	down	Uncharacterized protein	C6 zinc finger domain containing protein	ENOG410Y2U5(-)
AOL_s00193g86	158.45	121.04	110.97	66.93	63.78	67.93	589.1	130.153	66.2133	-0.97	0.000494796	0.0023584	Yes	down	UTP--glucose-1-phosphate uridylyltransferase, EC 2.7.7.9	UTP--glucose-1-phosphate uridylyltransferase	COG4284(-)
AOL_s00210g158	61.49	68.66	48.94	23.56	30.9	36.24	269.79	59.6967	30.2333	-0.97	0.000144249	0.000811298	Yes	down	STAS domain-containing protein	Anti-sigma factor antagonist SpoIIaa	COG0659(Cellobiohydrolase)
AOL_s00215g855	60.28	43.19	54.36	26.5	26.47	27.13	237.93	52.61	26.7	-0.97	0.000253006	0.00132694	Yes	down	Uncharacterized protein	Coiled-coil domain-containing protein 16	ENOG410Z4WE(-); ENOG410Y25B(-)
AOL_s00004g606	45.34	55.52	42.55	19.88	26.08	26.88	216.25	47.8033	24.28	-0.97	0.000586113	0.00272392	Yes	down	Uncharacterized protein	Peroxisomal ABC transporter	COG4178((ABC) transporter)
AOL_s00043g256	30.22	44.63	66.49	20.66	30.07	21.02	213.09	47.1133	23.9167	-0.97	0.00186512	0.00727885	Yes	down	Uncharacterized protein	Uncharacterized protein	0
AOL_s00004g248	39.89	37.28	21.38	15.63	18.04	16.32	148.54	32.85	16.6633	-0.97	0.00156931	0.0062981	Yes	down	SAC domain-containing protein	Phosphoinositide phosphatase	COG5329(Phosphatase)
AOL_s00097g474	36.69	23.51	28.73	12.31	14.89	18.05	134.18	29.6433	15.0833	-0.97	0.000964347	0.00416599	Yes	down	UBX domain-containing protein	UBX domain-containing protein	ENOG410XSFS(Fas associated factor family member 2)
AOL_s00081g156	23.54	28.63	18.35	11.08	12.76	11.91	106.27	23.5067	11.9167	-0.97	0.000145741	0.000818147	Yes	down	ZZ-type domain-containing protein	ZZ-type domain-containing protein	ENOG4111FPZ(stress responsive A B Barrel); COG0666(Ankyrin Repeat); ENOG410YIPC(serine active site containing 1); COG0457(serine active site containing 1); ENOG4110T8W(serine active site containing 1); COG2319(serine active site containing 1); ENOG410YN7B(-)
AOL_s00109g203	25.82	26.75	16.62	10.76	12.25	12.12	104.32	23.0633	11.71	-0.97	0.00378175	0.0133587	Yes	down	J domain-containing protein	DnaJ-related protein rsp1	COG0484(Imidazole acetol-phosphate transaminase); COG2214(Imidazole acetol-phosphate transaminase)
AOL_s00076g24	18.14	16.73	24.68	9.9	10.12	10.2	89.77	19.85	10.0733	-0.97	0.000102455	0.000601606	Yes	down	Uncharacterized protein	Polysaccharide synthase Cps1	ENOG410YTZA(Polysaccharide synthase)
AOL_s00004g530	10.44	11	16.84	5.84	7.69	5.9	57.71	12.76	6.47667	-0.97	0.00169254	0.00671681	Yes	down	Uncharacterized protein	MAP kinase pathway-interacting Ubc2	ENOG41109FU(Protein kinase regulator); ENOG41102C5(SAM)
AOL_s00076g191	6.22	7.65	16.17	4.48	5.31	5.44	45.27	10.0133	5.07667	-0.97	0.0178477	0.0474403	Yes	down	Uncharacterized protein	Uncharacterized protein	ENOG4110BJI(-)
AOL_s00004g58	9.83	13.36	6.06	4.6	4.79	5.43	44.07	9.75	4.94	-0.97	0.00614537	0.0197914	Yes	down	Uncharacterized protein	Related to FAT1-very long-chain fatty acyl-CoA synthetase	ENOG410XQ8T(Solute carrier family 27 (Fatty acid transporter), member)
AOL_s00076g600	9.58	8.95	8.79	4.7	3.97	5.17	41.16	9.10667	4.61333	-0.97	8.62809e-05	0.000519254	Yes	down	Uncharacterized protein	Gibberellin cluster-GGPP-synthase	COG0142(peptidase')
AOL_s00110g35	8.33	8.35	9.15	4.46	4.69	3.94	38.92	8.61	4.36333	-0.97	7.63037e-06	6.29084e-05	Yes	down	Uncharacterized protein	Uncharacterized protein	0
AOL_s00215g298	8.04	8.24	5.52	3.89	3.08	4.09	32.86	7.26667	3.68667	-0.97	0.00944566	0.0282233	Yes	down	AAA domain-containing protein	Replication factor C subunit 3	COG0470(Positively regulates the activity of the minus-end directed microtubule motor protein dynein. May enhance dynein- mediated microtubule sliding by targeting dynein to the microtubule plus end. Required for)
AOL_s00075g164	2.94	4.21	3.96	1.93	1.6	2.12	16.76	3.70333	1.88333	-0.97	0.00800459	0.0245379	Yes	down	RNA helicase, EC 3.6.4.13	RNA helicase	COG0513(IFRD domain protein)
AOL_s00004g152	4485.75	2995.58	1406.06	1320.68	1604.52	1606.74	13419.3	2962.46	1510.65	-0.96	0.0127241	0.0359516	Yes	down	Uncharacterized protein	Glucose-repressible gene protein	ENOG410YWA5(glucose-repressible protein); COG1100(GTP-binding Protein)
AOL_s00188g323	83.02	103.89	55.01	40.63	43.08	39.52	365.15	80.64	41.0767	-0.96	0.00100761	0.00431735	Yes	down	Uncharacterized protein	Uncharacterized protein	0
AOL_s00004g366	94.25	74.43	70.9	48.67	33.07	40.41	361.73	79.86	40.7167	-0.96	5.87961e-05	0.00037135	Yes	down	UBC core domain-containing protein	Ubiquitin-conjugating enzyme E2 8	ENOG410XRC5(ubiquitin-conjugating enzyme)
AOL_s00140g54	49.21	68.08	119.63	31.4	63.65	25.57	357.54	78.9733	40.2067	-0.96	0.0177827	0.0473128	Yes	down	Uncharacterized protein	Integral membrane protein	ENOG4111JR4(tyrosinase); ENOG41111ZV(-); ENOG4111RNB(integral membrane protein); ENOG410YHVJ(-); ENOG4111AT0(plasma membrane protein); ENOG410YAH0(Conserved hypothetical, protein)
AOL_s00215g310	53.19	72.92	46.62	27.39	32.66	27.88	260.66	57.5767	29.31	-0.96	0.000208505	0.00111782	Yes	down	Nicotinate phosphoribosyltransferase, EC 6.3.4.21	Nicotinate phosphoribosyltransferase	COG1488(Nicotinate phosphoribosyltransferase)
AOL_s00210g119	39.54	60.84	49.56	22.91	28.73	25	226.58	49.98	25.5467	-0.96	0.00108284	0.00458424	Yes	down	PKS_ER domain-containing protein	Putative zinc-type alcohol dehydrogenase-like protein YogA	COG0604(lipolytic protein G-D-S-L family)
AOL_s00081g283	38.13	48.53	56.93	26.03	21.61	25.46	216.69	47.8633	24.3667	-0.96	0.000124924	0.000712472	Yes	down	Uncharacterized protein	Uncharacterized protein	0
AOL_s00076g234	18.37	18.35	18.67	7.67	9.16	11.4	83.62	18.4633	9.41	-0.96	5.14522e-05	0.000332998	Yes	down	Non-specific serine/threonine protein kinase, EC 2.7.11.1 (Autophagy-related protein 1)	Non-specific serine/threonine protein kinase	ENOG410XR01(Unc51-like kinase)
AOL_s00079g432	17.27	22.93	12.57	10.22	5.57	11.17	79.73	17.59	8.98667	-0.96	0.0118053	0.0339024	Yes	down	CBM1 domain-containing protein	Glycoside hydrolase family 131 protein	ENOG41104ZG(-); ENOG4110ZJF(-)
AOL_s00004g270	14.1	14.64	10.32	5.7	7.04	7.17	58.97	13.02	6.63667	-0.96	0.00268489	0.00991933	Yes	down	Uncharacterized protein	Uncharacterized protein	ENOG4111NHF(Conserved hypothetical, protein); ENOG41122TB(-); COG1597(diacylglycerol kinase)
AOL_s00043g297	11.12	13	13.37	5.29	7.87	5.99	56.64	12.4967	6.38333	-0.96	0.000104848	0.000614043	Yes	down	Zn(2)-C6 fungal-type domain-containing protein	Zn(2)-C6 fungal-type domain-containing protein	ENOG4110VTP(Conserved hypothetical, protein); ENOG410YCG2(Transcription factor)
AOL_s00081g95	10.82	15.35	7.85	5.31	5.75	6.31	51.39	11.34	5.79	-0.96	0.00408975	0.0142384	Yes	down	Geranylgeranyl transferase type-2 subunit alpha, EC 2.5.1.60 (Geranylgeranyl transferase type II subunit alpha)	Geranylgeranyl transferase type-2 subunit alpha	COG5536(-)
AOL_s00076g711	2.76	5.12	2.63	1.48	2.17	1.71	15.87	3.50333	1.78667	-0.96	0.0187974	0.0495407	Yes	down	ATP-dependent DNA helicase II subunit 2, EC 3.6.4.12	ATP-dependent DNA helicase II subunit 2	ENOG410YKH9(X-ray repair complementing defective repair in Chinese hamster cells 5)
AOL_s00054g615	3.7	3.34	2.42	1.7	1.65	1.48	14.29	3.15333	1.61	-0.96	0.00179179	0.00703879	Yes	down	Inheritance of peroxisomes protein 1	Inheritance of peroxisomes protein 1	ENOG4112C0J(Conserved hypothetical, protein)
AOL_s00083g104	6375.96	6425.33	5341.58	3598.14	3111.42	2609.51	27461.9	6047.62	3106.36	-0.95	0.00039742	0.00195796	Yes	down	Uncharacterized protein	IgE-binding protein, putative	ENOG410YV7B(IgE-binding protein); ENOG410ZQMN(-)
AOL_s00080g200	185.84	224.98	188.33	96.4	93.6	117.02	906.17	199.717	102.34	-0.95	5.79436e-06	4.90846e-05	Yes	down	F-box domain-containing protein	Endo-beta-1,4-glucanase D	ENOG4111V2Y(F-box domain protein)
AOL_s00076g315	73.85	74.54	51.91	34.71	35.92	31.87	302.8	66.7667	34.1667	-0.95	0.00138353	0.00567443	Yes	down	Uncharacterized protein	Vacuolar sorting protein-like protein Vps68	ENOG410YCSG(transmembrane protein 50A)
AOL_s00004g265	41.43	41.79	44.63	21.69	22.9	21.1	193.54	42.6167	21.8967	-0.95	4.91225e-05	0.00032209	Yes	down	Methionine aminopeptidase, EC 3.4.11.18	Methionine aminopeptidase	COG0024(Removes the N-terminal methionine from nascent proteins (By similarity))
AOL_s00081g146	14.98	15.48	24.19	7.42	11.38	9.17	82.62	18.2167	9.32333	-0.95	0.00117077	0.0048985	Yes	down	Uncharacterized protein	Uncharacterized protein	ENOG4111KBH(conserved hypothetical protein)
AOL_s00109g24	15.29	18.53	12.55	8.08	8.45	7.22	70.12	15.4567	7.91667	-0.95	0.000297872	0.00152817	Yes	down	UDENN domain-containing protein	Late secretory pathway protein AVL9	ENOG410YCF2(AVL9 homolog (S. cerevisiase))
AOL_s00006g56	6.44	6.23	7.79	3.72	3.73	3.05	30.96	6.82	3.5	-0.95	0.00089198	0.00390574	Yes	down	Uncharacterized protein	Argonaute complex, subunit Arb1	ENOG4111PD3(Conserved hypothetical, protein)
AOL_s00054g94	3.08	5.03	4.98	2.33	2.41	1.98	19.81	4.36333	2.24	-0.95	0.00210295	0.0080351	Yes	down	Helicase ATP-binding domain-containing protein	DEAD/DEAH box helicase	COG4581(Catalyzes the NADPH-dependent reduction of ketopantoate into pantoic acid (By similarity))
AOL_s00097g585	320.88	356.68	433.69	192.01	168.09	212.87	1684.22	370.417	190.99	-0.94	5.34653e-05	0.000343508	Yes	down	BZIP domain-containing protein	BZIP domain-containing protein	ENOG41123CD(B-zip transcription factor)
AOL_s00188g90	192.73	172.59	292.44	110.31	126.9	101.26	996.23	219.253	112.823	-0.94	0.000976464	0.00420157	Yes	down	Aminotran_5 domain-containing protein	Alanine--glyoxylate transaminase	COG0075(aminotransferase)
AOL_s00043g34	156.64	229.77	239.26	101.54	117.68	102.66	947.55	208.557	107.293	-0.94	8.0274e-05	0.000486379	Yes	down	Uncharacterized protein	FMN-dependent dehydrogenase-domain-containing protein	COG5274(Forms a fork protection complex (FPC) with tof1 and which is required for chromosome segregation during meiosis and DNA damage repair. FPC coordinates leading and lagging strand synthesis and moves with the replication fork. FPC stabilizes replication forks in a configuration that is recognized by replication checkpoint sensors (By similarity))
AOL_s00054g888	115.71	110.85	253.21	72.02	94.07	80.65	726.51	159.923	82.2467	-0.94	0.00677058	0.0214342	Yes	down	Uncharacterized protein	Uncharacterized protein	0
AOL_s00076g366	197.96	166.9	96.13	87.2	71.61	79.13	698.93	153.663	79.3133	-0.94	0.00504302	0.0168295	Yes	down	Proteasome subunit alpha type	Proteasome component PRE5	COG0638(trafficking protein particle complex 9)
AOL_s00007g54	70.6	62.28	79.83	41.87	32.62	35.36	322.56	70.9033	36.6167	-0.94	0.000385356	0.00190799	Yes	down	F-box domain-containing protein	F-box domain-containing protein	0
AOL_s00215g614	61.08	35.07	47.5	21.11	27.95	25.15	217.86	47.8833	24.7367	-0.94	0.00422503	0.0146044	Yes	down	AMPKBI domain-containing protein	5'-AMP-activated protein kinase subunit beta	ENOG410XRB3(-)
AOL_s00006g65	29.32	26.49	36.13	15.67	16.41	15.21	139.23	30.6467	15.7633	-0.94	0.00641184	0.0204433	Yes	down	Nuclear architecture-related protein 1	Nuclear architecture-related protein 1	COG4624(metallo-sulfur cluster assembly)
AOL_s00076g262	27.23	27.23	34.66	14.35	18.53	13.1	135.1	29.7067	15.3267	-0.94	0.000263776	0.00137616	Yes	down	Thioredoxin domain-containing protein	Protein disulfide-isomerase domain	COG0526(NADH-ubiquinone oxidoreductase 299 kDa subunit)
AOL_s00097g103	23.19	23.28	25.8	13.45	12.2	11.62	109.54	24.09	12.4233	-0.94	0.000468078	0.00224663	Yes	down	EF-hand domain-containing protein	Secretory pathway protein	ENOG4111RBX(Secretory pathway protein Ssp120)
AOL_s00097g234	17.29	17.8	28.29	8.48	13.36	10.75	95.97	21.1267	10.8633	-0.94	0.00146658	0.00594412	Yes	down	Uncharacterized protein	Uncharacterized protein	ENOG41125VQ(-)
AOL_s00007g241	19.91	18.41	22.79	10.3	9.59	11.67	92.67	20.37	10.52	-0.94	0.000127547	0.000726042	Yes	down	RING-type domain-containing protein	RING finger domain-containing protein	ENOG410XTFS(Ring finger protein)
AOL_s00083g152	21.94	21.71	15.07	12.05	10.68	7.49	88.94	19.5733	10.0733	-0.94	0.00871493	0.026375	Yes	down	Uncharacterized protein	Uncharacterized protein	0
AOL_s00215g883	24.28	21.84	11.03	8.56	9.53	11.31	86.55	19.05	9.8	-0.94	0.00546249	0.017981	Yes	down	Uncharacterized protein	Cation-transporting ATPase 4	COG0474(Dehydrogenase)
AOL_s00054g164	16.39	17.39	11.95	6.62	9.22	7.72	69.29	15.2433	7.85333	-0.94	0.0011089	0.00467361	Yes	down	Chitobiosyldiphosphodolichol beta-mannosyltransferase, EC 2.4.1.142	Chitobiosyldiphosphodolichol beta-mannosyltransferase	COG0438(Serine Threonine protein kinase)
AOL_s00006g306	15.42	12.31	12.04	6.14	7.72	6.64	60.27	13.2567	6.83333	-0.94	0.000964467	0.00416599	Yes	down	Uncharacterized protein	Related to GSG1-sporulation specific protein	ENOG410XPCJ(trafficking protein particle complex)
AOL_s00043g590	11.93	9.85	9.67	4.83	5.92	5.48	47.68	10.4833	5.41	-0.94	0.0002331	0.00123413	Yes	down	Uncharacterized protein	RING-type domain-containing protein	ENOG41125KV(-)
AOL_s00215g680	5.52	10.35	10.94	2.98	5.96	4.89	40.64	8.93667	4.61	-0.94	0.00630597	0.0201843	Yes	down	Uncharacterized protein	Component of SWI SNF global transcription activator complex	COG5076(zinc finger protein)
AOL_s00188g170	5.11	8.98	8.15	3.62	4.52	3.33	33.71	7.41333	3.82333	-0.94	6.87095e-06	5.72281e-05	Yes	down	Uncharacterized protein	Uncharacterized protein	0
AOL_s00083g327	3.53	3.54	2.34	1.39	1.59	1.87	14.26	3.13667	1.61667	-0.94	0.00492336	0.0165104	Yes	down	Uncharacterized protein	Pre-mRNA-splicing factor ATP-dependent RNA helicase-like protein cdc28	COG1643(Uncharacterized conserved protein (DUF2196))
AOL_s00097g379	2.69	3.58	2.33	1.36	1.15	1.92	13.03	2.86667	1.47667	-0.94	0.0146678	0.0403839	Yes	down	Uncharacterized protein	3',5'-cyclic-nucleotide phosphodiesterase pde1	0
AOL_s00075g100	1.82	2.05	1.58	0.94	1.15	0.72	8.26	1.81667	0.936667	-0.94	0.0123056	0.0350127	Yes	down	Spindle pole body component	Spindle pole body component	ENOG410XQ5B(Tubulin, gamma complex associated protein)
AOL_s00006g182	219.64	170.12	200.19	87.26	112.21	106.57	895.99	196.65	102.013	-0.93	0.00039854	0.00196051	Yes	down	Uncharacterized protein	Related to glomerulosclerosis protein Mpv17	ENOG4111SYH(Peroxisomal membrane protein)
AOL_s00079g376	211.89	196.2	157.96	95.87	103.5	94.35	859.77	188.683	97.9067	-0.93	0.000128811	0.000732304	Yes	down	AAA domain-containing protein	26S protease regulatory subunit 4	COG1222(-)
AOL_s00215g213	103.86	155.47	92.14	61.56	51.3	69.38	533.71	117.157	60.7467	-0.93	0.00139439	0.00570322	Yes	down	WLM domain-containing protein	WLM domain-containing protein	ENOG4111W00(ARS binding protein Abp2)
AOL_s00169g50	100.59	91.28	117.32	53.18	53.61	53.61	469.59	103.063	53.4667	-0.93	7.14233e-05	0.000440822	Yes	down	Uncharacterized protein	Tyrosine-protein phosphatase pmp1	COG2453(LPXTG-motif cell wall anchor domain protein)
AOL_s00083g397	44.45	58.19	50.87	25.38	25.98	28.3	233.17	51.17	26.5533	-0.93	2.4128e-06	2.27941e-05	Yes	down	Palmitoyltransferase, EC 2.3.1.225	Palmitoyltransferase	COG5273(rhomboid family)
AOL_s00097g458	38.05	37.75	23.16	15.24	18.9	17.19	150.29	32.9867	17.11	-0.93	0.00143074	0.00582528	Yes	down	Uncharacterized protein	Uncharacterized protein	0
AOL_s00076g433	24.82	25.9	20.2	10.31	13.44	13.01	107.68	23.64	12.2533	-0.93	8.21616e-05	0.000497141	Yes	down	Phospholipid-transporting ATPase, EC 7.6.2.1	Phospholipid-transporting ATPase	ENOG410XPYK(Protein of unknown function (DUF3638))
AOL_s00054g866	8.38	9.29	7.15	4.33	3.88	4.66	37.69	8.27333	4.29	-0.93	0.000780684	0.00349548	Yes	down	Condensin complex subunit 2	Condensin complex subunit 2	COG5229(Regulatory subunit of the condensin complex, a complex required for conversion of interphase chromatin into mitotic-like condense chromosomes. The condensin complex probably introduces positive supercoils into relaxed DNA in the presence of type I topoisomerases and converts nicked DNA into positive knotted forms in the presence of type II topoisomerases (By similarity)); COG5229(Regulato…
AOL_s00043g416	5.69	4.65	4.59	2.07	2.26	3.39	22.65	4.97667	2.57333	-0.93	0.00389536	0.013695	Yes	down	DNA ligase, EC 6.5.1.1	DNA ligase	COG1793(-)
AOL_s00215g861	3.35	3.58	3.43	1.51	1.86	2.01	15.74	3.45333	1.79333	-0.93	0.00617604	0.0198594	Yes	down	DBF4-type domain-containing protein	DBF4-type domain-containing protein	COG5067(DBF4 homolog (S. cerevisiae))
AOL_s00054g416	1.38	1.19	1.29	0.58	0.62	0.8	5.86	1.28667	0.666667	-0.93	0.00486978	0.0163552	Yes	down	GATA-type domain-containing protein	CENP-A multicopy suppressor protein	ENOG410ZYGM(GATA transcription factor (Ams2))
AOL_s00078g131	461.52	263.74	359.13	189.97	208.01	168.09	1650.46	361.463	188.69	-0.92	0.00282723	0.0103638	Yes	down	Glucose-6-phosphate 1-dehydrogenase, EC 1.1.1.49	Glucose-6-phosphate 1-dehydrogenase	COG0364(Glucose-6-phosphate 1-dehydrogenase)
AOL_s00054g29	222.29	223.61	120.38	102.3	86.92	105.33	860.83	188.76	98.1833	-0.92	0.000887548	0.00389015	Yes	down	MaoC-like domain-containing protein	Multifunctional beta-oxidation protein-like protein	COG2030(conserved hypothetical protein)
AOL_s00043g478	143.16	119.62	184.02	64.76	80.49	87.77	679.82	148.933	77.6733	-0.92	0.000276852	0.0014335	Yes	down	Peptidase_M14 domain-containing protein	Inactive metallocarboxypeptidase ECM14	COG2866(NUDIX domain)
AOL_s00097g153	89.06	80.75	152.79	59.12	61.18	48.12	491.02	107.533	56.14	-0.92	0.00164608	0.00656744	Yes	down	Uncharacterized protein	Dual specificity protein phosphatase PPS1	COG2453(Part of ribonuclease P, a protein complex that generates mature tRNA molecules by cleaving their 5'-ends (By similarity))
AOL_s00083g398	94.44	83.76	95.49	52.53	51.23	38.89	416.34	91.23	47.55	-0.92	0.000345638	0.00174088	Yes	down	UBC core domain-containing protein	UBC core domain-containing protein	COG5078(rhomboid family)
AOL_s00079g140	33.95	62.53	56.46	25.59	30.93	22.97	232.43	50.98	26.4967	-0.92	0.000121222	0.000694464	Yes	down	Uncharacterized protein	Uncharacterized protein	ENOG41112DZ(-)
AOL_s00097g629	44.16	37.25	59.84	24.7	30.71	18.25	214.91	47.0833	24.5533	-0.92	0.0042587	0.014678	Yes	down	Uncharacterized protein	ClpP/crotonase	COG1024(Conserved hypothetical, protein)
AOL_s00054g403	36.5	39.81	52.26	19.81	24.44	22.83	195.65	42.8567	22.36	-0.92	1.62621e-05	0.000122749	Yes	down	SH3 domain-containing protein	SH3 domain-containing protein	ENOG4111FPB(SH3 domain protein)
AOL_s00110g8	32.44	37.29	29.2	12.14	20.92	18.42	150.41	32.9767	17.16	-0.92	0.000371728	0.00184871	Yes	down	PPM-type phosphatase domain-containing protein	PPM-type phosphatase domain-containing protein	COG0631(Domain-Containing protein)
AOL_s00112g132	31.05	32.62	28.19	12.45	19.07	16.33	139.71	30.62	15.95	-0.92	8.67471e-05	0.000521357	Yes	down	Biogenesis of lysosome-related organelles complex 1 subunit CNL1 (CNO-like protein 1)	Biogenesis of lysosome-related organelles complex 1 subunit CNL1	ENOG411244X(Conserved hypothetical, protein)
AOL_s00004g658	26.15	35.28	13.58	12.45	12.94	13.67	114.07	25.0033	13.02	-0.92	0.0135457	0.0378306	Yes	down	Uncharacterized protein	Putative 2-dehydropantoate 2-reductase protein	ENOG410YABG(2-dehydropantoate 2-reductase)
AOL_s00215g892	15.31	22.64	11.11	9.15	6.21	10.17	74.59	16.3533	8.51	-0.92	0.0168589	0.0452138	Yes	down	Uncharacterized protein	ClpP/crotonase	COG1024(Transmembrane protein 33)
AOL_s00006g394	14.41	14.12	19.72	5.55	8.8	10.8	73.4	16.0833	8.38333	-0.92	0.00465662	0.0157936	Yes	down	Uncharacterized protein	Uncharacterized protein	ENOG4111VZG(Conserved hypothetical, protein)
AOL_s00109g150	10.74	14.26	9.53	4.32	7.16	6.52	52.53	11.51	6	-0.92	0.00533586	0.0176421	Yes	down	T-complex protein 1 subunit gamma	T-complex protein 1 subunit gamma	COG0459(trimethylguanosine synthase)
AOL_s00007g95	11.09	13.42	9.15	4.27	5.98	7.32	51.23	11.22	5.85667	-0.92	0.000436366	0.00211143	Yes	down	Uncharacterized protein	Uncharacterized protein	ENOG410XRTE(-); ENOG410XPH7(metallo-protease); ENOG410ZZHI(-)
AOL_s00215g611	12.67	6.45	8.24	1.87	5.38	7.01	41.62	9.12	4.75333	-0.92	0.000521239	0.00247125	Yes	down	Uncharacterized protein	Meiotically up-regulated protein 66	ENOG410XP6A(Chromosome 12 open reading frame 44)
AOL_s00054g675	4.55	7.37	5.61	2.21	3.17	3.76	26.67	5.84333	3.04667	-0.92	0.00129823	0.00537389	Yes	down	HDAC_interact domain-containing protein	Histone deacetylase interacting	COG5602(Paired AMPhipathic helix protein)
AOL_s00193g18	3112.77	2390.77	3366.33	1671.4	1805.07	1168.68	13515	2956.62	1548.38	-0.91	0.000745596	0.00336365	Yes	down	SCP2 domain-containing protein	Sterol-binding-like protein (Fragment)	ENOG4111Z1M(lipid transfer protein); ENOG4111X3D(SCP-2 sterol transfer family)
AOL_s00006g67	724.35	674.87	540.4	389.44	219.08	406.85	2954.99	646.54	338.457	-0.91	0.00474229	0.0160428	Yes	down	Uncharacterized protein	Uncharacterized protein	0
AOL_s00054g482	363.42	273.43	266.88	155.28	159.59	158.37	1376.97	301.243	157.747	-0.91	0.000348998	0.00175126	Yes	down	Uncharacterized protein	Uncharacterized protein	0
AOL_s00006g247	348.22	284.67	257.85	149.53	150.43	165.25	1355.95	296.913	155.07	-0.91	0.000122148	0.00069753	Yes	down	Uncharacterized protein	Ras small GTPase, Ras type	ENOG410YCCP(member RAS oncogene family)
AOL_s00004g153	283.15	252.52	163.82	112.18	134.81	119.15	1065.63	233.163	122.047	-0.91	0.00414205	0.0143702	Yes	down	Uncharacterized protein	Solute carrier family 35 member E3	ENOG410XP1S(solute carrier family 35 member)
AOL_s00097g397	55.84	95.78	77.03	45.94	27.33	46.55	348.47	76.2167	39.94	-0.91	0.00751315	0.0233467	Yes	down	Uncharacterized protein	Uncharacterized protein	0
AOL_s00075g227	61.02	82.29	71.75	35.11	42.52	34.91	327.6	71.6867	37.5133	-0.91	0.00631313	0.0201862	Yes	down	Thioredoxin domain-containing protein	Thioredoxin domain-containing protein	ENOG411243I(-); ENOG41120I5(-)
AOL_s00004g280	14.59	15.03	18.32	9.14	8.77	7.21	73.06	15.98	8.37333	-0.91	0.000593147	0.00274803	Yes	down	Uncharacterized protein	Uncharacterized protein	ENOG4112AAT(transcription from RNA polymerase III promoter); ENOG4111S3P(Transcription factor tfiiic complex subunit tfc6)
AOL_s00004g27	12.94	11.75	9.78	5.18	6.84	6.01	52.5	11.49	6.01	-0.91	0.000483726	0.00231303	Yes	down	mRNA-capping enzyme subunit beta, EC 3.6.1.74 (mRNA 5'-phosphatase) (mRNA 5'-triphosphate monophosphatase)	mRNA-capping enzyme subunit beta	ENOG4111WKI(mRNA CAPPING)
AOL_s00215g803	10.88	15.38	7.16	5.17	5.16	7.16	50.91	11.14	5.83	-0.91	0.00845133	0.0256816	Yes	down	Double-strand break repair protein	Double-strand break repair protein	COG0420(Exonuclease)
AOL_s00080g264	9.51	10.37	10.7	5.07	4.41	6.53	46.59	10.1933	5.33667	-0.91	0.00471687	0.0159677	Yes	down	Uncharacterized protein	Uncharacterized protein	ENOG410YC0R(cell wall formation (By similarity))
AOL_s00097g523	6.77	7.61	4.45	2.79	4.05	3.03	28.7	6.27667	3.29	-0.91	0.00589826	0.0191335	Yes	down	Uncharacterized protein	Transcription factor spt20	ENOG410Y2D0(conserved hypothetical protein)
AOL_s00169g261	4.2	4.65	4.18	2.72	2.53	1.58	19.86	4.34333	2.27667	-0.91	0.0119097	0.0341802	Yes	down	Uncharacterized protein	Satratoxin biosynthesis SC1 cluster protein 4	ENOG41116E2(-); ENOG4111JR4(-); ENOG4111RNB(integral membrane protein); ENOG410YCIU(integral membrane protein); ENOG410YDBI(integral membrane protein); ENOG410Y9D5(integral membrane protein); ENOG410YQAT(-); ENOG410YHVJ(-)
AOL_s00043g141	774.03	1502.45	966.52	642.98	519.8	540.37	4946.15	1081	567.717	-0.9	0.00258169	0.00960557	Yes	down	Uncharacterized protein	Uncharacterized protein	0
AOL_s00078g69	67.72	82.67	130.08	41.76	44.08	61.59	427.9	93.49	49.1433	-0.9	0.00268367	0.00991933	Yes	down	Uncharacterized protein	Dihydrodipicolinate synthase	COG0329(Catalyzes the condensation of (S)-aspartate-beta- semialdehyde (S)-ASA and pyruvate to 4-hydroxy- tetrahydrodipicolinate (HTPA) (By similarity))
AOL_s00173g376	55.83	111.32	76.49	39.3	51.01	37.93	371.88	81.2133	42.7467	-0.9	0.0030858	0.0112059	Yes	down	Uncharacterized protein	Uncharacterized protein	ENOG4111MUX(Conserved hypothetical, protein); ENOG4111629(Protein of unknown function (DUF3712))
AOL_s00210g357	48.04	70.28	72.54	30.99	32.6	36.81	291.26	63.62	33.4667	-0.9	0.000279167	0.00144465	Yes	down	Uncharacterized protein	Phosphoglycerate mutase	COG0406(Phosphoglycerate mutase); ENOG4111QJY(Phosphoglycerate mutase)
AOL_s00043g495	49.56	55.55	79.28	30.85	31.14	35.24	281.62	61.4633	32.41	-0.9	0.000629582	0.00289284	Yes	down	Isochorismatase domain-containing protein	Isochorismatase domain-containing protein	ENOG4111I3F(isochorismatase)
AOL_s00215g489	64.04	42.86	65.92	30.51	33.75	26.69	263.77	57.6067	30.3167	-0.9	0.00132695	0.00547756	Yes	down	UBX domain-containing protein	UBX domain-containing protein	ENOG410XSZZ(UBX domain protein)
AOL_s00078g269	69.85	67.39	23.29	29.77	28.59	26.27	245.16	53.51	28.21	-0.9	0.0103264	0.030515	Yes	down	Uncharacterized protein	Peroxisomal membrane protein 4	ENOG410ZE52(Peroxisomal membrane protein); ENOG410XNVH(Peroxisomal membrane protein)
AOL_s00007g551	46.36	46.62	44.51	20.28	27.21	24.94	209.92	45.83	24.1433	-0.9	4.51253e-05	0.000298508	Yes	down	Ribosomal_L18_c domain-containing protein	Putative 5S rRNA binding ribosomal protein	COG0256(This is one of the proteins that binds and probably mediates the attachment of the 5S RNA into the large ribosomal subunit, where it forms part of the central protuberance (By similarity))
AOL_s00054g85	26.25	19.93	15.41	12.12	10.27	10.11	94.09	20.53	10.8333	-0.9	0.00477138	0.0161154	Yes	down	Uncharacterized protein	Nucleotide-diphospho-sugar transferase	COG5597(Leukocyte receptor cluster (LRC) member 8)
AOL_s00004g305	16.89	18.6	20.39	9.41	9.85	10.14	85.28	18.6267	9.8	-0.9	1.82085e-05	0.000135608	Yes	down	Uncharacterized protein	RNAPII degradation factor	ENOG410XWB2(RNA polymerase II degradation factor recruits the ubiquitination machinery to the RNA polymerase II for polyubiquitination, removal and degradation, when RAD26 fails to efficiently displace stalled RNA polymerase II. Also involved in telomere length regulation (By similarity)); ENOG4110DKR(CUE domain)
AOL_s00109g149	22.95	16.21	15.37	9.81	10.71	8.25	83.3	18.1767	9.59	-0.9	0.0037615	0.0133029	Yes	down	Trimethylguanosine synthase	Trimethylguanosine synthase	ENOG410XRUD(trimethylguanosine synthase)
AOL_s00006g567	14.68	13.98	12.65	7.39	7.78	6.6	63.08	13.77	7.25667	-0.9	0.000899145	0.00392377	Yes	down	Zn(2)-C6 fungal-type domain-containing protein	Fungal-specific transcription factor domain-containing protein	ENOG410YHGH(Fungal Zn(2)-Cys(6) binuclear cluster domain); ENOG410YA5Y(Fungal specific transcription factor domain); ENOG410YFHA(fungal specific transcription factor); ENOG410YEM9(Fungal specific transcription factor domain); ENOG410Z6F5(-)
AOL_s00215g107	8.71	14.63	14.43	5.35	5.84	8.67	57.63	12.59	6.62	-0.9	0.00664632	0.0210856	Yes	down	Uncharacterized protein	Meiotically up-regulated protein	ENOG4111NY3(-)
AOL_s00079g312	2591.18	2312.2	2060.24	1420.4	1324.15	949.56	10657.7	2321.21	1231.37	-0.89	0.00171564	0.00679039	Yes	down	GPI-anchored domain-containing protein	GPI-anchored domain-containing protein	ENOG4111V6E(serine-threonine rich protein); ENOG410XZ73(Pfam:Drmip_Hesp); ENOG410Z9SN(GPI anchored protein); ENOG410ZDMK(serine-threonine rich protein); ENOG410YUHQ(Extracellular matrix protein)
AOL_s00006g252	393.31	379.04	405.17	195.59	203.46	223.96	1800.53	392.507	207.67	-0.89	6.22248e-06	5.23637e-05	Yes	down	DUF3074 domain-containing protein	Uncharacterized protein	ENOG4111J1S(Protein of unknown function (DUF3074)); ENOG41102IW(transcription factor SipA3)
AOL_s00215g844	186.15	127.9	136.81	77.02	78.31	83.2	689.39	150.287	79.51	-0.89	0.000648743	0.00297171	Yes	down	PX domain-containing protein	Sorting nexin-41	COG5391(-)
AOL_s00054g593	79.76	64.93	56.22	39.19	35.27	31.58	306.95	66.97	35.3467	-0.89	0.00168809	0.00670494	Yes	down	RING-type domain-containing protein	RING-type domain-containing protein	ENOG4111ZYV(RING finger domain protein); ENOG41121N2(RING finger domain protein)
AOL_s00004g107	70.55	62.95	66.83	27.19	42.15	36.77	306.44	66.7767	35.37	-0.89	0.000171674	0.000944734	Yes	down	Peptide hydrolase, EC 3.4.-.-	Peptide hydrolase	ENOG410YIYE(Glutaminyl-peptide)
AOL_s00004g50	41.75	34.57	80.6	25.38	28.75	28.97	240.02	52.3067	27.7	-0.89	0.0064174	0.0204538	Yes	down	Uncharacterized protein	Uncharacterized protein	ENOG4111X2W(-); ENOG410Z4E8(extracellular serine-rich protein); ENOG4111XUX(-)
AOL_s00054g787	55.27	35.65	40.21	24.13	17.09	28.33	200.68	43.71	23.1833	-0.89	0.00384622	0.0135489	Yes	down	Uncharacterized protein	IlvE	COG0115(beta SUBUNIT)
AOL_s00215g822	32.4	25.63	71.38	15.11	26.98	26.53	198.03	43.1367	22.8733	-0.89	0.00410351	0.0142697	Yes	down	Uncharacterized protein	PLAC8-domain-containing protein	ENOG4112A4Q(DUF614 domain protein); ENOG41120PW(DUF614 domain protein); ENOG4110BA2(PLAC8 family); ENOG410YY1A(PLAC8 family); ENOG410YER5(Mid1-complementing activity); ENOG410XUTP(Protein PLANT CADMIUM RESISTANCE)
AOL_s00215g412	37.25	43.19	34.1	16.93	20.65	23.15	175.27	38.18	20.2433	-0.89	6.81772e-05	0.000422538	Yes	down	Uncharacterized protein	Uncharacterized protein	ENOG410Y2NT(RNA polymerase I specific initiation factor); ENOG4112CQM(Conserved hypothetical, protein); ENOG410YBVM(RNA polymerase I-specific transcription initiation factor)
AOL_s00188g48	29.34	25.54	33.43	13.97	11.03	21.61	134.92	29.4367	15.5367	-0.89	0.00414428	0.0143723	Yes	down	Uncharacterized protein	Putative transmembrane alpha-helix domain-containing protein	ENOG4111Y91(-)
AOL_s00215g745	8.37	7.53	9.78	4.75	4.27	4.56	39.26	8.56	4.52667	-0.89	6.42837e-05	0.000401751	Yes	down	Uncharacterized protein	Putative E3 ubiquitin-protein ligase ARI10	ENOG4111H21(IBR finger domain protein); ENOG410XS1H(RING finger) protein)
AOL_s00004g453	7.38	7.89	5.09	3.22	4.51	3.05	31.14	6.78667	3.59333	-0.89	0.00336108	0.0120548	Yes	down	Uncharacterized protein	Subunit of dna polymerase ii	ENOG410XPFH(Topoisomerase (DNA) II binding protein 1); ENOG410ZW4P(BRCA1 C Terminus (BRCT) domain); COG0507(exodeoxyribonuclease v alpha)
AOL_s00078g96	3.41	4.19	2.86	1.35	2.11	2.07	15.99	3.48667	1.84333	-0.89	0.00268467	0.00991933	Yes	down	Vps8 domain-containing protein	Vps8 domain-containing protein	ENOG410XRX6(vacuolar protein sorting 8 homolog (S. cerevisiae))
AOL_s00083g95	256.74	240.58	314.2	120.34	97.3	212.96	1242.12	270.507	143.533	-0.88	0.00566222	0.0185104	Yes	down	Uncharacterized protein	Uncharacterized protein	ENOG410YVYY(-); ENOG410YBTC(-); ENOG410YYAB(-); ENOG4111BTQ(-)
AOL_s00078g163	146.42	143.3	186.13	88.69	90.04	73.76	728.34	158.617	84.1633	-0.88	0.000220167	0.00117471	Yes	down	Uncharacterized protein	Uncharacterized protein	ENOG410YPW7(Myb-like DNA-binding domain protein); ENOG410YWMD(Centromere protein Scm3)
AOL_s00215g734	155.34	93.02	119.26	66.29	43.72	85.12	562.75	122.54	65.0433	-0.88	0.00853543	0.0258931	Yes	down	Uncharacterized protein	Uncharacterized protein	ENOG410YUER(-)
AOL_s00043g759	108.17	116.39	141.4	56.55	84.67	53.53	560.71	121.987	64.9167	-0.88	0.00191022	0.00742245	Yes	down	Peptidase A1 domain-containing protein	Peptidase A1 domain-containing protein	ENOG4111H4B(Eukaryotic aspartyl protease); ENOG410Y9NG(Eukaryotic aspartyl protease); ENOG4111AYM(-)
AOL_s00188g217	143.12	117.13	82.57	54.99	58.72	68.56	525.09	114.273	60.7567	-0.88	0.00371289	0.0131466	Yes	down	PH domain-containing protein	PH domain-containing protein	ENOG410XS8D(PH domain protein)
AOL_s00083g132	16.23	21.39	29.22	10.4	14.8	10.42	102.46	22.28	11.8733	-0.88	0.00484531	0.0163067	Yes	down	Uncharacterized protein	Uncharacterized protein	0
AOL_s00097g267	26.07	19.42	17.91	10.73	10.16	12.84	97.13	21.1333	11.2433	-0.88	0.00228879	0.0086417	Yes	down	MutL_C domain-containing protein	DNA mismatch repair protein	COG0323(acetyltransferase)
AOL_s00097g557	13.21	16.57	16.76	7.9	8.56	8.36	71.36	15.5133	8.27333	-0.88	0.0013924	0.00570127	Yes	down	DUF5672 domain-containing protein	DUF5672 domain-containing protein (Fragment)	ENOG410YEG9(-); ENOG410YE6S(-)
AOL_s00173g258	14.61	13.91	17.35	9.8	7.61	7.03	70.31	15.29	8.14667	-0.88	0.00359232	0.0127602	Yes	down	Uncharacterized protein	Uncharacterized protein	ENOG410YF8V(integral membrane protein); ENOG4111BV2(integral membrane protein); ENOG4111RNB(integral membrane protein); ENOG4111M1R(integral membrane protein); ENOG410YCP0(CFEM domain); ENOG4110TZ7(-); ENOG4110XIE(CFEM domain)
AOL_s00076g150	19.42	14.2	11.46	8.61	8.48	6.86	69.03	15.0267	7.98333	-0.88	0.0127918	0.0361062	Yes	down	Uncharacterized protein	Putative mRNA-splicing protein ubp10	ENOG410XS41(U4 U6.U5 trisnRNPassociated protein)
AOL_s00078g363	12.81	9.03	15.24	6.05	6.66	7	56.79	12.36	6.57	-0.88	0.00638189	0.0203551	Yes	down	Uncharacterized protein	Uncharacterized protein	ENOG41126YY(-)
AOL_s00054g63	8.74	10.97	7.23	5.16	4.46	4.69	41.25	8.98	4.77	-0.88	0.0178383	0.0474326	Yes	down	Uncharacterized protein	Uncharacterized protein	0
AOL_s00083g60	9.12	8.39	4.46	3.53	3.74	4.43	33.67	7.32333	3.9	-0.88	0.0078846	0.0242313	Yes	down	Dopey_N domain-containing protein	Dopey, N-terminal-domain-containing protein	COG5221(Dopey family member)
AOL_s00054g627	0.25	2.49	2.06	0.1	0.08	2.37	7.35	1.6	0.85	-0.88	0.0137206	0.0382235	Yes	down	Uncharacterized protein	Uncharacterized protein	ENOG410YBP8(-); ENOG410YCEH(-); ENOG4111B3S(-); ENOG4110U95(-)
AOL_s00078g153	18582.5	15836.4	16659.5	10179.8	9768.41	7301.35	78327.9	17026.1	9083.18	-0.87	0.000786471	0.00351609	Yes	down	Uncharacterized protein	Uncharacterized protein	ENOG410Y4E6(-); ENOG410Z3UF(-)
AOL_s00076g284	283.43	275.56	424.73	144.09	185.34	195.74	1508.89	327.907	175.057	-0.87	0.00244305	0.00913919	Yes	down	Uncharacterized protein	Uncharacterized protein	0
AOL_s00043g245	159.13	171.72	141.97	86.51	84.62	82.14	726.09	157.607	84.4233	-0.87	7.68251e-05	0.000468659	Yes	down	Uncharacterized protein	Carboxypeptidase	COG2939(Ankyrin Repeat)
AOL_s00097g589	61.59	43.7	62.14	27.69	31.29	30.59	257	55.81	29.8567	-0.87	1.80383e-05	0.000134565	Yes	down	Cyclic pyranopterin monophosphate synthase, EC 4.6.1.17	Molybdenum cofactor biosynthesis protein A	COG0315(Together with MoaA, is involved in the conversion of 5'- GTP to cyclic pyranopterin monophosphate (cPMP or molybdopterin precursor Z) (By similarity))
AOL_s00109g185	28.12	38.79	28.94	12.39	22.38	16.44	147.06	31.95	17.07	-0.87	0.00197252	0.0076446	Yes	down	Rab-GAP TBC domain-containing protein	Ecotropic viral integration site 5 protein	ENOG410YWJY(DNA gyrase negatively supercoils closed circular double- stranded DNA in an ATP-dependent manner and also catalyzes the interconversion of other topological isomers of double-stranded DNA rings, including catenanes and knotted rings (By similarity))
AOL_s00004g578	29.08	39.67	25.34	19.22	12.89	18.19	144.39	31.3633	16.7667	-0.87	0.00557146	0.0182723	Yes	down	PKS_ER domain-containing protein	Putative xylitol dehydrogenase XdhB	COG1063(Dehydrogenase)
AOL_s00210g242	27.86	28.22	25.73	14.61	14.73	14.34	125.49	27.27	14.56	-0.87	8.51317e-05	0.000514417	Yes	down	Zds_C domain-containing protein	Telomere silencing protein Zds1	ENOG411223R(telomere silencing protein Zds1)
AOL_s00097g594	23.38	22.8	32.56	11.87	15.18	14.97	120.76	26.2467	14.0067	-0.87	0.00173804	0.00686082	Yes	down	FYVE-type domain-containing protein	FYVE-type zinc finger-containing protein	ENOG41121ZX(FYVE domain protein); ENOG410XPJK(Pleckstrin homology domain containing, family F (With FYVE domain) member)
AOL_s00004g260	25	26.86	18.78	10.9	12.99	13.85	108.38	23.5467	12.58	-0.87	0.000577566	0.00269259	Yes	down	Uncharacterized protein	SPS-sensor component ptr3	ENOG4111H1C(-)
AOL_s00170g95	15.27	19.32	34.96	12.23	14.53	10.4	106.71	23.1833	12.3867	-0.87	0.0146885	0.0404285	Yes	down	Uncharacterized protein	Aryl-alcohol dehydrogenase protein	ENOG410YKWW(-); ENOG410YS82(-); ENOG410YPQH(Domain of unknown function (DUF3425)); ENOG4110WBW(Domain of unknown function (DUF3425)); ENOG4110XW0(Domain of unknown function (DUF3425)); ENOG4110AH6(Domain of unknown function (DUF3425)); ENOG410Y9CM(Domain of unknown function (DUF3425)); ENOG4110AVJ(Domain of unknown function (DUF3425))
AOL_s00117g47	12.89	11.34	19.3	8.27	7.5	7.45	66.75	14.51	7.74	-0.87	0.0187899	0.0495373	Yes	down	GPI-anchored domain-containing protein	GPI-anchored domain-containing protein	0
AOL_s00083g406	10.15	14.83	12.2	6.4	7.66	5.81	57.05	12.3933	6.62333	-0.87	0.000182075	0.00099099	Yes	down	Uncharacterized protein	Putative ATP-dependent RNA helicase ucp12	COG1643(importin subunit alpha)
AOL_s00054g709	9.14	10.15	7.98	3.33	4.98	6.25	41.83	9.09	4.85333	-0.87	0.0117056	0.0336592	Yes	down	J domain-containing protein	J domain-containing protein	COG2214(Necessary for normal cell division and for the maintenance of normal septation (By similarity))
AOL_s00188g233	7.22	5.63	9.1	3.49	4.47	3.75	33.66	7.31667	3.90333	-0.87	0.0113508	0.0328717	Yes	down	G-patch domain-containing protein	G-patch domain protein, putative	ENOG4111IS8(G-patch domain protein); ENOG4110RFF(coiled-coil domain containing 75)
AOL_s00215g124	8.5	6.21	6.45	2.82	4.47	4.01	32.46	7.05333	3.76667	-0.87	0.00449473	0.0153348	Yes	down	Mitochondrial intermediate peptidase, EC 3.4.24.59 (Octapeptidyl aminopeptidase)	Mitochondrial intermediate peptidase	COG0339(Aspartokinase)
AOL_s00080g424	4.17	3.99	4.22	1.62	2.47	2.53	19	4.12667	2.20667	-0.87	0.0053619	0.0177085	Yes	down	Uncharacterized protein	Uncharacterized protein	ENOG4110AV9(-); ENOG410YBNE(-); ENOG410YG5C(LysR family regulatory protein); ENOG410ZJNB(-); ENOG410ZPC9(-)
AOL_s00210g246	289.31	302.59	389.57	162.5	192.29	172.05	1508.31	327.157	175.613	-0.86	0.000353628	0.00177052	Yes	down	Copper-fist domain-containing protein	Copper-fist domain-containing protein	ENOG4111QMI(Copper fist DNA binding domain protein); ENOG4112807(metal ion regulated sequence-specific DNA binding RNA polymerase II transcription factor activity)
AOL_s00076g243	116.83	107.37	126.56	63.45	69.07	56.43	539.71	116.92	62.9833	-0.86	0.000142677	0.000802963	Yes	down	Uncharacterized protein	MFS domain-containing protein	COG0477(CFEM domain)
AOL_s00004g499	68.39	50.41	77.34	35.47	36.78	32.98	301.37	65.38	35.0767	-0.86	0.00170131	0.00674262	Yes	down	Chitin synthase export chaperone	Chitin synthase export chaperone	ENOG410Y557(Chaperone required for the export of the chitin synthase chs3 from the endoplasmic reticulum (By similarity))
AOL_s00004g346	52.9	46.87	68.4	29.75	29.97	30.84	258.73	56.0567	30.1867	-0.86	0.000485268	0.00231793	Yes	down	CAP10 domain-containing protein	F-actin-capping protein subunit beta	ENOG4111KZD(Glycosyltransferase family 90 protein)
AOL_s00083g19	50.95	48.06	26.57	22.36	22.07	23.17	193.18	41.86	22.5333	-0.86	0.00690582	0.0218181	Yes	down	Uracil-DNA glycosylase, UDG, EC 3.2.2.27	Uracil-DNA glycosylase	COG0692(Excises uracil residues from the DNA which can arise as a result of misincorporation of dUMP residues by DNA polymerase or due to deamination of cytosine (By similarity))
AOL_s00007g547	30.84	52.04	27.17	20.37	16.63	22.2	169.25	36.6833	19.7333	-0.86	0.00466651	0.0158152	Yes	down	Phosphoinositide phospholipase C, EC 3.1.4.11	Phosphoinositide phospholipase C	ENOG410XPSW(nucleoporin)
AOL_s00004g173	32.29	38.47	33.29	17.07	20.47	18.28	159.87	34.6833	18.6067	-0.86	0.00135947	0.00559374	Yes	down	Serine/threonine-protein phosphatase, EC 3.1.3.16	Serine/threonine-protein phosphatase	COG0639(serine threonine-protein phosphatase)
AOL_s00215g82	18.83	11.7	19.87	8.29	8.42	10.35	77.46	16.8	9.02	-0.86	0.00459962	0.015624	Yes	down	Uncharacterized protein	Translation termination inhibitor protein itt1	ENOG410Y5R1(glycosyltransferase)
AOL_s00080g140	4.28	4.38	5.1	1.79	2.74	2.87	21.16	4.58667	2.46667	-0.86	0.00119258	0.00498274	Yes	down	DUF4110 domain-containing protein	Kelch repeat-containing protein 3	ENOG410XPJI(kelch domain containing 4)
AOL_s00173g360	3	4.56	4.2	1.87	2.72	1.74	18.09	3.92	2.11	-0.86	0.0186648	0.0492638	Yes	down	Zn(2)-C6 fungal-type domain-containing protein	Fungal-specific transcription factor domain-containing protein	ENOG410ZJGT(Fungal Zn(2)-Cys(6) binuclear cluster domain); ENOG410Z64Y(-); ENOG410YG0M(Fungal Zn(2)-Cys(6) binuclear cluster domain)
AOL_s00043g120	315.51	323.91	291.43	145.14	181.26	178.08	1435.33	310.283	168.16	-0.85	3.92309e-05	0.00026541	Yes	down	Uncharacterized protein	Uncharacterized protein	ENOG410Y96C(-); ENOG410YDAT(-); ENOG410YPM8(-)
AOL_s00075g198	194.12	257.98	187.15	112.81	96.37	137.16	985.59	213.083	115.447	-0.85	0.000776203	0.00348414	Yes	down	Uncharacterized protein	Reduced viability upon starvation	ENOG410ZBW1(bridging integrator); ENOG410XRQB(Reduced viability upon starvation protein)
AOL_s00054g629	147.71	153.13	184.01	73.84	89.97	98.2	746.86	161.617	87.3367	-0.85	5.66894e-05	0.000360593	Yes	down	Uncharacterized protein	Haloacid dehalogenase, type II	COG1011(ASF1 anti-silencing function 1 homolog); COG1011(ASF1 anti-silencing function 1 homolog)
AOL_s00054g27	163.67	113.52	181.44	80	108.95	58.75	706.33	152.877	82.5667	-0.85	0.00754523	0.0234219	Yes	down	DUF5672 domain-containing protein	DUF5672 domain-containing protein (Fragment)	ENOG410YE6S(-); ENOG410YEG9(-)
AOL_s00112g2	177.79	160.09	115.48	87.88	83.51	73.88	698.63	151.12	81.7567	-0.85	0.00247819	0.00925784	Yes	down	V-SNARE domain-containing protein	Vesicle transport v-SNARE protein vti1	ENOG4111J90(vesicle transport through interaction with t-SNAREs)
AOL_s00210g37	82.02	82.64	68.09	36.82	49.15	39.75	358.47	77.5833	41.9067	-0.85	0.000178227	0.000973601	Yes	down	Chitin synthase, EC 2.4.1.16	Chitin synthase	COG5022(Conserved hypothetical, protein)
AOL_s00004g555	93.74	58.95	61.81	30.65	43.08	41.92	330.15	71.5	38.55	-0.85	0.00206278	0.00791003	Yes	down	Uncharacterized protein	Uncharacterized protein	ENOG4111GDX(Conserved hypothetical, protein)
AOL_s00079g32	38.11	44.5	52.49	21.18	25.33	26.7	208.31	45.0333	24.4033	-0.85	0.000477055	0.0022848	Yes	down	Uncharacterized protein	AFG1-like ATPase-domain-containing protein	COG1485(Conserved hypothetical, protein)
AOL_s00043g89	12.68	14.93	22.61	7.15	9.52	10.54	77.43	16.74	9.07	-0.85	0.00380395	0.0134159	Yes	down	EF-hand domain-containing protein	Mechanosensitive ion channel protein	COG0668(Mechanosensitive ion channel)
AOL_s00007g465	15.99	13.64	12.13	7.97	6.46	8.12	64.31	13.92	7.51667	-0.85	0.000868998	0.00381821	Yes	down	Protein kinase domain-containing protein	Related to CTK1-carboxy-terminal domain (CTD) kinase, alpha subunit	ENOG410XPIR(Cyclin-Dependent Kinase)
AOL_s00043g705	7.82	15.09	10.36	6.69	5.5	5.75	51.21	11.09	5.98	-0.85	0.0125503	0.0355732	Yes	down	G_PROTEIN_RECEP_F2_4 domain-containing protein	Frizzled/smoothened-like sans CRD protein B	ENOG410XRGN(Conserved hypothetical, protein)
AOL_s00004g451	8.45	8.58	14.59	4.91	5.03	7.13	48.69	10.54	5.69	-0.85	0.0105764	0.0310823	Yes	down	Uncharacterized protein	Uncharacterized protein	0
AOL_s00215g479	2.84	4.2	3.44	1.89	2.04	1.74	16.15	3.49333	1.89	-0.85	0.00839686	0.0255247	Yes	down	Uncharacterized protein	Uncharacterized protein	0
AOL_s00054g315	383.82	388.64	622.53	247.94	269.11	242.45	2154.49	464.997	253.167	-0.84	0.00559695	0.0183425	Yes	down	AB hydrolase-1 domain-containing protein	Abhydrolase domain-containing protein 9	COG0596(membrane); COG0596(membrane); ENOG410ZZYC(-); ENOG4111D36(alpha/beta hydrolase fold); ENOG4111K6T(capsule-associated protein CAP1)
AOL_s00004g558	209.73	165.48	183.2	99.02	93.55	111.6	862.58	186.137	101.39	-0.84	0.000417162	0.00202997	Yes	down	Cytosolic Fe-S cluster assembly factor NBP35 (Nucleotide-binding protein 35)	Cytosolic Fe-S cluster assembly factor NBP35	COG0489(Myblike DNAbinding domain containing protein)
AOL_s00004g275	96.44	98.95	74.85	48.17	45.11	53.36	416.88	90.08	48.88	-0.84	0.000175122	0.000958575	Yes	down	Non-specific serine/threonine protein kinase, EC 2.7.11.1	Non-specific serine/threonine protein kinase	ENOG410XPAX(PRP4 pre-mRNA processing factor 4 homolog B (yeast))
AOL_s00188g265	65.31	62.06	130.17	50.32	52.93	36.73	397.52	85.8467	46.66	-0.84	0.0111815	0.0324551	Yes	down	Uncharacterized protein	DSF2 Suppressor of mptFive pufFive mutation	ENOG410Y94Y(cell cycle inhibitor Nif1)
AOL_s00081g285	58.57	47.59	62.51	32.02	27.73	32.12	260.54	56.2233	30.6233	-0.84	0.00165905	0.00661031	Yes	down	PAPA-1 domain-containing protein	PAPA-1 domain-containing protein	ENOG4111UBB(PAPA-1-like conserved region)
AOL_s00097g219	29.56	30.41	17.85	14.41	14.92	12.93	120.08	25.94	14.0867	-0.84	0.00278144	0.0102506	Yes	down	AP complex subunit beta	AP complex subunit beta	COG5096(CUE)
AOL_s00173g138	24.19	23.24	24.46	11.79	15.08	12.21	110.97	23.9633	13.0267	-0.84	0.000611034	0.0028163	Yes	down	Uncharacterized protein	Uncharacterized protein	0
AOL_s00112g53	21.27	25.36	24.09	10.09	14.9	13.5	109.21	23.5733	12.83	-0.84	0.000135524	0.000767541	Yes	down	Uncharacterized protein	Rho1 guanine nucleotide exchange factor 3	COG5422(Destroys radicals which are normally produced within the cells and which are toxic to biological systems (By similarity))
AOL_s00054g80	21.58	17.41	30.57	9.86	12.63	15.25	107.3	23.1867	12.58	-0.84	0.00284683	0.0104186	Yes	down	Uncharacterized protein	Serine/threonine-protein kinase SCH9	ENOG410XNPH(Leukocyte receptor cluster (LRC) member 8)
AOL_s00006g4	13.79	16.12	12.84	7.14	8.8	7.27	65.96	14.25	7.73667	-0.84	0.0119368	0.0342358	Yes	down	Protein kinase domain-containing protein	Dual specificity protein kinase pom1	ENOG410XPET(dual-specificity tyrosine-(Y)-phosphorylation regulated kinase)
AOL_s00080g168	7.8	8.9	9.7	4.76	5.64	3.91	40.71	8.8	4.77	-0.84	0.000276145	0.00143067	Yes	down	F-box domain-containing protein	Six-hairpin glycosidase protein	ENOG410XPIN(glycosyl hydrolase)
AOL_s00112g42	1768.54	1558.9	1076.38	803.08	766.3	838.5	6811.7	1467.94	802.627	-0.83	0.00231882	0.008744	Yes	down	Uncharacterized protein	Serine proteinase	COG1404(Dehydrogenase)
AOL_s00078g184	101.94	80.53	164.07	65.65	69.16	54.96	536.31	115.513	63.2567	-0.83	0.00978323	0.0291292	Yes	down	FeS_assembly_P domain-containing protein	Cytoplasmic protein required for cell	COG5133(Family with sequence similarity 96, member)
AOL_s00076g710	121.58	110.71	102.84	57.69	63.05	61.9	517.77	111.71	60.88	-0.83	8.89183e-05	0.000532973	Yes	down	Uncharacterized protein	RNA binding protein, heterogenous nuclear RNP-K like protein	ENOG410XNN8(mRNA transport)
AOL_s00215g577	79.58	58.6	40.73	41.05	29.12	27.42	276.5	59.6367	32.53	-0.83	0.00772679	0.0238704	Yes	down	Calcineurin subunit B (Calcineurin regulatory subunit) (Protein phosphatase 2B regulatory subunit)	Calcineurin subunit B	COG5126(-)
AOL_s00109g198	49.16	44.56	40.66	22.26	27.13	24.06	207.83	44.7933	24.4833	-0.83	0.000257484	0.00134727	Yes	down	Rab-GAP TBC domain-containing protein	Rab-GAP/TBC domain protein	COG5210(Conserved hypothetical, protein)
AOL_s00054g897	35.93	33.73	45.68	18.76	22.53	21.64	178.27	38.4467	20.9767	-0.83	0.00059625	0.00275955	Yes	down	Lipase_3 domain-containing protein	Extracellular lipase	COG3675(Lipase class 3 family protein)
AOL_s00109g208	34.25	39.83	29.91	17.65	21.08	18.22	160.94	34.6633	18.9833	-0.83	0.00696701	0.0219782	Yes	down	Uncharacterized protein	Uncharacterized protein	0
AOL_s00083g301	31.77	37.01	35.2	16.48	19.17	21.25	160.88	34.66	18.9667	-0.83	6.47733e-05	0.000404527	Yes	down	Uncharacterized protein	E3 ubiquitin-protein ligase rbbp6	COG5222(Retinoblastoma binding protein 6)
AOL_s00188g189	27.2	25.99	27.08	12.41	16.95	14.47	124.1	26.7567	14.61	-0.83	0.00483183	0.0162767	Yes	down	mRNA 3'-end-processing protein	mRNA 3'-end-processing protein	COG5084(BTB POZ domain protein)
AOL_s00215g472	20.14	28.79	24.29	12.06	15.64	12.31	113.23	24.4067	13.3367	-0.83	0.000397687	0.0019582	Yes	down	Phosphoinositide 5-phosphatase, EC 3.1.3.36	Phosphoinositide 5-phosphatase	COG5411(-)
AOL_s00076g295	14.41	16.48	24.89	8.56	12.1	9.89	86.33	18.5933	10.1833	-0.83	0.00297213	0.0108372	Yes	down	Aa_trans domain-containing protein	Vacuolar amino acid transporter 1	COG0814(Tuberous sclerosis 2)
AOL_s00193g80	16.98	18.69	16.54	9.38	8.76	10.4	80.75	17.4033	9.51333	-0.83	0.000118699	0.000681718	Yes	down	DNA-directed RNA polymerase subunit beta, EC 2.7.7.6	DNA-directed RNA polymerase subunit beta	COG0085(dynein, light chain)
AOL_s00188g136	5.89	7.35	9.25	3.2	5.74	3.35	34.78	7.49667	4.09667	-0.83	0.00610983	0.0197109	Yes	down	Zn(2)-C6 fungal-type domain-containing protein	Zn(2)-C6 fungal-type domain-containing protein	ENOG4111TQB(Fungal specific transcription factor domain); ENOG41102ZY(transcription factor); ENOG410YA51(Transcription factor); ENOG4111QC2(fungal transcriptional regulatory protein)
AOL_s00043g505	6.16	5.7	6.44	3.27	3.47	3.28	28.32	6.1	3.34	-0.83	0.00258392	0.00960987	Yes	down	Uncharacterized protein	RNA helicase	ENOG410XNTI(purine NTP-dependent helicase activity)
AOL_s00006g106	273.15	278.06	271.04	162.17	139.9	149.73	1274.05	274.083	150.6	-0.82	0.000178511	0.000974202	Yes	down	Uncharacterized protein	Uncharacterized protein	ENOG410YF2M(glycosyltransferase family 31); ENOG41104AP(-); ENOG4111MZ4(Conserved hypothetical, protein)
AOL_s00054g89	252.47	305.11	200.71	176.96	95.94	143.25	1174.44	252.763	138.717	-0.82	0.00077827	0.00349095	Yes	down	Uncharacterized protein	Uncharacterized protein	0
AOL_s00054g28	184.89	181.79	169.75	92.53	101.65	99.77	830.38	178.81	97.9833	-0.82	3.93405e-05	0.00026595	Yes	down	Uncharacterized protein	Potassium voltage-dependent transporter	ENOG410ZGM9(conserved hypothetical protein)
AOL_s00079g321	174.69	137.86	156.99	91.88	80.97	85.33	727.72	156.513	86.06	-0.82	0.00197889	0.007656	Yes	down	UV excision repair protein RAD23	UV excision repair protein RAD23	COG5272(-)
AOL_s00097g186	74.93	66.46	62.97	34.26	36.48	41.8	316.9	68.12	37.5133	-0.82	0.000542832	0.0025587	Yes	down	t-SNARE coiled-coil homology domain-containing protein	SNARE complex subunit	ENOG41125SV(SNARE complex subunit); ENOG410ZZA3(SNARE complex subunit); ENOG4112API(K08506 syntaxin of plants SYP7)
AOL_s00083g51	18.79	33.8	29.5	13.69	15.22	16.16	127.16	27.3633	15.0233	-0.82	0.00298945	0.0108959	Yes	down	Kinesin-like protein	Kinesin motor domain-containing protein	COG5059(Splicing factor 3b subunit)
AOL_s00043g475	20.91	29.69	31	12.07	15.8	17.05	126.52	27.2	14.9733	-0.82	0.000570064	0.00266179	Yes	down	Uncharacterized protein	Transport protein similar to sec73 of Schizosaccharomyces pombe	COG5307(suppressor of variegation 4-20 homolog)
AOL_s00173g139	23.35	26.41	26.76	15.12	13.44	13.45	118.53	25.5067	14.0033	-0.82	0.0006873	0.00312909	Yes	down	Uncharacterized protein	Uncharacterized protein	ENOG4111UJG(-); ENOG410XTU4(-)
AOL_s00112g54	20.06	24.83	19.89	10.91	14.99	9.62	100.3	21.5933	11.84	-0.82	0.000122129	0.00069753	Yes	down	NAD(P)H-hydrate epimerase, EC 5.1.99.6 (NAD(P)HX epimerase)	NAD(P)H-hydrate epimerase	COG0062(Destroys radicals which are normally produced within the cells and which are toxic to biological systems (By similarity))
AOL_s00079g37	18.86	24.17	11.57	9.62	10.68	9.78	84.68	18.2	10.0267	-0.82	0.00897633	0.0270605	Yes	down	AP complex subunit beta	AP complex subunit beta	COG5096(Ribosomal protein)
AOL_s00215g610	17.46	18.95	14	7.34	10.59	9.76	78.1	16.8033	9.23	-0.82	0.00238485	0.00895522	Yes	down	Uncharacterized protein	Related to PEX3-peroxisomal assembly protein-peroxin	ENOG41101IY(peroxisomal biogenesis factor 3)
AOL_s00043g338	16.56	16.81	16.55	8.36	11.26	7.75	77.29	16.64	9.12333	-0.82	0.000729478	0.00330261	Yes	down	Uncharacterized protein	Meiotically up-regulated gene 190 protein	COG5038(-)
AOL_s00076g297	10.04	11.22	7.48	5.29	4.54	5.99	44.56	9.58	5.27333	-0.82	0.0175335	0.0467055	Yes	down	Thymidylate synthase, EC 2.1.1.45	Thymidylate synthase	COG0207(Provides the sole de novo source of dTMP for DNA biosynthesis (By similarity))
AOL_s00004g103	268.29	185.75	293.48	124.61	133.15	154.49	1159.77	249.173	137.417	-0.81	0.00164955	0.00657538	Yes	down	RmlD_sub_bind domain-containing protein	Bifunctional dTDP-4-dehydrorhamnose 3,5-epimerase/dTDP-4-dehydrorhamnose reductase	COG1088(dTDP-glucose 4-6-dehydratase)
AOL_s00109g169	34.54	43.48	56.6	20.2	25.87	28.12	208.81	44.8733	24.73	-0.81	0.0048518	0.0163194	Yes	down	TPT domain-containing protein	TPT domain-containing protein	ENOG410XP1S(Pathogenesis associated protein Cap20)
AOL_s00097g142	47.41	43.57	39.65	24.34	23.75	23.98	202.7	43.5433	24.0233	-0.81	0.000506359	0.00240837	Yes	down	Serine/threonine-protein phosphatase, EC 3.1.3.16	Serine/threonine-protein phosphatase	COG0639(Elongator complex protein)
AOL_s00054g317	31.96	45	52.2	22.28	22.07	26.98	200.49	43.0533	23.7767	-0.81	0.00102995	0.00439574	Yes	down	Uncharacterized protein	Set3 complex subunit with deacetylase activity, meiotic-specific repressor of sporulation proteins	COG0666(TBC1 domain family, member 5); ENOG4110UQU(ankyrin repeat domain)
AOL_s00043g802	34.29	31.97	28.49	15.83	17.18	19.22	146.98	31.5833	17.41	-0.81	0.00115761	0.00484795	Yes	down	Zn(2)-C6 fungal-type domain-containing protein	Amylase cluster transcriptional regulator	ENOG410XT8T(Maltose fermentation regulatory protein)
AOL_s00043g605	36.12	30.06	22.45	15.08	15.22	18.78	137.71	29.5433	16.36	-0.81	0.00412461	0.0143258	Yes	down	Uncharacterized protein	DUF563 domain-containing protein	ENOG410ZHQA(glycosyltransferase); ENOG410XX4S(-); ENOG410ZTYP(-)
AOL_s00188g312	30.91	22.12	24	15.74	12.97	13.84	119.58	25.6767	14.1833	-0.81	0.0146657	0.0403839	Yes	down	Uncharacterized protein	Uncharacterized protein	0
AOL_s00006g438	26.27	23	27.67	14.56	10.76	17.21	119.47	25.6467	14.1767	-0.81	0.00448356	0.0153171	Yes	down	Rhomboid domain-containing protein	Rhomboid domain-containing protein	0
AOL_s00169g236	16.95	22.12	13.48	10.15	10.46	8.44	81.6	17.5167	9.68333	-0.81	0.00398033	0.0139554	Yes	down	Uncharacterized protein	SH3 domain-containing protein	0
AOL_s00109g161	15.64	23.6	11.22	7.82	10.48	9.65	78.41	16.82	9.31667	-0.81	0.0135785	0.0378866	Yes	down	Non-specific serine/threonine protein kinase, EC 2.7.11.1	Non-specific serine/threonine protein kinase	ENOG410XRT8(3phosphoinositidedependent protein kinase)
AOL_s00006g109	20.73	14.35	14.6	8.13	11.06	8.19	77.06	16.56	9.12667	-0.81	0.0110182	0.0320958	Yes	down	Uncharacterized protein	C2H2 finger domain-containing protein (Gli3)	COG5048(Catalyzes the synthesis of GMP from XMP (By similarity))
AOL_s00054g598	11.7	13.53	11.57	6	8.38	5.91	57.09	12.2667	6.76333	-0.81	0.0044482	0.0152079	Yes	down	Uncharacterized protein	Uncharacterized protein	ENOG410ZFV2(-)
AOL_s00097g618	11.77	10.18	9.75	4.86	7.51	5.18	49.25	10.5667	5.85	-0.81	0.00566745	0.0185124	Yes	down	Uncharacterized protein	Related to myosin tail region-interacting protein MTI1	ENOG4111T9X(Conserved hypothetical, protein)
AOL_s00083g22	11.75	8.93	10.07	4.11	5.35	7.51	47.72	10.25	5.65667	-0.81	0.00289062	0.0105572	Yes	down	COP9 signalosome complex subunit 3	COP9 signalosome complex subunit 3	ENOG410XRKY(COP9 (constitutive photomorphogenic) homolog, subunit 3 (Arabidopsis)
AOL_s00109g14	7.96	10.26	7.83	4.74	4.83	4.8	40.42	8.68333	4.79	-0.81	0.0018595	0.00726643	Yes	down	Uncharacterized protein	Uncharacterized protein	ENOG410Z8TG(Whi5 like)
AOL_s00215g17	9.34	8.82	6.74	3.99	4.59	5.16	38.64	8.3	4.58	-0.81	0.00168697	0.00670361	Yes	down	PXA domain-containing protein	PXA domain-containing protein	ENOG4110DN0((PX) domain-containing protein)
AOL_s00043g627	6.86	5.06	3.97	2.57	3.03	3.16	24.65	5.29667	2.92	-0.81	0.0137542	0.0383021	Yes	down	Uncharacterized protein	Uncharacterized protein	ENOG410ZAYA(Conserved hypothetical, protein)
AOL_s00007g367	2.55	3.52	3.18	1.53	2.1	1.48	14.36	3.08333	1.70333	-0.81	4.12216e-05	0.000277085	Yes	down	Uncharacterized protein	Uncharacterized protein	ENOG4111RJN(Protein of unknown function (DUF3433))
AOL_s00215g6	1.26	1.25	1.47	0.71	0.7	0.79	6.18	1.32667	0.733333	-0.81	0.0171428	0.045815	Yes	down	Mcp5_PH domain-containing protein	Related to nuclear migration protein ami1	ENOG41112N6(Nuclear migration protein)
AOL_s00043g85	400.19	404.5	353.27	198.7	234.67	211.65	1802.98	385.987	215.007	-0.8	0.000111763	0.000648165	Yes	down	Uncharacterized protein	Plasma membrane stress response protein-like protein	ENOG410XPYE(Anoctamin)
AOL_s00079g447	87.16	95.8	145.3	57.48	58.04	66.9	510.68	109.42	60.8067	-0.8	0.00124703	0.00518116	Yes	down	Zn(2)-C6 fungal-type domain-containing protein	Zn(2)-C6 fungal-type domain-containing protein	ENOG410YEV6(transcription factor); ENOG410YEHY(Fungal specific transcription factor domain); ENOG4110XAP(Fungal_trans); COG0111(Fungal specific transcription factor domain); ENOG410ZNGN(Fungal specific transcription factor domain); ENOG410ZYG5(Transcription factor)
AOL_s00112g27	105.51	81.48	68.42	52.76	47.45	42.07	397.69	85.1367	47.4267	-0.8	0.0040571	0.0141579	Yes	down	Uncharacterized protein	Dynein light intermediate chain	ENOG410XQS4(Dynein cytoplasmic 1 light intermediate chain)
AOL_s00188g287	64.11	42.24	39.22	22.62	29.67	28.56	226.42	48.5233	26.95	-0.8	0.00720913	0.0225825	Yes	down	Uncharacterized protein	Uncharacterized protein	0
AOL_s00078g82	25.44	26.13	39.78	13.99	22.25	14.59	142.18	30.45	16.9433	-0.8	0.0126584	0.0358366	Yes	down	Homoserine dehydrogenase, HDH, EC 1.1.1.3	Homoserine dehydrogenase	COG0460(homoserine dehydrogenase)
AOL_s00054g578	33.7	32.01	19.67	14.91	18.11	14.32	132.72	28.46	15.78	-0.8	0.00938918	0.0280827	Yes	down	PCI domain-containing protein	Proteasome regulatory particle subunit	ENOG410XPG9(26S proteasome non-ATPase regulatory subunit)
AOL_s00079g156	31.81	25.76	23.71	12.63	15.76	16.68	126.35	27.0933	15.0233	-0.8	0.00327576	0.0117999	Yes	down	SMP-LTD domain-containing protein	PH domain-containing protein	ENOG410Z3SZ(Testis expressed 2)
AOL_s00043g72	22.59	23.53	24.64	12.13	15.52	11.76	110.17	23.5867	13.1367	-0.8	0.000128048	0.000728433	Yes	down	DAO domain-containing protein	DAO domain-containing protein	COG0665(INO80 complex subunit); ENOG41116IU(FAD dependent oxidoreductase)
AOL_s00097g526	28.53	23.05	17.95	10.27	15.12	13.22	108.14	23.1767	12.87	-0.8	0.00953073	0.0284585	Yes	down	Protein YIP	Probable protein transport protein yip1	COG5080(yip1 domain family member)
AOL_s00210g138	23.56	21.01	23.5	10.75	12.99	14.07	105.88	22.69	12.6033	-0.8	0.0137166	0.0382235	Yes	down	Uncharacterized protein	Rpr2-domain-containing protein	ENOG4111WHM(RNAse P Rpr2 Rpp21 subunit domain-containing protein)
AOL_s00097g215	22.06	20.43	16.1	9.54	12	10.96	91.09	19.53	10.8333	-0.8	0.00386654	0.0136149	Yes	down	Uncharacterized protein	Transmembrane protein UsgS	ENOG410XPRY(Pfam:DUF540)
AOL_s00083g21	15.85	18.23	15.52	9.35	9.16	9.06	77.17	16.5333	9.19	-0.8	0.00230463	0.00869418	Yes	down	Uncharacterized protein	PDZ GRASP-type domain-containing protein	COG5233(Golgi reassembly stacking protein)
AOL_s00215g821	16.46	15.87	13.06	8	7.47	9.75	70.61	15.13	8.40667	-0.8	0.00178743	0.00702475	Yes	down	DUF2183 domain-containing protein	Actin patch protein 1	COG4850(-); COG1028(-)
AOL_s00097g482	9.17	11.73	12.36	10.7	4.56	3.26	51.78	11.0867	6.17333	-0.8	0.00630912	0.0201843	Yes	down	Uncharacterized protein	Histone	0
AOL_s00075g74	8.76	8.49	9.73	3.74	5.57	5.72	42.01	8.99333	5.01	-0.8	0.000394975	0.00194914	Yes	down	Fork-head domain-containing protein	Pre-rRNA-processing protein fhl1	COG5025(forkhead box); ENOG410YJ45(Forkhead domain protein)
AOL_s00007g488	7.33	8.28	5.22	3.45	4.14	3.97	32.39	6.94333	3.85333	-0.8	0.00206541	0.00791533	Yes	down	ULP_PROTEASE domain-containing protein	Uncharacterized protein	COG5160(SUMO1 sentrin specific peptidase)
AOL_s00173g305	4.06	7.82	5.94	2.88	2.86	4.18	27.74	5.94	3.30667	-0.8	0.00963459	0.0287302	Yes	down	DNA_MISMATCH_REPAIR_2 domain-containing protein	DNA mismatch repair protein MSH5	COG0249(Helicase)
AOL_s00076g653	2.91	3.54	2.55	1.62	1.61	1.76	13.99	3	1.66333	-0.8	0.0168876	0.0452682	Yes	down	Origin recognition complex subunit 1	Origin recognition complex subunit 1	COG1474(conserved hypothetical protein)
AOL_s00112g83	5813.84	4962.24	6533.5	3066.97	3660.17	2951.42	26988.1	5769.86	3226.19	-0.79	0.000517218	0.00245349	Yes	down	Uncharacterized protein	Uncharacterized protein	0
AOL_s00054g478	1867.67	1444.23	1250.39	920.52	816.27	814.63	7113.71	1520.76	850.473	-0.79	0.00332479	0.011962	Yes	down	Peptidase A1 domain-containing protein	Vacuolar protease A	ENOG410XNV7(Transcriptional activator, tena)
AOL_s00043g261	441.75	712.01	333.09	292.7	295.01	241.71	2316.27	495.617	276.473	-0.79	0.0130845	0.0367263	Yes	down	Uncharacterized protein	Meiotically up-regulated gene 190 protein	COG5038(Domain-Containing protein)
AOL_s00043g601	271.65	307.49	249.8	166.16	165.51	130.7	1291.31	276.313	154.123	-0.79	0.00113525	0.00476996	Yes	down	Uncharacterized protein	Alpha-1,2-galactosyltransferase gmh3	ENOG410XSJS(glycosyltransferase)
AOL_s00006g39	196.01	260.62	267.03	135.11	147.12	121	1126.89	241.22	134.41	-0.79	0.00258084	0.00960557	Yes	down	MoCF_biosynth domain-containing protein	MoaB/Mog domain-containing protein	COG1058(competence damage-inducible protein)
AOL_s00076g15	244.27	233.07	179.92	112.15	123.22	130.84	1023.47	219.087	122.07	-0.79	0.000899169	0.00392377	Yes	down	Uncharacterized protein	Oligomycin resistance ATP-dependent permease YOR1	COG1132(Conserved hypothetical, protein)
AOL_s00215g912	237.83	178.15	169.01	115.37	92.64	119.08	912.08	194.997	109.03	-0.79	0.00404418	0.0141376	Yes	down	PNPLA domain-containing protein	FabD/lysophospholipase-like protein	ENOG411000X(Patatin-like phospholipase); ENOG410XNR8(NIPA-like domain containing)
AOL_s00215g311	153.33	169.17	130.66	77.16	90.37	85.26	705.95	151.053	84.2633	-0.79	0.000168653	0.000930978	Yes	down	t-SNARE coiled-coil homology domain-containing protein	Plasma membrane t-SNARE, secretory vesicle fusion	COG5074(SYNtaxin)
AOL_s00210g314	124.69	80.05	132.86	63.13	70.2	54.78	525.71	112.533	62.7033	-0.79	0.0145758	0.04018	Yes	down	Uncharacterized protein	Putative 20S proteasome subunit alpha type 2	COG1446(Zinc finger protein)
AOL_s00004g144	104.92	152.76	76.24	53.99	57.87	74.23	520.01	111.307	62.03	-0.79	0.00781281	0.0240521	Yes	down	Cytochrome b5 heme-binding domain-containing protein	Cytochrome b5 heme-binding domain-containing protein	COG5274(-); COG1960(acyl-CoA dehydrogenase)
AOL_s00006g368	96.04	93.98	75.39	43.55	54.74	50.01	413.71	88.47	49.4333	-0.79	0.000828803	0.00367047	Yes	down	Uncharacterized protein	Mannan polymerase II complex ANP1 subunit	ENOG410XY7M(mannan polymerase II complex ANP1 subunit)
AOL_s00215g269	80.74	87.96	53.56	48.49	40.92	34.96	346.63	74.0867	41.4567	-0.79	0.0101009	0.029978	Yes	down	Phosducin domain-containing protein	Phosducin domain-containing protein	ENOG4111H24(Phosducinlike); ENOG410YD2X(Phosducinlike)
AOL_s00215g178	59.33	57.47	59.55	33.1	32.69	32.6	274.74	58.7833	32.7967	-0.79	0.000390614	0.00192975	Yes	down	RING-type domain-containing protein	SUMO-targeted ubiquitin ligase complex subunit slx8	ENOG410ZIVJ(-); ENOG410XTFS(-)
AOL_s00054g346	30.82	41.73	31.63	19.76	20.78	17.67	162.39	34.7267	19.4033	-0.79	0.0100446	0.0298234	Yes	down	AB hydrolase-1 domain-containing protein	Abhydrolase	ENOG4110FUS(alpha/beta hydrolase fold); COG0596(alpha/beta hydrolase fold); COG0277(FAD linked oxidase domain protein)
AOL_s00080g51	6.49	7.29	7.88	3.22	5.55	3.36	33.79	7.22	4.04333	-0.79	0.0116422	0.0335308	Yes	down	Protein SSH4 (Protein ssh4)	Uncharacterized protein	ENOG410XPCC(ran binding protein)
AOL_s00004g514	5.93	6.74	7.45	3.86	4.2	3.17	31.35	6.70667	3.74333	-0.79	1.94021e-05	0.000142714	Yes	down	Uncharacterized protein	Uncharacterized protein	ENOG4112CR9(acyl-CoA thioesterase); COG1946(acyl-CoA thioesterase)
AOL_s00043g97	258.12	183.29	201.77	118.19	107.23	136.7	1005.3	214.393	120.707	-0.78	0.000700368	0.0031821	Yes	down	Uncharacterized protein	GTP-binding protein ypt2	ENOG410XPUI(member RAS oncogene family)
AOL_s00043g248	82.2	45.44	74.75	39.67	42.43	31.56	316.05	67.4633	37.8867	-0.78	0.0140949	0.0390836	Yes	down	Uncharacterized protein	Uncharacterized protein	0
AOL_s00078g164	56.9	50.37	65.99	36.4	33.9	27.25	270.81	57.7533	32.5167	-0.78	0.00217899	0.00827608	Yes	down	PALP domain-containing protein	PALP domain-containing protein	COG0031(Centromere protein Scm3)
AOL_s00043g58	42.29	63.04	31.3	19.87	25	31.97	213.47	45.5433	25.6133	-0.78	0.0135283	0.0377939	Yes	down	Uncharacterized protein	Pre-mRNA-splicing factor of RES complex-domain-containing protein	ENOG410XSEZ(BUD13 homolog (S. cerevisiae))
AOL_s00004g656	32.02	53.34	27.99	19.3	17.42	26.81	176.88	37.7833	21.1767	-0.78	0.0133333	0.0373309	Yes	down	Uncharacterized protein	tRNA (uracil-O(2)-)-methyltransferase	COG0494(fumarate hydratase class II)
AOL_s00215g480	14.25	17.05	16.42	7.17	10.65	8.99	74.53	15.9067	8.93667	-0.78	0.000736313	0.00332681	Yes	down	RING-type domain-containing protein	E3 ubiquitin ligase	ENOG4111G04(Adaptor-related protein complex 3, delta 1 subunit); ENOG4111Z7X(ret finger protein-like)
AOL_s00097g208	15.03	15.41	17.13	7.2	8.77	10.72	74.26	15.8567	8.89667	-0.78	0.015937	0.0432784	Yes	down	PIPK domain-containing protein	Multicopy suppressor of stt4 mutation	COG5253(phosphatidylinositol-4-phosphate 5-kinase)
AOL_s00004g211	11.72	10.39	7.75	5.18	5.02	6.62	46.68	9.95333	5.60667	-0.78	0.00959516	0.0286308	Yes	down	Uncharacterized protein	Uncharacterized protein	ENOG410ZV78(B-zip transcription factor)
AOL_s00054g693	6.83	7.27	8.2	3.87	4.98	3.66	34.81	7.43333	4.17	-0.78	0.00344169	0.0122984	Yes	down	F-box domain-containing protein	Related to F-box/WD-repeat protein	ENOG410YZ46(F-box and WD domain protein); ENOG410XTA8(F-box and WD repeat domain containing 11)
AOL_s00097g414	4.89	4.69	3.55	1.88	2.49	2.99	20.49	4.37667	2.45333	-0.78	0.00318703	0.0115314	Yes	down	CNH domain-containing protein	CNH domain-containing protein	ENOG410XNSX(Cut-like homeobox)
AOL_s00006g42	238.68	288.16	256.7	177.13	152.84	112.76	1226.27	261.18	147.577	-0.77	0.00284038	0.0104035	Yes	down	UDP-glucose 4-epimerase, EC 5.1.3.2	UDP-glucose 4-epimerase	COG1087(udp-glucose 4-epimerase)
AOL_s00054g64	109.57	95.84	118.21	58.47	66.12	58.06	506.27	107.873	60.8833	-0.77	0.00099625	0.00427846	Yes	down	Eukaryotic translation initiation factor 3 subunit G, eIF3g (Eukaryotic translation initiation factor 3 RNA-binding subunit, eIF-3 RNA-binding subunit) (Translation initiation factor eIF3 p33 subunit homolog, eIF3 p33 homolog)	Eukaryotic translation initiation factor 3 subunit G	ENOG410Y3CW(Component of the eukaryotic translation initiation factor 3 (eIF-3) complex)
AOL_s00054g916	62.28	80.28	71.45	39.35	41.44	40.32	335.12	71.3367	40.37	-0.77	0.00172295	0.00680725	Yes	down	Uncharacterized protein	Uncharacterized protein	0
AOL_s00007g455	59.07	51.68	55.98	30.17	28.13	36.03	261.06	55.5767	31.4433	-0.77	0.00113265	0.00476491	Yes	down	Cytosolic Fe-S cluster assembly factor CFD1 (Cytosolic Fe-S cluster-deficient protein 1)	Cytosolic Fe-S cluster assembly factor CFD1	COG0489(Conserved hypothetical, protein)
AOL_s00188g22	45.35	42.56	35.74	21.17	25.78	22.9	193.5	41.2167	23.2833	-0.77	0.00121753	0.00507277	Yes	down	Peptidase A1 domain-containing protein	Napsin A aspartic peptidase	ENOG410XNV7(Histones H3 and H4 chaperone involved in the nucleosome formation and heterochromatin silencing. Required for the deposition of H3K56ac-carrying H3-H4 complex onto newly-replicated DNA. Plays a role in the transcriptional regulation of the cell- cycle dependent histone genes by creating a repressive structure at the core histone gene promoter (By similarity))
AOL_s00054g440	25.21	32.88	35.75	18.74	17.47	16.89	146.94	31.28	17.7	-0.77	0.000200317	0.0010791	Yes	down	Uncharacterized protein	Related to WD repeat-containing protein 44	ENOG410XQPJ(WD repeatcontaining protein)
AOL_s00193g119	34.15	28.95	30.59	15.27	16.16	21.6	146.72	31.23	17.6767	-0.77	0.00113303	0.00476491	Yes	down	Uncharacterized protein	Transcription factor IIA, alpha/beta subunit	COG5149(Transcription factor); ENOG410Y126(transcription factor IIA)
AOL_s00080g280	26.75	32.98	30.26	13.12	18.21	19.43	140.75	29.9967	16.92	-0.77	0.000541368	0.00255417	Yes	down	C3H1-type domain-containing protein	Nuclear poly(A)-binding protein	ENOG410YE77(zinc finger CCCH-type containing 14); ENOG410XVDZ(Nuclear polyadenylated RNA-binding protein); COG1232(protoporphyrinogen oxidase)
AOL_s00109g96	39.13	25.81	23.31	14.65	18.07	17.19	138.16	29.4167	16.6367	-0.77	0.0103226	0.030515	Yes	down	Uncharacterized protein	Sodium/calcium exchanger protein-domain-containing protein	ENOG4111T1M(Sodium/calcium exchanger protein); ENOG410Y9YY(Solute carrier family 24 (Sodium potassium calcium exchanger), member); ENOG410YDSX(Solute carrier family 24 (Sodium potassium calcium exchanger), member); COG0530(Solute carrier family 24 (Sodium potassium calcium exchanger), member)
AOL_s00076g529	17.3	21.17	20.5	10.23	13.11	9.97	92.28	19.6567	11.1033	-0.77	0.0032325	0.0116723	Yes	down	Uncharacterized protein	Bifunctional AP-4-A phosphorylase/ADP sulfurylase	COG4360(Ap-4-A phosphorylase II); COG2217(Ap-4-A phosphorylase II)
AOL_s00054g436	19.15	16.5	12.62	9.15	9.35	8.77	75.54	16.09	9.09	-0.77	0.0104742	0.0308529	Yes	down	Uncharacterized protein	Member of Set1p complex, histone methyl transferase	ENOG410XT9X(histone H3-K4 methylation)
AOL_s00079g168	15.76	11.73	15.05	7.41	9.42	7.16	66.53	14.18	7.99667	-0.77	0.00666087	0.0211168	Yes	down	Pre-mRNA-splicing factor SLU7	Pre-mRNA-splicing factor SLU7	ENOG410XPPP(SLU7 splicing factor homolog (S. cerevisiae)); ENOG410XRXQ(Huntingtin interacting protein 1)
AOL_s00054g631	14.05	16.18	9.36	6.01	7.65	8.69	61.94	13.1967	7.45	-0.77	0.0115497	0.0333478	Yes	down	Uncharacterized protein	T-complex protein 1 subunit zeta	ENOG410XQ3Q(t-complex protein 1 subunit)
AOL_s00081g43	14.95	13.8	10.61	5.16	8.38	8.64	61.54	13.12	7.39333	-0.77	0.0125347	0.0355402	Yes	down	F-box domain-containing protein	F-box domain-containing protein	0
AOL_s00097g357	11.43	15.24	12.3	6.64	8.93	6.4	60.94	12.99	7.32333	-0.77	0.0167033	0.0449349	Yes	down	Uncharacterized protein	Uncharacterized protein	ENOG410Y5FV(Conserved hypothetical, protein)
AOL_s00109g182	9.36	10.87	6.59	4.73	5.67	4.78	42	8.94	5.06	-0.77	0.00762804	0.0236052	Yes	down	Uncharacterized protein	HTH APSES-type domain-containing protein	ENOG410YPNM(Baculoviral IAP repeat containing)
AOL_s00043g485	3.44	5.36	4.74	2.36	2.93	2.34	21.17	4.51333	2.54333	-0.77	0.0161402	0.0437371	Yes	down	YL1_C domain-containing protein	Signal transducer	ENOG4111N9G(Signal transducer)
AOL_s00083g437	2.57	2.7	3.84	1.43	1.84	1.88	14.26	3.03667	1.71667	-0.77	0.00817952	0.024966	Yes	down	Uncharacterized protein	Uncharacterized protein	ENOG41129N0(-)
AOL_s00193g45	4251.91	5235.81	6346.23	3061.7	3465.77	2473.62	24835	5277.98	3000.36	-0.76	0.00207039	0.00792761	Yes	down	ATP synthase F1 subunit epsilon	ATP synthase F1 subunit epsilon	ENOG410Y2IK(Mitochondrial ATPase inhibitor, IATP); ENOG4112CCS(Mitochondrial ATPase inhibitor, IATP); ENOG410Y6GH(negative regulation of ATPase activity)
AOL_s00043g254	810.98	886	622.59	501.69	433.87	385.63	3640.76	773.19	440.397	-0.76	0.00648983	0.0206551	Yes	down	Uncharacterized protein	Uncharacterized protein	0
AOL_s00083g286	781.34	654.87	491.53	365.74	401.74	328.95	3024.17	642.58	365.477	-0.76	0.00336136	0.0120548	Yes	down	V-SNARE coiled-coil homology domain-containing protein	Snare protein-like protein Snc2	COG5143(nag kinase)
AOL_s00215g248	172.83	221.47	324.3	114.99	148.73	143.92	1126.24	239.533	135.88	-0.76	0.00665065	0.0210919	Yes	down	WW domain-containing protein	WW domain-containing protein	ENOG410XXW5(WW)
AOL_s00004g580	186.74	170.27	203.37	106.51	86.34	125.79	879.02	186.793	106.213	-0.76	0.00344005	0.0122975	Yes	down	Uncharacterized protein	Transcriptional regulator of ribosomal bioproteinsis proteins	COG5189(JAZF zinc finger 1)
AOL_s00169g235	185.02	230.04	143.72	120.73	102.52	94.95	876.98	186.26	106.067	-0.76	0.00660985	0.0209923	Yes	down	SH3 domain-containing protein	SH3 domain-containing protein	0
AOL_s00173g374	174.92	182.6	154.06	84.37	102.04	104.27	802.26	170.527	96.8933	-0.76	0.00524513	0.0174001	Yes	down	Catalase, EC 1.11.1.6	Catalase	COG0753(-)
AOL_s00112g107	122.67	108.13	92.66	60.61	61.86	61.82	507.75	107.82	61.43	-0.76	0.00120187	0.00501219	Yes	down	SRP54 domain-containing protein	SRP54 domain-containing protein	COG0552(Involved in targeting and insertion of nascent membrane proteins into the cytoplasmic membrane. Acts as a receptor for the complex formed by the signal recognition particle (SRP) and the ribosome-nascent chain (RNC))
AOL_s00083g35	102.03	127.53	90.31	50.57	77.06	54.43	501.93	106.623	60.6867	-0.76	0.000300069	0.00153856	Yes	down	GST N-terminal domain-containing protein	GST N-terminal domain-containing protein	ENOG4111PE4(glutathione Stransferase); ENOG4111J5J(glutathione Stransferase); ENOG41118I6(-); ENOG410Y2P4(-)
AOL_s00193g118	110.83	102.26	90.96	43.25	44.14	85.81	477.25	101.35	57.7333	-0.76	0.0123941	0.0352085	Yes	down	1-alkyl-2-acetylglycerophosphocholine esterase, EC 3.1.1.47	1-alkyl-2-acetylglycerophosphocholine esterase	ENOG4111FH0(protein binding)
AOL_s00109g148	92.84	67.92	64.25	45.52	46.19	35.92	352.64	75.0033	42.5433	-0.76	0.00810221	0.0248062	Yes	down	Uncharacterized protein	Hepatocellular carcinoma-associated antigen 59	ENOG41129JN(Conserved hypothetical, protein)
AOL_s00078g46	59.64	61.54	61.68	31.19	39.02	33.78	286.85	60.9533	34.6633	-0.76	0.00157699	0.00632565	Yes	down	Uncharacterized protein	CDC24 Calponin	ENOG410YBER(nucleotide exchange factor); ENOG410XQDV(Rho guanine nucleotide exchange factor (GEF) 4)
AOL_s00076g480	49.15	48.72	35.39	22.53	27.25	25.9	208.94	44.42	25.2267	-0.76	0.00193015	0.00749337	Yes	down	Zn(2)-C6 fungal-type domain-containing protein	Zn(2)-C6 fungal-type domain-containing protein	ENOG4111QGK(-); ENOG410YD5R(-); ENOG410YJZI(-); ENOG410Z468(-)
AOL_s00081g172	17.65	19.68	24.07	11.14	12.45	11.29	96.28	20.4667	11.6267	-0.76	0.00137212	0.00563542	Yes	down	PSP1 C-terminal domain-containing protein	PSP1 C-terminal domain-containing protein	COG1774(PSP1 C-terminal conserved region)
AOL_s00173g132	16.16	21.55	17.2	7.41	12.83	10.92	86.07	18.3033	10.3867	-0.76	0.00422706	0.0146044	Yes	down	AB hydrolase-1 domain-containing protein	Alpha hydrolase-25	ENOG410XS47(Hydrolase)
AOL_s00080g248	14	18.3	20.6	10.28	12.08	7.72	82.98	17.6333	10.0267	-0.76	0.00335998	0.0120548	Yes	down	Uncharacterized protein	SEA domain-containing protein (Fragment)	0
AOL_s00079g74	17.08	21.54	13.77	8.62	11.85	9.29	82.15	17.4633	9.92	-0.76	0.0116479	0.0335366	Yes	down	Uncharacterized protein	Related to transmembrane protein PFT27	COG2119(transmembrane protein 165)
AOL_s00076g321	17.77	17.14	11.03	7.6	8.65	9.83	72.02	15.3133	8.69333	-0.76	0.00747681	0.0232503	Yes	down	Uncharacterized protein	Nuclear cap binding protein subunit 1	ENOG410XR7H(RNA cap binding)
AOL_s00054g665	8.01	14.2	13.28	6.92	6.13	7.11	55.65	11.83	6.72	-0.76	0.00356865	0.0127013	Yes	down	Uncharacterized protein	Uncharacterized protein	0
AOL_s00083g493	9.8	10.22	11.14	5.95	6.34	5.43	48.88	10.3867	5.90667	-0.76	0.00551707	0.0181272	Yes	down	DNA replication regulator SLD2	DNA replication regulator SLD2	ENOG410XXP2(26S proteasome nonATPase regulatory subunit); ENOG410XVVB(DNA replication regulator sld-2)
AOL_s00081g336	8.98	8.33	7.59	3.59	5.42	5.16	39.07	8.3	4.72333	-0.76	0.012158	0.0347119	Yes	down	RuvB-like helicase, EC 3.6.4.12	RuvB-like helicase	COG1224(ruvB-like)
AOL_s00097g579	6.41	5.51	6.04	3.13	2.59	4.49	28.17	5.98667	3.40333	-0.76	0.016811	0.0451381	Yes	down	Uncharacterized protein	Ribonuclease Z	ENOG410Z7Z7(acid PHOsphatase); ENOG410Y4QU(Procollagen-lysine 2-oxoglutarate 5-dioxygenase)
AOL_s00176g62	62.72	96.68	83.51	46.58	45.21	47.41	382.11	80.97	46.4	-0.75	0.00146507	0.00594071	Yes	down	Mannan endo-1,6-alpha-mannosidase, EC 3.2.1.101	Mannan endo-1,6-alpha-mannosidase	ENOG410XTMT(hydrolase family 76 protein)
AOL_s00054g11	69.77	81.25	77.92	45.39	50.89	34.79	360.01	76.3133	43.69	-0.75	0.00380104	0.0134109	Yes	down	Uncharacterized protein	Uncharacterized protein	0
AOL_s00188g278	74.64	69.68	71.61	40.18	43.98	39.3	339.39	71.9767	41.1533	-0.75	0.0020881	0.00798861	Yes	down	Uncharacterized protein	Uncharacterized protein	0
AOL_s00007g403	42.18	59.09	46.96	27.24	29.91	27.57	232.95	49.41	28.24	-0.75	0.000967639	0.00417356	Yes	down	Uncharacterized protein	CTLH domain-containing protein	ENOG410XQ2U(WD repeat domain 26)
AOL_s00054g333	34.33	34.39	44.54	16.12	15.1	33.51	177.99	37.7533	21.5767	-0.75	0.0169043	0.0452995	Yes	down	BZIP domain-containing protein	BZIP domain-containing protein	ENOG41120HA(B-zip transcription factor)
AOL_s00078g545	29.84	36.92	32.64	18.91	20.44	17.5	156.25	33.1333	18.95	-0.75	0.0013466	0.00554846	Yes	down	RING-type domain-containing protein	RING-type domain-containing protein	ENOG410ZB9V(C3HC4 finger protein); ENOG41102IP(-)
AOL_s00043g309	28.72	23.13	32.74	15.75	18.08	14.62	133.04	28.1967	16.15	-0.75	0.00404183	0.0141376	Yes	down	MBOAT_2 domain-containing protein	Uncharacterized protein	ENOG4111RV6(toxin biosynthesis protein); ENOG410YAX0(Conserved hypothetical, protein); ENOG4111MU2(-); ENOG410Y5F2(-); ENOG410ZN5N(-)
AOL_s00043g573	27.41	27.17	28.41	14.37	15.93	17.1	130.39	27.6633	15.8	-0.75	0.00237808	0.0089373	Yes	down	Pre-mRNA-splicing factor SYF2	Pre-mRNA-splicing factor SYF2	ENOG410XY86(SYF2 homolog, RNA splicing factor (S. cerevisiae))
AOL_s00215g354	16.91	16.63	27	10.68	11.84	12.15	95.21	20.18	11.5567	-0.75	0.0131486	0.036883	Yes	down	Uncharacterized protein	Uncharacterized protein	ENOG4110V88(-); ENOG410YUGV(-)
AOL_s00006g283	13.77	12.77	14.09	6.84	8.93	7.45	63.85	13.5433	7.74	-0.75	0.00114323	0.00479899	Yes	down	Uncharacterized protein	Glycoside hydrolase family 55 protein	ENOG410XNSB(glycoside hydrolase family 55 protein); ENOG410XTFG(glycoside hydrolase family 55 protein)
AOL_s00110g15	15.4	12.56	10.24	7.22	8.32	6.25	59.99	12.7333	7.26333	-0.75	0.0174154	0.0464323	Yes	down	Uncharacterized protein	Mitochondrial nicotinamide adenine dinucleotide transporter	ENOG410XPAJ(RNA binding motif protein 17)
AOL_s00097g576	8.64	7.55	6.36	4.38	4.81	3.69	35.43	7.51667	4.29333	-0.75	0.00611156	0.0197109	Yes	down	Uncharacterized protein	Actin-like ATPase domain-containing protein	COG0443(Heat shock protein)
AOL_s00079g178	5.11	6.29	3.62	2.3	2.49	3.78	23.59	5.00667	2.85667	-0.75	0.0181327	0.0480723	Yes	down	Mediator of RNA polymerase II transcription subunit 12 (Mediator complex subunit 12)	Mediator of RNA polymerase II transcription subunit 12	ENOG410XPQK(Component of the SRB8-11 complex. The SRB8-11 complex is a regulatory module of the Mediator complex which is itself involved in regulation of basal and activated RNA polymerase II- dependent transcription. The SRB8-11 complex may be involved in the transcriptional repression of a subset of genes regulated by Mediator. It may inhibit the association of the Mediator complex with RNA po…
AOL_s00170g59	1609.66	1690.98	1263.87	983.18	763.94	882.92	7194.55	1521.5	876.68	-0.74	0.00243282	0.00910854	Yes	down	Golgi apparatus membrane protein TVP38 (Golgi apparatus membrane protein tvp38)	Golgi apparatus membrane protein TVP38	COG0398(Snare associated golgi protein)
AOL_s00215g114	28.98	33.25	26.83	14.95	13.22	23.14	140.37	29.6867	17.1033	-0.74	0.00787566	0.0242205	Yes	down	ATP-dependent DNA helicase II subunit 1, EC 3.6.4.12 (ATP-dependent DNA helicase II subunit Ku70)	ATP-dependent DNA helicase II subunit 1	ENOG410XNXU(X-ray repair complementing defective repair in Chinese hamster cells 6)
AOL_s00079g342	37.55	25.09	23.1	17.69	14.84	16.74	135.01	28.58	16.4233	-0.74	0.015474	0.0422392	Yes	down	Poly(A)-specific ribonuclease, EC 3.1.13.4	Poly(A)-specific ribonuclease	COG5228(Ccr4-not transcription complex, subunit)
AOL_s00006g389	15.56	17.61	26.26	10.5	12.63	11.12	93.68	19.81	11.4167	-0.74	0.012398	0.0352085	Yes	down	Uncharacterized protein	Uncharacterized protein	0
AOL_s00054g570	13.37	18.04	23.47	8.97	10.65	11.85	86.35	18.2933	10.49	-0.74	0.00624736	0.0200379	Yes	down	USP domain-containing protein	Ubiquitin carboxyl-terminal hydrolase	ENOG410XQ81(ubiquitin carboxyl-terminal hydrolase)
AOL_s00083g80	14.33	16.86	21.73	9	11.3	10.2	83.42	17.64	10.1667	-0.74	0.00311639	0.0112986	Yes	down	Uncharacterized protein	F-box domain containing protein	ENOG41111P7(F-box domain-containing protein)
AOL_s00079g3	14.61	18.25	10.62	7.63	8.14	9.18	68.43	14.4933	8.31667	-0.74	0.00584931	0.0190177	Yes	down	DNA polymerase, EC 2.7.7.7	DNA polymerase	COG0417(ribosomal large subunit biogenesis)
AOL_s00112g73	7.84	9.73	10.42	3.85	6.5	5.73	44.07	9.33	5.36	-0.74	0.00792991	0.0243455	Yes	down	Uncharacterized protein	RNA-dependent ATPase	COG0513(Ankyrin repeat)
AOL_s00054g522	4.32	4.66	4.99	2.55	3.03	2.46	22.01	4.65667	2.68	-0.74	0.0187906	0.0495373	Yes	down	MPN domain-containing protein	Endosome-associated ubiquitin isopeptidase	COG1310(Component of the eukaryotic translation initiation factor 3 (eIF-3) complex, which is involved in protein synthesis and, together with other initiation factors, stimulates binding of mRNA and methionyl-tRNAi to the 40S ribosome (By similarity))
AOL_s00110g86	2.16	2.92	2.68	1.17	1.51	1.78	12.22	2.58667	1.48667	-0.74	0.0147952	0.0406469	Yes	down	Protein kinase domain-containing protein	Probable protein kinase PAK1	ENOG410YHHF(Calcium calmodulin-dependent protein kinase kinase)
AOL_s00193g20	8047.35	5532.65	6012.15	3841.44	4112.94	3339.42	30885.9	6530.72	3764.6	-0.73	0.00550323	0.0180951	Yes	down	Uncharacterized protein	Repetitive proline-rich cell wall protein 1	0
AOL_s00080g226	75.05	55.33	69.7	36.2	41.03	38.56	315.87	66.6933	38.5967	-0.73	0.00239097	0.00897066	Yes	down	Uncharacterized protein	Maintenance of telomere capping protein 1	ENOG410ZPJQ(Conserved hypothetical, protein)
AOL_s00007g556	51.91	73.64	59.21	36.45	35.69	34.54	291.44	61.5867	35.56	-0.73	0.000771392	0.00346603	Yes	down	Uncharacterized protein	Chitin synthase activator	COG0790(Sel1 domain protein repeat-containing protein)
AOL_s00097g543	38.66	40.8	25.26	20.52	18.91	21.03	165.18	34.9067	20.1533	-0.73	0.00631027	0.0201843	Yes	down	Uncharacterized protein	Uncharacterized protein	0
AOL_s00110g6	31	26.38	46.55	15.57	20.83	23.75	164.08	34.6433	20.05	-0.73	0.010783	0.031524	Yes	down	Uncharacterized protein	T-complex protein 11-domain-containing protein	ENOG410ZDEH(t-complex 11)
AOL_s00193g115	24.07	30.36	30.16	16.25	17.52	15.01	133.37	28.1967	16.26	-0.73	0.000810278	0.00359556	Yes	down	Beta-glucosidase, EC 3.2.1.21	Beta-glucosidase E	COG1472(Conserved hypothetical, protein)
AOL_s00079g104	28.3	20.85	29.36	13.66	13.75	17.95	123.87	26.17	15.12	-0.73	0.0052721	0.0174766	Yes	down	Sec2p domain-containing protein	Related to protein transport protein	ENOG410XPSY(RAB3A interacting protein)
AOL_s00054g214	11.59	17.88	13.92	8.57	7.16	9.32	68.44	14.4633	8.35	-0.73	0.0120819	0.0345411	Yes	down	Uncharacterized protein	SGS-domain-containing protein	COG5091(Suppressor of g2 allele of skp1)
AOL_s00210g381	9.72	13.18	12.72	6.9	5.23	8.46	56.21	11.8733	6.86333	-0.73	0.0105934	0.0311118	Yes	down	Uncharacterized protein	Uncharacterized protein	0
AOL_s00076g50	6.08	4.37	4.84	2.58	2.36	3.9	24.13	5.09667	2.94667	-0.73	0.0188074	0.0495524	Yes	down	Uncharacterized protein	tRNA N(3)-methylcytidine methyltransferase	ENOG410YAN4(Methyltransferase like)
AOL_s00054g488	5.1	4.84	3.08	2.78	1.91	2.82	20.53	4.34	2.50333	-0.73	0.0168152	0.0451381	Yes	down	Uncharacterized protein	SGT1 protein-domain-containing protein (Fragment)	ENOG410XR07(ecdysoneless homolog (Drosophila))
AOL_s00068g1	13332.6	8356.21	8477.98	5787.8	6284.84	5478.45	47717.9	10055.6	5850.36	-0.72	0.0110521	0.0321541	Yes	down	Uncharacterized protein	Uncharacterized protein	0
AOL_s00080g64	1189.67	1074.29	711.43	583.27	554.35	592.61	4705.62	991.797	576.743	-0.72	0.00911031	0.0274045	Yes	down	Peptidyl-prolyl cis-trans isomerase, PPIase, EC 5.2.1.8	Peptidyl-prolyl cis-trans isomerase	COG0652(TEA domain family member)
AOL_s00075g122	75.17	66.89	102.72	43.57	49.56	48.95	386.86	81.5933	47.36	-0.72	0.00287397	0.0105093	Yes	down	M20_dimer domain-containing protein	CNDP dipeptidase	COG0624(mitochondrial 54S ribosomal protein YmL20)
AOL_s00080g28	68.53	70.97	92.31	40.81	51.71	41.89	366.22	77.27	44.8033	-0.72	0.00527529	0.0174767	Yes	down	RING-type domain-containing protein	Nucleolar protein 58	COG1498(HMG box protein); ENOG41121N2(HMG box protein); ENOG41116WQ(-)
AOL_s00076g89	35.15	32.42	62.47	22.71	27.48	25.61	205.84	43.3467	25.2667	-0.72	0.0133771	0.0374299	Yes	down	Aminopeptidase, EC 3.4.11.-	Aminopeptidase	COG0308(Acetylornithine aminotransferase)
AOL_s00079g45	40.47	40.02	32.6	20.53	24.51	20.84	178.97	37.6967	21.96	-0.72	0.00256418	0.00955631	Yes	down	Protein PNS1	Plasma-membrane choline transporter-domain-containing protein	ENOG410XS0P(vacuolar protein sorting)
AOL_s00054g461	23.13	22.43	16.07	11.09	10.86	13.93	97.51	20.5433	11.96	-0.72	0.00368789	0.0130685	Yes	down	zf-RING_UBOX domain-containing protein	Clathrin domain containing protein	ENOG410XQBC(vacuolar protein sorting 41 homolog (S. cerevisiae))
AOL_s00173g36	21.04	18.36	13.79	10.19	9.22	11.52	84.12	17.73	10.31	-0.72	0.00909206	0.0273588	Yes	down	DDHD domain-containing protein	DDHD domain-containing protein	ENOG410YDSX(Peroxidase, family 2)
AOL_s00080g404	9.84	13	13.21	7.4	7.25	6.3	57	12.0167	6.98333	-0.72	0.0168013	0.0451317	Yes	down	BTB domain-containing protein	BTB domain-containing protein	0
AOL_s00188g140	9.18	10.04	8.53	3.8	7.08	5.22	43.85	9.25	5.36667	-0.72	0.00772708	0.0238704	Yes	down	Protein kinase domain-containing protein	Meiosis induction protein kinase	ENOG410XPBB(Male germ cell-associated kinase)
AOL_s00054g412	216.93	284.45	249.12	141.84	138.52	158.45	1189.31	250.167	146.27	-0.71	0.000565782	0.00264686	Yes	down	Uncharacterized protein	DOA4-independent degradation protein 4	COG5491(UV radiation resistance)
AOL_s00054g849	129.57	114.82	142.69	78.04	71	76.79	612.91	129.027	75.2767	-0.71	0.000987745	0.00424557	Yes	down	Uncharacterized protein	Uncharacterized protein	ENOG4111XSE(conserved hypothetical protein)
AOL_s00215g664	25.37	32.54	25.07	16	19.66	12.9	131.54	27.66	16.1867	-0.71	0.0103948	0.0306394	Yes	down	MHD domain-containing protein	AP-2 complex subunit mu	ENOG410XPFS(phospho-N-acetylmuramoyl-pentapeptide-transferase activity)
AOL_s00215g642	15.58	12.25	11.42	4.26	6.69	11.97	62.17	13.0833	7.64	-0.71	0.0148371	0.0407496	Yes	down	USP domain-containing protein	USP domain-containing protein	ENOG410XQMB(ubiquitin C-terminal hydrolase family protein); ENOG410XRSD(Vacuolar Protein)
AOL_s00043g596	13.87	11.75	11.49	5.89	8.82	6.96	58.78	12.37	7.22333	-0.71	0.00701803	0.0221001	Yes	down	t-SNARE coiled-coil homology domain-containing protein	t-SNARE affecting a late Golgi compartment protein 2	COG5325(SYNtaxin)
AOL_s00079g381	8.99	11.12	7.75	5.45	5.79	5.01	44.11	9.28667	5.41667	-0.71	0.00596473	0.019314	Yes	down	Uncharacterized protein	Uncharacterized protein	0
AOL_s00076g241	5395.68	4547.24	4560.56	2994.65	2682.43	2849.3	23029.9	4834.49	2842.13	-0.7	0.00109066	0.00460643	Yes	down	CFEM domain-containing protein	CFEM domain-containing protein	ENOG410Z0ZH(Rhodanese-like domain); ENOG410ZAF4(CFEM domain)
AOL_s00112g84	295.96	270.43	298.97	170.2	161.1	177.25	1373.91	288.453	169.517	-0.7	0.00122698	0.00510739	Yes	down	NifU_N domain-containing protein	Iron-sulfur cluster assembly protein	COG0822(sUF system Fes assembly protein, NifU family)
AOL_s00083g484	287.09	257.27	219.47	124.56	140.04	185.83	1214.26	254.61	150.143	-0.7	0.00434468	0.0149283	Yes	down	PH domain-containing protein	PH domain-containing protein	ENOG410ZY2P(PH domain protein)
AOL_s00079g2	54.28	73.42	69.3	32.09	41.19	42.89	313.17	65.6667	38.7233	-0.7	0.00211042	0.00805672	Yes	down	Uncharacterized protein	60S ribosomal protein L7	COG1841(ribosomal large subunit biogenesis)
AOL_s00080g126	65.8	43.73	60.52	33.29	32.12	34.36	269.82	56.6833	33.2567	-0.7	0.00750604	0.0233327	Yes	down	RNase_PH domain-containing protein	Related to 3`-5` exoribonuclease required for 3` end formation of 5.8S rRNA	COG0689(Nudix hydrolase)
AOL_s00078g126	47.84	45.63	52.39	28.22	31.33	26.4	231.81	48.62	28.65	-0.7	0.00104862	0.00446049	Yes	down	Uncharacterized protein	Ribonuclease P/MRP 30kDa subunit	COG1603(Part of ribonuclease P, a protein complex that generates mature tRNA molecules by cleaving their 5'-ends (By similarity))
AOL_s00079g319	49.18	39.5	41.73	23.12	26.82	26.62	206.97	43.47	25.52	-0.7	0.00224221	0.00849814	Yes	down	Uncharacterized protein	DUF803 domain membrane protein (Fragment)	ENOG410XNR8(Protein of unknown function (DUF3129))
AOL_s00054g811	27.55	24.57	24.83	13.54	15.27	16.35	122.11	25.65	15.0533	-0.7	0.000744559	0.00336067	Yes	down	Velvet domain-containing protein	Velvet domain-containing protein	ENOG4111GG9(developmental regulator VelB)
AOL_s00076g584	25.79	20.55	19.86	10.04	14.05	14.91	105.2	22.0667	13	-0.7	0.00592813	0.0192164	Yes	down	Protein kinase domain-containing protein	Protein kinase domain-containing protein ppk32	ENOG410XQ9T(SCY1-like 2 (S. cerevisiae))
AOL_s00109g69	20.65	18.35	18.22	9.32	11.41	12.99	90.94	19.0733	11.24	-0.7	0.00453543	0.0154353	Yes	down	Uncharacterized protein	Uncharacterized protein	ENOG41126QN(spo7-like protein)
AOL_s00169g43	19.7	16.01	14.42	7.3	10.78	11.33	79.54	16.71	9.80333	-0.7	0.00587651	0.0190768	Yes	down	IPT/TIG domain-containing protein	IPT/TIG domain-containing protein	ENOG4110T3C(RHS Repeat); ENOG4111RY2(Ankyrin repeat protein); COG0666(Ankyrin repeat protein)
AOL_s00006g559	12.48	12.73	17.67	8.01	7.95	9.26	68.1	14.2933	8.40667	-0.7	0.00422432	0.0146044	Yes	down	Uncharacterized protein	C-24(28) sterol reductase	ENOG410XP67()-reductase)
AOL_s00078g65	12.7	9.79	14.88	7.39	6.59	8.05	59.4	12.4567	7.34333	-0.7	0.0112839	0.0327099	Yes	down	DNA topoisomerase I, EC 5.6.2.1 (DNA topoisomerase 1)	DNA topoisomerase I	COG3569(Dna topoisomerase)
AOL_s00004g281	5.85	5.6	5.67	2.69	3.01	4.4	27.22	5.70667	3.36667	-0.7	0.0141429	0.0391681	Yes	down	TFIIB-type domain-containing protein	TFIIB-type domain-containing protein	COG1405(Stabilizes TBP binding to an archaeal box-A promoter. Also responsible for recruiting RNA polymerase II to the pre- initiation complex (DNA-TBP-TFIIB) (By similarity))
AOL_s00215g101	6.71	5.3	4.33	2.82	3.63	3.15	25.94	5.44667	3.2	-0.7	0.0150045	0.0411083	Yes	down	CAP10 domain-containing protein	Capsule-associated protein CAP1	ENOG4111K6T(Leucine rich repeat protein)
AOL_s00054g681	4.26	3.96	3.75	2.29	2.51	2.24	19.01	3.99	2.34667	-0.7	0.00813669	0.0248777	Yes	down	Uncharacterized protein	Uncharacterized protein	0
AOL_s00043g260	307.95	528.39	258.48	223.75	226.12	197.35	1742.04	364.94	215.74	-0.69	0.00637385	0.0203367	Yes	down	Uncharacterized protein	Meiotically up-regulated gene 190 protein	COG5038(Domain-Containing protein)
AOL_s00075g98	241.08	211.58	132.47	118.17	126.12	101.43	930.85	195.043	115.24	-0.69	0.0132317	0.0370696	Yes	down	PROTEASOME_ALPHA_1 domain-containing protein	Proteasome subunit alpha type	ENOG410XR7X(The proteasome is a multicatalytic proteinase complex which is characterized by its ability to cleave peptides with Arg, Phe, Tyr, Leu, and Glu adjacent to the leaving group at neutral or slightly basic pH. The proteasome has an ATP-dependent proteolytic activity (By similarity))
AOL_s00004g220	115.83	119.63	203.76	72.65	107.17	80.68	699.72	146.407	86.8333	-0.69	0.00927669	0.0277927	Yes	down	Uncharacterized protein	Uncharacterized protein	ENOG411262K(Conserved hypothetical, protein); ENOG4110ASD(-)
AOL_s00097g175	128.55	124.66	74.63	57.19	73.33	63.07	521.43	109.28	64.53	-0.69	0.0187037	0.0493519	Yes	down	Uncharacterized protein	Glycosyltransferase family 15 protein	COG5020(Interacts with and stabilizes bases of the 16S rRNA that are involved in tRNA selection in the A site and with the mRNA backbone. Located at the interface of the 30S and 50S subunits, it traverses the body of the 30S subunit contacting proteins on the other side and probably holding the rRNA structure together. The combined cluster of proteins S8, S12 and S17 appears to hold together the …
AOL_s00006g421	86.68	58.91	56.61	39.87	41.58	38.31	321.96	67.4	39.92	-0.69	0.0126767	0.0358632	Yes	down	Uncharacterized protein	Oxidoreductase, short chain dehydrogenase/reductase	COG1028(Receptor)
AOL_s00083g487	27.62	30.23	31.01	14.93	18.15	19.45	141.39	29.62	17.51	-0.69	0.000662843	0.00302854	Yes	down	Uncharacterized protein	Blue light receptor	COG2202(RNA-binding nucleolar protein required for pre-rRNA processing. Involved in production of 18S rRNA and assembly of small ribosomal subunit (By similarity))
AOL_s00112g124	23.06	27.1	21.77	13.85	15.65	13.01	114.44	23.9767	14.17	-0.69	0.00478616	0.0161533	Yes	down	Uncharacterized protein	Uncharacterized protein	0
AOL_s00083g6	17.09	25.34	17.73	13.05	8.45	14.12	95.78	20.0533	11.8733	-0.69	0.0145082	0.0400431	Yes	down	Uncharacterized protein	Uncharacterized protein	ENOG410ZMVZ(-)
AOL_s00078g128	11.9	9.24	10.58	5.72	6.72	6.28	50.44	10.5733	6.24	-0.69	0.00351441	0.0125282	Yes	down	Uncharacterized protein	Helicase associated domain (HA2) containing protein	COG1643(Nucleolar protein); COG2036(Nucleolar protein)
AOL_s00006g334	6.28	5.4	5.88	3.12	4.16	3.14	27.98	5.85333	3.47333	-0.69	0.00820044	0.0250213	Yes	down	RNA helicase, EC 3.6.4.13	RNA helicase	ENOG410XSEY(ATPdependent RNA helicase)
AOL_s00081g194	790.36	688.98	903.86	419.83	522.11	474.68	3799.82	794.4	472.207	-0.68	0.00108764	0.00460021	Yes	down	Uncharacterized protein	Sphingosine-1-phosphate lyase-like protein	COG0076(Conserved hypothetical, protein)
AOL_s00043g262	359.17	279.51	217.94	166.61	180.95	162.48	1366.66	285.54	170.013	-0.68	0.0119532	0.0342609	Yes	down	Mannan endo-1,6-alpha-mannosidase, EC 3.2.1.101	Mannan endo-1,6-alpha-mannosidase	ENOG410XTMT(hydrolase family 76 protein); ENOG410Y91X(Glycosyl hydrolase family 76)
AOL_s00097g532	128.2	202.05	112.39	92.76	65.86	105.34	706.6	147.547	87.9867	-0.68	0.00877523	0.0265395	Yes	down	N-acetyltransferase domain-containing protein	N-acetyltransferase domain-containing protein	ENOG410YVH3(conserved hypothetical protein); ENOG410YN8M(Acetyltransferase (GNAT) family); ENOG4112D0D(Acetyltransferase (GNAT) family)
AOL_s00004g597	104.8	116.98	140.81	73.65	80.92	60.86	578.02	120.863	71.81	-0.68	0.00920118	0.0276314	Yes	down	PDZ_1 domain-containing protein	Pro-apoptotic serine protease NMA111	COG0265(Serine protease)
AOL_s00004g538	61.77	53.35	85.55	33.33	35.99	50.02	320.01	66.89	39.78	-0.68	0.0120276	0.0343971	Yes	down	60S ribosomal export protein NMD3	60S ribosomal export protein NMD3	COG1499(60S ribosomal export protein Nmd3)
AOL_s00054g376	39.01	44.21	30.92	20.63	25.4	21.94	182.11	38.0467	22.6567	-0.68	0.0039386	0.0138253	Yes	down	PUM-HD domain-containing protein	RNA-binding protein/mRNA binding protein Pumilio 2	COG5099(DNA-dependent RNA polymerase catalyzes the transcription of DNA into RNA using the four ribonucleoside triphosphates as substrates (By similarity))
AOL_s00173g296	19.97	21.55	30.66	11.96	14.02	17.11	115.27	24.06	14.3633	-0.68	0.00834008	0.0253694	Yes	down	C2H2-type domain-containing protein	C2H2-type domain-containing protein	0
AOL_s00078g457	16.76	22.36	18.88	9.59	11.85	13.07	92.51	19.3333	11.5033	-0.68	0.00200658	0.00774299	Yes	down	VASt domain-containing protein	VASt domain-containing protein	ENOG411008H(GRAM); ENOG410XRQQ(GRAM domain containing); ENOG41101KB(GRAM); ENOG41101D0(GRAM); ENOG41100KT(-)
AOL_s00080g312	15.81	13.34	18.12	7.95	11.36	8.85	75.43	15.7567	9.38667	-0.68	0.0150404	0.0411813	Yes	down	Deacetylase sirtuin-type domain-containing protein	NAD-dependent protein deacetylase	COG0846(Conserved hypothetical, protein)
AOL_s00080g287	13.66	13.35	15.93	7.27	9.27	8.99	68.47	14.3133	8.51	-0.68	0.00636424	0.0203133	Yes	down	RED_N domain-containing protein	RED-lik	ENOG4111I9B(Conserved hypothetical, protein)
AOL_s00079g46	5.47	6	4.74	3.32	3.14	3.2	25.87	5.40333	3.22	-0.68	0.00773944	0.023892	Yes	down	Uncharacterized protein	Carbohydrate-binding module family 18	ENOG41110V0(vacuolar protein sorting)
AOL_s00078g409	4.27	6.94	4.18	2.4	3.19	3.56	24.54	5.13	3.05	-0.68	0.00829499	0.0252494	Yes	down	Uncharacterized protein	Rho guanyl nucleotide exchange factor	COG5422(guanine nucleotide exchange factor)
AOL_s00112g34	490.25	389.52	352.55	236.52	243.95	256.13	1968.92	410.773	245.533	-0.67	0.00498799	0.016677	Yes	down	Uncharacterized protein	Uncharacterized protein	0
AOL_s00140g40	102.03	87.66	98.09	58.47	63.14	50.78	460.17	95.9267	57.4633	-0.67	0.00553383	0.0181623	Yes	down	DUF5672 domain-containing protein	NodB homology domain-containing protein	ENOG4111974(-); ENOG410YEG9(-); ENOG410YE6S(-)
AOL_s00083g485	78.96	84.44	67.13	39.56	43.74	54.76	368.59	76.8433	46.02	-0.67	0.00300839	0.010956	Yes	down	Protein kinase domain-containing protein	The catalytic domain of CAMK family Serine/Threonine Kinase	ENOG410XRMJ(PH domain protein)
AOL_s00076g219	40.31	29.74	23.71	19.11	16.94	20.17	149.98	31.2533	18.74	-0.67	0.0165473	0.0446373	Yes	down	J domain-containing protein	J domain-containing protein	COG0484(Endo-14-beta-xylanase)
AOL_s00004g272	29.33	28.56	25.27	17.11	17.67	15	132.94	27.72	16.5933	-0.67	0.0082501	0.0251333	Yes	down	Uncharacterized protein	Uncharacterized protein	0
AOL_s00054g475	12.85	15.84	12.28	7.3	8.29	8.88	65.44	13.6567	8.15667	-0.67	0.00186962	0.0072885	Yes	down	Protein kinase domain-containing protein	Protein kinase domain-containing protein	ENOG410XQGS(mitogen-activated protein kinase kinase kinase)
AOL_s00054g571	9.39	8.53	10.23	4.8	6.18	5.9	45.03	9.38333	5.62667	-0.67	0.0018455	0.00723069	Yes	down	Uncharacterized protein	Protein transport membrane glycoprotein Sec20, putative	ENOG4111SFY(protein transport membrane glycoprotein Sec20)
AOL_s00079g20	70.67	73.24	105.17	52.63	54.03	43.66	399.4	83.0267	50.1067	-0.66	0.0158701	0.0431623	Yes	down	Probable cytosolic iron-sulfur protein assembly protein 1	Probable cytosolic iron-sulfur protein assembly protein 1	ENOG410XRMA(Essential component of the cytosolic iron-sulfur (Fe S) protein assembly machinery. Required for the maturation of extramitochondrial Fe S proteins (By similarity))
AOL_s00043g230	69.2	90.09	80.11	46.72	52.23	45.04	383.39	79.8	47.9967	-0.66	0.000320473	0.00163277	Yes	down	Uncharacterized protein	Pyruvate/2-oxoglutarate dehydrogenase	COG1249(dihydrolipoyl dehydrogenase)
AOL_s00054g724	71.08	88.53	60.36	35.54	42.92	54.16	352.59	73.3233	44.2067	-0.66	0.00871019	0.0263696	Yes	down	Uncharacterized protein	Uncharacterized protein	0
AOL_s00097g494	63.92	50.09	51.28	30.57	32.98	36.08	264.92	55.0967	33.21	-0.66	0.00402917	0.0141045	Yes	down	Uncharacterized protein	Uncharacterized protein	0
AOL_s00043g522	38.62	40.92	49.72	21.24	30.73	25.8	207.03	43.0867	25.9233	-0.66	0.00480559	0.0162066	Yes	down	Phospholipid-transporting ATPase, EC 7.6.2.1	Phospholipid-transporting ATPase	ENOG410XPYK(Phospholipid-transporting atpase); COG0474(Phospholipid-transporting atpase)
AOL_s00083g290	25.21	29.33	25.21	15.27	15.61	17.25	127.88	26.5833	16.0433	-0.66	0.00159784	0.00640068	Yes	down	Uncharacterized protein	Uncharacterized protein	0
AOL_s00170g73	19.86	22.02	18.91	11.91	12.22	12.39	97.31	20.2633	12.1733	-0.66	0.00285886	0.0104583	Yes	down	MFS domain-containing protein	tRNA synthetases class II (D, K and N) family protein	ENOG410XNQK(motif protein)
AOL_s00004g189	16.98	17.27	18.65	9.85	11.09	10.88	84.72	17.6333	10.6067	-0.66	0.00384034	0.0135336	Yes	down	Zn(2)-C6 fungal-type domain-containing protein	Zn(2)-C6 fungal-type domain-containing protein	ENOG410XTBB(Transcriptional regulatory protein pro1)
AOL_s00079g359	15.84	13.12	17.73	8.02	11.46	8.73	74.9	15.5633	9.40333	-0.66	0.0103194	0.030515	Yes	down	Uncharacterized protein	Calcium channel subunit Mid1	ENOG410Y6MN(Calcium channel); COG0598(Calcium channel)
AOL_s00004g472	9.48	10.95	11.26	5.16	7.33	6.65	50.83	10.5633	6.38	-0.66	0.00901468	0.0271626	Yes	down	DNMT1-RFD domain-containing protein	DNMT1-RFD domain-containing protein	ENOG4112C6Y(Conserved hypothetical, protein); ENOG41113NQ(-)
AOL_s00173g72	8.96	9.61	8.76	5.12	5.45	5.9	43.8	9.11	5.49	-0.66	0.0181094	0.0480298	Yes	down	Serine/threonine-protein phosphatase 2A activator, EC 5.2.1.8 (Phosphotyrosyl phosphatase activator)	Serine/threonine-protein phosphatase 2A activator	COG5057(PPIases accelerate the folding of proteins. It catalyzes the cis-trans isomerization of proline imidic peptide bonds in oligopeptides. Acts as a regulatory subunit for PP2A-like phosphatases modulating their activity or substrate specificity, probably by inducing a conformational change in the catalytic subunit, a direct target of the PPIase. Can reactivate inactive phosphatase PP2A-phosp…
AOL_s00007g334	887.21	921.19	935.07	557.08	563.67	546.4	4410.62	914.49	555.717	-0.65	0.0178798	0.0475006	Yes	down	Uncharacterized protein	Uncharacterized protein	0
AOL_s00078g95	278.21	369.15	306.82	161.05	201.77	216.36	1533.36	318.06	193.06	-0.65	0.00454261	0.0154539	Yes	down	Protein kinase domain-containing protein	Calcium/calmodulin-dependent protein kinase cmkA	ENOG410XRMJ(DNA-dependent RNA polymerase catalyzes the transcription of DNA into RNA using the four ribonucleoside triphosphates as substrates (By similarity))
AOL_s00215g392	140.75	140.75	119.46	77.25	70.89	95.28	644.38	133.653	81.14	-0.65	0.00597457	0.0193389	Yes	down	Uncharacterized protein	Rna polymerase i and iii transcription factor complex component	COG2101(General factor that plays a role in the activation of archaeal genes transcribed by RNA polymerase. Binds specifically to the TATA box promoter element which lies close to the position of transcription initiation (By similarity))
AOL_s00078g104	120.25	100.42	91.61	60.87	62.61	66.21	501.97	104.093	63.23	-0.65	0.00439317	0.0150544	Yes	down	DUF3844 domain-containing protein	Uncharacterized protein	ENOG41123XP(Conserved hypothetical, protein); ENOG4111YHN(-)
AOL_s00193g91	60.63	49.39	58.45	32.36	36.58	32.98	270.39	56.1567	33.9733	-0.65	0.00477313	0.0161154	Yes	down	ENTH domain-containing protein	Cytoskeletal adaptor	ENOG410XSM0(molybdopterin synthase small subunit CnxG)
AOL_s00054g25	44.31	49.66	45.21	25.85	31.36	27.23	223.62	46.3933	28.1467	-0.65	0.00197628	0.00764919	Yes	down	Uncharacterized protein	Serine/threonine-protein kinase gad8	ENOG410XNPH(C6 finger domain protein)
AOL_s00080g162	27.74	27.68	30.59	15.61	18.23	18.25	138.1	28.67	17.3633	-0.65	0.0022007	0.00834789	Yes	down	Uncharacterized protein	BUB3-interacting and GLEBS motif-containing protein	ENOG410ZJGQ(Zinc finger protein)
AOL_s00043g788	18.46	18.62	13.07	10.45	9.67	10.31	80.58	16.7167	10.1433	-0.65	0.0181113	0.0480298	Yes	down	Uncharacterized protein	GTP-binding protein rbg1	COG1163(GTP-Binding protein)
AOL_s00215g291	8.31	10.17	9.38	4.71	6.62	5.52	44.71	9.28667	5.61667	-0.65	0.0157397	0.0428727	Yes	down	Peptidylprolyl isomerase, EC 5.2.1.8	Peptidylprolyl isomerase	COG0652(Conserved hypothetical, protein)
AOL_s00081g41	1248.79	1189.78	1754.82	861.24	989.22	704.82	6748.67	1397.8	851.76	-0.64	0.0124982	0.0354703	Yes	down	Uncharacterized protein	Fungal specific transcription factor domain family protein	ENOG4111CY3(-); ENOG410Z666(-)
AOL_s00054g726	217.71	267.51	244.98	128.45	122.49	193.42	1174.56	243.4	148.12	-0.64	0.00811349	0.0248323	Yes	down	MFS domain-containing protein	Multidrug resistant protein	COG0477(Conserved hypothetical, protein)
AOL_s00054g918	238.52	271.24	179.26	137.33	142.02	139.64	1108.01	229.673	139.663	-0.64	0.0148437	0.0407553	Yes	down	Uncharacterized protein	Uncharacterized protein	0
AOL_s00007g511	82.47	75.63	104.43	50.79	50.96	58.16	422.44	87.51	53.3033	-0.64	0.00539375	0.0178006	Yes	down	Uncharacterized protein	Uncharacterized protein	0
AOL_s00210g278	82.12	70.19	67.97	38.04	39.53	57.02	354.87	73.4267	44.8633	-0.64	0.0065638	0.0208682	Yes	down	Uncharacterized protein	Thiamine transporter thi7	COG1953(-)
AOL_s00215g153	63.36	55.12	69.68	43.2	40.2	31.05	302.61	62.72	38.15	-0.64	0.0157098	0.0428043	Yes	down	Cir_N domain-containing protein	RNA-splicing factor	ENOG410XSTA(CWC25 spliceosome-associated protein homolog (S. cerevisiae))
AOL_s00004g413	65.77	65.24	53.36	35.67	39.54	36.88	296.46	61.4567	37.3633	-0.64	0.00540041	0.0178094	Yes	down	Alkaline phosphatase, EC 3.1.3.1	Alkaline phosphatase	COG1785(alkaline phosphatase)
AOL_s00109g117	64.07	53.25	41.96	33.37	33.1	30.88	256.63	53.0933	32.45	-0.64	0.0167262	0.0449705	Yes	down	RING-type domain-containing protein	Glutamine--tRNA ligase	ENOG41121N2(Conserved hypothetical, protein)
AOL_s00043g181	57.56	48.66	46.18	27.43	36.19	29.48	245.5	50.8	31.0333	-0.64	0.00732193	0.0228319	Yes	down	alpha-1,2-Mannosidase, EC 3.2.1.-	alpha-1,2-Mannosidase	ENOG410XP04(Mannosidase alpha class)
AOL_s00076g660	42.51	41.65	39.5	27.52	25.15	22.68	199.01	41.22	25.1167	-0.64	0.0121503	0.0347119	Yes	down	Uncharacterized protein	Uncharacterized protein	0
AOL_s00109g19	26.89	28.94	38.39	18.45	19.16	19.9	151.73	31.4067	19.17	-0.64	0.0123453	0.0351033	Yes	down	Uncharacterized protein	Guanine nucleotide-binding protein alpha-3 subunit	ENOG410XNVQ(Phosphorylase is an important allosteric enzyme in carbohydrate metabolism. Enzymes from different sources differ in their regulatory mechanisms and in their natural substrates. However, all known phosphorylases share catalytic and structural properties (By similarity))
AOL_s00083g468	32.48	24.79	35.03	16.63	19.97	19.59	148.49	30.7667	18.73	-0.64	0.0110267	0.0321102	Yes	down	Uncharacterized protein	Phosphopantothenate-cysteine ligase	COG0452(Phosphopantothenoylcysteine decarboxylase)
AOL_s00080g356	13.09	12.07	15.76	8.15	9.27	7.55	65.89	13.64	8.32333	-0.64	0.00690649	0.0218181	Yes	down	JmjC domain-containing histone demethylation protein 1, EC 1.14.11.27 ([Histone-H3]-lysine-36 demethylase 1)	JmjC domain-containing histone demethylation protein 1	ENOG410XQXU(demethylase)
AOL_s00081g40	525.14	654.2	636.78	362.28	390.6	359.48	2928.48	605.373	370.787	-0.63	0.0010175	0.00435089	Yes	down	Uncharacterized protein	Aurofusarin biosynthesis cluster protein S	ENOG4111WTG(fasciclin domain family protein)
AOL_s00079g38	25.9	23.06	19.83	13.89	14.1	14.27	111.05	22.93	14.0867	-0.63	0.0168345	0.0451667	Yes	down	ER membrane protein complex subunit 4	ER membrane protein complex subunit 4	ENOG41118KQ(ER membrane protein complex subunit 4)
AOL_s00006g319	16.95	15.43	17.25	9.61	9.35	11.53	80.12	16.5433	10.1633	-0.63	0.0149042	0.0408962	Yes	down	RNA exonuclease 4	RNA exonuclease 4	COG0847(DNA polymerase iii)
AOL_s00210g269	10.04	11.69	9.21	5.26	7.12	6.61	49.93	10.3133	6.33	-0.63	0.00942706	0.0281771	Yes	down	Uncharacterized protein	Cytomegalovirus gH-receptor family protein	ENOG410XT6F(transmembrane anterior posterior transformation 1)
AOL_s00097g534	5422.72	5148.63	4784.55	3577.55	2736.56	3178.91	24848.9	5118.63	3164.34	-0.62	0.0136877	0.0381557	Yes	down	Uncharacterized protein	Uncharacterized protein	0
AOL_s00080g65	246.58	225.36	172.31	130.28	137.13	130.79	1042.45	214.75	132.733	-0.62	0.00878522	0.0265607	Yes	down	DUF155 domain-containing protein	Sporulation protein RMD8	COG1723(TEA domain family member)
AOL_s00076g205	186.35	182.75	262.56	118.55	120.05	150.21	1020.47	210.553	129.603	-0.62	0.00604949	0.019539	Yes	down	Uncharacterized protein	Ornithine decarboxylase	COG0019(Specifically catalyzes the decarboxylation of meso- diaminopimelate (meso-DAP) to L-lysine (By similarity))
AOL_s00079g228	95.73	99.38	101.84	54.52	76.01	53.11	480.59	98.9833	61.2133	-0.62	0.00768588	0.0237595	Yes	down	Uncharacterized protein	NIPSNAP-domain-containing protein	ENOG410XSWP(Nipsnap homolog)
AOL_s00080g66	84.35	73.58	53.04	42.01	45.65	42.36	340.99	70.3233	43.34	-0.62	0.0167079	0.0449349	Yes	down	RGS domain-containing protein	RGS domain-containing protein	ENOG410XQMG(RGS domain protein (Rax1))
AOL_s00097g201	43.62	39.72	50.09	30.54	27.74	23.98	215.69	44.4767	27.42	-0.62	0.0136754	0.0381334	Yes	down	Threonine synthase, EC 4.2.3.1	Threonine synthase	COG0498(threonine synthase)
AOL_s00006g34	28.13	25.88	35.48	19.01	19.96	16.25	144.71	29.83	18.4067	-0.62	0.00484277	0.0163067	Yes	down	Uncharacterized protein	Golgi apyrase	COG5371(DNA- binding protein)
AOL_s00215g619	32.1	24.23	32.59	16.89	20.79	17.05	143.65	29.64	18.2433	-0.62	0.0163039	0.0441404	Yes	down	Uncharacterized protein	Pre-mRNA-splicing factor cwc2	COG0724(-)
AOL_s00097g489	15.65	20.85	22.44	9.92	13.56	12.97	95.39	19.6467	12.15	-0.62	0.00825122	0.0251333	Yes	down	Uncharacterized protein	DUF803-domain-containing protein	ENOG410XNR8(Conserved hypothetical, protein)
AOL_s00004g127	19.33	14.41	17.28	10.2	10.38	10.85	82.45	17.0067	10.4767	-0.62	0.0104413	0.0307663	Yes	down	Transcription elongation factor SPT5	Transcription elongation factor SPT5	COG5164(Transcription elongation factor)
AOL_s00081g244	17.13	13.82	15.6	8.49	9.93	10.35	75.32	15.5167	9.59	-0.62	0.0075226	0.0233635	Yes	down	AAA domain-containing protein	AAA domain-containing protein	COG0464(Transmembrane protein 115); COG0465(Transmembrane protein 115)
AOL_s00215g388	7.99	9.09	10.93	5.07	5.68	6.5	45.26	9.33667	5.75	-0.62	0.011971	0.0342901	Yes	down	Stress response protein NST1	Stress response protein NST1	ENOG4111GAG(May act as a negative regulator of salt tolerance (By similarity))
AOL_s00078g125	161.19	157.87	188.62	102.97	111.55	101.14	823.34	169.227	105.22	-0.61	0.00306767	0.0111537	Yes	down	MADS-box domain-containing protein	MADS-box transcription factor, other eukaryote	COG5068(Transcription factor)
AOL_s00078g318	42.23	61.69	71.58	33.95	39.25	36.03	284.73	58.5	36.41	-0.61	0.0165272	0.04461	Yes	down	Uncharacterized protein	Cell cycle inhibitor Nif1	ENOG410ZNSX(Conserved hypothetical, protein)
AOL_s00043g32	35.21	45.4	45.23	25.04	29.94	23.2	204.02	41.9467	26.06	-0.61	0.00757963	0.0234879	Yes	down	IMP-specific 5'-nucleotidase 1, EC 3.1.3.99	IMP-specific 5'-nucleotidase 1	ENOG410XWED(inosine salvage)
AOL_s00215g548	14.42	12.81	13.83	7.21	10.27	8.07	66.61	13.6867	8.51667	-0.61	0.0181893	0.0482081	Yes	down	SMI1_KNR4 domain-containing protein	Glucan synthesis regulatory protein	COG4282(Glucan synthesis regulatory protein)
AOL_s00043g547	6.05	7.96	8.02	3.94	4.58	5.19	35.74	7.34333	4.57	-0.61	0.0114757	0.033169	Yes	down	Proton-translocating NAD(P)(+) transhydrogenase, EC 7.1.1.1	Proton-translocating NAD(P)(+) transhydrogenase	COG1282(The transhydrogenation between NADH and NADP is coupled to respiration and ATP hydrolysis and functions as a proton pump across the membrane (By similarity))
AOL_s00176g78	9130.4	8627.07	12669.2	5981.89	6816.96	6254.7	49480.2	10142.2	6351.18	-0.6	0.0127378	0.035979	Yes	down	Uncharacterized protein	Uncharacterized protein	ENOG410YP79(-); ENOG410Z7P9(-)
AOL_s00054g351	342.61	346.97	342.51	201.47	222.91	221.67	1678.14	344.03	215.35	-0.6	0.00147337	0.00595814	Yes	down	Uncharacterized protein	Cell division CDC50	COG5035(Cell cycle control protein); COG5035(Cell cycle control protein); COG5035(Cell cycle control protein)
AOL_s00210g279	271.69	205.55	258.59	133.28	146.23	180.68	1196.02	245.277	153.397	-0.6	0.0108213	0.0316254	Yes	down	Uncharacterized protein	CNNM transmembrane domain-containing protein	COG1253(-)
AOL_s00006g335	188.46	160.25	142.77	99.9	116.07	91.61	799.06	163.827	102.527	-0.6	0.0142287	0.0393573	Yes	down	PAPS_reduct domain-containing protein	FAD synthetase	COG0175(Reduction of activated sulfate into sulfite (By similarity))
AOL_s00004g494	142.14	167.86	143.06	83.95	90.96	107.87	735.84	151.02	94.26	-0.6	0.00282123	0.0103514	Yes	down	VWFA domain-containing protein	Transcription factor RfeF	ENOG4111AXI(Catalyzes the conversion of inosine 5'-phosphate (IMP) to xanthosine 5'-phosphate (XMP), the first committed and rate- limiting step in the de novo synthesis of guanine nucleotides, and therefore plays an important role in the regulation of cell growth (By similarity))
AOL_s00007g193	105.44	148.06	98.92	62.9	78.78	78.14	572.24	117.473	73.2733	-0.6	0.0122769	0.0349756	Yes	down	Cytochrome b5 heme-binding domain-containing protein	Fumarate reductase	COG5274(Protein of unknown function (DUF3435)); COG1053(Succinate DeHydrogenase)
AOL_s00083g207	75.9	65.71	56.52	37.9	44.82	41.02	321.87	66.0433	41.2467	-0.6	0.00983822	0.0292593	Yes	down	PX domain-containing protein	Vps5 C terminal like-domain-containing protein	COG5391(Ccr4-NOT transcription complex, subunit)
AOL_s00083g501	73.71	69.19	54.76	37.7	42.57	43.03	320.96	65.8867	41.1	-0.6	0.00570506	0.0186173	Yes	down	Cysteine protease, EC 3.4.22.-	Cysteine protease	ENOG410XPQ0(Cysteine peptidase)
AOL_s00215g33	51.75	42.47	54.01	25.2	39.83	27.35	240.61	49.41	30.7933	-0.6	0.0189916	0.04992	Yes	down	mRNA cap guanine-N7 methyltransferase, EC 2.1.1.56 (mRNA (guanine-N(7))-methyltransferase) (mRNA cap methyltransferase)	mRNA cap guanine-N7 methyltransferase	ENOG410Y7HG(mRNA (guanine-N7-)-methyltransferase activity)
AOL_s00083g187	45.87	38.31	36.58	23.81	26.14	25.72	196.43	40.2533	25.2233	-0.6	0.0110311	0.0321124	Yes	down	Cellulase domain-containing protein	Cellulase domain-containing protein	COG2730(tRNA (Adenine-N(1))-methyltransferase)
AOL_s00188g351	37.16	37.49	34.32	25.1	23.55	19.55	177.17	36.3233	22.7333	-0.6	0.0151031	0.0413405	Yes	down	Uncharacterized protein	OPT family small oligopeptide transporter	ENOG410XNZC(Conserved hypothetical, protein)
AOL_s00188g123	36.23	35.29	25.98	18.76	20.42	21.68	158.36	32.5	20.2867	-0.6	0.0128511	0.0362076	Yes	down	Uncharacterized protein	Gpi anchored protein	ENOG41124H6(GPI anchored protein); ENOG4110VFM(-)
AOL_s00215g700	19.7	20.15	27.7	12.53	15.12	14.54	109.74	22.5167	14.0633	-0.6	0.00518718	0.0172462	Yes	down	E3 ubiquitin protein ligase, EC 2.3.2.27	E3 ubiquitin protein ligase	ENOG410ZW9A(Ubiquitin-protein ligase); ENOG410Y5C6(e3 ubiquitin protein ligase)
AOL_s00054g139	20.33	24.67	17.29	11.93	11.25	15.8	101.27	20.7633	12.9933	-0.6	0.00747695	0.0232503	Yes	down	MFS domain-containing protein	High-affinity nicotinic acid transporter-like protein	COG0477(Endoribonuclease that initiates mRNA decay (By similarity))
AOL_s00043g76	10.75	12.14	10.52	6.23	6.76	7.91	54.31	11.1367	6.96667	-0.6	0.00719432	0.022552	Yes	down	AP-2 complex subunit alpha	AP-2 complex subunit alpha	ENOG410XNQE(Adaptor-related protein complex 2, alpha)
AOL_s00054g284	6.59	11.41	9.66	6.18	5.75	5.39	44.98	9.22	5.77333	-0.6	0.0167903	0.0451244	Yes	down	Uncharacterized protein	Uncharacterized protein	0
AOL_s00006g286	6.21	6.72	9.38	3.59	4.93	5.44	36.27	7.43667	4.65333	-0.6	0.0166151	0.0447662	Yes	down	Zn(2)-C6 fungal-type domain-containing protein	Zn(2)-C6 fungal-type domain-containing protein	ENOG410XT7X(Fungal_trans); ENOG4110AGB(Fungal_trans); ENOG410ZNGN(Transcription factor); ENOG4110HUJ(Transcription factor); ENOG4110F3C(Transcription factor); ENOG410YA0B(Fungal_trans); ENOG410Y9IW(Fungal_trans)
AOL_s00083g480	293.33	335.31	325.68	208.21	175.56	214.65	1552.74	318.107	199.473	-0.59	0.00580864	0.0189114	Yes	down	Uncharacterized protein	Uncharacterized protein	ENOG410XYA2(-)
AOL_s00054g886	83.66	79.62	99.35	52.94	61.6	51.13	428.3	87.5433	55.2233	-0.59	0.0102139	0.0302658	Yes	down	MGS-like domain-containing protein	Bifunctional purine biosynthesis protein ADE17	COG0138(bifunctional purine biosynthesis protein PURH)
AOL_s00210g308	66.44	63.37	72.28	37.22	50.74	38.98	329.03	67.3633	42.3133	-0.59	0.0102802	0.030422	Yes	down	Uncharacterized protein	Uncharacterized protein	ENOG410ZZX4(-); ENOG410XST0(Solute carrier family 35 member C1)
AOL_s00079g4	36.59	51.72	53.28	27.15	33.62	28.37	230.73	47.1967	29.7133	-0.59	0.0109225	0.0318689	Yes	down	Uncharacterized protein	Glucose oxidase	COG2303(ribosomal large subunit biogenesis); ENOG410XR9K(Fungal cellulose binding domain-containing protein)
AOL_s00079g260	30.33	38.6	33.4	21.77	23.02	19.57	166.69	34.11	21.4533	-0.59	0.00959806	0.0286308	Yes	down	RING-type domain-containing protein	RING-type domain-containing protein	ENOG410Z5DF(40s ribosomal protein S27); ENOG4111J61(RING-9 protein)
AOL_s00079g126	31.46	34.67	35.38	18.54	20.53	24.89	165.47	33.8367	21.32	-0.59	0.00725431	0.0226842	Yes	down	Uncharacterized protein	Uncharacterized protein	ENOG41124X5(LYR motif containing 4); ENOG4112B5I(-); ENOG4111AMH(-)
AOL_s00043g751	29.78	30.96	34.75	17.61	21.02	21.51	155.63	31.83	20.0467	-0.59	0.0188533	0.0496277	Yes	down	DNA replication complex GINS protein SLD5	DNA replication complex GINS protein SLD5	COG5086(GINS complex subunit 4 (Sld5 homolog))
AOL_s00097g491	10.83	15.89	15.08	6.94	10.25	9.06	68.05	13.9333	8.75	-0.59	0.01766	0.0470144	Yes	down	Uncharacterized protein	Uncharacterized protein	ENOG410YY6K(conserved glutamic acid-rich protein)
AOL_s00083g5	3120.75	3947.02	4117.95	2231.41	2164.3	2704.67	18286.1	3728.57	2366.79	-0.58	0.000558804	0.00261879	Yes	down	Uncharacterized protein	Chitin synthesis regulation, Congo red resistance, RCR protein	0
AOL_s00210g29	177.22	153.36	221.98	117.93	110.36	121.23	902.08	184.187	116.507	-0.58	0.0142052	0.0393162	Yes	down	Uncharacterized protein	Uncharacterized protein	ENOG4111G2N(protein kinase domain-containing protein)
AOL_s00054g10	87.69	79.77	71.04	46.89	49.56	54.92	389.87	79.5	50.4567	-0.58	0.00600555	0.0194181	Yes	down	Glutamine amidotransferase type-2 domain-containing protein	Asparagine synthetase	COG0367(asparagine synthetase)
AOL_s00043g469	79.73	67.76	76.2	42.26	42.64	56.82	365.41	74.5633	47.24	-0.58	0.0135067	0.0377452	Yes	down	Pyrroline-5-carboxylate reductase, EC 1.5.1.2	Pyrroline-5-carboxylate reductase	COG0345(pyrroline-5-carboxylate reductase activity)
AOL_s00075g21	55.06	65.91	70.44	37.76	43.25	40.07	312.49	63.8033	40.36	-0.58	0.00283602	0.0103918	Yes	down	Uncharacterized protein	Cell wall proline rich	ENOG41127PE(Cell wall proline rich protein)
AOL_s00006g215	32.35	37.76	28.05	17.97	19.63	24.46	160.22	32.72	20.6867	-0.58	0.0161304	0.0437239	Yes	down	RRM domain-containing protein	Nuclear mRNA splicing factor-associated protein	ENOG410YD7P(Tat specific factor 1)
AOL_s00109g178	21.46	24.54	20.98	12.36	16.1	13.87	109.31	22.3267	14.11	-0.58	0.0129669	0.0364648	Yes	down	PCI domain-containing protein	26S proteasome non-ATPase regulatory subunit 11	COG5159(XPG I-region)
AOL_s00078g473	21.91	22.02	22.98	11.77	15.04	15.56	109.28	22.3033	14.1233	-0.58	0.00615817	0.0198255	Yes	down	F-box domain-containing protein	F-box domain-containing protein	0
AOL_s00079g92	6.03	5.67	5.33	3.2	3.37	4.24	27.84	5.67667	3.60333	-0.58	0.0125305	0.0355396	Yes	down	Fungal_trans domain-containing protein	Zn(2)-C6 fungal-type domain-containing protein	ENOG4111YCA(Conserved hypothetical, protein)
AOL_s00173g192	99.18	78.42	85.63	47.42	57.02	62.93	430.6	87.7433	55.79	-0.57	0.0113402	0.0328517	Yes	down	Non-specific serine/threonine protein kinase, EC 2.7.11.1	Putative serine threonine protein kinase snf1p	ENOG410XNQ0(the catalytic subunit of succinate dehydrogenase (SDH). SDH is involved in complex II of the mitochondrial electron transport chain and is responsible for transferring electrons from succinate to ubiquinone (coenzyme Q). In is unclear whether it participates in the chemistry of FAD attachment (enzymatic function) or acts as a chaperone that maintains)
AOL_s00173g109	71.39	90.38	99.75	54.4	63.18	48.78	427.88	87.1733	55.4533	-0.57	0.000778892	0.00349095	Yes	down	Uncharacterized protein	Ethanolamine kinase	COG0510(Dehydrogenase)
AOL_s00006g395	62.27	55.57	53.13	34.28	35.89	38.89	280.03	56.99	36.3533	-0.57	0.0038925	0.0136904	Yes	down	Uncharacterized protein	Uncharacterized protein	0
AOL_s00076g614	41.75	41.01	49.72	26.71	31.94	25.61	216.74	44.16	28.0867	-0.57	0.012293	0.0350105	Yes	down	Aminomethyltransferase, EC 2.1.2.10 (Glycine cleavage system T protein)	Aminomethyltransferase	COG0404(The glycine cleavage system catalyzes the degradation of glycine (By similarity))
AOL_s00007g486	31.98	32.65	34.51	18.77	25.16	19.34	162.41	33.0467	21.09	-0.57	0.00850307	0.0258037	Yes	down	Ubiquitinyl hydrolase 1, EC 3.4.19.12	Ubiquitinyl hydrolase 1	COG5077(ubiquitin carboxyl-terminal hydrolase)
AOL_s00112g57	22.3	30.65	21.01	15.66	15.2	16.26	121.08	24.6533	15.7067	-0.57	0.0184588	0.0487932	Yes	down	RNA 3'-terminal-phosphate cyclase (ATP), EC 6.5.1.4	RNA 3'-terminal-phosphate cyclase (ATP)	COG0430(Catalyzes the conversion of 3'-phosphate to a 2',3'- cyclic phosphodiester at the end of RNA. The mechanism of action of the enzyme occurs in 3 steps (A) adenylation of the enzyme by ATP)
AOL_s00117g5	24.23	24.82	20.47	13.55	17.18	13.69	113.94	23.1733	14.8067	-0.57	0.0182051	0.0482356	Yes	down	Uncharacterized protein	U4/U6 small nuclear ribonucleoprotein Prp3	ENOG410XQV0(U4 u6 small nuclear ribonucleoprotein)
AOL_s00215g776	13.81	15.1	14.64	9.52	10.12	8.14	71.33	14.5167	9.26	-0.57	0.0159058	0.0432173	Yes	down	Serine/threonine-protein phosphatase, EC 3.1.3.16	MFS domain-containing protein	COG0639(Pyridoxamine 5-phosphate oxidase-related, FMN-binding)
AOL_s00080g211	13.1	15.18	11.32	7.13	8.03	10.12	64.88	13.2	8.42667	-0.57	0.0160562	0.0435756	Yes	down	Uncharacterized protein	Uncharacterized protein	0
AOL_s00043g468	10.18	9.26	12.31	6.76	8.47	5.05	52.03	10.5833	6.76	-0.57	0.0179083	0.0475479	Yes	down	Uncharacterized protein	Mitotic checkpoint regulator, MAD2B-interacting-domain-containing protein	ENOG410YHNJ(-); ENOG410YCXC(-)
AOL_s00079g380	453.91	390.06	429.64	278.05	242.76	295.03	2089.45	424.537	271.947	-0.56	0.0127949	0.0361062	Yes	down	Uncharacterized protein	Uncharacterized protein	ENOG410ZTJG(-)
AOL_s00078g290	11.29	10.95	11.66	6.79	7.02	7.92	55.63	11.3	7.24333	-0.56	0.0117427	0.0337443	Yes	down	Uncharacterized protein	Dynamin-2	COG0699(Curculin domain protein (Mannose-binding) lectin)
AOL_s00004g603	3.02	3.85	4.28	2.43	2.66	2.07	18.31	3.71667	2.38667	-0.56	0.0103742	0.0305886	Yes	down	Uncharacterized protein	Carbohydrate esterase family 16 protein	ENOG4111JEM(carbohydrate esterase family 16 protein)
AOL_s00004g104	59.21	62.43	61.55	32.89	38.12	46.83	301.03	61.0633	39.28	-0.55	0.0107036	0.0313737	Yes	down	J domain-containing protein	J domain-containing protein	COG2214(DNAj domain protein)
AOL_s00215g747	41.46	40.27	38.75	20.97	28.74	28.03	198.22	40.16	25.9133	-0.55	0.0117385	0.033743	Yes	down	Uncharacterized protein	Putative monocarboxylate transporter mch1	ENOG4111JW2(IBR finger domain protein); ENOG410YB9K(IBR finger domain protein)
AOL_s00176g86	42.13	38.52	35.03	22.51	23.4	28.81	190.4	38.56	24.9067	-0.55	0.0148809	0.0408447	Yes	down	Uncharacterized protein	PQ loop repeat protein	ENOG4111GNY(Ankyrin Repeat); COG2234(peptidase m28)
AOL_s00078g465	36.65	29.07	38.44	20.76	24.1	22.34	171.36	34.72	22.4	-0.55	0.0129042	0.0363113	Yes	down	Uncharacterized protein	Uncharacterized protein	ENOG4111RCU(conserved hypothetical protein)
AOL_s00112g123	124.93	146.6	129.77	79.33	86.78	93.91	661.32	133.767	86.6733	-0.54	0.00415972	0.0144091	Yes	down	Phospholipid-transporting ATPase, EC 7.6.2.1	Phospholipid-transporting ATPase	COG0474(Magnesium transporter)
AOL_s00215g471	65.42	64.79	62.16	39.21	46.16	39.37	317.11	64.1233	41.58	-0.54	0.0164855	0.0445242	Yes	down	Uncharacterized protein	Uncharacterized protein	0
AOL_s00004g125	64.96	68.91	57.3	39.54	44.77	40.54	316.02	63.7233	41.6167	-0.53	0.00778508	0.0239915	Yes	down	Uncharacterized protein	Uncharacterized protein	ENOG4111M72(-)
AOL_s00079g203	54.56	64.05	70.21	39.47	44.51	39.3	312.1	62.94	41.0933	-0.53	0.0125867	0.035665	Yes	down	F-box domain-containing protein	F-box domain-containing protein	ENOG4111QAB(F-box domain protein)
AOL_s00054g411	29.83	31.04	26.43	17.16	20.53	19.38	144.37	29.1	19.0233	-0.53	0.00937442	0.0280479	Yes	down	Uncharacterized protein	UV radiation resistance protein and autophagy-related subunit 14-domain-containing protein	ENOG410YZ0H(UV radiation resistance)
AOL_s00007g557	97.89	123.37	116.52	76.63	81.42	65.79	561.62	112.593	74.6133	-0.51	0.0147371	0.0405497	Yes	down	FAD-binding FR-type domain-containing protein	NADPH oxidase	ENOG410XNZY(Sel1 domain protein repeat-containing protein)
AOL_s00083g215	29.39	20.2	21.69	14.64	14.26	18.25	118.43	23.76	15.7167	-0.51	0.000109818	0.000638546	Yes	down	Uncharacterized protein	Mitochondrial metal transporter 2	COG0053(-)
AOL_s00110g173	14.18	12.47	14.02	7.57	10.48	8.87	67.59	13.5567	8.97333	-0.51	0.00563137	0.0184282	Yes	down	C3H1-type domain-containing protein	Spindle poison sensitivity protein Scp3	COG5084(INteracting protein); ENOG410YE2W(-)
AOL_s00086g1	82.15	88.46	84.92	49.03	54.89	66.68	426.13	85.1767	56.8667	-0.5	0.0155385	0.0423894	Yes	down	Zn(2)-C6 fungal-type domain-containing protein	Fungal-specific transcription factor domain-containing protein	ENOG410XTI3(fungal specific transcription factor)
AOL_s00076g680	31.9	33.08	30.95	19.18	25.63	19.23	159.97	31.9767	21.3467	-0.5	0.0178911	0.0475165	Yes	down	Non-specific serine/threonine protein kinase, EC 2.7.11.1	Non-specific serine/threonine protein kinase	ENOG410XNQ0(cell differentiation protein Rcd1)
AOL_s00075g159	17.01	19.39	28.56	14.41	14.33	14.58	108.28	21.6533	14.44	-0.5	2.01075e-06	1.94692e-05	Yes	down	Uncharacterized protein	RNA helicase	ENOG410XRGX(atp-dependent rna helicase)
AOL_s00097g162	20.33	22.71	21.01	14.37	13.92	14.45	106.79	21.35	14.2467	-0.5	0.0180241	0.047827	Yes	down	RING-type domain-containing protein	E3 ubiquitin-protein ligase RNF216	ENOG410XS1H(small nuclear ribonucleoprotein)
AOL_s00083g274	16.52	16.53	19.59	9.47	15.54	10.14	87.79	17.5467	11.7167	-0.5	0.00140513	0.00573147	Yes	down	Gln-synt_C domain-containing protein	Glutamine synthetase	COG0174(glutamine synthetase)
AOL_s00215g264	220.4	195.06	173.98	129.85	135.26	131.54	986.09	196.48	132.217	-0.49	0.0170098	0.0455139	Yes	down	Uncharacterized protein	Uncharacterized protein	COG0450(regulatory protein)
AOL_s00075g101	122.21	117.67	106.25	71.61	78.52	81.61	577.87	115.377	77.2467	-0.49	0.0166334	0.0448018	Yes	down	Uncharacterized protein	ESCRT-III subunit protein snf7	ENOG410YE9I(Charged multivesicular body protein)
AOL_s00117g19	46.78	48.77	50.63	28.76	35.05	34.01	244	48.7267	32.6067	-0.49	0.0107831	0.031524	Yes	down	MHD domain-containing protein	MHD domain-containing protein	ENOG410ZUVK(Conserved hypothetical, protein)
[truncated: 30 more rows]
