# Supplementary material for: The Multifaceted Gene 275 Embedded in the PKS-PTS Gene Cluster Was Involved in the Regulation of Arthrobotrisin Biosynthesis, TCA Cycle, and Septa Formation in Nematode-Trapping Fungus Arthrobotrys oligospora
Source: J Fungi (Basel). 2022 Nov 29;8(12):1261. doi: 10.3390/jof8121261 (PMC9780802; doi:10.3390/jof8121261)
Supplement: Supplementary file 1 [file jof-08-01261-s001.zip › Table S5 The upregulated genes in OE-275 vs the WT.xlsx]

## Sheet: Sheet1
Gene_name	OE275_1	OE275_2	OE275_3	WT_1	WT_2	WT_3	Sum (All)	WT (mean)	OE275(Mean)	FC	log2FC	Pvalue	Padjust	Significant	Regulate	Swissprot	PANNZER2	COG_description
AOL_s00109g61	9.12	7.02	13.05	0	0	0	29.19	0	9.73	#DIV/0!	9.86681	1.34835e-15	1.82068e-13	Yes	Up	Uncharacterized protein	Cut9-interacting protein scn1	COG0084(tatd family)
AOL_s00079g357	0.08	1.79	4.84	0	0	0	6.71	0	2.23667	#DIV/0!	7.40669	0.00125702	0.00630064	Yes	Up	Uncharacterized protein	CFEM domain-containing protein (Fragment)	ENOG410Y776(Microtubule associated monoxygenase, calponin and LIM domain containing)
AOL_s00076g668	2.74	0.35	0.31	0	0	0	3.4	0	1.13333	#DIV/0!	6.4985	6.12133e-05	0.000517021	Yes	Up	tRNA (guanine-N(7)-)-methyltransferase, EC 2.1.1.33 (Transfer RNA methyltransferase 8) (tRNA (guanine(46)-N(7))-methyltransferase) (tRNA(m7G46)-methyltransferase)	tRNA (guanine-N(7)-)-methyltransferase	COG0220(Catalyzes the formation of N(7)-methylguanine at position 46 (m7G46) in tRNA (By similarity)); COG5073(Catalyzes the formation of N(7)-methylguanine at position 46 (m7G46) in tRNA (By similarity))
AOL_s00081g59	1.27	0.86	0.29	0	0	0	2.42	0	0.806667	#DIV/0!	5.0931	0.00497274	0.0190857	Yes	Up	F-box domain-containing protein	F-box domain-containing protein
AOL_s00083g381	0.51	0.61	0.3	0	0	0	1.42	0	0.473333	#DIV/0!	4.78775	0.0101847	0.0343812	Yes	Up	Uncharacterized protein	NAD(P)-binding domain protein (Fragment)	COG1028(-); ENOG410XPY6(Short chain dehydrogenase); ENOG410XS4Q(Short-chain dehydrogenase reductase Sdr)
AOL_s00007g236	0.64	0.16	0.07	0	0	0	0.87	0	0.29	#DIV/0!	5.52201	0.00187832	0.00881496	Yes	Up	CCHC-type domain-containing protein	CCHC-type domain-containing protein
AOL_s00006g582	0.2	10.22	25.53	0.19	0.21	0	36.35	0.133333	11.9833	88.875	6.74654	6.57664e-07	1.07939e-05	Yes	Up	Uncharacterized protein	Uncharacterized protein
AOL_s00097g82	0.03	0.07	0.67	0.01	0	0	0.78	0.00333333	0.256667	76	5.76919	0.000261419	0.00170964	Yes	Up	Uncharacterized protein	VIT-domain-containing protein	ENOG410XP18(asparaginase); COG2304(asparaginase); ENOG410XS2T(Vault protein inter-alpha-trypsin domain)
AOL_s00006g231	3.98	3.21	10.36	0	0	0.34	17.89	0.113333	5.85	50.6176	6.17756	1.51256e-07	2.98171e-06	Yes	Up	Copper transport protein	Copper transport protein	ENOG4111I8D(Solute carrier family 31 copper transporters member)
AOL_s00076g635	0.06	12.17	8.22	0	0.4	0	20.85	0.133333	6.81667	50.125	6.53474	0.0135257	0.0431684	Yes	Up	Uncharacterized protein	Prefoldin subunit 1	ENOG4111W40(Prefoldin, subunit)
AOL_s00169g270	0	0.16	0.56	0	0.02	0	0.74	0.00666667	0.24	35	5.70333	0.000562713	0.0032522	Yes	Up	Protein kinase domain-containing protein	Protein kinase domain-containing protein	COG0515(depolymerase); COG0666(Ankyrin Repeat); ENOG410XP4K(p21 protein (Cdc42 Rac)-activated kinase); ENOG410YA63(Serine Threonine protein kinase)
AOL_s00076g121	0.08	0.94	1.76	0	0.08	0	2.86	0.0266667	0.926667	33.75	5.40065	7.50985e-05	0.000611213	Yes	Up	Uncharacterized protein	Heat shock 70 kDa protein 12A	COG0443(Heat shock protein); ENOG410XQKR(-)
AOL_s00097g302	0.24	1	1.41	0.08	0	0	2.73	0.0266667	0.883333	32.125	5.27744	0.000452021	0.00271091	Yes	Up	Uncharacterized protein	Uncharacterized protein
AOL_s00173g75	5.32	5.8	10.78	0.17	0.19	0.4	22.66	0.253333	7.3	27.8158	5.27782	7.76637e-26	6.29217e-23	Yes	Up	Uncharacterized protein	Gaba permease	COG0531(amino acid)
AOL_s00188g330	0	0.17	0.34	0	0	0.02	0.53	0.00666667	0.17	24.5	4.84518	0.0054784	0.0206093	Yes	Up	Uncharacterized protein	Uncharacterized protein	ENOG410XSCC(-)
AOL_s00078g240	5.56	3.13	6.55	0	0.45	0.26	15.95	0.236667	5.08	20.4648	4.95966	1.69739e-12	1.21993e-10	Yes	Up	ATP-dependent (S)-NAD(P)H-hydrate dehydratase, EC 4.2.1.93 (ATP-dependent NAD(P)HX dehydratase)	ATP-dependent (S)-NAD(P)H-hydrate dehydratase	COG0063(Together with NAD(P)HX epimerase, which catalyzes the epimerization of the S- and R-forms, the enzyme allows the repair of both epimers of NAD(P)HX, a damaged form of NAD(P)H that is a result of enzymatic or heat-dependent hydration (By similarity))
AOL_s00215g275	1.86	2.22	5.11	0.32	0.11	0	9.62	0.143333	3.06333	20.3721	4.73597	6.19787e-07	1.02288e-05	Yes	Up	Uncharacterized protein	Uncharacterized protein
AOL_s00083g503	3.05	10.39	22.49	0.16	0.22	1.39	37.7	0.59	11.9767	19.2994	5.43218	0.00030012	0.00190912	Yes	Up	Uncharacterized protein	54S ribosomal protein L44, mitochondrial	ENOG41128BB(mitochondrial 54S ribosomal protein YmL44)
AOL_s00075g3	0.19	0.37	1.37	0	0.1	0	2.03	0.0333333	0.643333	18.3	4.53051	0.00654525	0.0237312	Yes	Up	APH domain-containing protein	APH domain-containing protein	ENOG410YFVE(Phosphotransferase enzyme family); ENOG4111ZS1(Phosphotransferase enzyme family); ENOG410Y2FD(PHD finger protein 2)
AOL_s00080g150	18.25	8.06	0.47	0.37	0.61	0.44	28.2	0.473333	8.92667	17.8592	4.84366	1.84135e-06	2.62982e-05	Yes	Up	Uncharacterized protein	MARVEL domain-containing protein
AOL_s00004g380	0	0.23	1.58	0.03	0	0.07	1.91	0.0333333	0.603333	17.1	4.33626	0.00236871	0.0104972	Yes	Up	Uncharacterized protein	Uncharacterized protein	COG0457(chitinase); ENOG4111BGX(-); ENOG410ZVC5(-); COG0666(-)
AOL_s00110g302	0.15	0.35	1.26	0	0.09	0.02	1.87	0.0366667	0.586667	15	4.32819	2.19003e-05	0.000218691	Yes	Up	Uncharacterized protein	CHAT domain-containing protein	ENOG410XZJI(Conserved hypothetical, protein)
AOL_s00078g350	0.46	0.44	0.67	0	0.1	0	1.67	0.0333333	0.523333	14.7	4.3755	0.00678718	0.0243999	Yes	Up	Uncharacterized protein	Uncharacterized protein
AOL_s00007g198	0.99	0.56	1.41	0.19	0	0	3.15	0.0633333	0.986667	14.5789	4.19746	0.0121385	0.0395389	Yes	Up	Uncharacterized protein	Uncharacterized protein
AOL_s00081g93	0.17	0.65	2.29	0.04	0.04	0.13	3.32	0.07	1.03667	13.8095	4.21779	5.2135e-07	8.86694e-06	Yes	Up	NB-ARC domain-containing protein	NB-ARC domain-containing protein	ENOG410ZVC5(-); ENOG41117YD(-); COG0457(repeat-containing protein); COG0775(Catalyzes the irreversible cleavage of the glycosidic bond in both 5'-methylthioadenosine (MTA) and S- adenosylhomocysteine (SAH AdoHcy) to adenine and the corresponding thioribose, 5'-methylthioribose and S-ribosylhomocysteine, respectively (By similarity))
AOL_s00079g234	11.96	20.06	35.22	1.68	1.15	1.96	72.03	1.59667	22.4133	13.0376	3.76929	2.18741e-19	5.41506e-17	Yes	Up	Uncharacterized protein	Arabinanase/levansucrase/invertase	COG3940(Alpha-N-arabinofuranosidase)
AOL_s00169g136	1.17	0.72	1.11	0.1	0	0.12	3.22	0.0733333	1	12.6364	4.22267	0.0015481	0.00752682	Yes	Up	Uncharacterized protein	Uncharacterized protein
AOL_s00188g267	1.15	1.61	9.13	0.27	0.29	0.32	12.77	0.293333	3.96333	12.5114	4.10223	0.000809982	0.00439888	Yes	Up	Uncharacterized protein	Uncharacterized protein
AOL_s00007g178	0.63	0.96	1.03	0.14	0.07	0	2.83	0.07	0.873333	11.4762	4.01619	0.000400083	0.00244718	Yes	Up	Uncharacterized protein	Uncharacterized protein	ENOG4111IZS(Protein of unknown function (DUF3129)); ENOG410YDFE(Protein of unknown function (DUF3129)); ENOG410Y8ZI(Cell surface protein Mas1)
AOL_s00188g346	0.88	3.57	3.52	0.36	0.24	0.04	8.61	0.213333	2.65667	11.4531	4.04258	1.20979e-09	4.32997e-08	Yes	Up	Uncharacterized protein	Uncharacterized protein
AOL_s00007g170	0.18	0.08	0.11	0	0	0.03	0.4	0.01	0.123333	11.3333	4.14118	0.0148369	0.0464114	Yes	Up	Peptidase_S8 domain-containing protein	Uncharacterized protein	ENOG410YECV(-); COG1404(-); ENOG41118ZP(Subtilase family); ENOG410ZK94(Subtilase family); COG2319(Subtilase family); ENOG410Z0IC(Subtilase family)
AOL_s00078g493	0.43	0.83	3.24	0	0.26	0.12	4.88	0.126667	1.5	10.8421	3.88786	3.26107e-06	4.29903e-05	Yes	Up	Uncharacterized protein	Uncharacterized protein	COG0531(amino acid)
AOL_s00097g314	0.36	0.41	0.54	0.12	0	0	1.43	0.04	0.436667	9.91667	3.82032	0.00774233	0.0273158	Yes	Up	Uncharacterized protein	Uncharacterized protein
AOL_s00188g333	0.07	0.21	0.57	0.05	0.02	0.01	0.93	0.0266667	0.283333	9.625	3.68347	1.88717e-05	0.000191772	Yes	Up	Uncharacterized protein	Uncharacterized protein	ENOG410XT20(-)
AOL_s00078g392	1.19	0.75	3.34	0.06	0.25	0.2	5.79	0.17	1.76	9.35294	3.79013	3.82957e-06	4.94625e-05	Yes	Up	AB hydrolase-1 domain-containing protein	Toxin biosynthesis protein	ENOG4111KHU(toxin biosynthesis protein)
AOL_s00173g392	22.91	15.23	30.91	0.78	1.95	3.99	75.77	2.24	23.0167	9.2753	3.82932	5.69572e-17	1.0152e-14	Yes	Up	Uncharacterized protein	Non-specific serine/threonine protein kinase	ENOG410Y741(-)
AOL_s00006g229	0.45	0.43	3.84	0	0.47	0	5.19	0.156667	1.57333	9.04255	3.68581	0.00928157	0.0316925	Yes	Up	Uncharacterized protein	Expression library immunization antigen 1	ENOG4112B5P(-); ENOG410YJ3U(-)
AOL_s00043g163	89.62	72.13	121	7.03	9.48	11.96	311.22	9.49	94.25	8.93151	3.75909	4.00433e-41	1.18955e-37	Yes	Up	Ammonium transporter	Ammonium transporter	COG0004(Transcription factor)
AOL_s00097g11	1.88	3.07	2.67	0.37	0.34	0.11	8.44	0.273333	2.54	8.29268	3.59235	2.57718e-06	3.53895e-05	Yes	Up	Glyco_hydro_cc domain-containing protein	Alkali-sensitive linkage protein 1	ENOG410XSGW(Conserved hypothetical, protein); ENOG4111Q08(Glycosyl hydrolase catalytic core)
AOL_s00176g14	0.74	0.59	1.69	0.2	0.14	0	3.36	0.113333	1.00667	7.88235	3.51859	0.000436103	0.00263317	Yes	Up	Uncharacterized protein	Uncharacterized protein
AOL_s00006g498	0.06	0.11	0.53	0.03	0.03	0.02	0.78	0.0266667	0.233333	7.75	3.38392	0.00171582	0.00819034	Yes	Up	NACHT domain-containing protein	Ankyrin repeat domain-containing protein 50	COG0666(-); COG0775(Catalyzes the irreversible cleavage of the glycosidic bond in both 5'-methylthioadenosine (MTA) and S- adenosylhomocysteine (SAH AdoHcy) to adenine and the corresponding thioribose, 5'-methylthioribose and S-ribosylhomocysteine, respectively (By similarity))
AOL_s00054g711	0.09	0.15	0.11	0	0	0.04	0.39	0.0133333	0.116667	7.75	3.58082	0.015974	0.0493109	Yes	Up	NACHT domain-containing protein	NACHT domain-containing protein	COG0666(Necessary for normal cell division and for the maintenance of normal septation (By similarity))
AOL_s00210g238	2.06	0.12	1.02	0.14	0.15	0.08	3.57	0.123333	1.06667	7.64865	3.63504	1.81319e-05	0.000185525	Yes	Up	Uncharacterized protein	Uncharacterized protein
AOL_s00078g588	20.19	27.64	67.89	4	2.82	6.61	129.15	4.47667	38.5733	7.61653	3.49043	4.44838e-14	4.30913e-12	Yes	Up	Uncharacterized protein	DUF614 domain containing protein	ENOG410YY1A(arabinogalactan endo-1,4-beta-galactosidase); COG5146(PaNtothenate Kinase); ENOG41120PW(PLAC8 family)
AOL_s00110g301	0.15	1.69	3.07	0.15	0.08	0.34	5.48	0.19	1.63667	7.61404	3.4719	0.000525085	0.00306455	Yes	Up	CHAT domain-containing protein	CHAT domain-containing protein	ENOG410XZJI(Conserved hypothetical, protein); ENOG410Y9D2(-)
AOL_s00215g22	3.42	3.94	6.4	0.49	0.57	0.56	15.38	0.54	4.58667	7.49383	3.53828	1.26385e-14	1.3097e-12	Yes	Up	Uncharacterized protein	Uncharacterized protein	COG2124(-); ENOG410XPVJ(GTPase activity)
AOL_s00215g882	1.5	3.07	1.54	0.38	0.25	0.09	6.83	0.24	2.03667	7.48611	3.51792	6.23293e-06	7.40638e-05	Yes	Up	Uncharacterized protein	Uncharacterized protein
AOL_s00043g405	283.88	240.47	328.01	33.85	26	41.86	954.07	33.9033	284.12	7.3803	3.56238	4.24504e-38	9.45795e-35	Yes	Up	Uncharacterized protein	Uncharacterized protein
AOL_s00007g225	0.29	1.04	1.16	0.14	0	0.16	2.79	0.1	0.83	7.3	3.44475	0.00209185	0.00957503	Yes	Up	TauD domain-containing protein	Alpha-ketoglutarate-dependent taurine dioxygenase	COG2175(Transporter)
AOL_s00078g505	1.37	0.89	2.05	0.09	0.14	0.31	4.85	0.18	1.43667	6.98148	3.46055	7.31275e-07	1.19143e-05	Yes	Up	Uncharacterized protein	O-methylsterigmatocystin oxidoreductase	COG2124(Involved in the selective degradation of mitochondria via autophagy during starvation and at post-log phase (By similarity))
AOL_s00097g12	151.88	267.92	267.73	26.16	35.89	26.62	776.2	29.5567	229.177	6.75381	3.37857	2.14742e-36	3.82756e-33	Yes	Up	GH16 domain-containing protein	GH16 domain-containing protein	COG2273(hydrolase family 16)
AOL_s00076g122	0.15	0.31	1.6	0.02	0.14	0.11	2.33	0.09	0.686667	6.62963	3.31287	0.000118978	0.000894039	Yes	Up	Uncharacterized protein	UBC core domain-containing protein	COG5078(Heat shock protein)
AOL_s00110g249	35.06	18.82	14.62	2.38	4.16	2.71	77.75	3.08333	22.8333	6.40541	3.53272	1.97667e-16	3.03726e-14	Yes	Up	Uncharacterized protein	Dehydrogenase xptC	COG2303(oxidoreductase); ENOG410XR9K(Fungal cellulose binding domain-containing protein)
AOL_s00006g532	0.03	0.05	0.14	0	0.03	0	0.25	0.01	0.0733333	6.33333	3.41615	0.0111901	0.0369723	Yes	Up	Uncharacterized protein	Mono(ADP-ribosyl)transferase SpvB	COG3209(YD repeat protein); ENOG410XTH8(Insecticidal toxin complex protein)
AOL_s00169g76	4.55	18.48	28.06	0.99	3.63	2.43	58.14	2.35	17.03	6.24681	3.22927	2.6974e-09	8.90343e-08	Yes	Up	Uncharacterized protein	Uncharacterized protein	ENOG410Y44A(-); ENOG4111KB1(-); ENOG410Z4VZ(-)
AOL_s00176g12	218.68	221.68	292.42	28.5	37.09	38.16	836.53	34.5833	244.26	6.06294	3.32108	1.34086e-49	5.97486e-46	Yes	Up	Apple domain-containing protein	Apple domain-containing protein
AOL_s00075g27	2.02	0.8	3.12	0.27	0.58	0	6.79	0.283333	1.98	5.98824	3.20829	0.014952	0.0467061	Yes	Up	Uncharacterized protein	Uncharacterized protein
AOL_s00054g162	3.96	9.98	61.37	0.98	4.07	5.75	86.11	3.6	25.1033	5.97315	3.11995	0.00525697	0.0199023	Yes	Up	Uncharacterized protein	Uncharacterized protein
AOL_s00097g116	24.11	43.8	47.4	3.82	5.13	7.62	131.88	5.52333	38.4367	5.95896	3.20424	2.98431e-25	1.89973e-22	Yes	Up	Uncharacterized protein	AT hook domain-containing protein	ENOG410YDY8(AT hook domain-containing protein family protein)
AOL_s00007g60	2.44	3.26	4	0.53	0.31	0.56	11.1	0.466667	3.23333	5.92857	3.199	7.5495e-12	4.77171e-10	Yes	Up	Uncharacterized protein	Uncharacterized protein
AOL_s00079g445	6.19	7.63	7.38	0.24	1.83	0.99	24.26	1.02	7.06667	5.9281	3.28802	5.13871e-09	1.57375e-07	Yes	Up	Uncharacterized protein	F-box domain-containing protein
AOL_s00188g212	58.43	72.36	189.41	12.24	14.5	20.03	366.97	15.59	106.733	5.84627	3.16634	5.44841e-16	7.83165e-14	Yes	Up	CMP/dCMP-type deaminase domain-containing protein	tRNA-specific adenosine deaminase	COG0590(BAH domain)
AOL_s00007g219	1.4	1.79	1.54	0.1	0.36	0.24	5.43	0.233333	1.57667	5.75714	3.17474	2.78317e-06	3.7926e-05	Yes	Up	F-box domain-containing protein	F-box domain-containing protein
AOL_s00109g63	3.16	17.16	28.42	1.44	3.29	2.53	56	2.42	16.2467	5.7135	3.1093	1.38357e-08	3.79336e-07	Yes	Up	Uncharacterized protein	Uncharacterized protein	COG0738(Transporter); ENOG410YAH0(Conserved hypothetical, protein); ENOG41111XZ(Conserved hypothetical, protein); ENOG4110XKU(-); ENOG410YNXE(-)
AOL_s00169g79	49.43	78.86	139.76	11.71	18.09	10.71	308.56	13.5033	89.35	5.61688	2.84688	4.36459e-21	1.62072e-18	Yes	Up	Uncharacterized protein	Related to beta-1,3 exoglucanase	ENOG41100QS(WSC domain)
AOL_s00054g219	336.11	246.24	896.13	56.52	51.32	116.79	1703.11	74.8767	492.827	5.58185	3.11311	1.72185e-13	1.50442e-11	Yes	Up	Uncharacterized protein	Glycoside hydrolase	ENOG410Y44A(-); ENOG4111KB1(-)
AOL_s00054g218	6.56	4.29	6.92	0.73	0.84	1.16	20.5	0.91	5.92333	5.50916	3.17644	1.00751e-18	2.24474e-16	Yes	Up	Uncharacterized protein	Uncharacterized protein
AOL_s00110g84	0.52	1.9	2.76	0.17	0.24	0.39	5.98	0.266667	1.72667	5.475	3.10034	2.41263e-05	0.000236067	Yes	Up	Uncharacterized protein	Uncharacterized protein
AOL_s00169g77	26.41	40.26	58.46	4.67	8.58	6.83	145.21	6.69333	41.71	5.23157	3.05356	1.91569e-24	1.06704e-21	Yes	Up	Glyco_trans_2-like domain-containing protein	Glyco-trans-2-3 multi-domain protein	ENOG410YPH2(Conserved hypothetical, protein)
AOL_s00083g473	13.06	10.78	24.57	2.75	1.34	3.77	56.27	2.62	16.1367	5.15903	3.04105	1.18418e-11	7.13068e-10	Yes	Up	AMMECR1 domain-containing protein	AMMECR1 domain-containing protein	COG2078(ammecr1 domain-containing protein)
AOL_s00080g197	48.29	37.64	41.99	3.26	8.51	9.42	149.11	7.06333	42.64	5.03681	3.10159	1.77493e-16	2.82467e-14	Yes	Up	Uncharacterized protein	Uncharacterized protein
AOL_s00079g440	2.23	1.82	4.44	0.06	0.81	0.54	9.9	0.47	2.83	5.02128	2.95874	3.21686e-06	4.25352e-05	Yes	Up	CN hydrolase domain-containing protein	CN hydrolase domain-containing protein	COG0388(nitrilase cyanide hydratase and apolipoprotein n-acyltransferase)
AOL_s00210g133	0.9	0.48	4.84	0.24	0.43	0.37	7.26	0.346667	2.07333	4.98077	2.92799	0.000789731	0.00431255	Yes	Up	Uncharacterized protein	Uncharacterized protein
AOL_s00080g231	0.28	4.5	14.04	1.22	1.37	0.63	22.04	1.07333	6.27333	4.84472	2.28996	0.0035919	0.0147448	Yes	Up	Peptidase A1 domain-containing protein	Peptidase A1 domain-containing protein
AOL_s00043g280	1.65	2.84	3.11	0.53	0.57	0.21	8.91	0.436667	2.53333	4.80153	2.94864	8.26704e-06	9.33787e-05	Yes	Up	Uncharacterized protein	Uncharacterized protein
AOL_s00081g129	1.18	0.38	1.12	0.1	0.15	0.22	3.15	0.156667	0.893333	4.70213	3.00099	0.000319737	0.00202092	Yes	Up	MFS domain-containing protein	General substrate transporter	ENOG410XNQK(pectinesterase)
AOL_s00173g66	65.07	84.36	104.72	13.54	18.02	13.39	299.1	14.9833	84.7167	4.65406	2.72724	4.30006e-27	4.79027e-24	Yes	Up	Uncharacterized protein	Pcc1-domain-containing protein	ENOG4112BW0(Conserved hypothetical, protein); ENOG410YX9H(Transcription factor Pcc1)
AOL_s00081g198	57.14	37.86	25.17	3.2	11.4	6.74	141.51	7.11333	40.0567	4.63121	3.0567	1.71455e-10	7.87635e-09	Yes	Up	Uncharacterized protein	Uncharacterized protein	ENOG410XS2K(Zn cluster transcription factor Rds2); ENOG410YTHY(-)
AOL_s00054g167	87.67	100.47	96.03	21.15	19.29	10.41	335.02	16.95	94.7233	4.5884	2.91935	1.86766e-16	2.9201e-14	Yes	Up	Uncharacterized protein	Uncharacterized protein
AOL_s00043g513	1.63	3.67	5.06	0.28	0.76	0.82	12.22	0.62	3.45333	4.56989	2.90758	6.96868e-05	0.000574513	Yes	Up	Uncharacterized protein	Uncharacterized protein
AOL_s00110g331	1.3	1.45	1.77	0.2	0.27	0.36	5.35	0.276667	1.50667	4.44578	2.90207	4.24553e-17	7.72166e-15	Yes	Up	NACHT domain-containing protein	NACHT domain-containing protein	ENOG4110EPJ(Nacht domain protein); ENOG4111E5U(Nacht domain protein)
AOL_s00004g300	1.26	6.38	21.7	0.58	2.85	2.08	34.85	1.83667	9.78	4.32486	2.78357	0.00117874	0.00596533	Yes	Up	Uncharacterized protein	Uncharacterized protein
AOL_s00080g97	69.81	62.28	106.06	8.13	14.52	22.43	283.23	15.0267	79.3833	4.28283	2.84987	1.22554e-17	2.42711e-15	Yes	Up	Uncharacterized protein	Purine-cytosine permease	COG1457(permease for cytosine purines, uracil, thiamine, allantoin)
AOL_s00004g16	0.36	0.33	0.41	0.09	0.12	0	1.31	0.07	0.366667	4.2381	2.84443	0.000867032	0.00466043	Yes	Up	Mannan endo-1,4-beta-mannosidase, EC 3.2.1.78	Mannan endo-1,4-beta-mannosidase	COG3934(Mannan endo-1,4-beta-mannosidase)
AOL_s00079g439	3.75	4.24	5.26	0.44	1.22	0.89	15.8	0.85	4.41667	4.19608	2.95436	1.81532e-20	5.57867e-18	Yes	Up	Glutamine-dependent NAD(+) synthetase, EC 6.3.5.1 (NAD(+) synthase [glutamine-hydrolyzing])	Glutamine-dependent NAD(+) synthetase	COG0388(-)
AOL_s00110g152	0.23	0.41	0.23	0.03	0.11	0.03	1.04	0.0566667	0.29	4.11765	2.90277	0.00340364	0.0141162	Yes	Up	Uncharacterized protein	Uncharacterized protein	ENOG4111ZKA(C2H2 finger domain protein); ENOG410YAHA(-); ENOG41113T4(-); COG0666(-); ENOG410YHDH(-)
AOL_s00054g756	5.17	4.27	6.13	0.67	1.27	1.11	18.62	1.01667	5.19	4.10492	2.87417	1.74586e-18	3.79491e-16	Yes	Up	Uncharacterized protein	Uncharacterized protein	ENOG410YEY7(-); ENOG410XR0M(Translocase of chloroplast); ENOG410YC2Z(-); ENOG4110WHR(-); ENOG4110UAA(-); ENOG410YKJ0(-); ENOG41116SS(AIG1 family)
AOL_s00054g220	21.38	16.37	53.58	4.26	4.76	9.02	109.37	6.01333	30.4433	4.06264	2.68704	1.59624e-11	9.35902e-10	Yes	Up	Uncharacterized protein	Serine carboxypeptidase	ENOG410XSGG(-)
AOL_s00081g292	2553.47	3710.25	4679.85	466.29	1004.64	709.63	13124.1	726.853	3647.86	4.0187	2.76792	3.16313e-21	1.22564e-18	Yes	Up	MFS domain-containing protein	Multidrug resistant protein	COG0477(Involved in cell fusion during mating by stabilizing the plasma membrane fusion event (By similarity))
AOL_s00007g199	0.38	0.51	0.89	0.07	0.16	0.13	2.14	0.12	0.593333	3.94444	2.74307	0.000761675	0.00417726	Yes	Up	F-box domain-containing protein	F-box domain-containing protein
AOL_s00006g239	47.39	102.85	194.33	14.27	34.23	21.65	414.72	23.3833	114.857	3.9119	2.69035	1.48661e-10	6.90034e-09	Yes	Up	Uncharacterized protein	J domain-containing protein	ENOG410Y623(Protein of unknown function (DUF3602))
AOL_s00169g15	3.06	4.4	5.52	0.5	0	2.16	15.64	0.886667	4.32667	3.8797	2.76484	0.000268883	0.00174275	Yes	Up	Protein-ribulosamine 3-kinase, EC 2.7.1.172	Protein-ribulosamine 3-kinase	COG3001(Fructosamine); COG0459(Fructosamine)
AOL_s00076g120	0.44	3.71	1.07	0.3	0.32	0.47	6.31	0.363333	1.74	3.78899	1.4081	0.00561894	0.0210227	Yes	Up	Uncharacterized protein	Uncharacterized protein
AOL_s00054g442	78.45	72	115.54	13.6	18.02	24.15	321.76	18.59	88.6633	3.76941	2.78991	6.79761e-30	8.65433e-27	Yes	Up	OHCU_decarbox domain-containing protein	Allantoinase 1	ENOG4111P58(Conserved hypothetical, protein)
AOL_s00076g469	1.21	1.75	3.22	0.31	0.55	0.47	7.51	0.443333	2.06	3.64662	2.62746	2.94727e-06	3.97369e-05	Yes	Up	Uncharacterized protein	Uncharacterized protein	ENOG410YDW6(Dehydrogenase); ENOG410YHNN(-)
AOL_s00210g303	0.14	0.14	0.41	0	0.08	0.07	0.84	0.05	0.23	3.6	2.6156	0.0104439	0.0350834	Yes	Up	CHAT domain-containing protein	CHAT domain-containing protein	ENOG410XZJI(Conserved hypothetical, protein); ENOG410Y9D2(-); COG4995(Conserved hypothetical, protein)
AOL_s00215g791	0.55	0.57	0.68	0.03	0.22	0.15	2.2	0.133333	0.6	3.5	2.69862	3.55187e-06	4.64139e-05	Yes	Up	Protein SSH4 (Protein ssh4)	Uncharacterized protein	COG0666(Ankyrin Repeat)
AOL_s00054g285	74.62	52.72	92.6	13.85	18.61	16.57	268.97	16.3433	73.3133	3.48583	2.49748	1.24144e-20	3.95132e-18	Yes	Up	Uncharacterized protein	Oligopeptide transporter	COG1297(oligo-peptide transporter)
AOL_s00173g328	1.38	2.89	2.8	0.52	0.87	0.22	8.68	0.536667	2.35667	3.3913	2.71144	2.26008e-05	0.00022355	Yes	Up	Uncharacterized protein	F-box domain-containing protein
AOL_s00083g305	43.94	70.5	140.68	19.02	17.35	21.98	313.47	19.45	85.04	3.37224	2.4699	3.12428e-14	3.09373e-12	Yes	Up	Protein kinase domain-containing protein	Mitosis inhibitor protein kinase wee1	ENOG410XS1M(Protein kinase, membrane associated tyrosine threonine 1)
AOL_s00097g44	0.12	0.17	0.23	0	0.04	0.08	0.64	0.04	0.173333	3.33333	2.6624	0.0105052	0.0352227	Yes	Up	Uncharacterized protein	Uncharacterized protein	ENOG4111RJN(Protein of unknown function (DUF3433)); ENOG410ZD1N(Protein of unknown function (DUF3433))
AOL_s00176g93	56.25	46.37	69.82	15.73	12.74	11.47	212.38	13.3133	57.48	3.31748	2.55007	6.91284e-19	1.66506e-16	Yes	Up	Uncharacterized protein	Uncharacterized protein
AOL_s00079g15	55.61	68.01	125.65	15.65	30.91	11.74	307.57	19.4333	83.09	3.27564	2.52542	1.11029e-08	3.12141e-07	Yes	Up	SAP30_Sin3_bdg domain-containing protein	Uncharacterized protein	ENOG410XY0I(Conserved hypothetical, protein); ENOG410YM4Q(-)
AOL_s00215g220	4.68	6.36	16.83	1.65	1.98	2.89	34.39	2.17333	9.29	3.27454	2.48149	4.53712e-11	2.3647e-09	Yes	Up	Glutamate synthase (NADH), EC 1.4.1.14	Glutamate synthase (NADH)	COG0067(glutamate synthase)
AOL_s00170g27	27.07	25.71	28.35	5.3	8.24	5.57	100.24	6.37	27.0433	3.24542	2.54127	1.53495e-22	7.59972e-20	Yes	Up	Uncharacterized protein	Related to beta-1,3 exoglucanase	ENOG41100QS(WSC domain)
AOL_s00080g84	467	921.59	1866	333.36	277.63	156.64	4022.22	255.877	1084.86	3.23979	2.43326	2.88622e-09	9.42198e-08	Yes	Up	Uncharacterized protein	Uncharacterized protein
AOL_s00097g25	3.53	8.51	11.25	1.67	2.18	1.66	28.8	1.83667	7.76333	3.22686	2.41463	3.05622e-11	1.64079e-09	Yes	Up	DUF2235 domain-containing protein	DUF2235 domain-containing protein (Fragment)	COG3673(Major facilitator superfamily MFS_1)
AOL_s00076g12	2.3	4.28	5.92	1.07	0.55	1.35	15.47	0.99	4.16667	3.20875	2.4751	1.16887e-07	2.39471e-06	Yes	Up	MFS domain-containing protein	Phthalate transporter	ENOG41107PH(tyrosine serine protein phosphatase); COG0477(tyrosine serine protein phosphatase)
AOL_s00109g39	30.78	21.6	25.11	4.96	5	8.5	95.95	6.15333	25.83	3.19772	2.56277	1.15395e-13	1.06021e-11	Yes	Up	Uncharacterized protein	Uncharacterized protein
AOL_s00080g85	1.41	1.92	6.1	0.83	1.14	0.28	11.68	0.75	3.14333	3.19111	2.73096	0.000180418	0.00126506	Yes	Up	Uncharacterized protein	Uncharacterized protein
AOL_s00054g955	2896.86	3697.04	3651.61	659.38	960.69	832.48	12698.1	817.517	3415.17	3.17749	2.44441	1.1702e-26	1.04289e-23	Yes	Up	MFS domain-containing protein	MFS nicotinic acid transporter-like protein Tna1	COG0477(major facilitator Superfamily); ENOG410YTVW(major facilitator Superfamily)
AOL_s00004g442	141.42	270.21	548.68	57.23	62.94	109.82	1190.3	76.6633	320.103	3.17544	2.4293	2.78104e-10	1.19733e-08	Yes	Up	Triosephosphate isomerase, EC 5.3.1.1	Triosephosphate isomerase	COG0149(triosephosphate isomerase)
AOL_s00173g65	22.87	32.98	44.04	6.97	8.75	8.29	123.9	8.00333	33.2967	3.16035	2.48291	1.13745e-19	2.89627e-17	Yes	Up	AB hydrolase-1 domain-containing protein	AB hydrolase-1 domain-containing protein	ENOG410YCNQ(-)
AOL_s00006g503	1.3	1.63	1.51	0.37	0.36	0.34	5.51	0.356667	1.48	3.14953	2.51531	1.26865e-11	7.58807e-10	Yes	Up	NACHT domain-containing protein	NACHT domain-containing protein	ENOG410XNP8(U4 u6 small nuclear ribonucleoprotein); ENOG410XP3K(Positively regulates the activity of the minus-end directed microtubule motor protein dynein. May enhance dynein- mediated microtubule sliding by targeting dynein to the microtubule plus end. Required for); COG0775(Catalyzes the irreversible cleavage of the glycosidic bond in both 5'-methylthioadenosine (MTA) and S- adenosylhomocyste…
AOL_s00054g956	922.46	877.59	1132.24	180.88	311.23	215.42	3639.82	235.843	977.43	3.1444	1.64228	1.73687e-11	1.0117e-09	Yes	Up	L-lactate dehydrogenase, EC 1.1.1.27	L-lactate dehydrogenase-like protein	COG0039(Catalyzes the reversible oxidation of malate to oxaloacetate (By similarity))
AOL_s00110g151	0.52	0.58	0.97	0.14	0.15	0.21	2.57	0.166667	0.69	3.14	2.45559	0.000556223	0.00322303	Yes	Up	Uncharacterized protein	Nucleoside phosphorylase	ENOG410YA2D(repeat-containing protein); COG1404(repeat-containing protein); ENOG410YDS7(Phosphorylase superfamily)
AOL_s00006g512	20.69	89.02	120.84	19.77	20.14	16.13	286.59	18.68	76.85	3.11403	2.40663	9.57881e-08	1.99921e-06	Yes	Up	Uncharacterized protein	Uncharacterized protein
AOL_s00054g104	1.49	0.77	1.93	0.77	0	0.26	5.22	0.343333	1.39667	3.06796	2.40464	0.0154471	0.04795	Yes	Up	Uncharacterized protein	Uncharacterized protein
AOL_s00080g133	369.57	367.78	558.26	77.6	101.74	140.13	1615.08	106.49	431.87	3.0555	2.46466	5.09464e-20	1.46463e-17	Yes	Up	Malic enzyme	Malic enzyme	COG0281(Conserved hypothetical, protein)
AOL_s00080g229	74.44	80.22	50.09	16.34	25.23	9.65	255.97	17.0733	68.25	2.99746	2.49351	9.51275e-10	3.56209e-08	Yes	Up	Uncharacterized protein	Uncharacterized protein	ENOG410YSZP(Domain of unknown function (DUF1772)); ENOG4112BNR(Domain of unknown function (DUF1772))
AOL_s00215g876	2.23	2.42	1.95	0.27	0.97	0.42	8.26	0.553333	2.2	2.9759	2.49606	0.000213636	0.00145672	Yes	Up	NmrA domain-containing protein	NmrA domain-containing protein	COG0702(reductase); ENOG410YRKW(NmrA-like family); ENOG410ZJH2(NmrA-like family)
AOL_s00076g392	0.42	1.02	1.33	0.12	0.35	0.23	3.47	0.233333	0.923333	2.95714	2.39239	0.000702064	0.0039105	Yes	Up	F-box domain-containing protein	F-box domain-containing protein
AOL_s00078g567	130.08	191.79	345.15	35.38	67.32	66.51	836.23	56.4033	222.34	2.94197	2.39203	4.66883e-13	3.68218e-11	Yes	Up	Uncharacterized protein	Expression library immunization antigen 1	ENOG410YJRB(-); ENOG4111CG9(-)
AOL_s00188g202	4.89	12.54	36.8	3.61	3.72	6.45	68.01	4.59333	18.0767	2.93541	2.32355	4.28164e-05	0.00038427	Yes	Up	Uncharacterized protein	Uncharacterized protein
AOL_s00078g593	13.53	18.06	10.55	2.59	4.39	3.73	52.85	3.57	14.0467	2.93464	2.53828	9.92767e-11	4.81557e-09	Yes	Up	RGS domain-containing protein	RGS domain-containing protein	ENOG410YG6E(-)
AOL_s00176g3	0.37	0.4	1.15	0.13	0.05	0.31	2.41	0.163333	0.64	2.91837	2.36923	0.00824652	0.0288321	Yes	Up	Uncharacterized protein	Uncharacterized protein	ENOG410XQ73(Conserved hypothetical, protein); ENOG4110BTZ(-)
AOL_s00079g283	7.35	14.72	17.52	1.27	4.23	4.62	49.71	3.37333	13.1967	2.91206	2.34561	2.14351e-07	4.06446e-06	Yes	Up	Uncharacterized protein	Uncharacterized protein
AOL_s00006g534	0.11	0.08	0.24	0.01	0.07	0.03	0.54	0.0366667	0.143333	2.90909	2.30891	0.00223453	0.0100526	Yes	Up	Uncharacterized protein	Putative toxin subunit	ENOG410XQZB(Insecticidal toxin complex protein)
AOL_s00210g31	11.07	11.55	37.26	3.06	4.96	7.31	75.21	5.11	19.96	2.90607	2.35385	6.72567e-07	1.10005e-05	Yes	Up	Uncharacterized protein	Uncharacterized protein
AOL_s00078g591	6.53	12.9	7.18	2.35	2.63	1.88	33.47	2.28667	8.87	2.87901	2.48334	1.49413e-13	1.31838e-11	Yes	Up	MFS domain-containing protein	Synaptic vesicle transporter	COG0477(amidohydrolase)
AOL_s00169g51	10.93	12.82	25.7	3.7	4.37	4.72	62.24	4.26333	16.4833	2.8663	2.41927	1.12829e-16	1.89722e-14	Yes	Up	MR_MLE domain-containing protein	Enolase C-terminal domain-like protein	COG4948(LPXTG-motif cell wall anchor domain protein)
AOL_s00078g595	463.32	679.09	573.15	142.87	135.78	165.81	2160.02	148.153	571.853	2.85987	2.54079	6.64817e-27	6.58316e-24	Yes	Up	Uncharacterized protein	Putative bnr asp-box repeat domain protein	COG0625(-); ENOG41110V0(Glyoxal oxidase)
AOL_s00007g293	3.67	5.86	5.68	1.36	1.33	1.27	19.17	1.32	5.07	2.84091	2.07412	2.93748e-11	1.59627e-09	Yes	Up	MFS domain-containing protein	Permease of basic amino acids in the vacuolar membrane	ENOG410XNQK(Destroys radicals which are normally produced within the cells and which are toxic to biological systems (By similarity))
AOL_s00110g312	0.7	0.17	0.54	0.04	0.23	0.1	1.78	0.123333	0.47	2.81081	2.44162	0.0142881	0.0449314	Yes	Up	Uncharacterized protein	Uncharacterized protein
AOL_s00054g161	3.69	4.5	6.95	0.77	1.74	1.47	19.12	1.32667	5.04667	2.80402	2.37397	2.75674e-07	5.02415e-06	Yes	Up	Uncharacterized protein	Uncharacterized protein	ENOG410YTY1(-); ENOG4112BC8(Conserved hypothetical, protein)
AOL_s00006g332	0.98	2.59	1.52	0.17	0.37	0.8	6.43	0.446667	1.69667	2.79851	2.40614	0.00179824	0.00851989	Yes	Up	Uncharacterized protein	Uncharacterized protein
AOL_s00215g304	35.61	33.19	20.3	6.54	9.28	7.72	112.64	7.84667	29.7	2.78505	2.39739	3.65131e-12	2.44665e-10	Yes	Up	Asparaginase, EC 3.5.1.1	Asparaginase	COG0252(L-asparaginase)
AOL_s00169g179	0.52	0.2	0.45	0.09	0.07	0.15	1.48	0.103333	0.39	2.77419	2.38382	0.0021058	0.00961913	Yes	Up	PNP_UDP_1 domain-containing protein	Uncharacterized protein	COG0775(Catalyzes the irreversible cleavage of the glycosidic bond in both 5'-methylthioadenosine (MTA) and S- adenosylhomocysteine (SAH AdoHcy) to adenine and the corresponding thioribose, 5'-methylthioribose and S-ribosylhomocysteine, respectively (By similarity)); ENOG410YA2D(Phosphorylase superfamily); ENOG410YDS7(Phosphorylase superfamily); ENOG4111PVS(Catalyzes the irreversible cleavage of …
AOL_s00215g925	0.54	0.96	0.95	0.26	0.19	0.2	3.1	0.216667	0.816667	2.76923	2.33471	0.0151118	0.0471062	Yes	Up	CBM1 domain-containing protein	CBM1 domain-containing protein
AOL_s00210g166	0.6	1.61	2.49	0.35	0.37	0.53	5.95	0.416667	1.56667	2.76	2.31399	0.00713728	0.025494	Yes	Up	Uncharacterized protein	Uncharacterized protein
AOL_s00054g992	7.68	8.55	9.95	1.39	3.04	2.54	33.15	2.32333	8.72667	2.7561	2.45281	1.1522e-16	1.90155e-14	Yes	Up	Uncharacterized protein	Putative subtilisin-like serine protease	COG1404(Nadph-dependent fmn reductase)
AOL_s00007g539	2244.6	2690.21	3125.3	819.74	682.71	647.74	10210.3	716.73	2686.7	2.74856	2.34377	1.8839e-23	9.87607e-21	Yes	Up	Plasma membrane ATPase, EC 7.1.2.1	Plasma membrane ATPase	COG0474(P-type atpase)
AOL_s00188g33	20.45	31.32	53.5	8.02	9.86	10.25	133.4	9.37667	35.09	2.74227	2.3121	9.06637e-12	5.57238e-10	Yes	Up	Guanylate kinase, EC 2.7.4.8	Guanylate kinase	COG0194(Essential for recycling GMP and indirectly, cGMP (By similarity)); ENOG410YC53(Essential for recycling GMP and indirectly, cGMP (By similarity))
AOL_s00006g160	1.26	1.52	2.54	0.12	0.38	0.94	6.76	0.48	1.77333	2.69444	2.34681	0.000488677	0.00288411	Yes	Up	Uncharacterized protein	Ribonuclease P MRP subunit POP1	ENOG410ZDGJ(Ribonuclease P MRP 40kDa subunit)
AOL_s00054g263	317.35	567.58	638.24	80.95	190.81	141.52	1936.45	137.76	507.723	2.68556	2.3189	5.26487e-13	4.04487e-11	Yes	Up	Uncharacterized protein	Uncharacterized protein	ENOG410ZZ65(-); ENOG4111W2T(Viral A-type inclusion protein); ENOG41127XD(-); ENOG410XNSK(oligomeric mucus gel-forming); ENOG410ZI1N(-); ENOG410XUYM(-); ENOG41125BA(BRCA1 C Terminus (BRCT) domain); COG5059(BRCA1 C Terminus (BRCT) domain); ENOG41121RA(-)
AOL_s00215g807	23.78	34.69	74.14	6.22	10.14	19.66	168.63	12.0067	44.2033	2.68157	1.34415	0.000755515	0.0041537	Yes	Up	Uncharacterized protein	Uncharacterized protein	ENOG4111DHI(-); ENOG410Y8TK(-); ENOG4110V7C(-)
AOL_s00079g481	28.05	29.75	31.8	6.16	9.63	8.59	113.98	8.12667	29.8667	2.67514	2.40711	9.19982e-20	2.41143e-17	Yes	Up	Epimerase domain-containing protein	Epimerase domain-containing protein	COG0451(Conserved hypothetical, protein)
AOL_s00081g330	0.89	1.49	1.8	0.38	0.35	0.41	5.32	0.38	1.39333	2.66667	2.29194	2.86228e-08	7.22625e-07	Yes	Up	Uncharacterized protein	Ankyrin repeat-containing	ENOG410YECB(-); COG0666(Ankyrin Repeat); ENOG410YMNP(-); ENOG4111NKB(Heterokaryon incompatibility protein (HET))
AOL_s00054g875	33.72	40.9	43.62	9.16	11.6	11.89	150.89	10.8833	39.4133	2.62144	2.31383	1.63575e-21	6.94181e-19	Yes	Up	Uncharacterized protein	Uncharacterized protein
AOL_s00078g594	92.01	132.19	212.17	34.35	51.13	35.87	557.72	40.45	145.457	2.59596	2.25864	2.02161e-15	2.5023e-13	Yes	Up	Uncharacterized protein	Methyltransferase ausD	ENOG411217J(-); ENOG41118D0(-); COG0500(-)
AOL_s00176g97	6.79	5.96	7.32	1.69	1.45	2.48	25.69	1.87333	6.69	2.57117	2.30136	2.42015e-07	4.53117e-06	Yes	Up	BTB domain-containing protein	BTB domain-containing protein	ENOG410XNX8(kelch-like); ENOG4112201(Conserved hypothetical, protein); ENOG410XQV8(Conserved hypothetical, protein); ENOG410Z9TB(BTB/POZ domain); ENOG410Y5WM(BTB/POZ domain); ENOG410XQ3X(BTB/POZ domain); COG0666(BTB/POZ domain)
AOL_s00007g25	35.78	30.87	41.48	9.19	10.65	10.73	138.7	10.19	36.0433	2.53713	2.23987	1.266e-17	2.45274e-15	Yes	Up	Uncharacterized protein	Uncharacterized protein	ENOG410YRS2(-)
AOL_s00075g64	1.71	3.51	4.89	0.51	1.02	1.33	12.97	0.953333	3.37	2.53497	2.2362	1.02215e-06	1.5733e-05	Yes	Up	Uncharacterized protein	Purine and uridine phosphorylase	COG0666(Ankyrin Repeat); ENOG4111BSN(-); COG0775(Catalyzes the irreversible cleavage of the glycosidic bond in both 5'-methylthioadenosine (MTA) and S- adenosylhomocysteine (SAH AdoHcy) to adenine and the corresponding thioribose, 5'-methylthioribose and S-ribosylhomocysteine, respectively (By similarity))
AOL_s00215g195	56.51	54.83	108.46	16.06	31.03	15.34	282.23	20.81	73.2667	2.52074	2.16051	5.92403e-11	3.03419e-09	Yes	Up	Uncharacterized protein	Uridine permease	COG1953(Hydantoin racemase)
AOL_s00079g183	111.42	93.2	183.75	33.52	48.37	29.38	499.64	37.09	129.457	2.49034	2.21751	1.6399e-15	2.09354e-13	Yes	Up	Uncharacterized protein	PutP Na+-proline symporter	ENOG410YD2X(-); COG0591(symporter)
AOL_s00078g469	1203.4	1921.74	2734.02	563.26	490.68	627.05	7540.15	560.33	1953.05	2.48554	2.10377	6.21793e-15	6.84126e-13	Yes	Up	Uncharacterized protein	Uncharacterized protein
AOL_s00076g470	13.66	14.27	18.19	2.81	4	6.45	59.38	4.42	15.3733	2.47813	2.20801	1.08513e-09	3.94723e-08	Yes	Up	DUF3074 domain-containing protein	Uncharacterized protein	ENOG410Y3CV(Protein of unknown function (DUF3074))
AOL_s00007g223	15.19	24.91	37.98	4.44	9.38	8.77	100.67	7.53	26.0267	2.4564	2.1737	4.39716e-10	1.80588e-08	Yes	Up	Uncharacterized protein	Mitochondrial repair	COG1119((ABC) transporter)
AOL_s00110g58	5.91	14.01	17.57	4.29	3.53	3.03	48.34	3.61667	12.4967	2.4553	2.19179	0.000166946	0.00119216	Yes	Up	Uncharacterized protein	YCII domain-containing protein	ENOG410XYQ0(-); ENOG411286K(Conserved hypothetical, protein)
AOL_s00097g438	12.34	20.78	30.32	7.54	5.54	5.38	81.9	6.15333	21.1467	2.43662	2.16805	2.58006e-12	1.79636e-10	Yes	Up	Uncharacterized protein	Uncharacterized protein	COG4886(-)
AOL_s00097g612	6.94	7.93	7.85	1.75	2.42	2.45	29.34	2.20667	7.57333	2.43202	2.24413	4.99544e-13	3.87125e-11	Yes	Up	Uncharacterized protein	Uncharacterized protein	ENOG41126YA(Leucine Rich Repeat)
AOL_s00075g61	4.35	9.54	18.54	1.88	3.78	3.84	41.93	3.16667	10.81	2.41368	2.151	8.01374e-07	1.2845e-05	Yes	Up	GPI mannosyltransferase 2, EC 2.4.1.-	GPI mannosyltransferase 2	COG5542(Phosphatidylinositol glycan anchor biosynthesis class V)
AOL_s00075g26	0.96	1.97	3.11	0.49	0.47	0.82	7.82	0.593333	2.01333	2.39326	2.16302	0.000149606	0.00108663	Yes	Up	Uncharacterized protein	Uncharacterized protein	ENOG410YKS3(-); ENOG410YYAB(-)
AOL_s00081g48	0.18	0.28	0.32	0.04	0.02	0.17	1.01	0.0766667	0.26	2.3913	2.19611	0.00360044	0.0147663	Yes	Up	Uncharacterized protein	Uncharacterized protein	COG0666(Ankyrin Repeat); ENOG4112BWR(WD40); ENOG4111BSN(-); ENOG410Y7M1(Ankyrin Repeat); ENOG410YE4V(Ankyrin Repeat); ENOG410XP3K(Ankyrin Repeat); COG2319(wd repeat)
AOL_s00054g755	2.16	2.68	1.73	0.12	0.26	1.56	8.51	0.646667	2.19	2.3866	2.28815	0.00745281	0.0264409	Yes	Up	ADP-ribose 1''-phosphate phosphatase, EC 3.1.3.84	ADP-ribose 1''-phosphate phosphatase	COG2110(-)
AOL_s00097g115	0.3	0.24	1.08	0.16	0.14	0.18	2.1	0.16	0.54	2.375	2.10992	0.00535475	0.0202039	Yes	Up	Uncharacterized protein	Peptidase C14, caspase catalytic subunit p20	ENOG410ZVF2(peptidase C14 caspase catalytic subunit p20); ENOG410Y41C(peptidase C14 caspase catalytic subunit p20); ENOG410ZWPD(peptidase C14 caspase catalytic subunit p20); ENOG4111SP2(Caspase domain); ENOG4111RDH(-)
AOL_s00083g122	218.74	162.24	219.11	47.68	97.97	32.19	777.93	59.28	200.03	2.37433	1.97555	2.54885e-09	8.47589e-08	Yes	Up	Uncharacterized protein	Uncharacterized protein
AOL_s00004g255	315.55	461.11	340.15	85.63	143.62	103.15	1449.21	110.8	372.27	2.35984	2.05551	1.93564e-14	1.96027e-12	Yes	Up	Aldedh domain-containing protein	Succinate-semialdehyde dehydrogenase	COG1012(Dehydrogenase)
AOL_s00054g547	1.55	1.51	2.28	0.29	0.52	0.78	6.93	0.53	1.78	2.35849	2.20092	4.50166e-05	0.000400251	Yes	Up	CBM1 domain-containing protein	Dockerin type 1	ENOG4111HNZ(-)
AOL_s00043g82	0.56	1.18	0.64	0.19	0.42	0.1	3.09	0.236667	0.793333	2.35211	2.22373	5.60445e-05	0.000484451	Yes	Up	Uncharacterized protein	NACHT domain-containing protein	COG0666(SRSF protein kinase)
AOL_s00109g99	3.72	4.84	13.58	1.51	2.43	2.73	28.81	2.22333	7.38	2.31934	1.78887	0.000155053	0.0011198	Yes	Up	N-acetyltransferase domain-containing protein	GNAT family N-acetyltransferase	COG0454(-); ENOG4111PFJ(spermidine spermine N1-acetyltransferase family member 2)
AOL_s00188g303	1.13	1.16	1.92	0.23	0.52	0.52	5.48	0.423333	1.40333	2.31496	2.18683	6.2846e-06	7.44792e-05	Yes	Up	Uncharacterized protein	Uncharacterized protein	ENOG4111NME(-); COG5021(-); ENOG4111A5C(-); ENOG4111JV3(-); COG0666(Ankyrin Repeat); COG0457(Ankyrin Repeat)
AOL_s00083g68	2.46	3.51	4.13	0.81	1.23	1.02	13.16	1.02	3.36667	2.30065	1.86718	2.61257e-05	0.000252256	Yes	Up	Uncharacterized protein	Carbohydrate binding module family 13 and NPP1 domain-containing protein
AOL_s00078g524	0.89	2.67	2.96	0.42	1.07	0.49	8.5	0.66	2.17333	2.29293	2.11756	5.62269e-05	0.000485556	Yes	Up	TauD domain-containing protein	TauD domain-containing protein	ENOG410Z63W(Electron transfer flavoprotein)
AOL_s00170g26	51.52	56.11	126.53	16.43	29.19	25.5	305.28	23.7067	78.0533	2.29246	2.17021	4.23066e-12	2.77233e-10	Yes	Up	Aldo_ket_red domain-containing protein	Putative voltage-gated potassium channel subunit beta	COG0667(Phosphodiesterase)
AOL_s00210g132	2.65	1.41	1.8	0.36	0.58	0.84	7.64	0.593333	1.95333	2.29213	2.39085	0.00592473	0.0219639	Yes	Up	Uncharacterized protein	Uncharacterized protein
AOL_s00054g552	1.76	1.71	2.9	0.57	0.66	0.71	8.31	0.646667	2.12333	2.28351	2.15153	3.23699e-06	4.27378e-05	Yes	Up	Peptidase A2 domain-containing protein	Peptidase A2 domain-containing protein	COG0666(Ankyrin Repeat)
AOL_s00078g577	4.86	9.67	9.36	1.96	3.18	2.15	31.18	2.43	7.96333	2.27709	2.14912	1.27003e-09	4.5274e-08	Yes	Up	Uncharacterized protein	Pisatin demethylase	COG2124(-)
AOL_s00210g167	49.31	68.18	73.58	16.7	17.45	24.2	249.42	19.45	63.69	2.27455	2.15521	5.1443e-18	1.06619e-15	Yes	Up	Uncharacterized protein	Uncharacterized protein	ENOG4111XUW(-); ENOG4111529(-)
AOL_s00176g31	8.52	7.97	19.12	1.64	5.09	4.17	46.51	3.63333	11.87	2.26697	2.14789	5.40781e-05	0.000468362	Yes	Up	Rhodanese domain-containing protein	Rhodanese domain-containing protein	ENOG41121JH(RHOD); ENOG4111VH0(arsenate reductase activity)
AOL_s00004g332	210.93	364.99	1010.4	108.79	134.29	243.26	2072.66	162.113	528.773	2.26175	2.10584	1.96986e-06	2.78657e-05	Yes	Up	Fructose-bisphosphate aldolase, FBP aldolase, EC 4.1.2.13	Fructose-bisphosphate aldolase	COG0191(Aldolase)
AOL_s00076g26	8.24	13.15	24.29	3.85	4.48	5.86	59.87	4.73	15.2267	2.21917	2.17897	3.68025e-12	2.44764e-10	Yes	Up	Uncharacterized protein	Uncharacterized protein
AOL_s00076g249	1.02	1.76	2.84	0.76	0.65	0.34	7.37	0.583333	1.87333	2.21143	2.23035	0.000624675	0.00354367	Yes	Up	Uncharacterized protein	G protein-coupled glucose receptor regulating Gpa2-domain-containing protein	ENOG4111K2T(G protein-coupled glucose receptor regulating Gpa2); ENOG410ZUWW(G protein-coupled glucose receptor regulating Gpa2); ENOG4110V3V(G protein-coupled glucose receptor regulating Gpa2 C-term)
AOL_s00083g304	804.31	990.65	2107.41	316.49	531.11	367.59	5117.56	405.063	1300.79	2.21132	2.02678	8.46894e-12	5.24133e-10	Yes	Up	Protoglobin domain-containing protein	Protoglobin domain-containing protein	ENOG4111MBE(Conserved hypothetical, protein)
AOL_s00188g153	5.02	11.89	10.83	1.34	4.14	3.18	36.4	2.88667	9.24667	2.20323	2.14233	0.000123644	0.000923647	Yes	Up	MARVEL domain-containing protein	MARVEL domain-containing protein
AOL_s00078g294	0.82	0.74	0.84	0.21	0.17	0.37	3.15	0.25	0.8	2.2	2.15177	0.00430807	0.0170259	Yes	Up	Uncharacterized protein	CAR2-ornithine aminotransferase	COG0161(Solute carrier family 35 member B4)
AOL_s00076g347	1.86	4.21	6.36	1.21	1.19	1.49	16.32	1.29667	4.14333	2.19537	1.95488	5.79553e-08	1.30429e-06	Yes	Up	Uncharacterized protein	Mis6-domain-containing protein	ENOG410ZT13(Centromere protein I)
AOL_s00054g605	1.54	1.61	1.8	0.66	0.13	0.76	6.5	0.516667	1.65	2.19355	2.12269	0.00105881	0.00547973	Yes	Up	Uncharacterized protein	Uncharacterized protein	ENOG410YCPC(-); ENOG410YAH0(-); COG0738(-); ENOG410Y9D5(integral membrane protein); ENOG4111RNB(integral membrane protein); ENOG410YHVJ(-); ENOG4111TER(-)
AOL_s00043g219	7.74	7.85	10.66	2.2	2.73	3.3	34.48	2.74333	8.75	2.18955	2.12479	2.46652e-15	2.97049e-13	Yes	Up	NACHT domain-containing protein	NACHT domain-containing protein	COG0666(Ankyrin Repeat); COG1472(hydrolase family 3)
AOL_s00079g340	1.17	1.47	2.24	0.38	0.48	0.67	6.41	0.51	1.62667	2.18954	2.10363	6.05744e-08	1.3496e-06	Yes	Up	DUF4203 domain-containing protein	Ras modification protein ERF4	ENOG4111QY4(-)
AOL_s00097g15	25.9	30.61	31.88	9.47	9.12	9.16	116.14	9.25	29.4633	2.18523	2.12393	1.96192e-18	4.16301e-16	Yes	Up	MFS domain-containing protein	Related to E.coli tetracycline resistance protein TCR1	ENOG4110RCS(NmrA-like family); ENOG410XSE0(NmrA-like family)
AOL_s00043g648	0.42	0.59	0.42	0.14	0.1	0.21	1.88	0.15	0.476667	2.17778	2.15923	0.0153409	0.0476537	Yes	Up	MFS domain-containing protein	Related to dityrosine transporter	ENOG410XNZG(major facilitator superfamily)
AOL_s00006g578	6.37	12.15	8.97	2.08	2.42	4.23	36.22	2.91	9.16333	2.14891	2.1186	2.65565e-07	4.85978e-06	Yes	Up	Uncharacterized protein	Uncharacterized protein
AOL_s00076g565	25.33	29.18	46.06	8.64	12.17	11.37	132.75	10.7267	33.5233	2.12523	2.22732	1.9069e-15	2.39357e-13	Yes	Up	Uncharacterized protein	Uncharacterized protein
AOL_s00043g766	1.5	1.6	2.61	0.44	0.68	0.71	7.54	0.61	1.90333	2.12022	2.07699	5.69571e-12	3.65181e-10	Yes	Up	DUF3492 domain-containing protein	Glycosyl transferase	ENOG4110Z1K(glycosyl transferase group 1 family protein); COG0438(glycosyl transferase group 1 family protein)
AOL_s00110g319	0.4	2.37	1.9	0.53	0.41	0.56	6.17	0.5	1.55667	2.11333	2.03142	0.00211156	0.00963556	Yes	Up	Aminotran_5 domain-containing protein	Molybdenum cofactor sulfurase	COG0520(cysteine desulfurase); COG3217(MOSC domain-containing protein)
AOL_s00110g257	0.54	0.72	0.76	0.12	0.15	0.38	2.67	0.216667	0.673333	2.10769	2.08383	0.000631587	0.00357378	Yes	Up	Uncharacterized protein	Uncharacterized protein	COG0666(Ankyrin Repeat)
AOL_s00169g251	15.16	35.41	34.72	4.97	11.02	11.71	112.99	9.23333	28.43	2.07906	2.06007	2.33057e-08	6.07311e-07	Yes	Up	Phosphate transporter	Phosphate transporter	COG0306(Pectate lyase)
AOL_s00215g429	156.34	117.63	222.51	44.05	49.68	67.55	657.76	53.76	165.493	2.07837	2.06479	2.90521e-13	2.41974e-11	Yes	Up	Uncharacterized protein	Uncharacterized protein	ENOG410Z8PU(-); ENOG410Z9SC(-)
AOL_s00076g572	34.27	30.14	42.96	8.64	13.72	12.65	142.38	11.67	35.79	2.06684	2.04191	4.32361e-15	4.8165e-13	Yes	Up	Uncharacterized protein	Uncharacterized protein
AOL_s00043g401	121.94	101.68	179.67	33.96	32.71	64.93	534.89	43.8667	134.43	2.06451	2.08109	9.94238e-11	4.81557e-09	Yes	Up	Uncharacterized protein	WSC-domain-containing protein	ENOG41100QS(Dimethylallyl tryptophan synthase)
AOL_s00210g106	15.03	19.74	51.95	7.35	13.42	7.7	115.19	9.49	28.9067	2.04601	2.02134	1.76425e-05	0.000180933	Yes	Up	Uncharacterized protein	Uncharacterized protein	ENOG410Y7R8(whole genome shotgun sequence)
AOL_s00079g437	4.6	5.66	13.42	1.71	2.65	3.42	31.46	2.59333	7.89333	2.0437	2.00829	3.68825e-08	8.90777e-07	Yes	Up	Uncharacterized protein	Uncharacterized protein	ENOG410XQ73(Conserved hypothetical, protein); ENOG4110WYX(-)
AOL_s00081g70	1.12	1.1	2.16	0.06	0.84	0.54	5.82	0.48	1.46	2.04167	2.06925	0.00277012	0.0119493	Yes	Up	F-box domain-containing protein	F-box domain-containing protein
AOL_s00188g19	1.37	1	2.23	0.14	0.66	0.72	6.12	0.506667	1.53333	2.02632	1.82708	0.00208102	0.00954507	Yes	Up	Uncharacterized protein	CFEM domain-containing protein
AOL_s00097g290	27.19	29.89	13.29	6.89	13.03	3.42	93.71	7.78	23.4567	2.015	2.09129	1.23026e-05	0.000132257	Yes	Up	Uncharacterized protein	Putative PTH11-typeG-protein-coupled receptor	ENOG4111AT0(plasma membrane protein); ENOG4111TER(integral membrane protein PTH11); ENOG410YAH0(Conserved hypothetical, protein); ENOG4111JR4(-); ENOG4111KPT(-)
AOL_s00210g76	0.53	0.33	0.58	0.27	0.12	0.09	1.92	0.16	0.48	2	2.00039	0.00223359	0.0100526	Yes	Up	Uncharacterized protein	ApaG domain-containing protein	ENOG410XSCC(-); ENOG4110XSH(-)
AOL_s00169g193	3.6	5.9	7.65	1.32	1.47	2.93	22.87	1.90667	5.71667	1.99825	1.8397	2.01713e-07	3.84116e-06	Yes	Up	Uncharacterized protein	Uncharacterized protein
AOL_s00078g154	763.72	1124.13	4418.15	653.46	604.19	852.2	8415.85	703.283	2102	1.98884	1.96376	2.18742e-05	0.000218691	Yes	Up	Uncharacterized protein	But2 domain containing protein
AOL_s00054g373	94.99	84.08	122.99	34.32	31.64	35.42	403.44	33.7933	100.687	1.97948	1.9485	7.59393e-14	7.0497e-12	Yes	Up	DSBA domain-containing protein	DSBA domain-containing protein	COG2761(DSBA oxidoreductase)
AOL_s00007g379	78.92	108.21	104.04	16.83	39.8	41.3	389.1	32.6433	97.0567	1.97325	2.04968	7.33909e-10	2.84374e-08	Yes	Up	Uncharacterized protein	GST N-terminal domain-containing protein	ENOG4111MKK(glutathione Stransferase); ENOG410XSIX(glutathione Stransferase)
AOL_s00097g52	5.24	6.77	6.56	2.04	1.67	2.55	24.83	2.08667	6.19	1.96645	2.02066	2.18594e-08	5.76364e-07	Yes	Up	Uncharacterized protein	Uncharacterized protein
AOL_s00097g541	67.07	65.13	82.36	20.64	26.5	25.21	286.91	24.1167	71.52	1.96558	2.02592	9.04568e-19	2.06705e-16	Yes	Up	Uncharacterized protein	Uncharacterized protein
AOL_s00075g235	496.17	889	1146.31	295.84	298.1	259.98	3385.4	284.64	843.827	1.96454	1.96571	4.66251e-13	3.68218e-11	Yes	Up	Repressor of RNA polymerase III transcription MAF1	Repressor of RNA polymerase III transcription MAF1	COG5046(Repressor of RNA polymerase III transcription maf1); COG5030(Repressor of RNA polymerase III transcription maf1)
AOL_s00215g517	0.73	0.96	2.21	0.29	0.55	0.49	5.23	0.443333	1.3	1.93233	1.94696	6.76675e-05	0.000563074	Yes	Up	Origin recognition complex subunit 4	Origin recognition complex subunit 4	ENOG410XSK0(Origin recognition complex subunit)
AOL_s00081g13	0.5	1.02	1.03	0.25	0.34	0.28	3.42	0.29	0.85	1.93103	1.9886	0.00108475	0.00556553	Yes	Up	Peptidase S53 domain-containing protein	Protease s8 tripeptidyl peptidase	COG4934(Transfer protein)
AOL_s00097g631	12.04	14.26	17.38	6.01	5.58	3.33	58.6	4.97333	14.56	1.92761	1.98671	7.5782e-09	2.22161e-07	Yes	Up	Usp domain-containing protein	Usp domain-containing protein	COG0589(RER1 retention in endoplasmic reticulum 1 homolog (S. cerevisiae))
AOL_s00080g412	6.36	8.13	26.13	3.73	3.79	6.4	54.54	4.64	13.54	1.9181	1.89537	1.33356e-05	0.000141822	Yes	Up	Uncharacterized protein	Carbohydrate-binding WSC, subgroup	ENOG4111FP9(WSC domain containing); ENOG410ZJXB(WSC domain); ENOG410YEWJ(WSC domain containing)
AOL_s00075g221	7454.48	7234.78	5054.84	1738.68	3317.82	1711.29	26511.9	2255.93	6581.37	1.91736	1.52376	3.27498e-07	5.89629e-06	Yes	Up	Uncharacterized protein	Ubiquitin-like domain-containing protein	ENOG410XXYZ(Mismatched base pair and cruciform DNA recognition protein); ENOG4111RIE(Mismatched base pair and cruciform DNA recognition protein)
AOL_s00176g28	3.62	2.9	4.29	0.86	1.12	1.74	14.53	1.24	3.60333	1.90591	1.95823	9.31915e-07	1.45196e-05	Yes	Up	Uncharacterized protein	Uncharacterized protein	ENOG410YXA5(integral membrane protein); ENOG410YRS2(-)
AOL_s00079g194	1.13	1.99	2.63	0.28	1.13	0.57	7.73	0.66	1.91667	1.90404	1.98518	0.000734419	0.00405774	Yes	Up	Uncharacterized protein	Peptidase A1 domain-containing protein
AOL_s00109g147	2.48	7.83	13.24	1.82	2.56	3.73	31.66	2.70333	7.85	1.90382	1.95135	0.00273798	0.0118451	Yes	Up	Uncharacterized protein	Oil body-associated protein 1A	ENOG410XPKS(DUF1264 domain protein)
AOL_s00215g911	7238.05	7656.79	2623.29	2613.86	2376.47	1074.1	23582.6	2021.48	5839.38	1.88867	1.85756	1.7033e-05	0.000175692	Yes	Up	FAD_binding_3 domain-containing protein	Salicylate hydroxylase	COG0654(integral membrane protein); ENOG4111GK1(salicylate hydroxylase)
AOL_s00007g489	4.17	5.54	6.14	1.69	1.95	1.85	21.34	1.83	5.28333	1.88707	1.97429	3.5259e-15	3.97757e-13	Yes	Up	Uncharacterized protein	Chromo domain-containing protein	ENOG410ZPNB(Conserved hypothetical, protein); ENOG410ZJDG(Responsible for the deacetylation of lysine residues on the N-terminal part of the core histones (H2A, H2B, H3 and H4). Histone deacetylation gives a tag for epigenetic repression and plays an important role in transcriptional regulation, cell cycle progression and developmental events)
AOL_s00006g583	2.96	3.41	6.07	1.11	1.39	1.81	16.75	1.43667	4.14667	1.88631	1.93697	2.3273e-10	1.02596e-08	Yes	Up	Uncharacterized protein	NACHT domain-containing protein	ENOG410XP3K(Positively regulates the activity of the minus-end directed microtubule motor protein dynein. May enhance dynein- mediated microtubule sliding by targeting dynein to the microtubule plus end. Required for); COG0775(Catalyzes the irreversible cleavage of the glycosidic bond in both 5'-methylthioadenosine (MTA) and S- adenosylhomocysteine (SAH AdoHcy) to adenine and the corresponding th…
AOL_s00215g1	34651.9	31234.7	36752	11140.8	10033	14515.1	138328	11896.3	34212.9	1.87592	2.00048	1.08768e-15	1.53863e-13	Yes	Up	Uncharacterized protein	Clock-controlled protein 6
AOL_s00054g511	50.04	89.28	141.32	30.07	36.34	31.18	378.23	32.53	93.5467	1.8757	1.90118	9.92921e-10	3.67175e-08	Yes	Up	Uncharacterized protein	Mitochondrial ribosomal protein subunit S4	COG0517(Importin)
AOL_s00188g146	0.44	0.64	0.53	0.09	0.18	0.29	2.17	0.186667	0.536667	1.875	2.00132	0.0140507	0.0444184	Yes	Up	Carboxylic ester hydrolase, EC 3.1.1.-	Carboxylic ester hydrolase	COG2272(Carboxylesterase)
AOL_s00081g71	8.11	9	8.52	2.48	3.08	3.37	34.56	2.97667	8.54333	1.8701	2.00035	3.98752e-12	2.63235e-10	Yes	Up	F-box domain-containing protein	F-box domain-containing protein
AOL_s00079g16	313.76	337.69	492.6	99.84	148.01	151.69	1543.59	133.18	381.35	1.86342	2.13973	5.01104e-22	2.35044e-19	Yes	Up	Uncharacterized protein	Purine permease	COG2233(permease)
AOL_s00097g538	51.04	69.83	213.34	28.3	22.61	65.89	451.01	38.9333	111.403	1.86139	1.97059	4.85829e-06	6.04708e-05	Yes	Up	Uncharacterized protein	Uncharacterized protein	ENOG410YIT3(Involved in the cellular defense against the biological effects of O6-methylguanine (O6-MeG) in DNA. Repairs alkylated guanine in DNA by stoichiometrically transferring the alkyl group at the O-6 position to a cysteine residue in the enzyme. This is a suicide reaction the enzyme is irreversibly inactivated (By similarity))
AOL_s00210g65	0.51	0.61	0.51	0.25	0.19	0.13	2.2	0.19	0.543333	1.85965	1.95681	0.00131696	0.00657153	Yes	Up	Uncharacterized protein	Uncharacterized protein
AOL_s00173g256	108.78	97.18	139.98	37.41	50.7	33.25	467.3	40.4533	115.313	1.85053	1.98044	1.98778e-13	1.70337e-11	Yes	Up	Uncharacterized protein	F-box domain-containing protein
AOL_s00078g357	18.43	16.94	26.47	4.88	8.74	8.21	83.67	7.27667	20.6133	1.8328	1.95916	1.01899e-08	2.90135e-07	Yes	Up	Nudix hydrolase domain-containing protein	Nucleoside diphosphate-sugar hydrolase of the mutt family	COG0494(-)
AOL_s00173g345	0.38	0.88	2.41	0.43	0.55	0.32	4.97	0.433333	1.22333	1.82308	1.63726	0.0114685	0.0377148	Yes	Up	Uncharacterized protein	Uncharacterized protein
AOL_s00112g25	415.26	520.85	754.52	148.62	196.98	254.22	2290.45	199.94	563.543	1.81856	1.92795	1.75913e-13	1.52208e-11	Yes	Up	DUF2052 domain-containing protein	Uncharacterized protein	ENOG4111ZAY(Conserved hypothetical, protein)
AOL_s00215g528	0.82	1.08	2.23	0.43	0.46	0.58	5.6	0.49	1.37667	1.80952	1.88702	0.00563137	0.0210603	Yes	Up	Elongator complex protein 5	Elongator complex protein 5	ENOG4111QXQ(Killer toxin sensitivity protein)
AOL_s00078g608	54.69	81.24	104.4	18.27	26.09	41.29	325.98	28.55	80.11	1.80595	1.70839	3.92704e-11	2.07087e-09	Yes	Up	Uncharacterized protein	Uncharacterized protein
AOL_s00075g170	8.86	4.75	11.66	1.67	2.2	5.15	34.29	3.00667	8.42333	1.80155	1.94295	0.00184129	0.00867312	Yes	Up	D-aminoacyl-tRNA deacylase, EC 3.1.1.96	D-aminoacyl-tRNA deacylase	COG1490(Hydrolyzes D-tyrosyl-tRNA(Tyr) into D-tyrosine and free tRNA(Tyr). Could be a defense mechanism against a harmful effect of D-tyrosine (By similarity))
AOL_s00078g404	10.46	17.52	14.56	3.73	7.24	4.22	57.73	5.06333	14.18	1.80053	2.04281	4.36072e-10	1.7992e-08	Yes	Up	Uncharacterized protein	Acyl-CoA synthetase/AMP-acid ligase-like protein II	COG0318(Amp-dependent synthetase and ligase); COG0318(Amp-dependent synthetase and ligase)
AOL_s00076g83	12.5	18.94	34.73	5.84	9.57	8.25	89.83	7.88667	22.0567	1.7967	1.82022	8.61341e-08	1.82334e-06	Yes	Up	Uncharacterized protein	Phosphoglycerate mutase	COG0406(RNA splicing)
AOL_s00080g95	1.97	1.24	2.07	0.48	0.31	1.1	7.17	0.63	1.76	1.79365	1.95945	0.00646088	0.0235207	Yes	Up	Uncharacterized protein	Uncharacterized protein
AOL_s00083g319	1.01	1.4	1.72	0.24	0.32	0.92	5.61	0.493333	1.37667	1.79054	1.93274	0.000424925	0.00257573	Yes	Up	Uncharacterized protein	Uncharacterized protein
AOL_s00169g62	3.27	3.13	3.08	1.7	1.53	0.17	12.88	1.13333	3.16	1.78824	1.9141	0.00752724	0.0266943	Yes	Up	Uncharacterized protein	Uncharacterized protein
AOL_s00083g69	3	3.85	3.54	0.84	1.21	1.68	14.12	1.24333	3.46333	1.78552	1.94909	8.456e-07	1.34362e-05	Yes	Up	Uncharacterized protein	Uncharacterized protein
AOL_s00097g291	2391.15	3035.4	1912.99	939.9	1150.99	548.22	9978.65	879.703	2446.51	1.78107	1.96332	2.57492e-08	6.57528e-07	Yes	Up	Uncharacterized protein	Uncharacterized protein
AOL_s00188g302	1.31	1.78	1.86	0.54	0.62	0.62	6.73	0.593333	1.65	1.7809	1.92842	4.77375e-05	0.000419977	Yes	Up	Uncharacterized protein	Uncharacterized protein	ENOG410YKC7(-); ENOG410YSV3(-); ENOG4111BT2(-); ENOG41111V8(-)
AOL_s00004g158	3.02	3.64	6.38	1.46	1.86	1.37	17.73	1.56333	4.34667	1.78038	1.89351	4.61075e-05	0.000408459	Yes	Up	C2H2-type domain-containing protein	C2H2-type domain-containing protein
AOL_s00004g76	0.84	1	1.99	0.63	0.61	0.14	5.21	0.46	1.27667	1.77536	1.86042	0.00863575	0.0297976	Yes	Up	PNP_UDP_1 domain-containing protein	Putative kinesin light chain (Fragment)	COG0775(ribophorin II); ENOG410YDS7(Phosphorylase superfamily); COG0457(repeat-containing protein); ENOG4111PVS(-)
AOL_s00140g68	2.5	4.72	5.23	1.15	2.1	1.24	16.94	1.49667	4.15	1.77283	1.90575	1.81743e-05	0.000185745	Yes	Up	Uncharacterized protein	Glycosidase
AOL_s00173g196	0.58	0.4	0.57	0.1	0.11	0.35	2.11	0.186667	0.516667	1.76786	1.97162	0.0024693	0.0108459	Yes	Up	Uncharacterized protein	Uncharacterized protein	ENOG410YIPC(-); COG4886(-); ENOG410ZP07(NB-ARC domain); ENOG410ZHQN(tetratricopeptide repeat domain-containing protein); ENOG4110BKQ(-); ENOG410YFB2(TPR)
AOL_s00078g110	6.85	11.35	9.42	2.21	1.38	6.4	37.61	3.33	9.20667	1.76476	1.92753	0.000281706	0.00180746	Yes	Up	THUMP domain-containing protein	THUMP domain-containing protein	COG1818(THUMP domain-containing protein)
AOL_s00004g610	9.62	12.12	17.05	3.79	5.8	4.46	52.84	4.68333	12.93	1.76085	1.53614	1.10315e-08	3.11163e-07	Yes	Up	Nitrate/nitrite transporter	Nitrate/nitrite transporter	COG2223(Transporter)
AOL_s00075g124	33.34	29.18	30.98	10.8	12.61	10.46	127.37	11.29	31.1667	1.76056	1.93079	1.43674e-12	1.04099e-10	Yes	Up	Protein kinase domain-containing protein	Cell division protein kinase, putative	ENOG410XQ50(Cyclin-dependent kinase)
AOL_s00078g576	0.44	0.46	0.34	0.25	0.05	0.15	1.69	0.15	0.413333	1.75556	1.89388	0.0131378	0.0421925	Yes	Up	Uncharacterized protein	Transcription regulator XNP/ATRX, DEAD-box superfamily	COG0553(-)
AOL_s00076g329	15.6	21.18	18.67	4.75	8.84	6.6	75.64	6.73	18.4833	1.74641	1.93734	8.12187e-08	1.73995e-06	Yes	Up	Uncharacterized protein	Uncharacterized protein	ENOG410XPAJ(solute carrier family 25 (mitochondrial folate)
AOL_s00110g325	5.76	3.65	8.83	1.06	1.9	3.69	24.89	2.21667	6.08	1.74286	1.91282	0.000336897	0.00211141	Yes	Up	Protein HRI1	Uncharacterized protein	ENOG4112107(-); ENOG410YH30(-); ENOG4110W1U(-)
AOL_s00215g857	7718.12	7907.1	9968.23	3499.33	3817.56	2020.12	34930.5	3112.34	8531.15	1.74108	1.89908	9.20445e-11	4.50714e-09	Yes	Up	F-box domain-containing protein	F-box domain-containing protein	ENOG4111PHJ(F-box domain protein)
AOL_s00215g423	488.04	604.7	281.66	162.12	206.89	134.99	1878.4	168	458.133	1.72698	1.99922	5.70594e-08	1.29064e-06	Yes	Up	Uncharacterized protein	Ion channel regulatory protein, UNC-93	ENOG410ZITE(DUF895 domain membrane protein)
AOL_s00043g399	0.96	1.61	4.29	0.37	0.8	1.35	9.38	0.84	2.28667	1.72222	1.82992	0.00406207	0.0162337	Yes	Up	Uncharacterized protein	Acetamidase/Formamidase	COG2421(formamidase)
AOL_s00076g434	0.77	0.51	0.84	0.24	0.26	0.28	2.9	0.26	0.706667	1.71795	1.89942	0.000973413	0.00509256	Yes	Up	NACHT domain-containing protein	NACHT domain-containing protein	ENOG410ZJSI(Protein of unknown function (DUF3638)); COG0666(Ankyrin Repeat); ENOG410ZIY2(-); COG0457(Ankyrin Repeat); ENOG410YIPC(Ankyrin Repeat); ENOG4111A7N(-); ENOG4111JPK(-); ENOG410XZE9(-)
AOL_s00110g339	7.36	9.05	7.73	2.99	2.34	3.56	33.03	2.96333	8.04667	1.71541	1.88471	2.64709e-09	8.76983e-08	Yes	Up	F-box domain-containing protein	F-box domain-containing protein
AOL_s00080g120	0.51	0.8	3.33	0.55	0.59	0.57	6.35	0.57	1.54667	1.71345	1.77323	0.00941996	0.0320912	Yes	Up	Uncharacterized protein	Peptidase family m3	ENOG410YKRG(-)
AOL_s00109g142	5.53	8.91	9.1	2.12	3.19	3.37	32.22	2.89333	7.84667	1.71198	1.5219	6.41299e-06	7.55236e-05	Yes	Up	Uncharacterized protein	Uncharacterized protein
AOL_s00169g100	7	13.19	20.45	3.03	5.64	6.32	55.63	4.99667	13.5467	1.71114	1.31886	0.00154762	0.00752682	Yes	Up	Uncharacterized protein	Uncharacterized protein
AOL_s00109g181	259.68	84.01	164.32	29.32	94.24	63.87	695.44	62.4767	169.337	1.7104	1.51765	0.00108044	0.0055562	Yes	Up	Pyrid_ox_like domain-containing protein	Blue-light-inducible Bli-3	ENOG4111ISY(blue light-inducible protein Bli-3); ENOG4111Z2G(Pyridoxamine 5'-phosphate oxidase)
AOL_s00004g35	0.32	0.5	1.51	0.3	0.22	0.34	3.19	0.286667	0.776667	1.7093	1.79598	0.00148368	0.00726117	Yes	Up	PNP_UDP_1 domain-containing protein	Phytoene dehydrogenase	COG0666(K07001 NTE family protein); COG0775(K07001 NTE family protein)
AOL_s00076g41	2893.15	2990.83	3994.39	952.86	896	1798.04	13525.3	1215.63	3292.79	1.7087	1.94204	9.29053e-10	3.50836e-08	Yes	Up	Uncharacterized protein	Hyphal anastamosis-8	ENOG411040D(Conserved hypothetical, protein)
AOL_s00081g186	715	1189.91	2352.2	466.95	524.85	583.33	5832.24	525.043	1419.04	1.7027	1.87913	4.28695e-09	1.35962e-07	Yes	Up	Cytochrome c domain-containing protein	Cytochrome-c from the OXPHOS pathway	COG3474(Electron carrier protein. The oxidized form of the cytochrome c heme group can accept an electron from the heme group of the cytochrome c1 subunit of cytochrome reductase. Cytochrome c then transfers this electron to the cytochrome oxidase complex, the final protein carrier in the mitochondrial electron-transport chain)
AOL_s00083g318	6.55	8.43	10.82	4.19	2.31	3.07	35.37	3.19	8.6	1.69592	1.84724	0.00436555	0.0171542	Yes	Up	DUF727 domain-containing protein	DUF727 domain-containing protein
AOL_s00078g568	136.55	213.64	199.91	36.81	100.15	67.26	754.32	68.0733	183.367	1.69366	1.8873	5.4019e-06	6.6038e-05	Yes	Up	Uncharacterized protein	Uncharacterized protein
AOL_s00043g347	0.39	0.55	0.67	0.13	0.11	0.36	2.21	0.2	0.536667	1.68333	1.86469	0.00315805	0.0133008	Yes	Up	PNP_UDP_1 domain-containing protein	NACHT domain-containing protein	COG0666(Ankyrin Repeat); COG0775(Catalyzes the irreversible cleavage of the glycosidic bond in both 5'-methylthioadenosine (MTA) and S- adenosylhomocysteine (SAH AdoHcy) to adenine and the corresponding thioribose, 5'-methylthioribose and S-ribosylhomocysteine, respectively (By similarity))
AOL_s00007g518	48.5	66.61	191.82	30.69	40.4	43.32	421.34	38.1367	102.31	1.68272	1.86462	5.05385e-06	6.25554e-05	Yes	Up	Malic enzyme	Malic enzyme	COG0281(malic enzyme)
AOL_s00054g134	5.68	6.54	11.55	3.06	3.17	2.69	32.69	2.97333	7.92333	1.6648	1.71011	1.20391e-09	4.32629e-08	Yes	Up	Uncharacterized protein	Aminoacid dehydrogenase-like, N-terminal	COG0281(alpha amylase, catalytic)
AOL_s00004g147	35.52	35.88	46.35	7.4	14.96	21.85	161.96	14.7367	39.25	1.66342	1.67916	6.64432e-10	2.6201e-08	Yes	Up	Uncharacterized protein	Uncharacterized protein	ENOG410YXA5(-)
AOL_s00169g78	7.14	14.91	18.87	4.61	7.48	3.29	56.3	5.12667	13.64	1.6606	1.76631	8.94292e-06	9.94998e-05	Yes	Up	GH16 domain-containing protein	Gram-negative bacteria binding protein, putative	COG2273(hydrolase family 16)
AOL_s00078g607	4	14.05	13.04	1.64	4.1	5.96	42.79	3.9	10.3633	1.65726	1.78141	0.00214125	0.00973613	Yes	Up	Uncharacterized protein	Uncharacterized protein
AOL_s00075g152	17.69	18.58	31.82	5.35	9.12	11.17	93.73	8.54667	22.6967	1.65562	1.85188	1.27889e-07	2.58447e-06	Yes	Up	LMWPc domain-containing protein	Protein-tyrosine-phosphatase	COG0394(PHOsphatase)
AOL_s00173g270	56.64	94.09	117.78	31.08	21.34	48.86	369.79	33.76	89.5033	1.65117	1.98343	2.13398e-11	1.20044e-09	Yes	Up	Uncharacterized protein	Uncharacterized protein
AOL_s00007g428	2.45	3.46	4.28	0.94	2.02	0.91	14.06	1.29	3.39667	1.63307	1.30002	0.00169346	0.00810966	Yes	Up	Protein kinase domain-containing protein	Serine/threonine-protein kinase 25	ENOG410XP9G(mitogen-activated protein kinase kinase kinase kinase)
AOL_s00080g83	10.49	25.43	45.27	14.39	9.29	7.18	112.05	10.2867	27.0633	1.63091	1.70959	0.00010079	0.000777026	Yes	Up	Uncharacterized protein	Uncharacterized protein
AOL_s00176g100	3.18	3.54	4.46	0.82	1.78	1.65	15.43	1.41667	3.72667	1.63059	1.87843	2.9886e-05	0.000283948	Yes	Up	Uncharacterized protein	Uncharacterized protein	ENOG4111IZS(Protein of unknown function (DUF3129))
AOL_s00054g457	1.37	2	2.56	1.21	0.56	0.49	8.19	0.753333	1.97667	1.62389	1.68439	0.0125321	0.0405688	Yes	Up	Uncharacterized protein	Uncharacterized protein
AOL_s00043g669	11.06	20.65	24.35	5.36	7.19	8.84	77.45	7.13	18.6867	1.62085	1.61321	6.46522e-09	1.94e-07	Yes	Up	Uncharacterized protein	Galactose-1-phosphate uridylyltransferase	COG3781(galactose-1-phosphate uridylyltransferase)
AOL_s00007g491	1.01	1.54	1.9	0.44	0.72	0.55	6.16	0.57	1.48333	1.60234	1.80751	5.28399e-06	6.48636e-05	Yes	Up	Uncharacterized protein	HET domain-containing protein	ENOG410YECB(-); COG0666(Ankyrin Repeat); ENOG410ZJRJ(HET domain protein)
AOL_s00054g163	1.6	3.22	9.36	1.38	1.77	2.3	19.63	1.81667	4.72667	1.60183	1.72167	0.000360348	0.00223171	Yes	Up	Protein kinase domain-containing protein	Protein kinase domain-containing protein	COG0457(repeat-containing protein); COG0515(Serine Threonine protein kinase); COG0666(Serine Threonine protein kinase)
AOL_s00043g588	8.62	13.07	22.01	3.47	6.87	6.46	60.5	5.6	14.5667	1.60119	1.81865	2.42284e-08	6.25864e-07	Yes	Up	Uncharacterized protein	Dihydroxy-acid dehydratase	COG0129(Dihydroxy-acid dehydratase)
AOL_s00004g146	31.7	29.03	44.4	7.46	20.33	12.66	145.58	13.4833	35.0433	1.59901	1.85549	7.34955e-07	1.1915e-05	Yes	Up	Uncharacterized protein	Uncharacterized protein
AOL_s00169g212	3.16	5.22	7.57	1.55	2.68	1.92	22.1	2.05	5.31667	1.5935	1.79104	4.78785e-06	5.9761e-05	Yes	Up	Uncharacterized protein	Uncharacterized protein
AOL_s00083g232	1561.48	1696.66	1443.32	532.99	537.13	748.31	6519.89	606.143	1567.15	1.58545	1.81671	2.14172e-11	1.20044e-09	Yes	Up	Uncharacterized protein	C6 transcription factor	ENOG4111VN5(Conserved hypothetical, protein); ENOG410XP75(fungal specific transcription factor)
AOL_s00169g123	1.83	2.98	5.54	0.85	1.43	1.74	14.37	1.34	3.45	1.57463	1.69749	5.56687e-06	6.74075e-05	Yes	Up	Uncharacterized protein	Oligopeptide transporter	COG1297(oligo-peptide transporter)
AOL_s00169g245	156.56	151.73	275.05	53.57	48.61	124.72	810.24	75.6333	194.447	1.57091	1.80076	1.44829e-06	2.1512e-05	Yes	Up	Endo-beta-1,4-glucanase D, Endoglucanase D, EC 3.2.1.4 (Carboxymethylcellulase D) (Cellulase D)	Endoglucanase ii	ENOG4110MZ2(Glycosyl hydrolase family 61); ENOG410YI33(cellulose binding); ENOG4110UUN(Glycosyl hydrolase family 61)
AOL_s00083g492	34.92	59.72	67.2	17.14	23.23	22.59	224.8	20.9867	53.9467	1.57052	1.80286	1.1453e-08	3.20971e-07	Yes	Up	HIT domain-containing protein	Adenosine 5'-monophosphoramidase	COG0537(converts alpha-aldose to the beta-anomer. It is active on D-glucose, L-arabinose, D-xylose, D-galactose, maltose and lactose (By similarity))
AOL_s00076g266	0.42	1.28	1.05	0.4	0.44	0.23	3.82	0.356667	0.916667	1.57009	1.53885	0.0103686	0.034896	Yes	Up	Uncharacterized protein	S-adenosyl-L-methionine-dependent methyltransferase	ENOG4111R7S(-)
AOL_s00076g527	11.37	21.72	10.03	6.04	5.19	5.55	59.9	5.59333	14.3733	1.56973	1.7882	3.09478e-06	4.11038e-05	Yes	Up	Abhydrolase_3 domain-containing protein	Uncharacterized protein	COG0657(Heat shock protein)
AOL_s00083g61	2.64	3.91	2.65	1.15	1.74	0.7	12.79	1.19667	3.06667	1.56267	1.82787	0.000297501	0.00189652	Yes	Up	Uncharacterized protein	Ankyrin repeat domain 28	COG0666(Ankyrin Repeat)
AOL_s00080g175	4.75	3.59	5.05	2	1.08	2.15	18.62	1.74333	4.46333	1.56023	1.80162	7.53142e-06	8.68306e-05	Yes	Up	XLF domain-containing protein	XLF domain-containing protein	ENOG411223H(Conserved hypothetical, protein)
AOL_s00075g234	45.21	74.57	89.04	25.17	29.42	27.64	291.05	27.41	69.6067	1.53946	1.74451	3.42765e-13	2.80249e-11	Yes	Up	AAA domain-containing protein	DNA-binding protein SMUBP-2 isoform B	COG1112(Adaptor-related protein complex)
AOL_s00083g442	2.67	2.96	5.5	1.08	1.74	1.57	15.52	1.46333	3.71	1.53531	1.77567	0.00169572	0.00811613	Yes	Up	Uncharacterized protein	Uncharacterized protein	ENOG4111J8T(AhpC TSA antioxidant enzyme domain containing 1)
AOL_s00080g230	1372.31	1472.71	907.34	496.39	441.45	542.8	5233	493.547	1250.79	1.53428	1.82118	9.26676e-09	2.65548e-07	Yes	Up	Uncharacterized protein	Uncharacterized protein
AOL_s00081g52	18.45	20.64	15.98	5.4	8.5	7.84	76.81	7.24667	18.3567	1.53312	0.727527	0.00410084	0.0163447	Yes	Up	Uncharacterized protein	Mrna 3'-end-processing protein yth1	ENOG410Z74C(WGS project CABT00000000 data, contig); ENOG410ZB7F(WGS project CABT00000000 data, contig)
AOL_s00043g341	10.84	12.38	10.28	3.44	3.74	6.06	46.74	4.41333	11.1667	1.53021	1.89813	4.53706e-08	1.07538e-06	Yes	Up	Uncharacterized protein	Uncharacterized protein	ENOG410YME3(-)
AOL_s00006g321	17.75	18.94	23.63	3.66	9.78	10.43	84.19	7.95667	20.1067	1.52702	1.82893	3.09163e-09	1.00191e-07	Yes	Up	Uncharacterized protein	Acetyltransferase	COG0454(-)
AOL_s00078g81	2.14	2.62	3.35	0.77	0.99	1.45	11.32	1.07	2.70333	1.52648	1.78535	1.98931e-06	2.80518e-05	Yes	Up	Uncharacterized protein	Amidase signature enzyme	COG0154(cytosine purines, uracil, thiamine, allantoin permease); COG0154(cytosine purines, uracil, thiamine, allantoin permease)
AOL_s00075g51	6.77	6.81	10.95	3.12	1.64	4.96	34.25	3.24	8.17667	1.52366	1.76008	2.02111e-05	0.000203614	Yes	Up	Uncharacterized protein	Uncharacterized protein	ENOG410ZTJG(-); ENOG4110TWB(-)
AOL_s00097g18	0.83	2.05	2.24	0.5	0.67	0.86	7.15	0.676667	1.70667	1.52217	1.76474	0.00271077	0.0117502	Yes	Up	MBOAT_2 domain-containing protein	Membrane bound O-acyl transferase family-domain-containing protein	ENOG410YTKW(-); ENOG410Y5F2(-); ENOG4110AIK(-); ENOG4111RV6(-); COG0436(-); ENOG4111MU2(toxin biosynthesis protein)
AOL_s00173g251	970.13	811.11	1064.49	344.48	306.09	478.51	3974.81	376.36	948.577	1.5204	1.77596	6.40278e-11	3.24214e-09	Yes	Up	Uncharacterized protein	Uncharacterized protein
AOL_s00079g175	0.33	1.12	0.49	0.12	0.35	0.3	2.71	0.256667	0.646667	1.51948	1.82052	0.00302128	0.012834	Yes	Up	Uncharacterized protein	Exo-1,3-beta-D-glucanase	ENOG410YDE2(-); ENOG410XXSQ(glycoside hydrolase family 55 protein)
AOL_s00043g688	7.15	10.06	11.14	2.74	5.54	2.99	39.62	3.75667	9.45	1.51553	1.77481	4.63319e-08	1.08699e-06	Yes	Up	Abhydro_lipase domain-containing protein	Ab-hydrolase associated lipase like protein	COG0596(-)
AOL_s00078g455	13.35	14.71	10.05	6.45	3.63	5.07	53.26	5.05	12.7033	1.51551	1.80115	2.18209e-05	0.000218503	Yes	Up	F-box domain-containing protein	F-box domain-containing protein
AOL_s00078g604	20.2	25.8	26.79	5.51	10.98	12.49	101.77	9.66	24.2633	1.51173	1.80518	3.84361e-07	6.79648e-06	Yes	Up	Uncharacterized protein	MFS domain-containing protein	COG0477(carbohydrate esterase family 16 protein)
AOL_s00004g89	2.51	3.75	4.85	0.9	2.03	1.5	15.54	1.47667	3.70333	1.5079	1.76861	8.17852e-06	9.27316e-05	Yes	Up	F-box domain-containing protein	F-box domain-containing protein
AOL_s00110g116	844.89	623.91	2027.21	267.6	379.96	746.74	4890.31	464.767	1165.34	1.50736	1.7271	3.46823e-05	0.000321633	Yes	Up	Glutamate dehydrogenase	Glutamate dehydrogenase	COG0334(oxidoreductase activity, acting on the CH-NH2 group of donors, NAD or NADP as acceptor)
AOL_s00173g366	1.01	1.14	3.39	0.57	0.79	0.85	7.75	0.736667	1.84667	1.50679	1.72351	0.00919024	0.0314529	Yes	Up	START domain-containing protein	START domain-containing protein	ENOG410ZRFN(START domain); ENOG410ZR5M(-); ENOG410ZTT0(START domain)
AOL_s00006g380	17.86	14.21	37.62	5.67	7.49	14.66	97.51	9.27333	23.23	1.50503	1.73601	1.22646e-05	0.000132007	Yes	Up	Uncharacterized protein	Uncharacterized protein
AOL_s00110g286	1.8	4.2	3.39	0.71	2.29	0.75	13.14	1.25	3.13	1.504	2.6384	3.14329e-08	7.78139e-07	Yes	Up	Uncharacterized protein	Uncharacterized protein
AOL_s00006g240	12.13	15.66	28.49	6.29	7.75	8.54	78.86	7.52667	18.76	1.49247	2.22026	2.52177e-10	1.09629e-08	Yes	Up	Uncharacterized protein	3-carboxymuconate cyclase	ENOG41107RD(Conserved hypothetical, protein)
AOL_s00173g159	1.64	2.63	3.65	0.82	1.09	1.28	11.11	1.06333	2.64	1.48276	1.74288	5.17255e-06	6.36709e-05	Yes	Up	Fungal_trans domain-containing protein	N-terminal binuclear Zn cluster-containing protein	ENOG410XP75((ABC) transporter); ENOG410YD1K(Fungal_trans)
AOL_s00170g70	229.68	177.51	223.49	70.6	85.1	98.41	884.79	84.7033	210.227	1.48192	1.78585	1.34951e-11	8.01788e-10	Yes	Up	Uncharacterized protein	IQ calmodulin-binding motif	ENOG41116GE(TIM-barrel signal transduction protein); COG2079(motif protein)
AOL_s00215g29	1.64	2.74	4.56	0.75	2.04	0.82	12.55	1.20333	2.98	1.47645	1.75321	0.000488991	0.00288411	Yes	Up	Uncharacterized protein	Mitochondrial thiamine pyrophosphate carrier 1	ENOG410XQHU(Pyroglutamyl peptidase type I)
AOL_s00173g161	77.54	96.23	128.73	32.87	38.53	50.88	424.78	40.76	100.833	1.47383	1.749	8.28405e-11	4.07886e-09	Yes	Up	Uncharacterized protein	Uncharacterized protein	ENOG410Y5DZ(Protein of unknown function (DUF3237)); ENOG4111JKS(Conserved hypothetical, protein)
AOL_s00169g111	3738.61	3991.2	4131.86	1565.44	1152.3	2088.32	16667.7	1602.02	3953.89	1.46807	1.77438	5.19171e-10	2.08691e-08	Yes	Up	Uncharacterized protein	Expression library immunization antigen 1	ENOG410YJ3U(integral membrane protein); ENOG4111HR0(Conserved hypothetical, protein)
AOL_s00080g393	664.49	967.75	2552.44	389.63	392.14	921.25	5887.7	567.673	1394.89	1.45721	1.68338	0.000116012	0.000875445	Yes	Up	Ammonium transporter	Ammonium transporter	COG0004(-)
AOL_s00210g392	1.95	2.4	3.18	0.88	1.1	1.09	10.6	1.02333	2.51	1.45277	1.77571	4.88581e-09	1.50665e-07	Yes	Up	Uncharacterized protein	Uncharacterized protein	COG0243(molybdopterin oxidoreductase); ENOG410YDP2(atp-dependent dna helicase); ENOG410XUCG(atp-dependent dna helicase); COG0514(atp-dependent dna helicase); ENOG410YQBX(-)
AOL_s00078g251	7275.75	6990.94	7696.5	2632.29	2672.52	3667.33	30935.3	2990.71	7321.06	1.44793	1.75577	1.04615e-12	7.76942e-11	Yes	Up	GPI-anchored domain-containing protein	GPI-anchored domain-containing protein	ENOG410XZ73(Pfam:Drmip_Hesp); ENOG410Z9SN(GPI anchored protein)
AOL_s00215g42	6.8	4.31	7.46	1.4	3.62	2.59	26.18	2.53667	6.19	1.44021	1.65121	0.000560421	0.00324316	Yes	Up	Uncharacterized protein	30S ribosomal protein S16
AOL_s00006g310	77.51	129.51	147.41	30.7	56.35	58.65	500.13	48.5667	118.143	1.4326	1.72139	4.75281e-09	1.47586e-07	Yes	Up	Uncharacterized protein	Pentatricopeptide repeat protein	ENOG410Z7Z7(Pentatricopeptide repeat-containing protein)
AOL_s00004g408	2.98	3.57	5.51	1.33	1.35	2.29	17.03	1.65667	4.02	1.42656	1.70343	7.48352e-08	1.6227e-06	Yes	Up	PNP_UDP_1 domain-containing protein	Purine and uridine phosphorylase	COG0775(LysM); ENOG4111FWE(-)
AOL_s00054g445	1.88	2.11	3.24	0.72	1.26	1	10.21	0.993333	2.41	1.42617	1.71996	1.57755e-07	3.08315e-06	Yes	Up	NACHT domain-containing protein	NACHT domain-containing protein	COG0666(Ankyrin Repeat); COG1472(hydrolase family 3)
AOL_s00076g95	3.01	2.47	2.33	0.64	1.08	1.5	11.03	1.07333	2.60333	1.42547	1.787	0.00022954	0.00153694	Yes	Up	F-box domain-containing protein	F-box domain-containing protein
AOL_s00083g510	122.23	120.74	130.74	44.23	65.01	45.62	528.57	51.62	124.57	1.41321	1.66174	2.16579e-11	1.20634e-09	Yes	Up	CP2 domain-containing protein	CP2 domain-containing protein	ENOG410XNZ6(Transcription factor)
AOL_s00097g281	5.57	4.86	8.36	1.89	2.48	3.42	26.58	2.59667	6.26333	1.41207	1.71717	8.60368e-07	1.36192e-05	Yes	Up	Uncharacterized protein	Uncharacterized protein	ENOG4110V9K(-); ENOG410ZSMR(-); ENOG4110USZ(-)
AOL_s00054g609	15.22	10.2	10.66	4.26	5.93	4.78	51.05	4.99	12.0267	1.41015	1.75893	0.000151408	0.00109882	Yes	Up	Cytochrome c oxidase assembly protein COX20, mitochondrial	Cytochrome c oxidase assembly protein COX20, mitochondrial	ENOG4112BPB(Protein of unknown function (DUF3767)); ENOG410ZJ8F(Protein of unknown function (DUF3767)); ENOG410XXFX(Protein of unknown function (DUF3767))
AOL_s00176g107	0.84	0.7	1.06	0.12	0.44	0.52	3.68	0.36	0.866667	1.40741	1.74709	0.00799127	0.0280608	Yes	Up	MFS domain-containing protein	Tetracycline resistance TCR1	ENOG410XSE0(Cell Division)
AOL_s00215g314	9.35	11.34	10.24	3.58	5.4	3.87	43.78	4.28333	10.31	1.407	1.73781	1.4961e-07	2.96294e-06	Yes	Up	Uncharacterized protein	Uncharacterized protein	ENOG4111R3Y(Conserved hypothetical, protein); ENOG4110VDX(-)
AOL_s00007g164	27.64	34.65	46.38	11.96	16.12	17.09	153.84	15.0567	36.2233	1.4058	1.70806	0.00104181	0.00540525	Yes	Up	Uncharacterized protein	Uncharacterized protein
AOL_s00054g758	170.01	150.17	177.54	51.32	65.09	90.78	704.91	69.0633	165.907	1.40224	1.71629	5.01953e-10	2.04265e-08	Yes	Up	Uncharacterized protein	Uncharacterized protein
AOL_s00043g314	9.72	5.54	14.04	3.48	3.83	4.93	41.54	4.08	9.76667	1.39379	1.72527	9.97665e-07	1.54093e-05	Yes	Up	Uncharacterized protein	Uncharacterized protein
AOL_s00112g37	0.48	0.58	2.04	0.29	0.68	0.33	4.4	0.433333	1.03333	1.38462	1.61368	0.00146911	0.00720568	Yes	Up	Uncharacterized protein	Myosin heavy chain	COG5022(component of the Mediator complex, a coactivator involved in the regulated transcription of nearly all RNA polymerase II-dependent genes. Mediator functions as a bridge to convey information from gene-specific regulatory proteins to the basal RNA polymerase II transcription machinery. Mediator is recruited to promoters by direct interactions with regulatory proteins and serves as a scaffo…
AOL_s00081g188	2.16	3.09	3.07	1.18	1.11	1.2	11.81	1.16333	2.77333	1.38395	1.69683	0.00739591	0.0262704	Yes	Up	Uncharacterized protein	A-agglutinin core AGA1	ENOG41121CJ(-); ENOG410YB1Z(-)
AOL_s00112g129	27.3	27.39	35.16	12.53	14.32	10.87	127.57	12.5733	29.95	1.38203	1.12846	3.11236e-07	5.62624e-06	Yes	Up	Uncharacterized protein	BTB domain-containing protein (Fragment)	COG0666(Produces ATP from ADP in the presence of a proton gradient across the membrane (By similarity))
AOL_s00007g580	89.05	82.29	109.62	32.4	40.58	45.16	399.1	39.38	93.6533	1.3782	1.88984	2.19285e-15	2.67708e-13	Yes	Up	Ubiquitinyl hydrolase 1, EC 3.4.19.12	Ubiquitinyl hydrolase 1	ENOG410XP0P(ubiquitin carboxyl-terminal hydrolase)
AOL_s00007g269	165.85	186.04	230.2	55.24	88.35	101.22	826.9	81.6033	194.03	1.37772	1.73701	2.26368e-11	1.25304e-09	Yes	Up	N-acetylglucosamine-6-phosphate deacetylase, EC 3.5.1.25	N-acetylglucosamine-6-phosphate deacetylase	COG1820(GlcNAc 6-P deacetylase)
AOL_s00006g563	166.35	239.34	176.15	88.24	92.47	64.02	826.57	81.5767	193.947	1.37748	1.71256	1.6108e-08	4.36335e-07	Yes	Up	Uncharacterized protein	Serine protease inhibitor	ENOG410ZE14(-)
AOL_s00140g33	49.02	33.17	45.95	14.15	16	23.81	182.1	17.9867	42.7133	1.37472	1.69032	1.06685e-07	2.21111e-06	Yes	Up	Fe2OG dioxygenase domain-containing protein	Clavaminate synthase-like protein	COG3491(peptidase (S8 and S53, subtilisin, kexin, sedolisin)
AOL_s00079g62	9.75	9.29	10.13	2.51	5.02	4.78	41.48	4.10333	9.72333	1.36962	1.73005	2.51757e-08	6.46587e-07	Yes	Up	Beta-galactosidase, EC 3.2.1.23	Beta-galactosidase	COG1874(beta-galactosidase)
AOL_s00083g373	3.86	6.97	13.8	2.64	2.68	5.08	35.03	3.46667	8.21	1.36827	1.62807	0.000263056	0.00171622	Yes	Up	PKS_ER domain-containing protein	NADP-dependent alcohol dehydrogenase 6	COG1064(Rossmann fold oxidoreductase)
AOL_s00043g358	0.94	1.54	1.61	0.44	0.28	1.01	5.82	0.576667	1.36333	1.36416	1.68786	0.00406765	0.0162487	Yes	Up	AA_permease domain-containing protein	General amino acid permease AGP3	COG0531(1,3-beta-glucanosyltransferase)
AOL_s00210g344	1.08	0.91	1.62	0.41	0.4	0.72	5.14	0.51	1.20333	1.35948	1.68948	0.000217938	0.00147813	Yes	Up	Uncharacterized protein	Interferon-induced Mx protein	COG0699(Ankyrin Repeat)
AOL_s00043g726	12.49	17.02	19.69	6.33	7.89	6.64	70.06	6.95333	16.4	1.35858	1.76796	1.88517e-08	5.0151e-07	Yes	Up	Uncharacterized protein	Aminotransferase, class III	COG0161(Catalyzes the transfer of the alpha-amino group from S- adenosyl-L-methionine (SAM) to 7-keto-8-aminopelargonic acid (KAPA) to form 7,8-diaminopelargonic acid (DAPA). It is the only animotransferase known to utilize SAM as an amino donor (By similarity))
AOL_s00043g809	68.75	76.86	67.37	30.27	35.8	24.27	303.32	30.1133	70.9933	1.35754	1.70243	1.36128e-10	6.41889e-09	Yes	Up	Glyco_hydro_79C domain-containing protein	Glycoside hydrolase family 79 protein	ENOG410YCS9(-); ENOG410XSM1(glycoside hydrolase family 79 protein); ENOG4111GNP(-)
AOL_s00210g236	123.65	127.55	134.49	55.31	48.63	60.11	549.74	54.6833	128.563	1.35105	1.62642	2.26237e-09	7.57981e-08	Yes	Up	GST N-terminal domain-containing protein	GST N-terminal domain-containing protein	COG0435(metallocarboxypeptidase activity); COG1011(metallocarboxypeptidase activity)
AOL_s00043g215	4.01	3.64	4.73	1.23	1.76	2.28	17.65	1.75667	4.12667	1.34915	1.70035	2.1199e-08	5.6061e-07	Yes	Up	NACHT domain-containing protein	NACHT domain-containing protein	COG0666(Ankyrin Repeat); COG0775(Catalyzes the irreversible cleavage of the glycosidic bond in both 5'-methylthioadenosine (MTA) and S- adenosylhomocysteine (SAH AdoHcy) to adenine and the corresponding thioribose, 5'-methylthioribose and S-ribosylhomocysteine, respectively (By similarity))
AOL_s00043g283	2.43	4.78	4.66	1.3	1.15	2.62	16.94	1.69	3.95667	1.34122	1.66637	0.000128178	0.000951939	Yes	Up	MFS domain-containing protein	Monophenol monooxygenase	ENOG410YUTI((mfs) transporter); ENOG4111HKT(-); COG0477(-)
AOL_s00078g600	181.23	256.17	266.3	91.1	129.18	80.82	1004.8	100.367	234.567	1.3371	1.68385	5.86532e-11	3.02149e-09	Yes	Up	Uncharacterized protein	FAP multi-domain protein	ENOG41122PC(-); ENOG4110VF6(-)
AOL_s00075g54	11.9	8.3	15.62	4.91	6.71	3.75	51.19	5.12333	11.94	1.33051	1.60304	7.46861e-06	8.6218e-05	Yes	Up	14_3_3 domain-containing protein	14-3-3 domain-containing protein (Fragment)	ENOG4111K2H(Conserved hypothetical, protein)
AOL_s00170g23	23.41	19.51	25.46	7.21	12.75	9.48	97.82	9.81333	22.7933	1.32269	1.59169	6.28236e-06	7.44792e-05	Yes	Up	Abhydrolase_3 domain-containing protein	Uncharacterized protein	ENOG410ZJGD(alpha/beta hydrolase fold); COG0657(alpha/beta hydrolase fold); ENOG4111KHW(alpha/beta hydrolase fold)
AOL_s00007g262	3.27	4.74	5.69	2.08	1.92	1.91	19.61	1.97	4.56667	1.3181	1.64489	0.00143206	0.0070511	Yes	Up	5'-deoxynucleotidase, EC 3.1.3.89	5'-deoxynucleotidase	COG1896(Metal Dependent Phosphohydrolase)
AOL_s00078g252	111.23	97.22	108.86	38.85	42.09	56.33	454.58	45.7567	105.77	1.31158	1.68657	2.13255e-10	9.45535e-09	Yes	Up	Uncharacterized protein	Histidine protein methyltransferase 1	ENOG4111NE8(Pfam:Drmip_Hesp)
AOL_s00170g87	1117.05	784.55	2572.77	393.64	454.59	1094.84	6417.44	647.69	1491.46	1.30273	1.578	0.000258045	0.00169345	Yes	Up	Uncharacterized protein	Uncharacterized protein	ENOG410YRP0(-); ENOG410YMZ5(-); ENOG410YBC4(-)
AOL_s00006g46	12.07	8.32	12.64	3.22	4.46	6.68	47.39	4.78667	11.01	1.30014	1.67912	3.50455e-06	4.58628e-05	Yes	Up	Uncharacterized protein	Uncharacterized protein
AOL_s00173g162	7.02	11	16.62	4.22	4.04	6.8	49.7	5.02	11.5467	1.30013	1.64419	0.0133497	0.0427651	Yes	Up	Uncharacterized protein	Uncharacterized protein
AOL_s00210g237	50.51	49	59.62	21.09	15.03	33.23	228.48	23.1167	53.0433	1.29459	1.65953	2.38337e-06	3.32925e-05	Yes	Up	GST C-terminal domain-containing protein	GST C-terminal domain-containing protein	COG0435(glutathione Stransferase); COG1011(Hydrolase)
AOL_s00079g79	0.48	0.78	0.85	0.31	0.25	0.36	3.03	0.306667	0.703333	1.29348	1.62475	0.01208	0.0393916	Yes	Up	Uncharacterized protein	RNA helicase	ENOG410XNTI(Pfam:Cenp-O)
AOL_s00140g47	21.14	20.97	42.77	5.6	10.96	20.49	121.93	12.35	28.2933	1.29096	1.62935	0.000118523	0.000892126	Yes	Up	Uncharacterized protein	Uncharacterized protein
AOL_s00083g62	2.11	1.67	2.68	0.81	1.13	0.88	9.28	0.94	2.15333	1.29078	1.64795	0.000248027	0.00163735	Yes	Up	NACHT domain-containing protein	NACHT domain-containing protein	COG0666(Ankyrin Repeat); COG1472(hydrolase family 3)
AOL_s00004g379	4503.99	5761.14	3592.45	1935.62	1834.81	2281.02	19909	2017.15	4619.19	1.28996	1.65235	1.77699e-08	4.74148e-07	Yes	Up	GH18 domain-containing protein	GH18 domain-containing protein	ENOG4111GPA(chitinase); COG0477(chitinase)
AOL_s00173g352	27.62	26.83	37.16	11.3	14.04	14.71	131.66	13.35	30.5367	1.28739	1.44515	7.71297e-10	2.95497e-08	Yes	Up	Uncharacterized protein	Complex I intermediate-associated protein 30	ENOG411260Q(Complex I intermediate-associated protein 30 (CIA30))
AOL_s00173g14	3.63	3.96	4.84	1.37	1.49	2.58	17.87	1.81333	4.14333	1.28493	1.76241	5.53141e-08	1.264e-06	Yes	Up	NACHT domain-containing protein	NACHT domain-containing protein	ENOG410XNP8(U4 u6 small nuclear ribonucleoprotein); ENOG410XP3K(Positively regulates the activity of the minus-end directed microtubule motor protein dynein. May enhance dynein- mediated microtubule sliding by targeting dynein to the microtubule plus end. Required for); COG0775(Catalyzes the irreversible cleavage of the glycosidic bond in both 5'-methylthioadenosine (MTA) and S- adenosylhomocyste…
AOL_s00054g933	0.57	0.53	0.7	0.16	0.17	0.46	2.59	0.263333	0.6	1.27848	1.66913	0.0130009	0.0418432	Yes	Up	MACPF domain-containing protein	MACPF domain-containing protein	ENOG410YBDW(MAC/Perforin domain); ENOG410YBJD(MAC/Perforin domain); ENOG410Z5C7(MAC/Perforin domain)
AOL_s00109g146	23.71	46.73	109.77	21.41	9.5	48.27	259.39	26.3933	60.07	1.27595	1.54128	0.00337376	0.0140552	Yes	Up	Amidohydro-rel domain-containing protein	Atrazine chlorohydrolase/guanine deaminase	COG0402(glycoside hydrolase family 16 protein)
AOL_s00210g55	13.52	10.04	12.31	3.55	6.21	6.01	51.64	5.25667	11.9567	1.27457	1.67956	3.6344e-07	6.45215e-06	Yes	Up	Uncharacterized protein	Uncharacterized protein	ENOG411289N(pfkb domain protein)
AOL_s00097g540	142.71	194.58	291.79	54.79	103.66	118.24	905.77	92.23	209.693	1.27359	1.6406	1.5516e-07	3.0391e-06	Yes	Up	Uncharacterized protein	Uncharacterized protein	ENOG4112634(Conserved hypothetical, protein)
AOL_s00006g544	4.69	5.16	7.89	2.21	2.08	3.52	25.55	2.60333	5.91333	1.27145	1.61421	2.91034e-07	5.28247e-06	Yes	Up	PNP_UDP_1 domain-containing protein	NB-ARC domain-containing protein	COG0775(-); COG0457(repeat-containing protein)
AOL_s00054g993	5.76	6.35	7.31	3.48	2.75	2.32	27.97	2.85	6.47333	1.27135	1.67485	3.19335e-07	5.76096e-06	Yes	Up	F-box domain-containing protein	F-box domain-containing protein
AOL_s00169g75	0.68	0.73	1.2	0.12	0.69	0.34	3.76	0.383333	0.87	1.26957	1.62539	0.0130997	0.0420851	Yes	Up	XPG_I_2 domain-containing protein	Uncharacterized protein	ENOG4111UC4(-)
AOL_s00083g407	0.27	0.42	0.42	0.19	0.1	0.2	1.6	0.163333	0.37	1.26531	1.60835	0.0117431	0.0384476	Yes	Up	GH16 domain-containing protein	Cyclin N-terminal domain-containing protein	ENOG4111GNJ(Glycosyl hydrolases family 16); COG5024(Glycosyl hydrolases family 16); ENOG4111YS6(Conserved hypothetical, protein)
AOL_s00112g1	39.75	27.21	30.78	10.29	13.93	19.13	141.09	14.45	32.58	1.25467	1.67628	7.56833e-07	1.21969e-05	Yes	Up	Uncharacterized protein	Uncharacterized protein
AOL_s00170g10	1033.9	936.92	948.64	397.06	384.17	513.8	4214.49	431.677	973.153	1.25436	1.61746	1.76528e-09	6.09776e-08	Yes	Up	Uncharacterized protein	Uncharacterized protein	ENOG410YMFT(-)
AOL_s00007g286	13.9	24.58	24.46	8.26	8.45	11.24	90.89	9.31667	20.98	1.25188	1.6458	8.25575e-09	2.38881e-07	Yes	Up	Uncharacterized protein	Uncharacterized protein
AOL_s00097g20	10.64	11.96	14.88	4.66	5.28	6.71	54.13	5.55	12.4933	1.25105	1.22691	1.61237e-05	0.000167086	Yes	Up	DAO domain-containing protein	DAO domain-containing protein	COG0665(-)
AOL_s00215g133	15.08	15.22	49.61	3.47	9.52	22.51	115.41	11.8333	26.6367	1.25099	1.42344	2.58859e-05	0.000250755	Yes	Up	Uncharacterized protein	GTPase-activating protein	ENOG41127BV(Conserved hypothetical, protein)
AOL_s00210g150	3.42	6.35	6.82	2.15	3.17	2.07	23.98	2.46333	5.53	1.24493	1.63746	8.84757e-05	0.000698401	Yes	Up	Uncharacterized protein	Uncharacterized protein
AOL_s00083g150	178.85	62.86	69.62	65.43	48.7	24.83	450.29	46.32	103.777	1.24043	1.61712	7.41066e-07	1.19862e-05	Yes	Up	Complex1_LYR_dom domain-containing protein	NADH-ubiquinone oxidoreductase complex 1/LYR family protein (Fragment)	ENOG41122EG(LYR motif containing 5)
AOL_s00076g293	5.65	5.17	5.87	1.67	3.08	2.7	24.14	2.48333	5.56333	1.24027	1.66921	2.46233e-07	4.60047e-06	Yes	Up	GPI ethanolamine phosphate transferase 2	GPI ethanolamine phosphate transferase 2	COG1524(type i phosphodiesterase nucleotide pyrophosphatase)
AOL_s00006g458	8.32	12.95	11.85	4.52	4.71	5.61	47.96	4.94667	11.04	1.23181	1.60339	2.45648e-06	3.41532e-05	Yes	Up	Uncharacterized protein	F-box domain-containing protein
AOL_s00109g202	25.68	29.53	34.98	5.74	9.55	25.13	130.61	13.4733	30.0633	1.23132	1.62883	0.000273181	0.00176547	Yes	Up	Aminotran_1_2 domain-containing protein	Imidazole acetol-phosphate transaminase	COG0079(Imidazole acetol-phosphate transaminase)
AOL_s00079g476	4.94	5.06	6.65	1.99	1.84	3.64	24.12	2.49	5.55	1.22892	1.57815	3.6297e-05	0.000334518	Yes	Up	Glucanase, EC 3.2.1.-	Glucanase	COG5297(-)
AOL_s00006g5	149.41	200.23	223.61	68.71	87.24	101.41	830.61	85.7867	191.083	1.22742	1.60628	5.61845e-12	3.62838e-10	Yes	Up	Uncharacterized protein	Indoleamine 2,3-dioxygenase	ENOG410XQHE(indoleamine 2,3-dioxygenase)
AOL_s00193g50	10.6	16.45	16.87	4.85	7.37	7.51	63.65	6.57667	14.64	1.22605	1.60608	3.99427e-07	7.00727e-06	Yes	Up	Uncharacterized protein	Uncharacterized protein	ENOG4111V3Z(-); ENOG410Y8AA(Conserved hypothetical, protein); ENOG410YHJN(Conserved hypothetical, protein); ENOG4110UZC(-); COG0798(-)
AOL_s00043g680	10.72	8.28	12.95	4.5	5.44	4.48	46.37	4.80667	10.65	1.21567	1.62816	5.38299e-09	1.63731e-07	Yes	Up	RRM domain-containing protein	Related to glycine-rich RNA-binding protein	ENOG41121QZ(Glycine-rich RNA-binding protein); COG0724(Glycine-rich RNA-binding protein); ENOG4111W13(RNA recognition motif. (a.k.a. RRM, RBD, or RNP domain))
AOL_s00173g365	2.75	5.47	5.98	1.81	2.72	1.9	20.63	2.14333	4.73333	1.2084	1.45478	2.73829e-05	0.000264109	Yes	Up	Protein kinase domain-containing protein	Protein kinase domain-containing protein	ENOG4111G2N(protein kinase domain-containing protein)
AOL_s00078g20	76.35	74.98	84.71	27.4	40.43	39.09	342.96	35.64	78.68	1.20763	1.61598	2.49651e-11	1.36883e-09	Yes	Up	Vacuolar protein sorting-associated protein	Vacuolar protein sorting-associated protein	COG5043(Vacuolar Protein)
AOL_s00075g176	48.38	43.18	34.28	15.57	20.57	20.94	182.92	19.0267	41.9467	1.20463	1.74589	2.47786e-08	6.38228e-07	Yes	Up	Uncharacterized protein	Uncharacterized protein	ENOG410XZC1(-)
AOL_s00004g383	3.52	5.04	24.1	3.22	7.56	4.08	47.52	4.95333	10.8867	1.19785	1.45255	0.00582236	0.0216474	Yes	Up	Uncharacterized protein	NACHT domain-containing protein	COG0457(-); ENOG410XQXJ(patatin-like phospholipase domain containing 8); ENOG410XQGY(repeat protein); COG0666(repeat protein); ENOG41117YD(-); COG0775(-)
AOL_s00075g177	92.88	128.03	62.54	34.3	57.17	37.51	412.43	42.9933	94.4833	1.19763	1.64863	4.25111e-06	5.38917e-05	Yes	Up	Uncharacterized protein	Phosphatidyl synthase	COG0647(Hydrolase)
AOL_s00097g280	79.17	68.22	91.75	29.15	36.61	43.1	348	36.2867	79.7133	1.19677	1.6007	1.95811e-10	8.81346e-09	Yes	Up	MFS domain-containing protein	MFS domain-containing protein	ENOG410XQE3(transmembrane transporter activity); COG0477(transmembrane transporter activity)
AOL_s00210g149	11.7	14.45	16.36	6.27	5.95	7.15	61.88	6.45667	14.17	1.19463	1.57919	4.11468e-08	9.85754e-07	Yes	Up	Uncharacterized protein	CFEM domain-containing protein	ENOG410YTY1(-); ENOG4112BC8(Conserved hypothetical, protein); ENOG410XNP7(Conserved hypothetical, protein)
AOL_s00097g322	36.03	37.29	38.21	15.19	14.8	20.85	162.37	16.9467	37.1767	1.19375	1.26088	4.52707e-07	7.84927e-06	Yes	Up	Uncharacterized protein	Uncharacterized protein
AOL_s00097g36	318.04	371.07	321.28	136.6	171.66	152.63	1471.28	153.63	336.797	1.19226	1.60212	1.94776e-11	1.1199e-09	Yes	Up	Uncharacterized protein	Uncharacterized protein
AOL_s00078g168	5.44	8.94	9.62	2.48	4.54	3.93	34.95	3.65	8	1.19178	1.58148	7.12662e-05	0.000585028	Yes	Up	F-actin-capping protein subunit beta	F-actin-capping protein subunit beta	ENOG410XQYD(capping protein)
AOL_s00097g294	159.65	199.18	310.67	95.55	108.03	101.97	975.05	101.85	223.167	1.19113	1.29101	1.22846e-08	3.42127e-07	Yes	Up	Aamy domain-containing protein	Thermostable alpha-amylase	COG0366(SUR7/PalI family)
AOL_s00080g228	2.61	2.87	3.44	1.16	1.34	1.59	13.01	1.36333	2.97333	1.18093	1.57704	1.1329e-10	5.42817e-09	Yes	Up	Uncharacterized protein	NFX1-type zinc finger-containing protein 1	COG1112(-)
AOL_s00004g79	0.9	0.86	1.33	0.13	0.61	0.68	4.51	0.473333	1.03	1.17606	1.58419	0.0035576	0.014631	Yes	Up	AAA domain-containing protein	AAA domain-containing protein	COG0464(Aaa atpase)
AOL_s00076g467	4.28	5.75	7.2	2.19	2.5	3.23	25.15	2.64	5.74333	1.17551	1.60832	7.56003e-08	1.63136e-06	Yes	Up	Uncharacterized protein	Cell surface glycoprotein 1
AOL_s00078g326	11.24	8.14	34.1	4.66	7.22	12.73	78.09	8.20333	17.8267	1.1731	1.49408	0.00124229	0.00624789	Yes	Up	BZIP domain-containing protein	BZIP domain-containing protein	ENOG410YZIY(B-zip transcription factor)
AOL_s00215g910	25230.3	21446.8	13961.5	11390	10378.1	6165.82	88572.5	9311.32	20212.9	1.17078	1.6177	1.58433e-05	0.000164372	Yes	Up	Uncharacterized protein	Uncharacterized protein
AOL_s00081g323	293.35	552.57	1114.69	278.55	217.73	408.26	2865.15	301.513	653.537	1.16752	1.47658	9.38062e-05	0.000735152	Yes	Up	Aspartate aminotransferase, EC 2.6.1.1	Aspartate aminotransferase	COG1448(aminotransferase)
AOL_s00007g344	8.18	11.16	7.62	3.37	3.73	5.34	39.4	4.14667	8.98667	1.1672	1.59632	0.0139343	0.0442225	Yes	Up	5-hydroxyisourate hydrolase, HIU hydrolase, HIUHase, EC 3.5.2.17	5-hydroxyisourate hydrolase	COG2351(5-hydroxyisourate hydrolase)
AOL_s00083g431	311.94	516.93	199.7	184.56	224.88	65.18	1503.19	158.207	342.857	1.16714	1.61473	0.00058738	0.00336639	Yes	Up	Uncharacterized protein	Peroxisomal membrane protein PMP27	ENOG4111NS6(peroxisomal biogenesis factor 11)
AOL_s00083g118	2.63	3.21	5.58	0.42	1.82	3.03	16.69	1.75667	3.80667	1.16698	1.56478	0.00791766	0.0278352	Yes	Up	NmrA domain-containing protein	Oxidoreductase CipA	ENOG4110AT1(NmrA-like family); ENOG410YCBT(isoflavone reductase family protein); COG0133(The beta subunit is responsible for the synthesis of L- tryptophan from indole and L-serine (By similarity)); ENOG410YCRT(NmrA-like family)
AOL_s00110g231	5.56	3.84	6.31	1.49	2.01	3.75	22.96	2.41667	5.23667	1.1669	1.59264	0.00156319	0.00757953	Yes	Up	BTB domain-containing protein	BTB domain-containing protein
AOL_s00006g3	7.87	8.33	15.08	6.21	2.54	5.73	45.76	4.82667	10.4267	1.16022	1.50069	0.00406186	0.0162337	Yes	Up	Uncharacterized protein	Uncharacterized protein	ENOG410Y0D6(Conserved hypothetical, protein)
AOL_s00188g304	230.8	222.6	511.92	107.42	99.46	240.5	1412.7	149.127	321.773	1.15772	1.49475	7.24563e-05	0.000592414	Yes	Up	Uncharacterized protein	Malate dehydrogenase	ENOG41125T5(Conserved fungal protein); ENOG410Y6NS(Protein of unknown function (DUF3455))
AOL_s00097g13	0.55	1.13	1.62	0.5	0.51	0.52	4.83	0.51	1.1	1.15686	1.51574	0.000814022	0.00441813	Yes	Up	Uncharacterized protein	Putative 3-amino-3-carboxypropyl transferase protein	COG5379(S-adenosylmethionine diacylglycerol 3-amino-3-carboxypropyl)
AOL_s00081g205	0.84	1.06	1.5	0.37	0.48	0.73	4.98	0.526667	1.13333	1.1519	1.54595	0.000913333	0.00485079	Yes	Up	Helo_like_N domain-containing protein	Uncharacterized protein
AOL_s00097g130	3.66	3.89	5.38	1.9	2.19	1.92	18.94	2.00333	4.31	1.15141	1.5473	4.28827e-06	5.42085e-05	Yes	Up	DBR1 domain-containing protein	DBR1 domain-containing protein	ENOG410XP0F(debranching enzyme)
AOL_s00004g613	2.2	4.65	6.23	2.06	1.6	2.42	19.16	2.02667	4.36	1.15132	1.59242	1.4228e-05	0.000149704	Yes	Up	Uncharacterized protein	Pyruvate formate lyase activating enzyme	COG1313(radical SAM domain protein)
AOL_s00007g13	2.72	2.96	2.99	1.2	1.24	1.6	12.71	1.34667	2.89	1.14604	1.5791	3.9247e-06	5.04717e-05	Yes	Up	Zn(2)-C6 fungal-type domain-containing protein	Activator of stress genes 1	ENOG410ZA6P(Transcription factor)
AOL_s00169g209	77.75	86.33	80.21	38.08	42.25	33.56	358.18	37.9633	81.43	1.14496	1.57137	1.89868e-10	8.67745e-09	Yes	Up	Uncharacterized protein	Polysaccharide lyase 8 family protein	ENOG410XTFC(polysaccharide lyase family 8)
AOL_s00169g101	2.01	5.02	4.62	1.56	2.06	1.83	17.1	1.81667	3.88333	1.13761	1.5339	0.0118026	0.0385857	Yes	Up	Uncharacterized protein	Uncharacterized protein
AOL_s00054g841	85.89	75.11	130.14	20.81	61.2	54.24	427.39	45.4167	97.0467	1.13681	1.54532	0.000904646	0.00481326	Yes	Up	U6 snRNA-associated Sm-like protein LSm5	U6 snRNA-associated Sm-like protein LSm5	COG1958(-)
AOL_s00004g37	76.71	80.9	113.77	46.07	47.51	34.04	399	42.54	90.46	1.12647	1.52829	7.72564e-10	2.95497e-08	Yes	Up	Uncharacterized protein	Trichothecene 3-O-acetyltransferase	ENOG410YJA8(Trichothecene 3-O-acetyltransferase); ENOG410YEZS(Transferase Family)
AOL_s00083g64	4.42	5.95	6.55	2.69	2.42	2.85	24.88	2.65333	5.64	1.12563	1.52866	2.24517e-05	0.000222569	Yes	Up	Uncharacterized protein	Uncharacterized protein	ENOG4111UVN(Conserved hypothetical, protein)
AOL_s00110g135	3.08	3.43	4.94	2.48	1.37	1.54	16.84	1.79667	3.81667	1.1243	1.50015	0.000497067	0.002924	Yes	Up	Uncharacterized protein	HNHc domain-containing protein
AOL_s00076g58	7.37	5.43	12.85	3.18	4.77	4.13	37.73	4.02667	8.55	1.12334	1.51585	3.1628e-05	0.00029859	Yes	Up	Uncharacterized protein	Uncharacterized protein	ENOG410YK9N(Conserved hypothetical, protein); ENOG4111PUP(-); ENOG410YSFU(-); ENOG411290Q(-); ENOG4112CTU(-)
AOL_s00054g226	32.77	29.93	40.36	22.56	14.42	11.76	151.8	16.2467	34.3533	1.11449	1.51236	3.82152e-06	4.94302e-05	Yes	Up	1,3-beta-glucanosyltransferase, EC 2.4.1.-	1,3-beta-glucanosyltransferase	ENOG410YD58(1,3-beta-glucanosyltransferase)
AOL_s00081g111	8.1	6.05	4.06	3.13	3.32	2.18	26.84	2.87667	6.07	1.11008	1.27722	0.00193568	0.00901768	Yes	Up	Uncharacterized protein	Uncharacterized protein
AOL_s00215g179	297.46	250.65	302.16	150.43	140.55	112.13	1253.38	134.37	283.423	1.10928	1.53949	6.90446e-09	2.05108e-07	Yes	Up	LDB19 domain-containing protein	LDB19 domain-containing protein	ENOG410ZD72(arrestin (or S-antigen), N-terminal domain protein)
AOL_s00054g173	2.23	3.69	2.96	0.99	1.23	1.99	13.09	1.40333	2.96	1.10926	1.54695	0.0122319	0.039721	Yes	Up	Uncharacterized protein	Uncharacterized protein
AOL_s00054g949	36.96	29.65	38.87	16.31	16	17.71	155.5	16.6733	35.16	1.10876	1.54046	8.00924e-09	2.33263e-07	Yes	Up	J domain-containing protein	J domain-containing protein	COG2214(Located at the top of the head of the 30S subunit, it contacts several helices of the 16S rRNA. In the 70S ribosome it contacts the 23S rRNA (bridge B1a) and protein L5 of the 50S subunit (bridge B1b), connecting the 2 subunits)
AOL_s00215g488	322.61	225.35	189.34	111.97	98.94	139	1087.21	116.637	245.767	1.10711	1.58758	2.87305e-06	3.8972e-05	Yes	Up	Uncharacterized protein	High-affinity Zn(2+) transporter zrt1	ENOG4111GP2(DNA replication complex GINS protein psf2)
AOL_s00080g321	1.26	1.06	1.93	0.45	0.66	0.91	6.27	0.673333	1.41667	1.10396	1.52458	0.000179168	0.00125889	Yes	Up	Uncharacterized protein	Uncharacterized protein	ENOG410YDUB(-)
AOL_s00007g74	1.96	1.77	3.67	0.66	0.99	1.87	10.92	1.17333	2.46667	1.10227	1.6611	0.000324391	0.00204465	Yes	Up	Uncharacterized protein	Uncharacterized protein
AOL_s00006g499	0.77	1.43	1.41	0.63	0.54	0.55	5.33	0.573333	1.20333	1.09884	1.1281	0.00842029	0.0292446	Yes	Up	GPI inositol-deacylase, EC 3.1.-.-	GPI inositol-deacylase	ENOG4111BGX(Ankyrin Repeat); ENOG410YCPD(-); ENOG410XZE9(NACHT domain); ENOG410ZRA6(LipA and NB-ARC); ENOG410YN7B(-); ENOG410YE7K(-); COG0666(-); ENOG410YIBV(Heterokaryon incompatibility protein (HET)); ENOG410YIPC(serine active site containing 1); ENOG410YHEF(LipA and NB-ARC domain protein); ENOG410YH9Y(-)
AOL_s00170g41	728.6	792.48	871.6	310.74	445.28	384.3	3533	380.107	797.56	1.09825	1.54443	5.80744e-12	3.69685e-10	Yes	Up	Tyrosinase, EC 1.14.18.1	Tyrosinase	ENOG410ZDKU(tyrosinase); ENOG410YYAT(tyrosinase)
AOL_s00076g519	38.89	45.49	115.03	30.94	28.87	35.27	294.49	31.6933	66.47	1.09729	1.44366	2.91572e-05	0.000278702	Yes	Up	Uncharacterized protein	Carboxyphosphonoenolpyruvate phosphonomutase	COG2513(methylisocitrate lyase)
AOL_s00004g475	1	0.72	1.78	0.3	0.61	0.76	5.17	0.556667	1.16667	1.09581	1.51104	0.00128513	0.00642708	Yes	Up	Uncharacterized protein	Uncharacterized protein
AOL_s00043g294	2659.96	2703.95	2842.56	1163.47	1041.87	1713.34	12125.1	1306.23	2735.49	1.09419	1.53241	2.40002e-08	6.21772e-07	Yes	Up	Cellulase domain-containing protein	Glucan endo-1,6-beta-glucosidase B	COG2730(Fumarylacetoacetate hydrolase)
AOL_s00054g817	29.67	13.54	24.59	8.88	12.86	10.73	100.27	10.8233	22.6	1.08808	1.55904	8.13808e-06	9.23906e-05	Yes	Up	Uncharacterized protein	Uncharacterized protein	ENOG410XP3K(Positively regulates the activity of the minus-end directed microtubule motor protein dynein. May enhance dynein- mediated microtubule sliding by targeting dynein to the microtubule plus end. Required for); ENOG410XNP8(Positively regulates the activity of the minus-end directed microtubule motor protein dynein. May enhance dynein- mediated microtubule sliding by targeting dynein to th…
AOL_s00083g463	3.39	3.49	6.05	2.09	2.05	2.06	19.13	2.06667	4.31	1.08548	1.48091	1.82862e-06	2.61583e-05	Yes	Up	Uncharacterized protein	Metallothionein expression activator	COG5048(ubiquitin)
AOL_s00076g455	0.57	1.32	1.32	0.53	0.78	0.23	4.75	0.513333	1.07	1.08442	1.47047	0.00847833	0.0293775	Yes	Up	Neutral ceramidase, EC 3.5.1.23	Neutral ceramidase	ENOG410XQWE(Ceramidase)
AOL_s00006g24	8.01	9.48	10.78	3.88	4.05	5.66	41.86	4.53	9.42333	1.08021	1.51836	1.09216e-08	3.09979e-07	Yes	Up	tRNA wybutosine-synthesizing protein 4, EC 2.1.1.290, EC 2.3.1.231 (tRNA(Phe) (7-(3-amino-3-(methoxycarbonyl)propyl)wyosine(37)-N)-methoxycarbonyltransferase) (tRNA(Phe) (7-(3-amino-3-carboxypropyl)wyosine(37)-O)-methyltransferase)	tRNA wybutosine-synthesizing protein 4	ENOG410YB9K(leucine carboxyl methyltransferase)
AOL_s00054g374	54.45	49.12	52.17	25.78	23.28	25.82	230.62	24.96	51.9133	1.07986	1.52704	5.15837e-09	1.57436e-07	Yes	Up	AAA_16 domain-containing protein	Origin recognition complex subunit 5	ENOG410XSY0(origin recognition complex subunit); ENOG410YY5E(Conserved hypothetical, protein)
AOL_s00078g90	19.12	16.43	18.34	7.7	7.78	10.47	79.84	8.65	17.9633	1.07669	1.19775	0.000297807	0.00189711	Yes	Up	Uncharacterized protein	Uncharacterized protein
AOL_s00007g577	31.79	26.19	31.65	11.49	19.18	12.5	132.8	14.39	29.8767	1.07621	1.52608	2.9692e-05	0.000282407	Yes	Up	Nrap_D6 domain-containing protein	Uncharacterized protein
AOL_s00215g874	9.33	10.78	11.75	4.2	5.48	5.67	47.21	5.11667	10.62	1.07557	1.51376	3.26576e-06	4.29903e-05	Yes	Up	Uncharacterized protein	D-xylose reductase	COG0656(hydrolase family 43)
AOL_s00140g65	1.38	2.2	2.29	0.94	1.26	0.63	8.7	0.943333	1.95667	1.0742	1.48105	0.00897107	0.0307975	Yes	Up	Hcy-binding domain-containing protein	AdoMet-homocysteine methyltransferase	COG2040(Homocysteine s-methyltransferase); COG0646(homocysteine S-methyltransferase activity)
AOL_s00076g648	5.62	7.69	15.18	4.87	4.98	3.9	42.24	4.58333	9.49667	1.072	1.50101	0.000207286	0.00141775	Yes	Up	Phosphatidyl-N-methylethanolamine N-methyltransferase, EC 2.1.1.71 (Phospholipid methyltransferase, PLMT)	Phosphatidyl-N-methylethanolamine N-methyltransferase	ENOG4111HY0(phosphatidylethanolamine N-methyltransferase)
AOL_s00170g67	153.71	132.06	153.28	48.35	113.94	49.69	651.03	70.66	146.35	1.07119	1.54303	9.35431e-06	0.000103689	Yes	Up	Uncharacterized protein	Uncharacterized protein
AOL_s00169g210	4.41	4.77	7.51	1.76	2.51	3.79	24.75	2.68667	5.56333	1.07072	1.49146	3.1821e-05	0.000300094	Yes	Up	Uncharacterized protein	F-box domain-containing protein
AOL_s00080g269	36.37	30.27	23.16	19.25	9.91	14.26	133.22	14.4733	29.9333	1.06817	1.45659	0.00628848	0.0230061	Yes	Up	Uncharacterized protein	Uncharacterized protein
AOL_s00079g17	809.34	967.03	1270.19	510.04	467.77	495.68	4520.05	491.163	1015.52	1.06758	1.47802	7.8835e-12	4.91313e-10	Yes	Up	Acyl-CoA desaturase, EC 1.14.19.1	Acyl-CoA desaturase	COG5274(permease)
AOL_s00109g199	51.44	50.33	49.4	21.79	27.35	23.99	224.3	24.3767	50.39	1.06714	1.52051	8.98681e-10	3.4081e-08	Yes	Up	OGFr_N domain-containing protein	Uncharacterized protein	ENOG4111XCW(receptor activity)
AOL_s00215g711	164.59	231.28	321.01	72.37	90.3	184.19	1063.74	115.62	238.96	1.06677	1.41178	5.8031e-05	0.000497974	Yes	Up	Uncharacterized protein	S-adenosyl-L-methionine-dependent methyltransferase	COG4122(Exocyst complex component)
AOL_s00081g191	20.94	15.78	63.09	8.59	10.48	29.24	148.12	16.1033	33.27	1.06603	1.36066	0.00509656	0.019452	Yes	Up	DUF4050 domain-containing protein	Uncharacterized protein	ENOG41120UP(Conserved hypothetical, protein)
AOL_s00173g195	10.75	8.97	13.98	6.44	1.96	7.92	50.02	5.44	11.2333	1.06495	1.55903	0.0012512	0.00627502	Yes	Up	Uncharacterized protein	Uncharacterized protein
AOL_s00078g542	1.98	1.99	3.42	0.56	1.53	1.5	10.98	1.19667	2.46333	1.0585	1.4932	0.00323202	0.0135611	Yes	Up	Ribonuclease T(2), EC 4.6.1.19	Ribonuclease T(2)	ENOG4111M7G(ribonuclease T2 activity); COG5408(Phosphate transporter)
AOL_s00081g197	276.49	228.27	198.23	93.06	118.04	130.47	1044.56	113.857	234.33	1.05811	1.32552	5.76024e-06	6.9185e-05	Yes	Up	Uncharacterized protein	Uncharacterized protein	ENOG410YTHY(-); ENOG4111AP5(-)
AOL_s00078g516	0.89	1.61	1.8	0.83	0.56	0.7	6.39	0.696667	1.43333	1.05742	1.46261	0.0001812	0.00126954	Yes	Up	Uncharacterized protein	NACHT domain-containing protein	COG0666(carbamoyl-phosphate synthetase glutamine chain); ENOG410Y8SP(NACHT domain); ENOG410YIPC(serine active site containing 1)
AOL_s00079g197	35.68	20.28	27.08	8.31	22.38	9.78	123.51	13.49	27.68	1.05189	1.49864	0.000327534	0.00206288	Yes	Up	Uncharacterized protein	Uncharacterized protein
AOL_s00079g86	2.84	3.26	4.65	1.14	2.22	1.88	15.99	1.74667	3.58333	1.05153	1.52562	0.00878757	0.0302257	Yes	Up	Uncharacterized protein	Uncharacterized protein
AOL_s00080g242	13.25	22.43	22.93	8.24	9.81	10.53	87.19	9.52667	19.5367	1.05073	1.47431	8.89877e-08	1.87484e-06	Yes	Up	F-box domain-containing protein	F-box domain-containing protein
AOL_s00081g187	8.02	19.24	19.06	5.48	9.13	7.98	68.91	7.53	15.44	1.05046	1.46874	6.18667e-05	0.000520233	Yes	Up	Uncharacterized protein	Uncharacterized protein	ENOG410YU0J(-)
AOL_s00210g204	0.93	2.3	6.53	0.52	2.11	2.14	14.53	1.59	3.25333	1.04612	1.47208	0.00974564	0.0331122	Yes	Up	Uncharacterized protein	Uncharacterized protein	ENOG4111RD7(-); ENOG4111HQG(-); ENOG4111AQV(-); ENOG410YEWM(CorA-like Mg2+ transporter protein); ENOG4110WM1(-)
AOL_s00169g56	19.16	16.91	25.43	8.98	11.13	9.95	91.56	10.02	20.5	1.04591	1.48213	8.83386e-09	2.54781e-07	Yes	Up	Uncharacterized protein	Uncharacterized protein
AOL_s00078g557	25.86	22.93	55.48	16.42	22.84	11.75	155.28	17.0033	34.7567	1.04411	1.43341	2.84001e-05	0.000272739	Yes	Up	1-alkyl-2-acetylglycerophosphocholine esterase, EC 3.1.1.47	1-alkyl-2-acetylglycerophosphocholine esterase	ENOG4111FH0(Platelet-activating factor acetylhydrolase)
AOL_s00043g329	66.56	69.63	62.73	28.97	44.11	24.38	296.38	32.4867	66.3067	1.04104	1.52025	3.05527e-07	5.53426e-06	Yes	Up	Uncharacterized protein	Proteasome subunit beta type protein	ENOG410XR11(Conserved hypothetical, protein)
AOL_s00109g94	22.34	25.43	31.52	11.76	15.34	11.78	118.17	12.96	26.43	1.03935	1.56043	5.16735e-10	2.08691e-08	Yes	Up	Uncharacterized protein	Transporter protein smf2	COG1914(translocation protein)
AOL_s00215g70	17.9	40.57	43.84	15.1	17.41	17.76	152.58	16.7567	34.1033	1.03521	1.68867	6.39692e-07	1.05378e-05	Yes	Up	Deacetylase sirtuin-type domain-containing protein	NAD-dependent deacetylase, sirtuin family	COG0846(-); COG5134(-)
AOL_s00083g229	68.43	80.74	38.65	27.64	39.19	25.64	280.29	30.8233	62.6067	1.03115	1.46686	7.9561e-05	0.000640513	Yes	Up	6-phosphogluconolactonase, 6PGL, EC 3.1.1.31	6-phosphogluconolactonase like protein	COG0363(Catalyzes the reversible isomerization-deamination of glucosamine 6-phosphate (GlcN6P) to form fructose 6-phosphate (Fru6P) and ammonium ion (By similarity))
AOL_s00215g530	196.95	157.56	171.21	60.05	73.64	125.25	784.66	86.3133	175.24	1.03028	1.49257	5.13455e-06	6.32906e-05	Yes	Up	Formate dehydrogenase, FDH, EC 1.17.1.9 (NAD-dependent formate dehydrogenase)	Formate dehydrogenase	COG1052(Killer toxin sensitivity protein)
AOL_s00043g693	137.96	121.42	109.97	63.56	57.99	60.75	551.65	60.7667	123.117	1.02606	1.56364	6.18069e-09	1.8672e-07	Yes	Up	Copper transport protein	Copper transport protein	ENOG4111I8D(Glycosylase)
AOL_s00188g203	42.27	27.47	44.16	26.76	14.06	15.41	170.13	18.7433	37.9667	1.02561	1.61971	0.000151724	0.00109932	Yes	Up	Uncharacterized protein	Uncharacterized protein
AOL_s00043g649	13.12	13.93	29.35	4.93	5.73	17.22	84.28	9.29333	18.8	1.02296	1.27599	0.00302072	0.012834	Yes	Up	Uncharacterized protein	Uncharacterized protein	ENOG4111V6G(-); ENOG410YPCQ(Conserved hypothetical, protein)
AOL_s00075g142	68.73	93.78	131.39	38.3	52.73	54.27	439.2	48.4333	97.9667	1.02271	1.50698	7.23102e-10	2.8141e-08	Yes	Up	Uncharacterized protein	Similar to S.cerevisiae protein PMU1 (Putative phosphomutase)	ENOG4111QJY(isocitrate dehydrogenase (NADp))
AOL_s00043g514	1.7	1.84	1.49	0.69	0.75	1.05	7.52	0.83	1.67667	1.02008	1.36232	0.00356996	0.0146683	Yes	Up	Uncharacterized protein	Poly(A)-specific ribonuclease PARN	ENOG410XS9D(poly(a)-specific ribonuclease)
AOL_s00004g591	108.6	90.5	74.47	50.55	51.83	33.08	409.03	45.1533	91.19	1.01956	1.53251	1.84888e-05	0.000188742	Yes	Up	Gluconokinase, EC 2.7.1.12	Gluconokinase	COG3265(carbohydrate kinase, thermoresistant glucokinase family)
AOL_s00007g400	37.2	38.62	46.3	16.42	19.4	24.65	182.59	20.1567	40.7067	1.01951	1.47177	1.02838e-09	3.77157e-08	Yes	Up	Uncharacterized protein	Exo-beta-1,3-glucanase, putative	ENOG410XNSB(vacuolar protein sorting 54 homolog (S. cerevisiae)); ENOG410XTFG(glycoside hydrolase family 55 protein)
AOL_s00215g180	7.89	6.09	10.89	2.84	4.19	5.31	37.21	4.11333	8.29	1.0154	1.46662	4.69587e-05	0.000413943	Yes	Up	Amidohydro-rel domain-containing protein	Uracil-5-carboxylate decarboxylase	COG2159(arrestin (or S-antigen), N-terminal domain protein)
AOL_s00097g48	25704	19654.7	16634.6	6786.17	12420.3	11570.4	92770.2	10259	20664.4	1.01428	1.52266	5.68608e-06	6.84788e-05	Yes	Up	Uncharacterized protein	Mitochondrial aspartate-glutamate transporter agc1	ENOG410XNRM(solute carrier family 25 (aspartate glutamate carrier), member)
AOL_s00210g67	1.35	1.66	2.07	0.61	1.03	0.89	7.61	0.843333	1.69333	1.00791	1.45871	1.41706e-05	0.000149325	Yes	Up	NACHT domain-containing protein	NACHT domain-containing protein	ENOG410ZVF2(peptidase C14 caspase catalytic subunit p20); ENOG410ZWPD(peptidase C14 caspase catalytic subunit p20); COG0775(Catalyzes the irreversible cleavage of the glycosidic bond in both 5'-methylthioadenosine (MTA) and S- adenosylhomocysteine (SAH AdoHcy) to adenine and the corresponding thioribose, 5'-methylthioribose and S-ribosylhomocysteine, respectively (By similarity)); ENOG410Y41C(Met…
AOL_s00081g33	7.42	6.97	9.12	2.43	4.55	4.73	35.22	3.90333	7.83667	1.00769	1.51218	3.58941e-07	6.38499e-06	Yes	Up	Protein SSH4 (Protein ssh4)	Uncharacterized protein	COG0666(Ankyrin Repeat)
AOL_s00054g919	8.24	9.95	3.19	3.48	5.11	2.06	32.03	3.55	7.12667	1.00751	1.18718	0.0128828	0.0415381	Yes	Up	Uncharacterized protein	Uncharacterized protein	ENOG410XYMA(-); ENOG4110BMB(-)
AOL_s00078g603	76.58	59.84	57.18	29.8	26.43	40.23	290.06	32.1533	64.5333	1.00705	1.4149	3.12952e-08	7.76889e-07	Yes	Up	Uncharacterized protein	Uncharacterized protein
AOL_s00076g502	18.89	18.54	25.44	10.12	9.27	11.96	94.22	10.45	20.9567	1.00542	1.44855	5.36636e-08	1.23899e-06	Yes	Up	Ethanolamine-phosphate cytidylyltransferase, EC 2.7.7.14 (CTP:phosphoethanolamine cytidylyltransferase)	Ethanolamine-phosphate cytidylyltransferase	COG0615(Feruloyl esterase)
AOL_s00109g191	24.83	30.24	29.47	11.74	20.04	10.38	126.7	14.0533	28.18	1.00522	1.46815	6.37986e-06	7.54076e-05	Yes	Up	C2H2-type domain-containing protein	U4/U6.U5 small nuclear ribonucleoprotein component snu23	ENOG4111GW4(Zinc finger, matrin-type)
AOL_s00080g270	4.96	5.31	3.68	2.73	2.79	1.45	20.92	2.32333	4.65	1.00143	1.59073	3.33763e-05	0.000312717	Yes	Up	DNA replication licensing factor MCM4, EC 3.6.4.12	DNA replication licensing factor MCM4	COG1241(hydrolase family 16)
AOL_s00193g68	34.48	32.51	73.07	17.59	16.87	35.61	210.13	23.3567	46.6867	0.998858	1.17207	0.000306486	0.00194545	Yes	Up	Uncharacterized protein	Short/branched chain specific acyl-CoA dehydrogenase	ENOG4111T14(PRO41 protein); ENOG4111M87(-)
AOL_s00215g422	461.89	322.75	271.05	135.34	220.41	173.46	1584.9	176.403	351.897	0.994841	1.34796	3.5708e-05	0.000329857	Yes	Up	Glucosamine-6-phosphate isomerase, EC 3.5.99.6 (Glucosamine-6-phosphate deaminase)	Glucosamine-6-phosphate isomerase	COG0363(Conserved hypothetical, protein)
AOL_s00083g450	5.68	8.35	7.15	3.54	3.08	4	31.8	3.54	7.06	0.99435	1.44795	8.57556e-06	9.62536e-05	Yes	Up	Uncharacterized protein	Uncharacterized protein	ENOG4111GIR(Snodprot-FG); ENOG4110VQD(-)
AOL_s00188g13	113.29	110.84	145.31	40.92	63.63	81	554.99	61.85	123.147	0.991054	0.963046	2.35168e-05	0.000231071	Yes	Up	Uncharacterized protein	Transcription factor TFIID complex subunit Taf13	COG5248(TAF13 RNA polymerase II, TATA box binding protein (TBP)-associated factor)
AOL_s00173g362	0.99	1.13	1.68	0.89	0.47	0.55	5.71	0.636667	1.26667	0.989529	1.39675	0.00761755	0.0269931	Yes	Up	Uncharacterized protein	Dak kinase	COG2376(Isomerase)
AOL_s00080g187	93.2	104.2	133.41	47.3	52.33	66.68	497.12	55.4367	110.27	0.989117	1.44413	1.73015e-08	4.63035e-07	Yes	Up	Uncharacterized protein	Uncharacterized protein	ENOG4111M3T(Dentin matrix acidic phosphoprotein 1)
AOL_s00075g228	30.68	33.27	29.62	17.59	19.57	9.91	140.64	15.69	31.19	0.98789	1.4475	5.99803e-05	0.000510549	Yes	Up	Uncharacterized protein	ADP-ribosylation factor, Arf Arf6	ENOG410XP1U(small GTPase mediated signal transduction)
AOL_s00170g17	29.56	48.78	16.61	18.28	19.97	9.53	142.73	15.9267	31.65	0.987233	1.49224	0.00100621	0.00525022	Yes	Up	Uncharacterized protein	Indole-diterpene biosynthesis protein PaxU, putative	ENOG410YHEU(Eukaryotic protein of unknown function (DUF829)); ENOG4111ZZ7(Indole-diterpene biosynthesis protein PaxU)
AOL_s00054g340	5.9	4.51	4.78	1.76	3.14	2.75	22.84	2.55	5.06333	0.985621	1.43115	7.61279e-06	8.72518e-05	Yes	Up	DNA topoisomerase, EC 5.6.2.1	DNA topoisomerase	COG0550(Releases the supercoiling and torsional tension of DNA, which is introduced during the DNA replication and transcription, by transiently cleaving and rejoining one strand of the DNA duplex. Introduces a single-strand break via transesterification at a target site in duplex DNA. The scissile phosphodiester is attacked by the catalytic tyrosine of the enzyme, resulting in the formation of a…
AOL_s00054g550	0.38	0.25	0.6	0.32	0.17	0.13	1.85	0.206667	0.41	0.983871	1.39322	0.0116941	0.0383295	Yes	Up	B30.2/SPRY domain-containing protein	Uncharacterized protein	COG0666(Ankyrin Repeat)
AOL_s00193g188	15.35	28.27	17.57	7.25	9.75	13.86	92.05	10.2867	20.3967	0.982826	1.68107	4.28922e-07	7.48054e-06	Yes	Up	Uncharacterized protein	Alcohol dehydrogenase superfamily zinc-containing protein	ENOG41128DX(-); ENOG41123UR(-)
AOL_s00078g528	0.75	0.96	1.46	0.39	0.5	0.71	4.77	0.533333	1.05667	0.98125	1.40925	0.000287474	0.00183786	Yes	Up	NB-ARC domain-containing protein	NB-ARC domain-containing protein	COG0666(MFS toxin efflux pump)
AOL_s00054g174	2.34	3.43	5.87	0.99	3.01	1.88	17.52	1.96	3.88	0.979592	1.41577	0.00600059	0.0222174	Yes	Up	Uncharacterized protein	NGG1p interacting factor 3	COG0327(dinuclear metal center protein, YbgI)
AOL_s00054g390	23.96	34.6	62.63	14.58	25.52	21.33	182.62	20.4767	40.3967	0.972815	1.24992	7.67122e-05	0.000621508	Yes	Up	Uncharacterized protein	UBP5, Ubiquitin C-terminal hydrolase	COG0580(UPF0187 protein)
AOL_s00078g360	3.32	3.11	1.94	1.95	0.85	1.47	12.64	1.42333	2.79	0.960187	1.44894	0.00582875	0.0216621	Yes	Up	Uncharacterized protein	Uncharacterized protein
AOL_s00215g425	477.11	518.61	254.78	206.87	317.18	113.94	1888.49	212.663	416.833	0.960062	1.42411	0.000148227	0.00107925	Yes	Up	Phosphotransferase, EC 2.7.1.-	Phosphotransferase	COG5026(transcriptional regulator PacG VIB-1)
AOL_s00007g541	34.37	49.48	47.06	23.34	23.84	19.61	197.7	22.2633	43.6367	0.960024	1.4181	1.20262e-07	2.44696e-06	Yes	Up	Uncharacterized protein	Adenylate kinase	COG0563(Peroxisomal membrane protein)
AOL_s00188g141	160.11	186.91	168.46	109.96	94.19	58.89	778.52	87.68	171.827	0.959702	1.33145	2.7117e-06	3.70655e-05	Yes	Up	Uncharacterized protein	Putative glucose galactose transporter protein	COG0738(Transporter)
AOL_s00054g372	29.23	41.8	49.15	17.62	17.75	25.96	181.51	20.4433	40.06	0.959563	1.4074	1.74619e-07	3.37571e-06	Yes	Up	DLH domain-containing protein	DLH domain-containing protein	ENOG410XTFS(Ring finger protein); COG0412(dienelactone hydrolase); ENOG410XP67(dienelactone hydrolase)
AOL_s00078g119	8.65	10.11	16.19	6.41	6.74	4.71	52.81	5.95333	11.65	0.956887	1.72162	8.32339e-05	0.000664678	Yes	Up	Telomere_reg-2 domain-containing protein	DNA replication checkpoint protein tel2	ENOG410XR2X(TEL2, telomere maintenance 2, homolog (S. cerevisiae))
AOL_s00007g566	20.32	19.32	18.96	8.5	11.08	10.43	88.61	10.0033	19.5333	0.952682	1.44944	5.90593e-08	1.32245e-06	Yes	Up	Uncharacterized protein	Membrane fusion mating protein FIG1	ENOG410ZTSW(Conserved hypothetical, protein)
AOL_s00076g698	48.64	55.11	68.34	25.92	33.98	28.27	260.26	29.39	57.3633	0.951798	1.23173	3.48279e-09	1.1165e-07	Yes	Up	Zn(2)-C6 fungal-type domain-containing protein	Activator of stress genes 1	ENOG410XNXY(Transcription factor)
AOL_s00007g277	2.76	3.74	4.44	1.77	2.01	1.83	16.55	1.87	3.64667	0.950089	1.40142	0.00227688	0.010207	Yes	Up	Uncharacterized protein	Uncharacterized protein
AOL_s00075g219	459.3	464.29	337.97	203.26	284.49	159.23	1908.54	215.66	420.52	0.949921	1.48074	3.06022e-06	4.08886e-05	Yes	Up	Endoplasmic reticulum-Golgi intermediate compartment protein	Endoplasmic reticulum-Golgi intermediate compartment protein	ENOG410XP7X(phosphatidylinositol glycan anchor biosynthesis, class F)
AOL_s00076g562	286.83	280.91	283.08	114.38	163.69	158.79	1287.68	145.62	283.607	0.94758	1.44507	7.08589e-09	2.09799e-07	Yes	Up	Uncharacterized protein	Uncharacterized protein
AOL_s00210g202	0.73	1.06	2	0.74	0.57	0.64	5.74	0.65	1.26333	0.94359	1.3526	0.000703734	0.00391733	Yes	Up	PNP_UDP_1 domain-containing protein	Ankyrin protein 3	COG0666(Ankyrin Repeat); COG0775(Catalyzes the irreversible cleavage of the glycosidic bond in both 5'-methylthioadenosine (MTA) and S- adenosylhomocysteine (SAH AdoHcy) to adenine and the corresponding thioribose, 5'-methylthioribose and S-ribosylhomocysteine, respectively (By similarity)); COG3250(hydrolase family 2)
AOL_s00004g197	1.32	1.72	1.43	0.48	0.46	1.36	6.77	0.766667	1.49	0.943478	1.43785	0.0150781	0.0470505	Yes	Up	Uncharacterized protein	Histone-lysine N-methyltransferase ezh1	COG2940(Histone-lysine N-methyltransferase)
AOL_s00097g381	35.37	96.26	37.6	37.47	38.23	11.58	256.51	29.0933	56.41	0.938932	1.37504	0.00603328	0.0222829	Yes	Up	Uncharacterized protein	Related to pathogenesis-related protein PR5K (Thaumatin family)	ENOG4111KEV(thaumatin-like protein)
AOL_s00004g208	0.85	0.74	0.93	0.23	0.44	0.63	3.82	0.433333	0.84	0.938462	1.45064	0.00331882	0.0138536	Yes	Up	Alpha-L-rhamnosidase, EC 3.2.1.40	Alpha-L-rhamnosidase	ENOG410XNWE(K05989 alpha-L-rhamnosidase EC 3.2.1.40)
AOL_s00007g505	34.57	22.25	36.22	13.94	14.03	20.03	141.04	16	31.0133	0.938333	1.42076	3.31814e-05	0.000312076	Yes	Up	Signal peptidase subunit 3	Signal peptidase subunit 3	ENOG4110TZP(signal peptidase)
AOL_s00043g729	4.68	8.19	7.51	3.07	3.06	4.39	30.9	3.50667	6.79333	0.937262	1.39791	0.00013213	0.000979653	Yes	Up	Uncharacterized protein	Uncharacterized protein	ENOG4111NXP(-); ENOG4110VX2(-)
AOL_s00054g122	146.59	116.31	117.08	55.92	52.19	88.08	576.17	65.3967	126.66	0.936796	1.47601	3.08305e-06	4.10092e-05	Yes	Up	Uncharacterized protein	C2H2-type domain-containing protein	ENOG410Y0FY(homeobox and C2H2 transcription factor)
AOL_s00081g18	690.55	970.29	857.69	428.44	418.93	453.29	3819.19	433.553	839.51	0.936348	1.40904	2.11938e-09	7.1545e-08	Yes	Up	Uncharacterized protein	Uncharacterized protein	ENOG4111WEA(Conserved hypothetical, protein)
AOL_s00006g97	2.49	3.64	4.75	1.23	2.23	2.16	16.5	1.87333	3.62667	0.935943	1.40424	9.49541e-05	0.000742307	Yes	Up	CAP-Gly domain-containing protein	CAP-Gly domain-containing protein	ENOG410YS3M(Tubulin folding cofactor E)
AOL_s00054g991	12.24	19.51	22.82	11.17	7.31	9.76	82.81	9.41333	18.19	0.932365	1.36815	0.000121171	0.00090822	Yes	Up	FMN_red domain-containing protein	NADPH-dependent FMN reductase	COG0431(Nadph-dependent fmn reductase)
AOL_s00043g388	52.78	64.73	54.17	28.25	33.45	27.15	260.53	29.6167	57.2267	0.932245	1.46002	9.28874e-08	1.95239e-06	Yes	Up	WSC domain-containing protein	WSC domain-containing protein	ENOG4111FP9(serine-threonine rich protein); ENOG41100QS(WSC domain); ENOG410Y3TC(WSC domain); ENOG410XSD2(G- protein-coupled receptor); ENOG410ZJXB(WSC domain)
AOL_s00076g461	12.96	14.76	18.49	7.08	9.61	7.24	70.14	7.97667	15.4033	0.931049	1.3935	1.22076e-07	2.47822e-06	Yes	Up	OBG-type G domain-containing protein	OBG-type G domain-containing protein	COG0012(amidohydrolase 2)
AOL_s00054g736	1.95	5.33	4.83	1.47	1.66	3.15	18.39	2.09333	4.03667	0.928344	1.55419	0.000253191	0.0016665	Yes	Up	Uncharacterized protein	NCS1 nucleoside transporter family	COG1953(cytosine purines, uracil, thiamine, allantoin permease); COG1953(cytosine purines, uracil, thiamine, allantoin permease)
AOL_s00043g819	2.18	3.03	3.88	1.39	1.88	1.46	13.82	1.57667	3.03	0.921776	1.37637	0.000106728	0.000817314	Yes	Up	Beta-lactamase domain-containing protein	Beta-lactamase domain-containing protein	COG1680(Beta-lactamase); ENOG410YD85(Beta-lactamase); ENOG410ZMGY(Beta-lactamase)
AOL_s00215g486	4.17	4.09	4.96	2.48	2.08	2.32	20.1	2.29333	4.40667	0.921512	1.43465	1.04855e-06	1.60561e-05	Yes	Up	Uncharacterized protein	Uncharacterized protein
AOL_s00097g374	5.73	8.09	7.94	4.33	4.36	2.64	33.09	3.77667	7.25333	0.920565	1.44992	1.53565e-05	0.000160067	Yes	Up	Uncharacterized protein	F-box domain-containing protein
AOL_s00007g308	4.61	4.74	7.76	2.98	2.2	3.74	26.03	2.97333	5.70333	0.918161	1.36498	5.76117e-05	0.000495116	Yes	Up	FAD-binding PCMH-type domain-containing protein	FAD-binding PCMH-type domain-containing protein	COG0277(-)
AOL_s00210g356	52.13	66.25	86.43	30.93	28.51	47.45	311.7	35.63	68.27	0.916082	1.00865	0.000171648	0.00121891	Yes	Up	Uncharacterized protein	Pheromone-regulated membrane protein 6	ENOG410ZHQ8(Conserved hypothetical, protein)
AOL_s00078g130	110.99	74.26	95.22	38.42	34.64	73.43	426.96	48.83	93.49	0.914602	1.20534	8.26425e-05	0.00066114	Yes	Up	Uncharacterized protein	Uncharacterized protein
AOL_s00075g63	33.92	28.42	31.71	13.2	20.25	15.72	143.22	16.39	31.35	0.912752	1.42296	1.72542e-07	3.34282e-06	Yes	Up	Uncharacterized protein	Mitochondrial inner membrane protein required for protein import	ENOG410Y37Q(-)
AOL_s00006g360	0.6	0.87	1.36	0.37	0.64	0.47	4.31	0.493333	0.943333	0.912162	1.00257	0.0069339	0.0248872	Yes	Up	Zn(2)-C6 fungal-type domain-containing protein	Transcription activator of gluconeogenesis ERT1-2	ENOG41122YT(C6 transcription factor)
AOL_s00193g128	14.56	26.81	38.12	8.95	14.11	18.55	121.1	13.87	26.4967	0.910358	1.54711	8.19789e-06	9.2833e-05	Yes	Up	Uncharacterized protein	Uncharacterized protein
AOL_s00215g290	33.17	40.31	47.9	25.74	19.87	18.03	185.02	21.2133	40.46	0.907291	1.36131	2.55012e-06	3.50721e-05	Yes	Up	Ubiquitin-like domain-containing protein	Ubiquitin-like domain-containing protein	ENOG4111XJK(Conserved hypothetical, protein)
AOL_s00043g107	2.38	2.2	4.6	1.1	1.28	2.44	14	1.60667	3.06	0.904564	1.36041	0.0107167	0.0357973	Yes	Up	NmrA domain-containing protein	NmrA domain-containing protein	ENOG4111WR8(isoflavone reductase family protein); ENOG410ZK45(NmrA-like family); ENOG410YC0P(Saccharopine dehydrogenase); ENOG4111HQD(-)
AOL_s00081g29	22857.8	18371.7	18723.9	10793.1	10004.9	10681	91432.5	10493	19984.5	0.904548	1.42267	1.93139e-07	3.69367e-06	Yes	Up	Uncharacterized protein	Dna repair	ENOG410YS3F(-); ENOG4110V3W(-)
AOL_s00097g47	58.07	42.96	41.13	17.06	30.48	27.12	216.82	24.8867	47.3867	0.904099	1.44654	8.08962e-06	9.19575e-05	Yes	Up	Uncharacterized protein	Glycosyltransferase family 41 protein	COG3914(protein N-acetylglucosaminyltransferase activity)
AOL_s00193g11	27.23	26.57	28.31	13.36	16.18	13.61	125.26	14.3833	27.37	0.902897	0.91058	0.000186698	0.00129554	Yes	Up	CBM1 domain-containing protein	Cellobiose dehydrogenase	COG2303(F-box domain-containing protein)
AOL_s00054g857	26.12	43.1	54.56	16.24	24	24.89	188.91	21.71	41.26	0.900507	1.10864	3.98892e-05	0.000363489	Yes	Up	Uridylate kinase, UK, EC 2.7.4.14 (ATP:UMP phosphotransferase) (Deoxycytidylate kinase, CK, dCMP kinase) (Uridine monophosphate kinase, UMP kinase, UMPK)	Uridylate kinase	COG0563(Catalyzes the reversible transfer of the terminal phosphate group between ATP and AMP. Plays an important role in cellular energy homeostasis and in adenine nucleotide metabolism (By similarity))
AOL_s00193g137	20.56	33.26	24.94	13.44	13	15.09	120.29	13.8433	26.2533	0.89646	1.3837	1.8131e-06	2.60198e-05	Yes	Up	Cytochrome b561 domain-containing protein	Cytochrome b561 domain-containing protein	ENOG410XP2K(-); ENOG410XR70(Ferric-chelate reductase)
AOL_s00140g69	1156.14	1368.65	1837.49	769.89	860.94	671.44	6664.55	767.423	1454.09	0.894773	1.35368	1.82864e-09	6.268e-08	Yes	Up	MARVEL domain-containing protein	MARVEL domain-containing protein
AOL_s00081g138	0.11	0.34	0.27	0.06	0.12	0.2	1.1	0.126667	0.24	0.894737	1.41023	0.0137384	0.0437116	Yes	Up	Uncharacterized protein	Very large low complexity protein	ENOG410XSU6(Conserved hypothetical, protein); ENOG410XT97(Conserved hypothetical, protein)
AOL_s00083g311	1.14	1.5	1.83	0.8	0.81	0.75	6.83	0.786667	1.49	0.894068	1.35021	0.00857906	0.0296573	Yes	Up	FtsJ domain-containing protein	2' O-ribose methyltransferase, variant 2	COG0293(actin filament depolymerization)
AOL_s00054g721	2.76	3.04	2.84	1.31	2.12	1.14	13.21	1.52333	2.88	0.890591	1.36206	5.73917e-05	0.000493702	Yes	Up	3-dehydroquinate dehydratase, EC 4.2.1.10	Dehydroquinase class I	COG0169(shikimate dehydrogenase); COG0710(Type I DHQase)
AOL_s00078g22	3.82	4.31	4.31	1.81	2.64	2.13	19.02	2.19333	4.14667	0.890578	1.23779	0.00237273	0.0105062	Yes	Up	Uncharacterized protein	Oxysterol-binding protein-like protein 4	ENOG410XRW6(Vacuolar Protein)
AOL_s00083g112	10126.4	10392.3	9676.5	5336.44	5325.79	5315.99	46173.4	5326.07	10065.1	0.889772	1.40484	4.08072e-09	1.30349e-07	Yes	Up	Uncharacterized protein	Uncharacterized protein
AOL_s00006g29	8.74	7.61	9.85	4	5.69	4.18	40.07	4.62333	8.73333	0.888969	1.39154	9.51138e-07	1.47675e-05	Yes	Up	Ubiquitin-activating enzyme E1-like	Ubiquitin-activating enzyme E1-like	COG0476()-reductase)
AOL_s00080g303	381.8	1319.02	757.05	400.03	541.3	360.23	3759.43	433.853	819.29	0.888403	1.37309	0.00034708	0.00216166	Yes	Up	Alternative oxidase, EC 1.-.-.-	Alternative oxidase	ENOG410YFEH(alternative oxidase)
AOL_s00097g127	8.65	14.42	35.69	11.18	9.17	10.95	90.06	10.4333	19.5867	0.877316	1.26069	0.00197028	0.00915013	Yes	Up	Nudix hydrolase domain-containing protein	Thiamin pyrophosphokinase-related protein	COG0494(molybdenum cofactor biosynthesis protein)
AOL_s00210g57	35.02	50.37	60.4	29.96	34.55	13.17	223.47	25.8933	48.5967	0.876802	1.32128	0.000206092	0.00141067	Yes	Up	Uncharacterized protein	Benzoate 4-monooxygenase cytochrome P450	COG2124(Cytochrome p450); ENOG410YGYB(Cytochrome P450)
AOL_s00043g645	902.81	610.17	702.93	365.87	446.02	369.45	3397.25	393.78	738.637	0.87576	1.40439	1.50784e-06	2.22114e-05	Yes	Up	Uncharacterized protein	Glycosyltransferase family 34 protein	ENOG410XSJS(cleavage and polyadenylation)
AOL_s00054g575	11.92	10.98	12.64	6.48	5.89	6.58	54.49	6.31667	11.8467	0.875462	1.02198	5.87669e-05	0.000502139	Yes	Up	Uncharacterized protein	Iron-sulfur clusters transporter atm1, mitochondrial	COG5265(-)
AOL_s00080g434	0.28	0.38	0.39	0.13	0.25	0.18	1.61	0.186667	0.35	0.875	1.3554	0.00844148	0.0292953	Yes	Up	Uncharacterized protein	Uncharacterized protein	COG0666(Pfam:Chitosanase)
AOL_s00109g75	1.73	1.91	2.05	0.58	1.23	1.23	8.73	1.01333	1.89667	0.871711	1.38063	0.00175256	0.00833003	Yes	Up	Uncharacterized protein	Uncharacterized protein	ENOG410XQ73(Conserved hypothetical, protein)
AOL_s00078g339	15.97	20.1	20.91	7.67	11.81	11.04	87.5	10.1733	18.9933	0.866972	1.36292	9.54915e-07	1.48003e-05	Yes	Up	Nudix hydrolase domain-containing protein	Nudix hydrolase domain-containing protein	COG0494(Conserved hypothetical, protein)
AOL_s00080g33	12.06	11.78	12.13	5.89	5.06	8.34	55.26	6.43	11.99	0.864697	1.36858	0.000464614	0.00276781	Yes	Up	Uncharacterized protein	Uncharacterized protein
AOL_s00081g327	48.3	37.4	27.91	12.73	31.53	16.71	174.58	20.3233	37.87	0.863375	1.41908	6.85554e-05	0.000569399	Yes	Up	Uncharacterized protein	ADP-ribosyl-[dinitrogen reductase] glycohydrolase	COG1397(-)
AOL_s00054g69	26.41	33.63	28.2	11.91	13.57	21.88	135.6	15.7867	29.4133	0.863176	1.45291	7.95163e-07	1.27685e-05	Yes	Up	PHD-type domain-containing protein	PHD-type domain-containing protein	COG1804(2-Amino-4-hydroxy-6-hydroxymethyldihydropteridine pyrophosphokinase); ENOG410XQ6E(Phd finger protein)
AOL_s00076g27	1.47	0.98	1.89	0.49	0.6	1.24	6.67	0.776667	1.44667	0.862661	1.36188	0.00674125	0.0242641	Yes	Up	Uncharacterized protein	Uncharacterized protein	ENOG4112B8V(-); ENOG410YJSH(-)
AOL_s00210g260	2.2	3.42	3.54	1.2	1.68	2.04	14.08	1.64	3.05333	0.861789	1.34432	1.21785e-05	0.000131239	Yes	Up	Apple domain-containing protein	Apple domain-containing protein
AOL_s00215g491	176.96	213.42	210.19	94.66	106.71	121.26	923.2	107.543	200.19	0.861482	1.35302	4.56091e-09	1.4262e-07	Yes	Up	Uncharacterized protein	CAL1, Prenyltransferase, beta subunit	COG0546(had-superfamily hydrolase, subfamily ia, variant)
AOL_s00004g36	59.53	62.11	63.83	24.16	37.26	38.22	285.11	33.2133	61.8233	0.861401	1.33985	2.79101e-07	5.07621e-06	Yes	Up	Uncharacterized protein	Uncharacterized protein
AOL_s00004g393	12.06	11.28	14.68	5.77	6.62	8.05	58.46	6.81333	12.6733	0.860078	1.33578	7.44839e-07	1.20254e-05	Yes	Up	AMP_N domain-containing protein	Xaa-Pro aminopeptidase	COG0006(peptidase M24)
AOL_s00169g250	244.42	281.15	380.17	163.87	151.08	172.05	1392.74	162.333	301.913	0.859836	1.29617	4.55714e-09	1.4262e-07	Yes	Up	Uncharacterized protein	Mitochondrial carrier	ENOG410XPST(Pectate lyase)
AOL_s00188g21	22.63	22.34	24.79	11.95	14.2	11.36	107.27	12.5033	23.2533	0.859771	1.28727	2.55666e-07	4.72102e-06	Yes	Up	HA2 domain-containing protein	HA2 domain-containing protein	COG1643(Histones H3 and H4 chaperone involved in the nucleosome formation and heterochromatin silencing. Required for the deposition of H3K56ac-carrying H3-H4 complex onto newly-replicated DNA. Plays a role in the transcriptional regulation of the cell- cycle dependent histone genes by creating a repressive structure at the core histone gene promoter (By similarity))
AOL_s00140g53	22.65	21.31	40.98	13.07	16.54	16.07	130.62	15.2267	28.3133	0.859457	1.30325	1.00953e-07	2.10209e-06	Yes	Up	Uncharacterized protein	Di-copper centre-containing protein	ENOG4111GD1(Common central domain of tyrosinase); ENOG410XS94(Common central domain of tyrosinase); ENOG410ZQXE(tyrosinase)
AOL_s00097g426	47.78	61.69	80.52	25.07	40.24	36.99	292.29	34.1	63.33	0.857185	1.29033	1.77648e-07	3.42683e-06	Yes	Up	Uncharacterized protein	Amino acid transporter	COG0531(Heat shock protein)
AOL_s00004g233	16.18	22.98	36.25	9.47	14.01	17.13	116.02	13.5367	25.1367	0.856932	1.35709	0.0103923	0.0349497	Yes	Up	Sm domain-containing protein	LSM domain-containing protein 1-A	ENOG4112D7A(Conserved hypothetical, protein); ENOG4111Y11(LSM domain containing 1)
AOL_s00054g684	808.27	991.27	1846.11	539.69	661.47	764.53	5611.34	655.23	1215.22	0.854641	1.26551	2.10107e-06	2.95344e-05	Yes	Up	Carbonic anhydrase, EC 4.2.1.1	Carbonic anhydrase	COG0288(Conserved hypothetical, protein)
AOL_s00166g1	24.12	28.37	27.63	12.96	15.16	15.11	123.35	14.41	26.7067	0.853343	1.35398	1.29132e-06	1.95055e-05	Yes	Up	Uncharacterized protein	Uncharacterized protein
AOL_s00078g87	71.05	69.29	98.82	44.8	40.96	43.33	368.25	43.03	79.72	0.852661	1.25424	3.39752e-07	6.06787e-06	Yes	Up	Small nuclear ribonucleoprotein G, snRNP-G	Small nuclear ribonucleoprotein G	ENOG41122Q1(Small nuclear ribonucleoprotein)
AOL_s00007g294	21.54	20.49	22.57	9.47	10.69	14.71	99.47	11.6233	21.5333	0.852595	1.35668	2.96132e-06	3.9866e-05	Yes	Up	Uncharacterized protein	Uncharacterized protein
AOL_s00188g334	18.54	25.76	32.66	11.49	13.08	16.98	118.51	13.85	25.6533	0.852226	1.3217	4.71188e-07	8.10661e-06	Yes	Up	DUF1996 domain-containing protein	WSC domain-containing protein	ENOG410Y9PD(Domain of unknown function (DUF1996))
AOL_s00043g342	40.49	28.34	41.34	16.35	14.81	28.34	169.67	19.8333	36.7233	0.851597	1.34137	1.64402e-05	0.000169774	Yes	Up	Epimerase domain-containing protein	Methylglyoxal reductase (NADPH-dependent) gre2	COG0451(-)
AOL_s00188g255	3.97	6.04	12.63	5.04	2.7	4.51	34.89	4.08333	7.54667	0.848163	1.2497	0.00285065	0.0122316	Yes	Up	C2H2-type domain-containing protein	C2H2-type domain-containing protein
AOL_s00215g181	7.72	7.8	10.23	3.41	5.14	5.4	39.7	4.65	8.58333	0.845878	1.22141	0.000106869	0.000817314	Yes	Up	Fe2OG dioxygenase domain-containing protein	Thymine dioxygenase	COG3491(arrestin (or S-antigen), N-terminal domain protein)
AOL_s00188g154	158.34	328.85	254.6	150.47	117.74	133.83	1143.83	134.013	247.263	0.845065	1.32236	2.41312e-05	0.000236067	Yes	Up	MARVEL domain-containing protein	MARVEL domain-containing protein	ENOG411240W(Conserved hypothetical, protein); ENOG4110WCW(-)
AOL_s00076g574	3.76	3.13	2.81	1.8	2.22	1.24	14.96	1.75333	3.23333	0.844106	1.24115	0.00133343	0.00664257	Yes	Up	Aa_trans domain-containing protein	N amino acid transport system protein	ENOG410XXVQ(amino acid)
AOL_s00210g40	0.87	0.92	0.97	0.39	0.67	0.44	4.26	0.5	0.92	0.84	1.34504	0.00148738	0.00726727	Yes	Up	AAA domain-containing protein	Sister chromatid cohesion factor	ENOG410XP8M(chromosome transmission fidelity)
AOL_s00080g320	48.05	45.21	53.43	24.47	25.09	30.21	226.46	26.59	48.8967	0.838912	1.34211	5.62283e-08	1.27833e-06	Yes	Up	Uncharacterized protein	WD repeat-containing protein 5	ENOG410XP3K(peptidase S41 family protein)
AOL_s00170g101	19.04	15.94	20.99	9.27	7.22	13.95	86.41	10.1467	18.6567	0.838699	1.49042	1.21663e-05	0.000131239	Yes	Up	Uncharacterized protein	Copper-fist domain-containing protein
AOL_s00043g333	1	1.27	2.27	0.59	0.91	0.97	7.01	0.823333	1.51333	0.838057	1.29795	0.0081053	0.0284088	Yes	Up	Glutathione hydrolase, EC 2.3.2.2, EC 3.4.19.13 (Gamma-glutamyltransferase) (Gamma-glutamyltranspeptidase)	Glutathione hydrolase	COG0405(gamma-glutamyltransferase activity)
AOL_s00078g9	116.36	89.99	126.37	55.75	61.08	64.29	513.84	60.3733	110.907	0.837014	1.34273	7.35411e-08	1.59853e-06	Yes	Up	Cyclin N-terminal domain-containing protein	Cyclin N-terminal domain-containing protein	ENOG4111TTK(AHA1, activator of heat shock 90kDa protein ATPase homolog)
AOL_s00004g241	1.52	1.64	0.91	1.05	0.72	0.45	6.29	0.74	1.35667	0.833333	1.62979	0.0016483	0.00793606	Yes	Up	Uncharacterized protein	Uncharacterized protein
AOL_s00043g813	32.19	41.08	34	16.04	21.98	20.5	165.79	19.5067	35.7567	0.833049	1.37718	1.5981e-07	3.10966e-06	Yes	Up	F-box domain-containing protein	F-box domain-containing protein	ENOG4111V0A(-)
AOL_s00043g357	3	4.63	5.9	2.12	2.28	2.99	20.92	2.46333	4.51	0.830853	1.3035	0.00124361	0.00625101	Yes	Up	BTB domain-containing protein	BTB domain-containing protein
AOL_s00043g679	1.28	1.09	2.59	0.57	1.14	1	7.67	0.903333	1.65333	0.830258	1.16737	0.00435383	0.0171384	Yes	Up	Uncharacterized protein	Uncharacterized protein
AOL_s00054g490	535.44	401.47	587.29	220.49	313.71	299.22	2357.62	277.807	508.067	0.82885	1.34195	2.16185e-07	4.09053e-06	Yes	Up	Uncharacterized protein	Ribosomal L29e protein family-domain-containing protein	ENOG4111VEP(-)
AOL_s00078g218	1.64	1.79	3.3	1.04	1.35	1.3	10.42	1.23	2.24333	0.823848	1.31589	9.56852e-05	0.00074606	Yes	Up	UBC core domain-containing protein	UBC core domain-containing protein	ENOG410XRET(ubiquitin-conjugating enzyme); ENOG410ZI9J(Poly (ADP-ribose) polymerase family, member)
AOL_s00210g68	0.96	2.04	2.16	0.67	0.98	1.18	7.99	0.943333	1.72	0.823322	1.17493	0.00201026	0.00929783	Yes	Up	PNP_UDP_1 domain-containing protein	Purine and uridine phosphorylase	ENOG410YA2D(Phosphorylase superfamily); COG0775(Catalyzes the irreversible cleavage of the glycosidic bond in both 5'-methylthioadenosine (MTA) and S- adenosylhomocysteine (SAH AdoHcy) to adenine and the corresponding thioribose, 5'-methylthioribose and S-ribosylhomocysteine, respectively (By similarity)); ENOG410YDS7(Phosphorylase superfamily); COG5048(Phosphorylase superfamily); COG0457(repeat-…
AOL_s00043g173	2.14	1.81	2.48	0.99	1.12	1.42	9.96	1.17667	2.14333	0.82153	1.42823	4.48682e-05	0.000399866	Yes	Up	Uncharacterized protein	Uncharacterized protein	ENOG41110F2(Mitochondrial genome maintenance protein mgm101); ENOG4111E5R(-); ENOG410YCU4(Kelch repeat protein); ENOG4110CV9(-); ENOG410YBCK(-)
AOL_s00169g264	19.98	8.97	12.49	10.29	5.7	6.79	64.22	7.59333	13.8133	0.81914	1.332	0.00221776	0.00999225	Yes	Up	Uncharacterized protein	Uncharacterized protein	ENOG4110V59(-)
AOL_s00076g468	1.82	2.4	4.3	0.97	1.41	2.31	13.21	1.56333	2.84	0.816631	1.28661	0.00643676	0.0234551	Yes	Up	Uncharacterized protein	Soluble quino protein glucose dehydrogenase	COG2133(Dehydrogenase)
AOL_s00173g140	1.53	1.79	2.54	0.78	1.13	1.32	9.09	1.07667	1.95333	0.814241	1.29958	2.89196e-05	0.000276877	Yes	Up	Uncharacterized protein	Uncharacterized protein	ENOG4112BRY(CorA-like Mg2+ transporter protein); ENOG410Y63N(CorA-like Mg2+ transporter protein); ENOG410YFRX(CorA-like Mg2+ transporter protein)
AOL_s00083g111	404.79	373.03	311.19	207.62	197.31	196.36	1690.3	200.43	363.003	0.811123	1.35808	1.66013e-06	2.42543e-05	Yes	Up	SGNH_hydro domain-containing protein	Related to GDSL-like lipase/acylhydrolase domain protein	ENOG4112D3C(-); ENOG4111G3W(-)
AOL_s00081g8	1.4	1.91	2.03	0.91	1.16	0.88	8.29	0.983333	1.78	0.810169	1.30224	0.00851056	0.0294663	Yes	Up	Uncharacterized protein	Uncharacterized protein
AOL_s00193g140	3.85	5.89	4.92	2.58	2.96	2.56	22.76	2.7	4.88667	0.809877	1.04987	0.00118841	0.00600062	Yes	Up	Uncharacterized protein	Potassium transport protein	COG0168(regulator of secondary metabolism LaeA)
AOL_s00193g26	81.19	84.93	106.12	38.67	61.25	50.77	422.93	50.23	90.7467	0.806623	1.09737	1.08108e-06	1.65259e-05	Yes	Up	Rieske domain-containing protein	Aif-like mitochondrial oxidoreductase	COG0446(Arrestin (or S-antigen), N-terminal domain)
AOL_s00081g324	1.86	1.46	1.34	0.64	0.92	1.02	7.24	0.86	1.55333	0.806202	1.35154	0.00382004	0.0154465	Yes	Up	Protein kinase domain-containing protein	Serine/threonine-protein kinase Nek2, variant 4	ENOG4111IU8(Protein kinase domain containing protein); COG0515(Protein kinase domain containing protein); ENOG410XRMJ(Protein kinase domain containing protein); ENOG410XQZE(Protein kinase domain containing protein); ENOG410XNQP(NIMA-related kinase); ENOG410XR01(NIMA-related kinase); ENOG410Y7JF(NIMA-related kinase)
AOL_s00083g194	168.44	143.7	154.41	82.04	73.07	103.24	724.9	86.1167	155.517	0.805883	1.3297	1.39146e-06	2.09014e-05	Yes	Up	Uncharacterized protein	Uncharacterized protein	ENOG410YZ0H(Conserved hypothetical, protein); ENOG4110XBX(-); ENOG4111CGV(-); ENOG410ZC2F(-)
AOL_s00215g841	3.6	4.61	4.5	1.28	2.25	3.51	19.75	2.34667	4.23667	0.805398	1.32582	0.00103595	0.00538331	Yes	Up	Uncharacterized protein	Endosomal spry domain-containing protein	ENOG410YP14(Conserved hypothetical, protein); ENOG410YNR7(-)
AOL_s00215g598	13.57	15.03	18.58	7.33	10.46	8.38	73.35	8.72333	15.7267	0.802828	1.303	5.88765e-08	1.32168e-06	Yes	Up	Exocyst complex component SEC15	Exocyst complex component SEC15	ENOG410XQAE(deoxynucleotidyltransferase, terminal, interacting protein 2)
AOL_s00081g298	145.49	138.79	125.15	85.23	78.83	63.13	636.62	75.73	136.477	0.802148	1.33262	1.28294e-06	1.94118e-05	Yes	Up	Uncharacterized protein	Uncharacterized protein
AOL_s00006g172	4.28	7.04	24.7	5.92	6.67	7.4	56.01	6.66333	12.0067	0.801901	1.18723	0.0159169	0.0491515	Yes	Up	Uncharacterized protein	Mitochondrial thiamine pyrophosphate carrier 1	ENOG410XRZG(solute carrier family 25 (mitochondrial oxoadipate carrier), member 21)
AOL_s00043g531	6.16	3.33	5.24	2.64	2.92	2.63	22.92	2.73	4.91	0.798535	1.04764	0.00443976	0.0174075	Yes	Up	L-type lectin-like domain-containing protein	L-type lectin-like domain-containing protein	ENOG4111FM6(Lectin family integral membrane protein)
AOL_s00117g21	137.19	139.95	156.3	73.69	61.98	105.64	674.75	80.4367	144.48	0.796196	1.30517	2.53418e-06	3.49066e-05	Yes	Up	SH3 domain-containing protein	SH3 domain-containing protein	ENOG4111R71(SH3 domain protein); ENOG4111YJH(SH3)
AOL_s00007g321	5.31	6.87	9.05	2.84	4.43	4.56	33.06	3.94333	7.07667	0.79459	1.32586	9.14904e-07	1.43297e-05	Yes	Up	Protein kinase domain-containing protein	Protein kinase domain-containing protein	ENOG410YIBC(STYKc); ENOG4111U11(-); COG0666(-)
AOL_s00083g370	4.81	4.89	6.67	2.39	3.06	3.68	25.5	3.04333	5.45667	0.79299	1.26823	1.43528e-05	0.000150485	Yes	Up	Uncharacterized protein	Membrane zinc transporter	ENOG4111GP2(GAL4)
AOL_s00006g273	7.19	12.98	14.84	6.5	6.42	6.61	54.54	6.51	11.67	0.792627	1.24596	2.18123e-05	0.000218503	Yes	Up	Uncharacterized protein	Uncharacterized protein
AOL_s00054g528	13.25	8.35	7.33	4.5	6.53	5.11	45.07	5.38	9.64333	0.792441	1.06362	0.00173905	0.0082835	Yes	Up	Uncharacterized protein	Uncharacterized protein
AOL_s00169g249	217.7	211.68	290.56	119.51	120.21	162.28	1121.94	134	239.98	0.790896	1.33681	1.12774e-07	2.32649e-06	Yes	Up	Thioredoxin domain-containing protein	Thioredoxin domain-containing protein
AOL_s00083g230	13.05	13.62	8.31	6.78	7.72	5.04	54.52	6.51333	11.66	0.790174	1.34676	8.69457e-05	0.000689377	Yes	Up	Uncharacterized protein	Uncharacterized protein
AOL_s00210g386	7.84	11.87	6.28	5.18	4.43	4.91	40.51	4.84	8.66333	0.789945	1.39722	0.00155218	0.00754254	Yes	Up	CFEM domain-containing protein	CFEM domain-containing protein	ENOG410Z1SS(CFEM domain)
AOL_s00007g166	28.99	26.5	21.38	11.7	19.8	11.5	119.87	14.3333	25.6233	0.787674	1.3502	5.25387e-05	0.000457698	Yes	Up	Uncharacterized protein	Uncharacterized protein
AOL_s00193g95	31.02	37.96	45.11	21.12	20.22	22.52	177.95	21.2867	38.03	0.786564	1.30718	1.71651e-08	4.61534e-07	Yes	Up	Uncharacterized protein	Cys/Met metabolism PLP-dependent enzyme	COG0626(molybdopterin synthase small subunit CnxG)
AOL_s00188g44	9.02	9.77	11.54	4.51	5.97	6.51	47.32	5.66333	10.11	0.785168	1.37178	3.0817e-08	7.67155e-07	Yes	Up	Uncharacterized protein	Uncharacterized protein	ENOG4111JKS(organizing protein); ENOG410XUPV(RNA polymerase I-specific transcription initiation factor RRN6)
AOL_s00054g790	228.32	139.97	155.94	81.88	98.33	114.05	818.49	98.0867	174.743	0.78152	1.31427	3.31966e-05	0.000312076	Yes	Up	Sulfhydryl oxidase, EC 1.8.3.2	Sulfhydryl oxidase	COG5054(thiol oxidase activity)
AOL_s00081g14	217.45	217.55	199.05	153.02	143.96	59.1	990.13	118.693	211.35	0.780639	1.31835	0.000392633	0.00240491	Yes	Up	Uncharacterized protein	Uncharacterized protein
AOL_s00109g179	28.58	32.48	50.08	19.6	13.64	29.19	173.57	20.81	37.0467	0.780234	1.27071	0.00431591	0.0170418	Yes	Up	Mediator of RNA polymerase II transcription subunit 31	Mediator of RNA polymerase II transcription subunit 31	COG5088(Component of the Mediator complex, a coactivator involved in the regulated transcription of nearly all RNA polymerase II-dependent genes. Mediator functions as a bridge to convey information from gene-specific regulatory proteins to the basal RNA polymerase II transcription machinery. Mediator is recruited to promoters by direct interactions with regulatory proteins and serves as a scaffo…
AOL_s00007g562	245.44	317.77	274.38	192.65	150.77	127.1	1308.11	156.84	279.197	0.780137	1.21431	8.92502e-06	9.94998e-05	Yes	Up	Uncharacterized protein	Uncharacterized protein	ENOG410Y6R3(Conserved hypothetical, protein)
AOL_s00210g257	25.53	28.87	35.63	14.57	15.76	20.26	140.62	16.8633	30.01	0.779601	1.27579	1.51561e-07	2.98171e-06	Yes	Up	MFS domain-containing protein	Multidrug resistance protein fnx1	ENOG410XNQK(von Hippel-Lindau)
AOL_s00079g159	4.08	4.24	9.1	3.35	2.88	3.56	27.21	3.26333	5.80667	0.779367	1.25185	0.000315944	0.00199978	Yes	Up	Ubiquitinyl hydrolase 1, EC 3.4.19.12	Ubiquitinyl hydrolase 1	ENOG410ZMN7(OTU domain, ubiquitin aldehyde binding)
AOL_s00078g347	80.59	70.69	126.05	49.14	34.3	72.72	433.49	52.0533	92.4433	0.775935	1.69282	4.05258e-10	1.68769e-08	Yes	Up	Squalene monooxygenase, EC 1.14.14.17	Squalene monooxygenase	COG0654(-)
AOL_s00176g13	8.59	8.58	14.3	2.76	6.42	8.55	49.2	5.91	10.49	0.774958	1.00531	0.00421335	0.0167035	Yes	Up	Uncharacterized protein	Uncharacterized protein
AOL_s00043g628	29.22	26.55	53.42	17.6	23.64	20.29	170.72	20.51	36.3967	0.774582	1.24934	6.0431e-06	7.20001e-05	Yes	Up	Hydroxymethylglutaryl-CoA synthase, HMG-CoA synthase, EC 2.3.3.10 (3-hydroxy-3-methylglutaryl coenzyme A synthase)	Hydroxymethylglutaryl-CoA synthase	COG3425(hydroxymethylglutaryl-CoA synthase activity)
AOL_s00173g353	2.17	2.59	2.3	1.25	1.94	0.8	11.05	1.33	2.35333	0.769424	1.24658	0.00268399	0.0116454	Yes	Up	Uncharacterized protein	Putative adp-ribosylation factor	ENOG4111N92(-)
AOL_s00097g386	31.71	53.35	90.39	25.74	31.13	42.39	274.71	33.0867	58.4833	0.76758	1.22329	0.000238667	0.00158829	Yes	Up	N-acetyltransferase domain-containing protein	N-acetyltransferase domain-containing protein
AOL_s00081g134	2.06	3.54	6.61	2.5	2.34	2.07	19.12	2.30333	4.07	0.767004	1.2033	0.0024147	0.0106639	Yes	Up	F-box domain-containing protein	F-box domain-containing protein
AOL_s00054g133	149.59	139.87	203.49	72.28	86.35	120.56	772.14	93.0633	164.317	0.765643	1.26177	1.38382e-06	2.08321e-05	Yes	Up	EHN domain-containing protein	Epoxide hydrolase	COG0596(alpha amylase, catalytic)
AOL_s00006g74	61.17	61.4	64.06	38.41	33.66	33.75	292.45	35.2733	62.21	0.763655	1.28353	6.11598e-07	1.01312e-05	Yes	Up	Hemerythrin domain-containing protein	Hemerythrin domain-containing protein	ENOG4111UC9(-)
AOL_s00097g277	108.16	392.16	204.52	156.9	133.92	109.05	1104.71	133.29	234.947	0.762673	1.24576	0.00196479	0.00913415	Yes	Up	Uncharacterized protein	Pisatin demethylase	COG2124(Cytochrome p450); ENOG410YGYB(Cytochrome P450)
AOL_s00007g375	2.54	4.11	8.93	2.02	2.9	3.92	24.42	2.94667	5.19333	0.762443	1.19945	0.00226864	0.0101761	Yes	Up	Uncharacterized protein	F-box domain-containing protein
AOL_s00083g162	73.05	84.77	117.83	44.49	42.35	69.6	432.09	52.1467	91.8833	0.762017	1.25104	1.0928e-05	0.000119204	Yes	Up	Uncharacterized protein	Seleno domain	COG3526(selenoprotein)
AOL_s00117g51	0.81	0.56	0.92	0.36	0.41	0.53	3.59	0.433333	0.763333	0.761538	1.28336	0.0118845	0.0388107	Yes	Up	Uncharacterized protein	zf-TFIIIC domain-containing protein	ENOG4112CIY(Conserved hypothetical, protein); ENOG4112562(-); ENOG410Z8KS(Transcription factor tfiiic complex subunit sfc9)
AOL_s00097g49	4.19	5.26	6.86	2.79	3.38	3.09	25.57	3.08667	5.43667	0.761339	1.25444	7.39037e-05	0.000602589	Yes	Up	PCI domain-containing protein	COP9 signalosome complex subunit 1	ENOG410XRXI(cop9 signalosome complex subunit)
AOL_s00110g12	4.67	9.57	10.27	2.26	4.86	6.8	38.43	4.64	8.17	0.760776	1.2556	0.00495798	0.0190455	Yes	Up	Mediator of RNA polymerase II transcription subunit 18 (Mediator complex subunit 18)	Mediator of RNA polymerase II transcription subunit 18	ENOG4112B2I(component of the Mediator complex, a coactivator involved in the regulated transcription of nearly all RNA polymerase II-dependent genes. Mediator functions as a bridge to convey information from gene-specific regulatory proteins to the basal RNA polymerase II transcription machinery. Mediator is recruited to promoters by direct interactions with regulatory proteins and serves as a sc…
AOL_s00210g151	1.6	2.08	2.44	0.87	1.01	1.6	9.6	1.16	2.04	0.758621	1.59057	0.000136736	0.0010096	Yes	Up	Uncharacterized protein	Uncharacterized protein
AOL_s00054g49	4.41	5.31	5.75	2.33	3.45	3.02	24.27	2.93333	5.15667	0.757955	1.30502	0.000387524	0.00237852	Yes	Up	Uncharacterized protein	Ribosomal protein lysine methyltransferase	ENOG4111SYA(-); ENOG410YCXE(Putative methyltransferase); ENOG4111Y5P(Putative methyltransferase); COG0590(Putative methyltransferase)
AOL_s00215g317	6.14	9.47	11.23	3.05	6.16	6.06	42.11	5.09	8.94667	0.757695	1.27169	4.43584e-05	0.000396114	Yes	Up	NB-ARC domain-containing protein	GPI inositol-deacylase	COG0457(repeat-containing protein); ENOG410XQXJ(patatin-like phospholipase domain containing 8); COG0775(Catalyzes the irreversible cleavage of the glycosidic bond in both 5'-methylthioadenosine (MTA) and S- adenosylhomocysteine (SAH AdoHcy) to adenine and the corresponding thioribose, 5'-methylthioribose and S-ribosylhomocysteine, respectively (By similarity)); ENOG41117YD(-)
AOL_s00007g504	6.43	5.16	10.18	2.69	4.2	5.5	34.16	4.13	7.25667	0.757062	1.32645	9.70641e-05	0.000753515	Yes	Up	ACT_7 domain-containing protein	ACT domain-containing protein	ENOG4111GPD(Conserved hypothetical, protein)
AOL_s00112g120	3.31	2.62	4.7	1.54	2.09	2.44	16.7	2.02333	3.54333	0.751236	1.27842	8.87458e-05	0.000699513	Yes	Up	ERCC4 domain-containing protein	DNA excision repair protein ERCC-4	COG1948(WH1 domain)
AOL_s00097g625	56	66.09	70.02	35.81	35.34	38.55	301.81	36.5667	64.0367	0.751231	1.22019	9.11753e-07	1.43055e-05	Yes	Up	Sod_Cu domain-containing protein	Superoxide dismutase 1 copper chaperone	COG2608(heavy metal transport detoxification protein)
AOL_s00173g79	14.42	10.74	15.61	8.52	5.72	9.13	64.14	7.79	13.59	0.744544	1.2305	0.00159827	0.00771604	Yes	Up	UDP-N-acetylglucosamine transferase subunit ALG13, EC 2.4.1.141 (Asparagine-linked glycosylation protein 13)	UDP-N-acetylglucosamine transferase subunit ALG13	COG5017(glycosyltransferase)
AOL_s00215g405	13.63	12.39	13.65	6.93	7.17	8.64	62.41	7.58	13.2233	0.744503	1.27831	7.74346e-06	8.85875e-05	Yes	Up	Uncharacterized protein	Uncharacterized protein	ENOG410XSX3(trafficking protein particle complex)
AOL_s00215g88	4214.94	4349.36	6241.81	2731.1	2575.85	3191.21	23304.3	2832.72	4935.37	0.742272	1.26899	1.19495e-08	3.33835e-07	Yes	Up	Uncharacterized protein	WD repeat containing protein 44	ENOG4111QEJ(Conserved hypothetical, protein)
AOL_s00076g306	819.2	860.65	681.43	402.95	393.41	559.37	3717.01	451.91	787.093	0.741704	1.31073	6.52826e-06	7.66532e-05	Yes	Up	Uncharacterized protein	Mg(2+) transporter	COG0598(magnesium and cobalt transport protein CorA)
AOL_s00215g37	25.84	25.9	33.63	11.36	18.87	18.79	134.39	16.34	28.4567	0.741534	1.23374	9.04471e-07	1.4239e-05	Yes	Up	Uncharacterized protein	Uncharacterized protein	ENOG410YAPT(Nucleolar protein)
AOL_s00173g133	374.99	528.94	518.7	289.53	266.48	261.37	2240.01	272.46	474.21	0.740476	1.22766	7.12269e-08	1.55582e-06	Yes	Up	Peptidase A1 domain-containing protein	Aspartic-type endopeptidase	ENOG410XNV7(aspartic)
AOL_s00004g133	1.75	2.39	3.36	1.7	1.89	0.72	11.81	1.43667	2.5	0.740139	1.21111	0.0153405	0.0476537	Yes	Up	Uncharacterized protein	Alpha-methylacyl-racemase protein	COG1804(l-carnitine dehydratase bile acid-inducible protein F)
AOL_s00043g156	131.53	118.84	141.04	69.55	87.71	67.91	616.58	75.0567	130.47	0.738287	1.26808	1.19937e-07	2.44594e-06	Yes	Up	Uncharacterized protein	RING domain containing protein	ENOG410XRXP(IBR domain); ENOG4111RK3(IBR domain)
AOL_s00075g209	28.81	40.3	46.49	19.39	26.76	20.46	182.21	22.2033	38.5333	0.735475	1.00069	6.60229e-06	7.73188e-05	Yes	Up	Phosphatidylserine decarboxylase proenzyme 2, EC 4.1.1.65 [Cleaved into: Phosphatidylserine decarboxylase 2 beta chain; Phosphatidylserine decarboxylase 2 alpha chain ]	Phosphatidylserine decarboxylase proenzyme 2	COG0688(Phosphatidylserine decarboxylase)
AOL_s00210g235	35.93	32.98	33.55	18.78	20.87	19.46	161.57	19.7033	34.1533	0.733378	1.35728	8.56609e-08	1.81764e-06	Yes	Up	Tr-type G domain-containing protein	Hsp70 suppressor, GTPase facilitates ribosomal subunit dissociation	COG5256(metallocarboxypeptidase activity)
AOL_s00076g223	38.18	40.98	39.66	17.78	24.8	25.98	187.38	22.8533	39.6067	0.733081	1.25527	4.73017e-06	5.91238e-05	Yes	Up	Uncharacterized protein	Myb DNA-binding domain protein
AOL_s00043g54	210.05	228.71	309.07	127.61	149.56	154.51	1179.51	143.893	249.277	0.732371	1.20922	2.19808e-08	5.77855e-07	Yes	Up	Profilin	Profilin	ENOG41126PD(Binds to actin and affects the structure of the cytoskeleton. At high concentrations, profilin prevents the polymerization of actin, whereas it enhances it at low concentrations (By)
AOL_s00043g56	3.74	5.34	7.09	2.63	3.57	3.14	25.51	3.11333	5.39	0.731263	1.21658	1.70514e-06	2.48304e-05	Yes	Up	Uncharacterized protein	Sec63 Brl domain-containing protein	COG1204(helicase)
AOL_s00080g44	10.9	10.56	10.66	4.71	5.94	7.92	50.69	6.19	10.7067	0.729672	1.27204	2.80744e-05	0.000270193	Yes	Up	Protein kinase domain-containing protein	Serine/threonine-protein kinase chk1	ENOG410XQ0D(ubiquitin-conjugating enzyme)
AOL_s00110g315	5.89	5.86	5.3	2.13	2.52	5.21	26.91	3.28667	5.68333	0.729209	1.13824	0.00235211	0.0104496	Yes	Up	Peptide hydrolase, EC 3.4.-.-	Peptide hydrolase	COG2234(peptidase m28)
AOL_s00043g689	83.8	66.89	78.1	41.05	41.77	49.6	361.21	44.14	76.2633	0.72776	1.25572	1.47119e-06	2.17433e-05	Yes	Up	Uncharacterized protein	Cellular morphogenesis protein	ENOG410XQZ8(cell division)
AOL_s00166g2	6.88	9.12	11.37	4.73	4.38	6.74	43.22	5.28333	9.12333	0.726814	1.16129	0.000582565	0.0033474	Yes	Up	Uncharacterized protein	Uncharacterized protein	ENOG410XYZ2(-)
AOL_s00193g143	7.74	10.93	17.74	4.74	7.49	8.87	57.51	7.03333	12.1367	0.725592	1.18207	0.000249062	0.00164175	Yes	Up	FAD-binding PCMH-type domain-containing protein	D-lactate ferricytochrome c oxidoreductase	COG0277(-)
AOL_s00080g26	47.83	53.55	68.34	25.07	29.73	43.66	268.18	32.82	56.5733	0.723746	1.23416	2.99918e-06	4.02555e-05	Yes	Up	Urease, EC 3.5.1.5 (Urea amidohydrolase)	Urease	COG0804(Urea amidohydrolase subunit alpha)
AOL_s00215g837	11.34	14.41	19.33	6.26	10.8	9.1	71.24	8.72	15.0267	0.723242	1.2297	8.19581e-05	0.000656844	Yes	Up	Uncharacterized protein	1-acyldihydroxyacetone-phosphate reductase	COG1028(Dehydrogenase reductase)
AOL_s00078g584	7.3	6.67	8.84	3.66	3.95	5.63	36.05	4.41333	7.60333	0.72281	1.3729	1.53859e-07	3.02025e-06	Yes	Up	Uncharacterized protein	Uncharacterized protein
AOL_s00097g567	4379.71	3765.22	6075.81	2635.14	2695.61	2923.68	22475.2	2751.48	4740.25	0.722801	1.2302	1.05933e-07	2.20065e-06	Yes	Up	Uncharacterized protein	Cell wall mannoprotein 1	ENOG410XS0C(SDA1 domain containing 1); ENOG4111QYX(May mediate a process in spermatogenesis or may play a role in sex ratio distortion)
AOL_s00006g62	4.27	3.96	4.98	2.72	2.94	2.01	20.88	2.55667	4.40333	0.722295	1.1492	0.00495692	0.0190455	Yes	Up	C2H2-type domain-containing protein	C2H2-type domain-containing protein
AOL_s00054g872	24.45	9.58	15.67	7.59	9.3	11.97	78.56	9.62	16.5667	0.722107	1.28454	0.000934759	0.00494984	Yes	Up	Uncharacterized protein	FUI1, Cytosine/uracil/thiamine/allantoin permease	COG0488((ABC) transporter)
AOL_s00215g714	2.81	4.61	4.94	2.04	2.83	2.31	19.54	2.39333	4.12	0.721448	1.22142	0.000158821	0.00114238	Yes	Up	Uncharacterized protein	Uncharacterized protein
AOL_s00054g13	166.98	203.19	196.23	100.28	109.35	119.65	895.68	109.76	188.8	0.720117	0.850818	0.000108704	0.000829497	Yes	Up	Glutathione reductase, EC 1.8.1.7	Glutathione reductase	COG1249(mitochondrial genome maintenance)
AOL_s00079g6	10.89	11.79	26.23	6.79	12.56	9.13	77.39	9.49333	16.3033	0.717346	1.20173	0.00449031	0.0175429	Yes	Up	Uncharacterized protein	Uncharacterized protein
AOL_s00080g182	40.05	50.23	84.53	20.22	33.73	47.92	276.68	33.9567	58.27	0.716011	1.24087	0.000148889	0.0010823	Yes	Up	PKS_ER domain-containing protein	Zeta-crystallin/quinone reductase (NADPH)	COG0604(SAYSVFN motif domain containing 1)
AOL_s00054g623	2.55	1.92	3.06	1.32	1.69	1.38	11.92	1.46333	2.51	0.715262	1.2281	0.000214059	0.00145737	Yes	Up	Uncharacterized protein	Related to argonaute like post-transcriptional gene silencing protein QDE-2	ENOG410XP07(cleavage stimulation factor, 3 pre-RNA, subunit 3, 77kDa)
AOL_s00043g677	19.7	39.8	53.25	16.26	22.52	26.96	178.49	21.9133	37.5833	0.71509	1.1296	0.000220195	0.00148552	Yes	Up	Adenylosuccinate lyase, ASL, EC 4.3.2.2 (Adenylosuccinase)	Adenylosuccinate lyase	COG0015(adenylosuccinate lyase)
AOL_s00081g293	2.71	6.24	8.99	3.22	4.62	2.63	28.41	3.49	5.98	0.713467	1.17694	0.0014533	0.00713599	Yes	Up	Apple domain-containing protein	Apple domain-containing protein	ENOG410YDUB(Involved in cell fusion during mating by stabilizing the plasma membrane fusion event (By similarity)); ENOG410XQWV(multiple EGF-like-domains); ENOG410ZHTE(Stigma-specific protein, Stig1); ENOG4111K1K(Stigma-specific Stig1 family protein); ENOG410Y2DF(leucine-zipper-like transcription regulator 1); ENOG410YMI1(-)
AOL_s00169g89	17.79	9.68	9.23	5.45	12.43	3.54	58.12	7.14	12.2333	0.713352	1.31865	0.00626235	0.0229482	Yes	Up	Uncharacterized protein	F-box domain-containing protein
AOL_s00007g205	8.35	21.11	10.79	7.41	6.88	9.21	63.75	7.83333	13.4167	0.712766	1.22911	0.000714533	0.00396261	Yes	Up	SET domain-containing protein	SET domain-containing protein	COG2940(Histone-lysine N-methyltransferase)
AOL_s00188g20	3.73	6.1	3.41	2.85	3.32	1.58	20.99	2.58333	4.41333	0.708387	1.24375	0.00216868	0.00982578	Yes	Up	Uncharacterized protein	RAM signaling network component	COG4886(Histones H3 and H4 chaperone involved in the nucleosome formation and heterochromatin silencing. Required for the deposition of H3K56ac-carrying H3-H4 complex onto newly-replicated DNA. Plays a role in the transcriptional regulation of the cell- cycle dependent histone genes by creating a repressive structure at the core histone gene promoter (By similarity))
AOL_s00078g573	459.3	376.64	448.6	227.39	255.96	268.58	2036.47	250.643	428.18	0.708324	1.22937	5.73029e-07	9.59937e-06	Yes	Up	LysM domain-containing protein	LysM domain-containing protein	ENOG410ZJF8(LysM domain); ENOG410YE42(LysM domain); COG3325(chitinase); ENOG4111IIJ(lysm domain protein); ENOG410YJNP(LysM); ENOG4111AQU(LysM); ENOG410YCMI(LysM domain)
AOL_s00215g149	4915.37	7196.06	5209.97	3725.3	3359.76	3059.21	27465.7	3381.42	5773.8	0.707506	1.2267	7.22597e-06	8.36336e-05	Yes	Up	Pyruvate decarboxylase, EC 4.1.1.1	Pyruvate decarboxylase	COG3961(Pyruvate decarboxylase); COG3961(Pyruvate decarboxylase)
AOL_s00083g446	3.16	3.05	2.87	1.88	2.1	1.34	14.4	1.77333	3.02667	0.706767	1.24245	0.000280677	0.00180393	Yes	Up	GH115_C domain-containing protein	Glycoside hydrolase family 115 protein	ENOG410XNPT(Snodprot-FG)
AOL_s00080g35	4.38	6.62	7.79	2.14	3.64	5.23	29.8	3.67	6.26333	0.70663	1.10519	3.43447e-05	0.000318833	Yes	Up	Uncharacterized protein	Clavaminate synthase-like protein	ENOG410XTFZ(Conserved hypothetical, protein); ENOG4111MID(Conserved hypothetical, protein)
AOL_s00170g81	10.77	8.75	10.48	5.25	5.66	6.69	47.6	5.86667	10	0.704545	1.35195	7.59388e-06	8.72518e-05	Yes	Up	Uncharacterized protein	Bzip transcription factor	ENOG410YPU0(-); ENOG410YSRI(-)
AOL_s00169g74	3.53	3.29	4.46	2.18	2.47	1.97	17.9	2.20667	3.76	0.703927	1.21574	0.00164422	0.00792068	Yes	Up	Metallophos domain-containing protein	Putative rhamnogalacturonate lyase C	ENOG4111K47(STYKc)
AOL_s00188g167	62.8	74.43	152.11	44.81	59.3	65.81	459.26	56.64	96.4467	0.702801	1.14215	8.87735e-05	0.000699513	Yes	Up	Uncharacterized protein	NAD(P)-binding Rossmann-fold containing protein	ENOG410Z9MN(Conserved hypothetical, protein)
AOL_s00079g153	16.77	20.29	23.49	12.72	12.53	10.37	96.17	11.8733	20.1833	0.699888	1.20529	9.73035e-05	0.000754716	Yes	Up	Uncharacterized protein	tRNAThr (Cytosine32-N3)-methyltransferase (Fragment)	ENOG410YAN4(Catalyzes the first intracellular reaction of sulfate assimilation, forming adenosine-5'-phosphosulfate (APS) from inorganic sulfate and ATP. Plays an important role in sulfate activation as a component of the biosynthesis pathway of sulfur- containing amino acids (By similarity)); ENOG4111NKC(Glutamyl-tRNA synthetase)
AOL_s00109g194	9.44	10.39	10.91	5.4	4.99	7.7	48.83	6.03	10.2467	0.699281	1.0879	0.000248703	0.00164059	Yes	Up	Wheel domain-containing protein	Wheel domain-containing protein	COG0457(inner centromere protein)
AOL_s00080g333	9.57	4.64	8.88	1.93	4.6	7.09	36.71	4.54	7.69667	0.695301	1.26301	0.00651555	0.023665	Yes	Up	Uncharacterized protein	Uncharacterized protein	ENOG410YWND(Cell wall protein that participates directly in adhesive cell-cell interactions during yeast flocculation, a reversible, asexual and Ca(2 )-dependent process in which cells adhere to form aggregates (flocs) consisting of thousands of cells. The lectin- like protein sticks out of the cell wall of flocculent cells and selectively binds mannose residues in the cell walls of adjacent cell…
AOL_s00078g536	1.11	1.28	1.98	0.7	1.08	0.8	6.95	0.86	1.45667	0.693798	1.18917	0.000509064	0.00298472	Yes	Up	Uncharacterized protein	Uncharacterized protein	ENOG410YRK0(-); ENOG410YP21(-); ENOG410YDZ9(-); ENOG4111F03(Predicted membrane protein (DUF2306))
AOL_s00006g351	3.91	8.59	6.43	3.01	4.77	3.41	30.12	3.73	6.31	0.691689	1.07706	0.0060137	0.0222382	Yes	Up	Uncharacterized protein	Clr5 domain-containing protein
AOL_s00110g97	6081.16	7515.48	5276.59	3915.72	4886.8	2370.36	30046.1	3724.29	6291.08	0.6892	1.17505	0.000675632	0.00379171	Yes	Up	Uncharacterized protein	Uncharacterized protein
AOL_s00097g620	573.31	491.55	744.37	290.33	257.15	523.62	2880.33	357.033	603.077	0.689133	1.24838	7.93464e-05	0.000639363	Yes	Up	Cytochrome b561 domain-containing protein	Cellobiose dehydrogenase	ENOG4111GYP(integral membrane protein); ENOG4111CJH(-)
AOL_s00097g389	8.05	7.95	9.09	4.41	4.55	5.9	39.95	4.95333	8.36333	0.688425	1.21754	0.000263371	0.00171701	Yes	Up	Uncharacterized protein	Uncharacterized protein
AOL_s00043g396	305.1	384.03	571.74	206.27	238.52	302.22	2007.88	249.003	420.29	0.687889	1.17685	1.88507e-06	2.68367e-05	Yes	Up	S-(hydroxymethyl)glutathione dehydrogenase, EC 1.1.1.284	S-(hydroxymethyl)glutathione dehydrogenase	COG1062(alcohol dehydrogenase)
AOL_s00054g596	42.45	40.96	86.09	27.65	31.45	41.42	270.02	33.5067	56.5	0.686232	1.16366	6.94562e-05	0.000574513	Yes	Up	Uncharacterized protein	Integral membrane protein	ENOG410XPC6(integral membrane protein)
AOL_s00054g217	3074.09	2250.8	1943.21	1214.79	2102.37	1005.35	11590.6	1440.84	2422.7	0.681454	1.19533	0.000530404	0.00309154	Yes	Up	Uncharacterized protein	Uncharacterized protein
AOL_s00081g234	0.13	0.33	0.38	0.13	0.14	0.23	1.34	0.166667	0.28	0.68	1.16188	0.0107736	0.0359739	Yes	Up	Uncharacterized protein	Transient receptor putative cation channel sub A member 1	COG0666(Ankyrin Repeat)
AOL_s00004g394	2.06	3.31	3.33	1.34	1.58	2.26	13.88	1.72667	2.9	0.679537	1.19351	0.00235163	0.0104496	Yes	Up	Protein BFR2	Uncharacterized protein	ENOG410XWGK(apoptosis antagonizing transcription factor)
AOL_s00173g335	2.5	3.2	3.97	1.55	1.6	2.61	15.43	1.92	3.22333	0.678819	1.19305	0.00301762	0.0128306	Yes	Up	Uncharacterized protein	Uncharacterized protein	ENOG410YY8Y(-); COG0846(-)
AOL_s00215g323	4.94	6.62	9.03	3.25	2.96	6.06	32.86	4.09	6.86333	0.678077	1.14861	0.000954658	0.00502824	Yes	Up	Uncharacterized protein	Urea active transporter	COG0591(-)
AOL_s00097g509	34.58	28.53	24.23	22.83	10	19.26	139.43	17.3633	29.1133	0.676713	1.47384	8.2114e-06	9.2868e-05	Yes	Up	Uncharacterized protein	Glycosyl hydrolase	COG3387(isoflavone reductase family protein)
AOL_s00215g495	7.83	11.4	12.17	4.91	8.05	5.77	50.13	6.24333	10.4667	0.676455	1.32719	2.56989e-05	0.000249486	Yes	Up	Uncharacterized protein	Uncharacterized protein
AOL_s00006g353	327.85	499.45	464.12	350.12	205.2	215.52	2062.26	256.947	430.473	0.675341	1.18042	0.000142735	0.00104332	Yes	Up	EF-hand domain-containing protein	NADH-ubiquinone oxidoreductase 64 kDa subunit	COG1252(G-patch domain protein)
AOL_s00193g126	6.32	8.22	7.37	6.53	1.68	4.9	35.02	4.37	7.30333	0.671243	1.17094	0.0141026	0.0445365	Yes	Up	PKS_ER domain-containing protein	D-xylulose reductase	COG1063(Short-chain dehydrogenase reductase Sdr)
AOL_s00043g407	43.75	39.19	56.31	18.65	31.54	33.23	222.67	27.8067	46.4167	0.669264	1.22762	6.01429e-06	7.17528e-05	Yes	Up	Uncharacterized protein	Uncharacterized protein
AOL_s00215g46	1.47	1.34	2.08	0.77	1.6	0.56	7.82	0.976667	1.63	0.668942	1.19354	0.00446588	0.0174717	Yes	Up	Uncharacterized protein	Uncharacterized protein	COG5059(Kinesin family member); ENOG410ZMZ2(-); ENOG41100EJ(-); ENOG4111W2T(Viral A-type inclusion protein); ENOG410XT8D(basal body component); ENOG41127XD(basal body component); ENOG410Y4GU(ELKS RAB6-interacting CAST family member)
AOL_s00078g27	16.82	12.17	16.11	6.16	9.88	10.99	72.13	9.01	15.0333	0.668516	1.24423	8.10015e-05	0.000650347	Yes	Up	Spindle assembly checkpoint component MAD1	Spindle assembly checkpoint component MAD1	ENOG410ZCEV(Mitotic spindle assembly checkpoint protein)
AOL_s00097g324	31.07	63.06	59.62	33.14	30.7	28.31	245.9	30.7167	51.25	0.668475	1.1619	4.48034e-05	0.000399688	Yes	Up	TMP-TENI domain-containing protein	Putative thiamine biosynthetic bifunctional enzyme	COG0352(Condenses 4-methyl-5-(beta-hydroxyethyl)thiazole monophosphate (THZ-P) and 2-methyl-4-amino-5-hydroxymethyl pyrimidine pyrophosphate (HMP-PP) to form thiamine monophosphate (TMP) (By similarity))
AOL_s00007g304	224.86	177.15	199.57	120.38	114.13	126.45	962.54	120.32	200.527	0.666611	1.21584	4.87964e-06	6.06518e-05	Yes	Up	Uncharacterized protein	TAM domain methyltransferase	ENOG410Z74C(WGS project CABT00000000 data, contig); ENOG410ZB7F(WGS project CABT00000000 data, contig); ENOG4111BZH(Methyltransferase); ENOG410XY46(Methyltransferase)
AOL_s00078g303	116.97	126.34	142.15	76.36	74.47	80.51	616.8	77.1133	128.487	0.666206	1.18829	1.161e-07	2.38406e-06	Yes	Up	ER membrane protein complex subunit 3	ER membrane protein complex subunit 3	ENOG410XQK6(ER membrane protein complex subunit 3)
AOL_s00188g57	1933.29	1277.95	1326.55	837.86	798.79	1090.6	7265.04	909.083	1512.6	0.66387	1.23411	7.69887e-05	0.000622617	Yes	Up	Uncharacterized protein	Uncharacterized protein
AOL_s00007g2	1.51	1.39	4.62	1.69	1.21	1.62	12.04	1.50667	2.50667	0.663717	1.3327	0.00234626	0.0104392	Yes	Up	Uncharacterized protein	Uncharacterized protein	ENOG4111K6N(-); ENOG410YNAD(-)
AOL_s00210g170	5.08	6.13	5.52	3.96	2.36	3.74	26.79	3.35333	5.57667	0.663022	1.19021	0.000793443	0.00433017	Yes	Up	Zn(2)-C6 fungal-type domain-containing protein	Protein kinase domain-containing protein	ENOG410YFYM(Fungal specific transcription factor domain); ENOG410YB5R(Fungal specific transcription factor domain); ENOG4111F9Z(Fungal specific transcription factor domain)
AOL_s00043g45	102.17	103.56	123.02	64.39	64.12	69.28	526.54	65.93	109.583	0.662116	1.16228	1.30829e-07	2.62601e-06	Yes	Up	Succinate--CoA ligase [ADP-forming] subunit beta, mitochondrial, EC 6.2.1.5 (Succinyl-CoA synthetase beta chain, SCS-beta)	Succinate--CoA ligase [ADP-forming] subunit beta, mitochondrial	COG0045(Succinyl-CoA synthetase subunit beta)
AOL_s00079g177	49.46	40.71	76.61	35.4	32.5	32.47	267.15	33.4567	55.5933	0.661652	1.06482	0.00067802	0.00380272	Yes	Up	Uncharacterized protein	Translation machinery-associated protein 22	ENOG4111XCI(-); ENOG41126UK(-)
AOL_s00006g413	16.23	17.78	21.25	13.28	10.46	9.63	88.63	11.1233	18.42	0.655978	1.24791	2.07894e-05	0.000208879	Yes	Up	Uncharacterized protein	S-adenosylmethionine transporter	ENOG4110BII(Catalase)
AOL_s00110g59	48.37	57.92	95.2	25.85	38.85	56.98	323.17	40.56	67.1633	0.655901	1.16916	0.000506594	0.0029722	Yes	Up	YCII domain-containing protein	YCII domain-containing protein	ENOG411286K(Conserved hypothetical, protein)
AOL_s00109g30	69.51	93.53	128.3	49.66	58.2	68.59	467.79	58.8167	97.1133	0.651119	1.15092	1.98009e-06	2.7966e-05	Yes	Up	Isocitrate dehydrogenase [NAD] subunit, mitochondrial	Isocitrate dehydrogenase [NAD] subunit, mitochondrial	COG0473(Conserved hypothetical, protein)
AOL_s00188g273	3.51	1.27	3.02	0.87	0.88	2.98	12.53	1.57667	2.6	0.649049	1.21977	0.0125723	0.0406327	Yes	Up	Peptidase_S8 domain-containing protein	Subtilase-type proteinase psp3	COG1404(peptidase (S8 and S53, subtilisin, kexin, sedolisin)
AOL_s00078g590	11.63	15.53	15.52	7.03	11.31	7.55	68.57	8.63	14.2267	0.648513	1.20201	2.82749e-05	0.00027183	Yes	Up	M20_dimer domain-containing protein	Peptidase M20 domain-containing protein 2	COG1473(amidohydrolase)
AOL_s00080g414	7.05	9.45	9.14	4.39	4.92	6.27	41.22	5.19333	8.54667	0.6457	1.26522	4.24108e-07	7.41108e-06	Yes	Up	Uncharacterized protein	Dammaradiene synthase	ENOG410ZQC1(Conserved hypothetical, protein)
AOL_s00043g721	11.17	8.7	11.95	5.72	4.56	9.07	51.17	6.45	10.6067	0.644444	1.08632	0.00289701	0.0123888	Yes	Up	Uncharacterized protein	Uncharacterized protein
AOL_s00079g387	15.44	24.91	23.07	13.11	10.5	14.97	102	12.86	21.14	0.643857	1.09639	5.38209e-05	0.000466588	Yes	Up	Abhydrolase_3 domain-containing protein	Similar to lipase/esterase	COG0657(Cytosine-specific methyltransferase)
AOL_s00080g165	43.65	56.06	61.85	25.88	29.09	43.44	259.97	32.8033	53.8533	0.641703	1.22844	1.09693e-05	0.000119509	Yes	Up	Dihydroxy-acid dehydratase, EC 4.2.1.9	Dihydroxy-acid dehydratase	COG0129(Zinc finger protein)
AOL_s00215g30	56.43	66.57	74.74	31.44	48.29	40.75	318.22	40.16	65.9133	0.641268	1.16655	5.36759e-07	9.09429e-06	Yes	Up	Phospholipase, EC 3.1.4.4	Phospholipase	COG1502(Pyroglutamyl peptidase type I)
AOL_s00173g263	389.32	445.64	354.17	237.45	229.81	257.26	1913.65	241.507	396.377	0.641266	1.1932	5.31389e-06	6.51042e-05	Yes	Up	Uncharacterized protein	Uncharacterized protein
AOL_s00210g172	4.27	6.27	4.69	2.95	3.47	2.86	24.51	3.09333	5.07667	0.641164	0.713238	0.0140123	0.0443547	Yes	Up	Uncharacterized protein	Uncharacterized protein
AOL_s00109g107	2.55	2.23	4.38	1.27	2.76	1.56	14.75	1.86333	3.05333	0.63864	1.15388	0.00586115	0.0217714	Yes	Up	Uncharacterized protein	Uncharacterized protein	ENOG410ZCIV(CorA-like Mg2+ transporter protein); ENOG410YECV(CorA-like Mg2+ transporter protein); ENOG410ZBP3(CorA-like Mg2+ transporter protein); ENOG4111F4P(CorA-like Mg2+ transporter protein); ENOG410YE79(CorA-like Mg2+ transporter protein)
AOL_s00078g578	3.79	2.34	5.42	2.6	1.84	2.61	18.6	2.35	3.85	0.638298	1.06021	0.00524056	0.0198571	Yes	Up	CBM1 domain-containing protein	CBM1 domain-containing protein	COG2730(Glycoside hydrolase Family 5)
AOL_s00054g259	5.54	4.38	7.97	3.19	4.27	3.46	28.81	3.64	5.96333	0.638278	1.15461	7.12905e-05	0.000585028	Yes	Up	Uncharacterized protein	Uncharacterized protein	ENOG4111HF7(-)
AOL_s00170g1	1.96	2.95	3.9	1.25	2.12	2.02	14.2	1.79667	2.93667	0.634508	1.15695	0.00324766	0.0136075	Yes	Up	VOC domain-containing protein	Trihydroxytoluene oxygenase	ENOG410ZZY4(Glyoxalase/Bleomycin resistance protein/Dioxygenase superfamily); ENOG4111J82(glyoxalase bleomycin resistance protein dioxygenase)
AOL_s00097g338	25.55	29.07	39.8	23.44	16.07	18.28	152.21	19.2633	31.4733	0.633847	1.1107	0.00110487	0.00564597	Yes	Up	Rhodanese domain-containing protein	Arsenical-resistance protein 2	ENOG4111UFH(emopamil binding protein (sterol isomerase))
AOL_s00007g533	184.62	260.92	448.82	179.41	167.97	200.55	1442.29	182.643	298.12	0.632252	1.0589	0.000179257	0.00125889	Yes	Up	Coproporphyrinogen oxidase, EC 1.3.3.3	Coproporphyrinogen oxidase	COG0408(Key enzyme in heme biosynthesis. Catalyzes the oxidative decarboxylation of propionic acid side chains of rings A and B of coproporphyrinogen III (By similarity))
AOL_s00169g33	6187.07	8571.14	8990.64	4605.51	3609.86	6337.25	38301.5	4850.87	7916.28	0.63193	1.15265	3.41748e-05	0.000317918	Yes	Up	HIG1 domain-containing protein	Mitochondrial hypoxia responsive domain containing protein	ENOG4111JVA(mitochondrial hypoxia responsive domain protein)
AOL_s00078g291	2.19	4.12	6.53	2.01	2.76	3.1	20.71	2.62333	4.28	0.631512	1.11714	0.000589021	0.00337362	Yes	Up	Methyltransf_11 domain-containing protein	Methyltransf 11 multi-domain protein	ENOG41112PJ(-); ENOG410YJCU(-); ENOG410YZQT(Conserved hypothetical, protein); ENOG41114S1(Methyltransferase domain)
AOL_s00006g100	67.66	73.42	83.14	40.04	44.04	53.56	361.86	45.88	74.74	0.629032	1.10556	4.66236e-06	5.8358e-05	Yes	Up	Translation machinery-associated protein 20	Translation machinery-associated protein 20	COG2016(Rna-binding protein)
AOL_s00080g323	3.14	3.88	6.25	1.87	2.58	3.7	21.42	2.71667	4.42333	0.628221	1.16164	0.00191428	0.00893231	Yes	Up	Uncharacterized protein	Protein kinase domain-containing protein
AOL_s00080g152	24.76	36.77	53.26	14.46	31.44	24.65	185.34	23.5167	38.2633	0.627073	1.1339	0.000435457	0.00263199	Yes	Up	Senescence domain-containing protein	Senescence domain-containing protein	ENOG4110Y3D(-)
AOL_s00215g278	3.75	14.63	14.44	4.11	8.23	7.84	53	6.72667	10.94	0.626363	1.11295	0.0104009	0.0349554	Yes	Up	Uncharacterized protein	Uncharacterized protein	COG2124(-); COG0124(-)
AOL_s00054g324	4.49	4.52	5.91	2.19	3.88	3.11	24.1	3.06	4.97333	0.625272	1.18277	7.00949e-05	0.000577343	Yes	Up	zinc_ribbon_16 domain-containing protein	SEH-associated protein 4	ENOG410YY2R(missing oocyte, meiosis regulator, homolog (Drosophila))
AOL_s00083g391	1.02	1.41	1.42	0.69	0.65	1.03	6.22	0.79	1.28333	0.624473	1.22071	0.0141425	0.0446311	Yes	Up	C2H2-type domain-containing protein	C2H2-type domain-containing protein	ENOG410YMSX(C2H2 finger domain protein); ENOG410Z0G1(ZnF_C2H2)
AOL_s00043g23	39.39	45.35	52.61	30.31	27.09	27.21	221.96	28.2033	45.7833	0.623331	1.0985	1.43938e-06	2.14511e-05	Yes	Up	Pyruvate dehydrogenase E1 component subunit beta, EC 1.2.4.1	Pyruvate dehydrogenase E1 component subunit beta	COG0022(Dehydrogenase, E1 component)
AOL_s00215g360	260.22	337.06	319.85	166.26	174.73	224.19	1482.31	188.393	305.71	0.622722	1.13734	1.26206e-06	1.91284e-05	Yes	Up	Protein kinase domain-containing protein	Putative serine/threonine-protein kinase iks1	ENOG410XRMJ(amino acids such as valine, to avoid such errors it has two additional distinct tRNA(Ile)-dependent editing activities. One activity is designated as 'pretransfer' editing and involves the hydrolysis of activated Val-AMP. The other activity is designated 'posttransfer' editing and involves deacylation of mischarged Val-tRNA(Ile) (By similarity))
AOL_s00080g285	19.95	32.89	65.55	19.45	21.6	31.91	191.35	24.32	39.4633	0.62267	1.11326	0.00115351	0.00585762	Yes	Up	Uncharacterized protein	Multidrug resistance protein CDR2	COG1131(Guanylate Cyclase)
AOL_s00079g43	46.63	43.98	50.61	24.75	32	30.31	228.28	29.02	47.0733	0.6221	1.18307	9.20536e-07	1.43675e-05	Yes	Up	Uncharacterized protein	Cobalamin (Vitamin B12) biosynthesis CobW-like protein	COG0523(DEAD DEAH box helicase)
AOL_s00080g217	1453.92	987.31	967.67	578.09	710.92	812.54	5510.45	700.517	1136.3	0.622088	1.21039	0.000126235	0.000939852	Yes	Up	Uncharacterized protein	Uncharacterized protein	ENOG41128DX(-); ENOG41123UR(-)
AOL_s00004g646	68.21	50.62	62.47	35.81	48.56	27.44	293.11	37.27	60.4333	0.621501	1.22021	6.38602e-05	0.000533885	Yes	Up	Uncharacterized protein	Glycoside hydrolase family 92 protein	COG5587(TIGR02453 family)
AOL_s00078g200	53.6	45.58	54.78	29.64	35.34	30.08	249.02	31.6867	51.32	0.619609	1.15272	6.17039e-06	7.34186e-05	Yes	Up	PWI domain-containing protein	PWI domain-containing protein	ENOG4111IMU(serine arginine repetitive matrix)
AOL_s00169g61	27.25	39.19	40.18	16.64	25.68	23.52	172.46	21.9467	35.54	0.61938	1.15145	2.5518e-05	0.000248	Yes	Up	Uncharacterized protein	Glutathione S-transferase	COG0625(desaturase)
AOL_s00109g28	597.36	446.45	284.09	313.54	333.46	173.07	2147.97	273.357	442.633	0.619252	1.68213	0.000141177	0.00103468	Yes	Up	Uncharacterized protein	Regulator of phospholipase D SRF1	ENOG4111NER(Conserved hypothetical, protein)
AOL_s00078g368	12.12	11.65	20.22	6.43	10.45	10.29	71.16	9.05667	14.6633	0.619065	1.10953	0.000264055	0.00172022	Yes	Up	Uncharacterized protein	Uncharacterized protein
AOL_s00210g93	25.23	19.86	24.45	12.29	13.8	16.87	112.5	14.32	23.18	0.618715	1.20117	1.88359e-05	0.000191627	Yes	Up	Uncharacterized protein	Uncharacterized protein	ENOG411289N(Conserved hypothetical, protein)
AOL_s00078g306	10.41	7.55	12.98	5.04	6.88	7.21	50.07	6.37667	10.3133	0.617355	1.15132	2.27773e-05	0.000224547	Yes	Up	Uncharacterized protein	Serine/threonine-protein kinase cek1	COG0784(-)
AOL_s00078g541	11.2	13.92	13.59	5.54	7.96	10.44	62.65	7.98	12.9033	0.616959	1.16246	0.000163236	0.00117218	Yes	Up	EamA domain-containing protein	EamA domain-containing protein	ENOG41108PD(DUF6 domain protein)
AOL_s00110g178	5.93	4.31	9.17	2.89	4.19	4.93	31.42	4.00333	6.47	0.616153	1.13641	0.00355702	0.014631	Yes	Up	Uncharacterized protein	Tocopherol O-methyltransferase	ENOG410XP5G(Coatomer protein complex subunit alpha)
AOL_s00169g194	10.35	9.47	20.62	4.67	9.28	11.08	65.47	8.34333	13.48	0.615661	1.12216	0.00322779	0.0135497	Yes	Up	Uncharacterized protein	Putative 4-hydroxy-2-oxoglutarate aldolase, mitochondrial	COG0329(depolymerase)
AOL_s00193g132	33.79	47.01	65.95	25.97	35.85	29.06	237.63	30.2933	48.9167	0.614767	0.664731	0.0103659	0.034896	Yes	Up	Uncharacterized protein	Secretion related small GTPase Rab4	ENOG410XQ9X(member RAS oncogene family)
AOL_s00043g335	163.15	95.77	76.96	66.29	118.13	23.69	543.99	69.37	111.96	0.613954	1.24168	0.0140552	0.0444184	Yes	Up	Uncharacterized protein	Uncharacterized protein	ENOG410YQYR(-); ENOG410YKGS(-); ENOG4111PQJ(-); ENOG410YSUQ(-); ENOG410YGWD(-)
AOL_s00173g299	5.64	8.17	9.12	4.62	4.7	4.9	37.15	4.74	7.64333	0.612518	1.12566	0.000178457	0.00125698	Yes	Up	IU_nuc_hydro domain-containing protein	Nucleoside hydrolase	COG1957(-)
AOL_s00054g121	15.9	12.21	29.43	9.47	9.62	16.62	93.25	11.9033	19.18	0.611313	1.10375	0.0012818	0.00641404	Yes	Up	Uncharacterized protein	Glucan 1,3-beta-glucosidase	ENOG410XTFG(glycoside hydrolase family 55 protein); ENOG410XNSB(glycoside hydrolase family 55 protein)
AOL_s00079g212	26.62	31.12	57.49	23.57	24.63	23.33	186.76	23.8433	38.41	0.610932	1.30218	1.43083e-05	0.000150195	Yes	Up	Uncharacterized protein	Mitochondrial genome maintenance protein Mgr2	ENOG411279J(Reactive oxygen species modulator 1)
AOL_s00188g28	122.65	109.89	126.4	60.21	71.41	91.23	581.79	74.2833	119.647	0.61068	1.15807	1.37176e-06	2.06855e-05	Yes	Up	MICOS complex subunit MIC12 (Altered inheritance of mitochondria protein 5, mitochondrial) (Found in mitochondrial proteome protein 51)	MICOS complex subunit MIC12	ENOG410Y3WC(-); ENOG410Y60D(-)
AOL_s00079g34	243.21	247.88	277.16	118.87	137.86	220.54	1245.52	159.09	256.083	0.609676	1.15521	5.14346e-05	0.000449398	Yes	Up	Peptidylprolyl isomerase, EC 5.2.1.8	Peptidylprolyl isomerase	COG0545(Peptidyl-prolyl cis-trans isomerase)
AOL_s00170g47	89.14	87.02	149.46	67.25	78.56	56.5	527.93	67.4367	108.54	0.60951	1.07466	0.000121965	0.000912908	Yes	Up	Uncharacterized protein	Uncharacterized protein
AOL_s00109g81	8.84	10.81	10.62	4.53	6.13	8.15	49.08	6.27	10.09	0.60925	1.14135	4.40765e-05	0.000394091	Yes	Up	MMS1_N domain-containing protein	Uncharacterized protein	ENOG4111HJU(-)
AOL_s00210g49	28.44	43.68	49.7	21.69	29.38	24.87	197.76	25.3133	40.6067	0.604161	0.824971	0.00245989	0.0108206	Yes	Up	Rhodanese domain-containing protein	Rhodanese domain-containing protein	COG0607(-)
AOL_s00004g285	29.98	34.03	45.08	19.57	26.91	21.53	177.1	22.67	36.3633	0.604029	1.12506	2.68369e-06	3.67954e-05	Yes	Up	Uncharacterized protein	Pre-mRNA-splicing factor srp2	COG0724(Rna-binding protein)
AOL_s00215g828	69.26	67.58	65.93	34.41	44.57	47.53	329.28	42.17	67.59	0.602798	1.16115	8.57157e-06	9.62536e-05	Yes	Up	Uncharacterized protein	Uncharacterized protein	ENOG410XNMH(CFEM domain); COG0642(Histidine kinase); COG4999(Histidine kinase)
AOL_s00083g371	14.73	14.3	45.4	11.15	16	19.3	120.88	15.4833	24.81	0.602368	1.11189	0.00410975	0.0163711	Yes	Up	GFO_IDH_MocA domain-containing protein	NAD binding Rossmann fold oxidoreductase	ENOG410XRKJ(Rossmann fold oxidoreductase)
AOL_s00054g526	220.61	279.3	360.05	158.73	155.17	222.85	1396.71	178.917	286.653	0.602161	1.09869	0.000605914	0.00344999	Yes	Up	COX assembly mitochondrial protein	COX assembly mitochondrial protein	ENOG410Y3XU(Conserved hypothetical, protein)
AOL_s00215g89	27.16	37.39	41.96	20.48	25.67	20.35	173.01	22.1667	35.5033	0.601654	1.1218	4.55479e-07	7.88199e-06	Yes	Up	PAN2-PAN3 deadenylation complex catalytic subunit PAN2, EC 3.1.13.4 (PAB1P-dependent poly(A)-specific ribonuclease) (Poly(A)-nuclease deadenylation complex subunit 2, PAN deadenylation complex subunit 2)	PAN2-PAN3 deadenylation complex catalytic subunit PAN2	COG0847(Conserved hypothetical, protein)
AOL_s00054g235	51.48	39.82	43.62	36.83	29.02	18.44	219.21	28.0967	44.9733	0.600664	1.13467	0.00225466	0.0101227	Yes	Up	UBC core domain-containing protein	Ubiquitin-conjugating enzyme ubcP3	ENOG410Y0NU(ubiquitin-conjugating enzyme)
AOL_s00004g186	4.23	4.9	6.49	2.44	3.02	4.31	25.39	3.25667	5.20667	0.598772	1.12086	0.000924648	0.00490504	Yes	Up	Folylpolyglutamate synthase, EC 6.3.2.17 (Folylpoly-gamma-glutamate synthetase) (Tetrahydrofolylpolyglutamate synthase)	Folylpolyglutamate synthase	COG0285(Folylpolyglutamate synthase)
AOL_s00109g84	23.56	29.91	37.5	17.12	17.74	22.05	147.88	18.97	30.3233	0.598489	1.11563	1.87413e-05	0.000190883	Yes	Up	Orotidine 5'-phosphate decarboxylase, EC 4.1.1.23	Orotidine 5'-phosphate decarboxylase	COG0284(Catalyzes the decarboxylation of orotidine 5'- monophosphate (OMP) to uridine 5'-monophosphate (UMP) (By similarity))
AOL_s00170g33	2973.6	1966.76	2424.75	1337.26	1380.49	1895.66	11978.5	1537.8	2455.04	0.596457	1.17767	0.0001868	0.00129554	Yes	Up	Uncharacterized protein	Uncharacterized protein	ENOG410ZN12(-)
AOL_s00112g23	3.71	4.52	6.2	2.01	3.54	3.49	23.47	3.01333	4.81	0.596239	1.11784	4.65463e-05	0.000411529	Yes	Up	Uncharacterized protein	Uncharacterized protein
AOL_s00043g214	6.48	8.79	11.02	4.39	6.35	5.73	42.76	5.49	8.76333	0.596236	1.1126	1.41752e-05	0.000149325	Yes	Up	PNP_UDP_1 domain-containing protein	Uncharacterized protein	COG0457(repeat-containing protein); ENOG4110T5F(Phosphorylase superfamily); ENOG41117YD(Phosphorylase superfamily); COG0775(Phosphorylase superfamily)
AOL_s00210g160	340.5	463.52	431.85	455.07	171.34	147.99	2010.27	258.133	411.957	0.595907	1.07858	0.0105983	0.0354817	Yes	Up	Oxidored_FMN domain-containing protein	Oxidoreductase, FAD/FMN-binding family protein	COG1902(NADH flavin oxidoreductase, NADH oxidase)
AOL_s00079g28	34.53	36.01	39.64	27.41	26.47	15.23	179.29	23.0367	36.7267	0.59427	1.10869	0.00219671	0.00992678	Yes	Up	CoA_binding domain-containing protein	NAD(P)-binding domain	ENOG41129ZB(Conserved hypothetical, protein)
AOL_s00075g141	28.21	35.61	61.64	18.43	24.68	35.65	204.22	26.2533	41.82	0.592941	1.18403	0.000115504	0.000873089	Yes	Up	Isocitrate dehydrogenase [NADP], EC 1.1.1.42	Isocitrate dehydrogenase [NADP]	COG0538(isocitrate dehydrogenase (NADp))
AOL_s00097g126	35.74	41.99	57	24.13	20.92	39.55	219.33	28.2	44.91	0.592553	1.10048	0.000147149	0.00107228	Yes	Up	Uncharacterized protein	Gephyrin	COG0521(molybdenum cofactor biosynthesis protein)
AOL_s00054g183	3.02	2.96	3.27	1.48	1.99	2.34	15.06	1.93667	3.08333	0.592083	1.33075	0.000108899	0.000829497	Yes	Up	SCP domain-containing protein	SCP domain-containing protein	COG2340(-)
AOL_s00043g804	374.72	392.75	404.76	232.01	275.41	229.67	1909.32	245.697	390.743	0.590349	1.11572	4.91314e-06	6.09832e-05	Yes	Up	Thioredoxin domain-containing protein	Allergen	COG0678(peroxiredoxin)
AOL_s00054g645	3.59	5.67	5.56	2.4	3.79	3.13	24.14	3.10667	4.94	0.590129	1.00974	0.000524762	0.00306455	Yes	Up	Beta-glucosidase, EC 3.2.1.21	Beta-glucosidase	COG1472(Phosphotransferase enzyme family)
AOL_s00043g414	8.37	12.61	12.49	2.72	6.53	11.8	54.52	7.01667	11.1567	0.590024	1.01466	0.00912914	0.0312798	Yes	Up	Uncharacterized protein	Uncharacterized protein	ENOG4111C09(-); ENOG410YRUW(reverse transcriptase)
AOL_s00004g590	83.58	38.88	37.3	30.82	36.69	32.97	260.24	33.4933	53.2533	0.589968	1.14742	0.0033883	0.0140842	Yes	Up	Uncharacterized protein	Uncharacterized protein
AOL_s00080g62	22.13	26.63	36.58	13.77	20.76	19.21	139.08	17.9133	28.4467	0.588016	1.10969	5.60566e-06	6.76933e-05	Yes	Up	Uncharacterized protein	Uncharacterized protein	COG0679(Auxin Efflux Carrier)
AOL_s00210g95	16.86	12.34	26.53	7.88	12.43	14.8	90.84	11.7033	18.5767	0.587297	1.11839	0.00833166	0.0290159	Yes	Up	U6 snRNA-associated Sm-like protein LSm4	U6 snRNA-associated Sm-like protein LSm4	ENOG4111TZU(U6 snRNA-associated Sm-like protein); ENOG4111PVQ(pentatricopeptide repeat protein)
AOL_s00215g129	4.61	5.09	7.03	2.66	3.8	4.08	27.27	3.51333	5.57667	0.587287	1.11474	0.000660543	0.00371874	Yes	Up	Aminotran_1_2 domain-containing protein	Pyridoxal phosphate-dependent transferase	COG1167(Histone-lysine N-methyltransferase)
AOL_s00083g121	40.21	75.76	64.06	31.65	46.11	35.78	293.57	37.8467	60.01	0.585609	1.0603	0.000225436	0.001514	Yes	Up	Uncharacterized protein	Zn(2)-C6 fungal-type domain-containing protein
AOL_s00173g379	64.82	72.02	83.44	43.52	51.07	44.34	359.21	46.31	73.4267	0.585547	0.821342	8.57928e-05	0.000682057	Yes	Up	Patatin-like phospholipase domain-containing protein, EC 3.1.1.-	PNPLA domain-containing protein	COG1752(cysteine and histidine-rich domain (CHORD) containing 1); COG2259(doxx family)
AOL_s00080g402	20.04	17.37	43.05	13.02	16.53	21.2	131.21	16.9167	26.82	0.585419	1.06814	0.000821688	0.0044462	Yes	Up	CHAT domain-containing protein	CHAT domain-containing protein	ENOG410YNYI(Tetratricopeptide tpr_2 repeat protein); ENOG4111WPW(-); ENOG410ZVFP(-)
AOL_s00006g1	26.51	23.06	29.61	13.93	16.81	19.26	129.18	16.6667	26.3933	0.5836	1.08384	2.26774e-05	0.000223811	Yes	Up	Uncharacterized protein	Dynactin subunit 5	ENOG410YENR(dynactin)
AOL_s00169g10	15495.2	16624.7	21000.5	9303.35	9940.55	14374.4	86738.6	11206.1	17706.8	0.580102	1.10077	7.20243e-06	8.34696e-05	Yes	Up	Glyceraldehyde-3-phosphate dehydrogenase, EC 1.2.1.12	Glyceraldehyde-3-phosphate dehydrogenase	COG0057(glyceraldehyde3phosphate dehydrogenase)
AOL_s00078g243	17.09	19.92	30.83	12.15	16.06	14.79	110.84	14.3333	22.6133	0.577674	1.13008	3.56767e-06	4.6552e-05	Yes	Up	Tubulin alpha chain	Tubulin alpha chain	COG5023(Together with NAD(P)HX epimerase, which catalyzes the epimerization of the S- and R-forms, the enzyme allows the repair of both epimers of NAD(P)HX, a damaged form of NAD(P)H that is a result of enzymatic or heat-dependent hydration (By similarity))
AOL_s00173g201	1502.72	1169.37	1003.37	841.6	834.82	653.83	6005.71	776.75	1225.15	0.577281	1.15318	0.000203434	0.00139784	Yes	Up	MARVEL domain-containing protein	Putative Non-classical export protein 2	ENOG4111SFM(Non-classical export protein)
AOL_s00117g20	29.54	30.19	32.33	18.68	16.89	22.8	150.43	19.4567	30.6867	0.57718	0.989268	8.78875e-05	0.000695607	Yes	Up	Protein kinase domain-containing protein	Non-specific serine/threonine protein kinase	ENOG410XPP3(Conserved hypothetical, protein)
AOL_s00078g57	249.19	293.9	517.56	145.49	189.82	337.43	1733.39	224.247	353.55	0.576612	1.08652	0.00118544	0.0059924	Yes	Up	Uncharacterized protein	Uncharacterized protein
AOL_s00173g172	331.51	437.25	530.68	228.8	319.1	276.46	2123.8	274.787	433.147	0.576302	1.09897	6.72718e-07	1.10005e-05	Yes	Up	P4Hc domain-containing protein	Poxvirus c4/C10 domain containing protein	ENOG4111VUI(Oxidoreductase, 2og-Fe(II) oxygenase family)
AOL_s00173g193	2.65	3.31	3.31	1.69	1.75	2.45	15.16	1.96333	3.09	0.573854	1.13036	0.00096164	0.00504422	Yes	Up	Amidase domain-containing protein	Amidase domain-containing protein	COG0154(Allows the formation of correctly charged Gln-tRNA(Gln) through the transamidation of misacylated Glu-tRNA(Gln) in organisms which lack glutaminyl-tRNA synthetase. The reaction takes place in the presence of glutamine and ATP through an activated gamma-phospho-Glu-tRNA(Gln) (By similarity)); COG4221(Allows the formation of correctly charged Gln-tRNA(Gln) through the transamidation of misa…
AOL_s00054g386	1.73	2.09	2.19	1.16	1.33	1.33	9.83	1.27333	2.00333	0.573298	1.10829	0.00672049	0.0242286	Yes	Up	VWFA domain-containing protein	General transcription and DNA repair factor IIH	COG5151(Transcription factor)
AOL_s00081g30	121.63	87.55	90.72	65.17	62.75	62.76	490.58	63.56	99.9667	0.572792	1.149	9.38162e-05	0.000735152	Yes	Up	Uncharacterized protein	Uncharacterized protein
AOL_s00097g35	43.44	54.1	44.37	29.26	32.61	28.37	232.15	30.08	47.3033	0.572584	1.21889	6.45086e-07	1.0607e-05	Yes	Up	Uncharacterized protein	Uncharacterized protein
AOL_s00170g112	1.43	1.87	3.55	0.94	1.26	2.16	11.21	1.45333	2.28333	0.571101	1.06635	0.0133729	0.0428087	Yes	Up	Uncharacterized protein	Uncharacterized protein
AOL_s00078g277	20.79	18.23	41.67	11.96	15.35	24.07	132.07	17.1267	26.8967	0.570455	1.06729	0.00181113	0.00856278	Yes	Up	Uncharacterized protein	Carboxypeptidase Y inhibitor	COG1881(-); COG1335(-)
AOL_s00169g213	7.96	10.86	10.66	5.02	6.37	7.4	48.27	6.26333	9.82667	0.56892	1.08704	0.000932229	0.00493937	Yes	Up	F-box domain-containing protein	F-box domain-containing protein
AOL_s00173g323	181.98	161.42	207.86	116.02	105.04	130.48	902.8	117.18	183.753	0.568129	0.794127	0.000783804	0.00428281	Yes	Up	Uncharacterized protein	Transmembrane protein 32	ENOG41123DV(Conserved hypothetical, protein)
AOL_s00210g14	6.42	5.95	10.86	4.12	4.63	6.07	38.05	4.94	7.74333	0.567476	0.968802	0.000461247	0.00275143	Yes	Up	Uncharacterized protein	SNF2 family N-terminal domain-containing protein	COG0553(Phosphatidylinositol 4-kinase type); ENOG410XQ1S(Phosphatidylinositol 4-kinase type); ENOG4111J5E(Phosphatidylinositol 4-kinase type)
AOL_s00078g575	29.32	22.48	39.62	16.23	20.07	22.08	149.8	19.46	30.4733	0.565947	1.09631	3.34051e-05	0.000312717	Yes	Up	Uncharacterized protein	Uncharacterized protein	ENOG410XXSQ(glycoside hydrolase family 55 protein); ENOG410YDE2(glycoside hydrolase family 55 protein); ENOG410XNSB(glycoside hydrolase family 55 protein); ENOG410XTFG(-)
AOL_s00173g253	37.79	35.69	38.7	20.74	26.59	24.35	183.86	23.8933	37.3933	0.565011	1.12144	1.02742e-05	0.000112624	Yes	Up	Uncharacterized protein	3-ketodihydrosphingosine reductase tsc10	ENOG410YF8M(reductase)
AOL_s00188g15	9.68	11.77	12.94	6.48	8.9	6.61	56.38	7.33	11.4633	0.563893	1.09832	3.0815e-06	4.10092e-05	Yes	Up	U-box domain-containing protein	Ubiquitin conjugation factor E4	COG5113(Ubiquitin conjugation factor E4)
AOL_s00097g177	4010.91	4887.47	4859.56	3348.84	2948.64	2501.78	22557.2	2933.09	4585.98	0.563534	1.1012	7.61286e-06	8.72518e-05	Yes	Up	Uncharacterized protein	Mitochondrial phosphate carrier protein	ENOG410Y0CF(-); ENOG410Z5BJ(-)
AOL_s00097g497	66.88	51.84	61.59	34.09	34.15	47.1	295.65	38.4467	60.1033	0.563291	1.12503	6.34832e-05	0.000531232	Yes	Up	Uncharacterized protein	Putative kinetoplast-associated protein KAP	ENOG410XPMY(Conserved hypothetical, protein)
AOL_s00109g21	27.97	33.7	38.17	18.79	20	25.26	163.89	21.35	33.28	0.558782	1.0903	7.31429e-06	8.4546e-05	Yes	Up	Peptide hydrolase, EC 3.4.-.-	Peptide hydrolase	COG2234(Phosphorylase is an important allosteric enzyme in carbohydrate metabolism. Enzymes from different sources differ in their regulatory mechanisms and in their natural substrates. However, all known phosphorylases share catalytic and structural properties (By similarity)); COG1218(3'(2'),5'bisphosphate nucleotidase)
AOL_s00210g220	0.76	0.97	1.59	0.66	0.65	0.82	5.45	0.71	1.10667	0.558685	1.07594	0.0156544	0.0485091	Yes	Up	Uncharacterized protein	Uncharacterized protein
AOL_s00188g143	6.8	7	9.89	3.45	8.18	3.57	38.89	5.06667	7.89667	0.558553	1.00929	0.00554367	0.0207759	Yes	Up	Aldo_ket_red domain-containing protein	Pyridoxine 4-dehydrogenase	COG0667(Transporter)
AOL_s00054g365	16.86	16.88	36.29	10.78	12.58	21.58	114.97	14.98	23.3433	0.5583	1.02658	0.00329626	0.0137787	Yes	Up	Uncharacterized protein	Homocysteine synthase CysD	COG2873(o-acetylhomoserine)
AOL_s00054g159	10.09	6.2	6.98	5.27	5.52	4.17	38.23	4.98667	7.75667	0.555481	1.11925	0.0129635	0.0417531	Yes	Up	Uncharacterized protein	Uncharacterized protein
AOL_s00188g77	2131.3	2626.07	4333.61	2158.51	2196.13	1493.75	14939.4	1949.46	3030.33	0.554441	1.06011	0.000378092	0.00232544	Yes	Up	Uncharacterized protein	Carbohydrate-binding module family 13 protein	ENOG410Y4B4(-); ENOG4110AMK(-); ENOG410XNUX(-)
AOL_s00081g151	83.46	62.63	72.63	33.7	52.18	54.91	359.51	46.93	72.9067	0.553519	1.16262	0.000224127	0.00150635	Yes	Up	Uncharacterized protein	UMTA methyltransferase family protein	ENOG410Z74C(WGS project CABT00000000 data, contig); ENOG410ZB7F(methyltransferase); ENOG410XY46(-); ENOG4111K7H(Tannase and feruloyl esterase); ENOG4111W86(UMTA methyltransferase family protein)
AOL_s00109g163	8.6	7.46	8.57	5.95	4.31	5.6	40.49	5.28667	8.21	0.552963	1.09817	0.000513085	0.00300435	Yes	Up	Uncharacterized protein	Alanine/arginine aminopeptidase	ENOG410XNZH(Protein of unknown function (DUF3445)); ENOG410XP6D(asparagine-linked glycosylation 9, alpha-1,2-mannosyltransferase homolog (S. cerevisiae))
AOL_s00210g41	0.74	1.06	1.43	0.56	0.75	0.77	5.31	0.693333	1.07667	0.552885	1.06102	0.00996453	0.0337529	Yes	Up	Uncharacterized protein	Glycoside hydrolase family 55 protein	ENOG410XNSB(chromosome transmission fidelity)
AOL_s00078g28	32.24	43.08	48.16	19.9	29.28	30.39	203.05	26.5233	41.16	0.551841	1.04056	3.57172e-05	0.000329857	Yes	Up	CMP/dCMP-type deaminase domain-containing protein	CMP/dCMP-type deaminase domain-containing protein	COG0117(Converts 2,5-diamino-6-(ribosylamino)-4(3h)-pyrimidinone 5'-phosphate into 5-amino-6-(ribosylamino)-2,4(1h,3h)- pyrimidinedione 5'-phosphate (By similarity))
AOL_s00079g65	44.5	85.04	110.93	51	49.27	54.79	395.53	51.6867	80.1567	0.550819	1.03511	0.000275939	0.00177814	Yes	Up	Adenylosuccinate synthetase, AMPSase, AdSS, EC 6.3.4.4 (IMP--aspartate ligase)	Adenylosuccinate synthetase	COG0104(Plays an important role in the de novo pathway of purine nucleotide biosynthesis)
AOL_s00083g413	14.28	11.79	16.98	11.08	8.69	8	70.82	9.25667	14.35	0.550234	0.927423	0.00257522	0.011246	Yes	Up	tRNA pseudouridine(55) synthase, EC 5.4.99.25	tRNA pseudouridine(55) synthase	COG0130(Responsible for synthesis of pseudouridine from uracil- 55 in the psi GC loop of transfer RNAs (By similarity))
AOL_s00083g444	109703	94080.6	87026.1	56641.5	61551.2	69627.5	478630	62606.7	96936.6	0.548342	1.11163	6.18769e-05	0.000520233	Yes	Up	Uncharacterized protein	Cerato-platanin	ENOG4110B9R(-); ENOG4111YGH(Allergenic cerato-platanin Asp F13); ENOG4110X3V(Snodprot-FG)
AOL_s00215g95	68.65	75.22	78.89	49.19	43.19	51.52	366.66	47.9667	74.2533	0.548019	1.07083	1.12915e-05	0.000122719	Yes	Up	Coatomer subunit epsilon	Coatomer subunit epsilon	ENOG410XS5P(Coatomer protein complex, subunit epsilon)
AOL_s00170g21	26.29	18.49	23.99	15.7	8.48	20.26	113.21	14.8133	22.9233	0.54748	1.10092	0.00772894	0.0272901	Yes	Up	MsrB domain-containing protein	MsrB domain-containing protein	COG0229()-reductase); COG0225()-reductase)
AOL_s00215g356	216.17	241.59	377.63	156.42	189.01	194.46	1375.28	179.963	278.463	0.547334	1.08378	3.60299e-06	4.68074e-05	Yes	Up	Uncharacterized protein	RPEL repeat protein	ENOG41101AM(megakaryoblastic leukemia (translocation) 1); ENOG41122JR(RPEL repeat protein)
AOL_s00004g463	1.58	1.56	1.9	0.86	1.12	1.28	8.3	1.08667	1.68	0.546012	1.04628	0.000378933	0.0023274	Yes	Up	SpoU_methylase domain-containing protein	Uncharacterized protein	COG0566(Methyltransferase)
AOL_s00215g909	667.65	404.92	406.47	377.76	354.38	225.17	2436.35	319.103	493.013	0.544996	1.26245	0.000440322	0.00265504	Yes	Up	Uncharacterized protein	Uncharacterized protein
AOL_s00075g38	21.05	28.56	43.39	19.8	17.82	22.58	153.2	20.0667	31	0.54485	0.89874	0.000487648	0.00288	Yes	Up	Uncharacterized protein	Carrier protein YMC2	ENOG410Z9ZS(carrier protein)
AOL_s00006g580	3.18	4.98	6.9	3.15	3.04	3.56	24.81	3.25	5.02	0.544615	1.0427	0.0037838	0.0153418	Yes	Up	PNP_UDP_1 domain-containing protein	Purine and uridine phosphorylase	COG0775(Catalyzes the irreversible cleavage of the glycosidic bond in both 5'-methylthioadenosine (MTA) and S- adenosylhomocysteine (SAH AdoHcy) to adenine and the corresponding thioribose, 5'-methylthioribose and S-ribosylhomocysteine, respectively (By similarity)); ENOG4111PVS(-); ENOG410YDS7(Phosphorylase superfamily); COG0457(Catalyzes the irreversible cleavage of the glycosidic bond in both …
AOL_s00075g4	1.83	2.2	2.33	1.23	1.42	1.47	10.48	1.37333	2.12	0.543689	1.08067	0.00117531	0.00595753	Yes	Up	Dynamin_N domain-containing protein	Uncharacterized protein	ENOG410ZZKI(Conserved hypothetical, protein); ENOG411207A(nuclear GTPase, germinal center associated)
AOL_s00054g211	7556.3	4354.21	6940.08	3732	4356.26	4133.11	31072	4073.79	6283.53	0.542429	0.77266	0.00565826	0.0211166	Yes	Up	Uncharacterized protein	Uncharacterized protein
AOL_s00006g198	499.79	732.4	1022.54	370.92	455.74	635.58	3716.97	487.413	751.577	0.54197	1.05188	0.000138851	0.00102099	Yes	Up	Phosphoglycerate kinase, EC 2.7.2.3	Phosphoglycerate kinase	COG0126(phosphoglycerate kinase)
AOL_s00112g14	17.91	11.04	15.24	7.53	9.34	11.79	72.85	9.55333	14.73	0.54187	1.11795	0.000369542	0.00228072	Yes	Up	Response regulatory domain-containing protein	Ssk1 response regulator receiver	COG0784(RRM)
AOL_s00215g849	106.92	101.13	170.96	78.18	69.63	98.14	624.96	81.9833	126.337	0.541004	0.825835	0.00106728	0.00550439	Yes	Up	54S ribosomal protein L31, mitochondrial	54S ribosomal protein L31, mitochondrial	ENOG4111ZYI(mitochondrial 54S ribosomal protein YmL31)
AOL_s00081g322	101.64	121.42	142.27	75.66	73.05	88.37	602.41	79.0267	121.777	0.540957	1.06913	2.81567e-06	3.82519e-05	Yes	Up	Aminoacyl-tRNA hydrolase, EC 3.1.1.29	Aminoacyl-tRNA hydrolase	COG1990(The natural substrate for this enzyme may be peptidyl- tRNAs which drop off the ribosome during protein synthesis (By similarity))
AOL_s00210g30	1.82	2.79	3.23	0.98	1.95	2.16	12.93	1.69667	2.61333	0.540275	1.07764	0.00183873	0.00867023	Yes	Up	J domain-containing protein	DnaJ-X domain-containing protein	COG2214(protein kinase domain-containing protein)
AOL_s00173g351	8.33	9.27	7.9	3.1	6.46	7	42.06	5.52	8.5	0.539855	1.11973	0.00148544	0.00726577	Yes	Up	Uncharacterized protein	Uncharacterized protein
AOL_s00078g263	34.5	42.68	37.3	22.68	31.22	20.46	188.84	24.7867	38.16	0.539537	1.28178	4.12657e-05	0.00037374	Yes	Up	Uncharacterized protein	Tankyrase-2	COG0666(Ankyrin Repeat); ENOG4110T3C(IPT/TIG domain)
AOL_s00076g303	3088.12	2392.26	2096.59	1587.72	1788.16	1555.81	12508.7	1643.9	2525.66	0.536384	1.00548	0.00209386	0.0095785	Yes	Up	Uncharacterized protein	Type I phosphodiesterase/nucleotide pyrophosphatase	ENOG410XU23(-); ENOG4111ZG9(-)
AOL_s00054g968	9.93	12.52	14.78	6.84	7.12	10.28	61.47	8.08	12.41	0.535891	1.07041	4.09472e-05	0.000371989	Yes	Up	Tyrosinase, EC 1.14.18.1	Tyrosinase	ENOG410ZDKU((ABC) transporter); ENOG410ZJM1(Common central domain of tyrosinase); ENOG410YYAT(tyrosinase)
AOL_s00054g391	8.75	5.27	10.6	4.26	5.78	5.99	40.65	5.34333	8.20667	0.53587	1.09275	0.00109851	0.00562544	Yes	Up	Copper-fist domain-containing protein	Copper-fist domain-containing protein	ENOG41129A6(copper-activated transcription factor GRISEA); ENOG41116XU(Copper-fist)
AOL_s00078g335	2.9	2.67	5.04	2.03	1.88	3	17.52	2.30333	3.53667	0.535456	1.09586	0.00376352	0.0152943	Yes	Up	Peptidase_M43 domain-containing protein	Zinc metalloprotease	ENOG410XPH7(metallo-protease)
AOL_s00097g407	5.13	7.95	14.68	4.73	7.8	5.55	45.84	6.02667	9.25333	0.535398	0.933196	7.53912e-05	0.000612747	Yes	Up	Uncharacterized protein	Uncharacterized protein	ENOG410ZAKE(Conserved hypothetical, protein); COG0443(Conserved hypothetical, protein)
AOL_s00075g224	22.34	20.44	16.22	11.43	7.01	20.01	97.45	12.8167	19.6667	0.53446	1.11241	0.00810632	0.0284088	Yes	Up	SGF29 C-terminal domain-containing protein	SAGA HAT/Core module component	ENOG410XPFD(SAGA-associated factor 29)
AOL_s00215g111	27.46	39.92	48.11	27.38	21.09	26.87	190.83	25.1133	38.4967	0.532917	0.793227	0.0026516	0.011533	Yes	Up	Ceramide glucosyltransferase, EC 2.4.1.80 (GLCT-1) (Glucosylceramide synthase) (UDP-glucose ceramide glucosyltransferase) (UDP-glucose:N-acylsphingosine D-glucosyltransferase)	Ceramide glucosyltransferase	COG1215(Exonuclease); COG5087(Exonuclease)
AOL_s00054g708	8.47	9.46	12.92	5.88	6.72	7.54	50.99	6.71333	10.2833	0.531778	1.06042	0.000347098	0.00216166	Yes	Up	EngB-type G domain-containing protein	EngB-type G domain-containing protein	COG0218(Necessary for normal cell division and for the maintenance of normal septation (By similarity))
AOL_s00210g307	5.45	3.81	4.72	2.16	3.99	2.98	23.11	3.04333	4.66	0.531216	1.10183	0.0140324	0.0443777	Yes	Up	Uncharacterized protein	Uncharacterized protein
AOL_s00188g291	11.75	5.59	7.49	7.37	5.19	3.66	41.05	5.40667	8.27667	0.530826	1.10681	0.00835478	0.0290655	Yes	Up	STAS domain-containing protein	Sulfate permease	COG0659(Ankyrin Repeat)
AOL_s00054g957	851.45	1008.5	667.64	695.8	642.74	314.4	4180.53	550.98	842.53	0.529148	1.09348	0.0032336	0.0135614	Yes	Up	Uncharacterized protein	Uncharacterized protein
AOL_s00210g253	10.22	11.53	14.95	7.23	8.47	8.32	60.72	8.00667	12.2333	0.527893	1.05578	6.33693e-05	0.000530777	Yes	Up	Mannose-1-phosphate guanyltransferase (GDP-mannose pyrophosphorylase) (GTP-mannose-1-phosphate guanylyltransferase)	Mannose-1-phosphate guanyltransferase	COG1208(protease, serine, 16 (thymus))
AOL_s00006g519	70.28	102.8	96.44	56.87	58.34	61.5	446.23	58.9033	89.84	0.525211	1.15334	1.4883e-07	2.95406e-06	Yes	Up	Uncharacterized protein	Ring finger domain protein	ENOG411217X(-); ENOG4110UEC(-)
AOL_s00169g47	1.34	1.12	1.2	0.57	1.07	0.76	6.06	0.8	1.22	0.525	1.10037	0.0118753	0.0388093	Yes	Up	Sec39 domain-containing protein	Sec39 domain-containing protein	ENOG4111C64(protein transport protein Sec39); ENOG410Y84A(Secretory pathway protein Sec39)
AOL_s00007g305	70.85	50.01	68.87	25.37	33.27	65.86	314.23	41.5	63.2433	0.523936	1.08804	0.00277585	0.0119683	Yes	Up	Uncharacterized protein	APA family basic amino acid/polyamine antiporter	COG0531(methyltransferase)
AOL_s00188g318	882.83	773.58	741.56	622.7	579.69	372.17	3972.53	524.853	799.323	0.522946	1.07504	0.000425146	0.00257573	Yes	Up	CENP-V/GFA domain-containing protein	Meiotically up-regulated protein 137 protein	COG3791(Glutathione-dependent formaldehyde-activating Gfa)
AOL_s00176g37	3.59	4.82	5.72	3.1	3.3	2.88	23.41	3.09333	4.71	0.522629	0.870291	0.00136695	0.00678306	Yes	Up	Uncharacterized protein	F-box domain-containing protein
AOL_s00097g88	7.22	11.13	11.52	4.55	8.17	6.9	49.49	6.54	9.95667	0.522426	1.05884	0.000657996	0.00371613	Yes	Up	Uncharacterized protein	Uncharacterized protein
AOL_s00109g141	2.02	2.47	4.03	1.24	2.04	2.33	14.13	1.87	2.84	0.518717	1.03468	0.00339151	0.014091	Yes	Up	Uncharacterized protein	Uncharacterized protein
AOL_s00078g86	158.23	152.31	216.55	103.65	80.79	162.64	874.17	115.693	175.697	0.518641	1.04543	0.000561446	0.00324699	Yes	Up	Ubiquinone biosynthesis monooxygenase COQ6, mitochondrial, EC 1.14.13.-	Ubiquinone biosynthesis monooxygenase COQ6, mitochondrial	COG0654(regulatory protein)
AOL_s00080g190	10.68	15.26	8.89	8.8	7.37	6.79	57.79	7.65333	11.61	0.516986	1.07626	0.00234741	0.0104392	Yes	Up	Uncharacterized protein	Ubiquitin fusion degradation	ENOG410YIT3(Conserved hypothetical, protein); ENOG4111FDX(ubiquitin fusion degradation protein)
AOL_s00193g135	78.06	81.38	68.04	44.69	49.88	55.42	377.47	49.9967	75.8267	0.516634	0.996857	0.000103631	0.000796861	Yes	Up	Oxidized purine nucleoside triphosphate hydrolase, EC 3.6.1.56 (2-hydroxy-dATP diphosphatase) (7,8-dihydro-8-oxoguanine triphosphatase) (8-oxo-dGTPase) (Methylated purine nucleoside triphosphate hydrolase) (Nucleoside diphosphate-linked moiety X motif 1)	Oxidized purine nucleoside triphosphate hydrolase	COG0494(Kelch repeat protein)
AOL_s00215g94	20.06	42.52	42.67	20.76	31.7	16.94	174.65	23.1333	35.0833	0.516571	0.939471	0.0146196	0.0458605	Yes	Up	Uncharacterized protein	BolA domain-containing protein	COG0271(Spc97 Spc98 family protein)
AOL_s00210g366	241.99	392.84	290.62	245.95	138.55	225.75	1535.7	203.417	308.483	0.51651	1.02585	0.000947778	0.00500687	Yes	Up	MFS domain-containing protein	Putative drug/proton antiporter	COG0477(riboflavin biosynthesis protein ribF)
AOL_s00140g35	13.75	15.28	17.54	8.07	11.63	11.01	77.28	10.2367	15.5233	0.516444	1.06122	1.86638e-05	0.000190311	Yes	Up	Beta-lactamase domain-containing protein	Beta-lactamase domain-containing protein	COG1680(Beta-lactamase); ENOG410ZMGY(Beta-lactamase); ENOG410YD85(Beta-lactamase); ENOG410ZJWG(Beta-lactamase)
AOL_s00097g176	205.67	221.3	236.14	150.02	144.31	143.63	1101.07	145.987	221.037	0.514088	1.05667	1.96749e-06	2.78657e-05	Yes	Up	PAT1 domain-containing protein	PAT1 domain-containing protein	ENOG410YS37(II associated protein)
AOL_s00078g60	1958.75	1832.77	1691.59	1112.38	1082.13	1427.27	9104.89	1207.26	1827.7	0.513927	1.05683	9.59195e-05	0.000747189	Yes	Up	Uncharacterized protein	glycoside hydrolase	COG5309(WD-40 repeat family protein)
AOL_s00043g520	37.82	42.34	40.76	24.29	26.09	29.53	200.83	26.6367	40.3067	0.513202	1.0658	2.21454e-05	0.00022005	Yes	Up	Uncharacterized protein	Actin depolymerizing protein	ENOG410XS1J(Twinfilin, actin-binding protein, homolog)
AOL_s00006g551	2.05	2.17	3.16	1.44	1.3	2.14	12.26	1.62667	2.46	0.512295	1.21022	0.00490383	0.0188927	Yes	Up	Uncharacterized protein	PNPLA domain-containing protein	COG0457(Conserved hypothetical, protein); ENOG410XQXJ(Conserved hypothetical, protein); ENOG4112CFX(-); ENOG4111A3H(-)
AOL_s00215g795	8.07	8.94	12.6	5.86	6.4	7.34	49.21	6.53333	9.87	0.510714	1.03228	4.10644e-05	0.000372674	Yes	Up	Protein arginine N-methyltransferase	Protein arginine N-methyltransferase	ENOG410XNZM(Protein arginine n-methyltransferase)
AOL_s00043g293	77.07	83.39	80.78	55.02	48.12	56.62	401	53.2533	80.4133	0.510015	1.09015	8.53662e-06	9.618e-05	Yes	Up	FAA_hydrolase domain-containing protein	Fumarylacetoacetate hydrolase	COG0179(Fumarylacetoacetate hydrolase)
AOL_s00173g35	27.57	27.06	40.27	18.39	19.13	25.35	157.77	20.9567	31.6333	0.509464	1.03652	0.000108778	0.000829497	Yes	Up	HEME_HALOPEROXIDASE domain-containing protein	Cloroperoxidase	ENOG410YCQ0(Peroxidase, family 2); ENOG4111SZK(Peroxidase, family 2); ENOG410YFIW(Peroxidase, family 2); ENOG410YGZ9(Peroxidase, family 2)
AOL_s00043g684	59.34	48.71	60.11	32.2	34.48	44.73	279.57	37.1367	56.0533	0.50938	1.01454	0.000171056	0.00121761	Yes	Up	Thioredoxin domain-containing protein	PDI protein A prpA	COG0526(Family with sequence similarity 18, member)
AOL_s00043g12	48.29	49.4	50.96	28.78	41.82	27.9	247.15	32.8333	49.55	0.509137	1.06889	2.94941e-05	0.000281124	Yes	Up	Serine/threonine-protein kinase TOR, EC 2.7.11.1	Serine/threonine-protein kinase TOR	COG5032(Component of the eukaryotic translation initiation factor 3 (eIF-3) complex, which is involved in protein synthesis and, together with other initiation factors, stimulates binding of mRNA and methionyl-tRNAi to the 40S ribosome (By similarity))
AOL_s00117g48	178.86	109.99	247.68	93.09	82.24	180.83	892.69	118.72	178.843	0.50643	0.991479	0.00548791	0.0206277	Yes	Up	Biogenesis of lysosome-related organelles complex 1 subunit KXD1 (KxDL homolog)	Biogenesis of lysosome-related organelles complex 1 subunit KXD1	ENOG4111WX4(conserved hypothetical protein)
AOL_s00078g134	2.63	2.49	3.75	0.93	2.14	2.82	14.76	1.96333	2.95667	0.505942	1.17758	0.0026115	0.0113821	Yes	Up	Uncharacterized protein	Purine and uridine phosphorylase	ENOG410XP3K(Positively regulates the activity of the minus-end directed microtubule motor protein dynein. May enhance dynein- mediated microtubule sliding by targeting dynein to the microtubule plus end. Required for); COG0775(Positively regulates the activity of the minus-end directed microtubule motor protein dynein. May enhance dynein- mediated microtubule sliding by targeting dynein to the mi…
AOL_s00193g93	16.29	17.93	31.42	9.53	15.58	18.48	109.23	14.53	21.88	0.50585	1.00248	0.00290209	0.0124045	Yes	Up	Peptidyl-prolyl cis-trans isomerase, PPIase, EC 5.2.1.8	Peptidyl-prolyl cis-trans isomerase	COG0652(molybdopterin synthase small subunit CnxG)
AOL_s00112g114	57.15	58.69	61.09	37.59	38.74	41.17	294.43	39.1667	58.9767	0.505787	1.06185	3.29438e-06	4.33031e-05	Yes	Up	Uncharacterized protein	Chitin synthase regulatory factor 3	COG0790(Essential for the assembly of ubiquinol-cytochrome c reductase. It has a direct effect on the correct occurrence of the Rieske protein, core 4, core 5 and apocytochrome b (By similarity))
AOL_s00054g979	8.24	8.58	10.4	4.76	6.3	7.02	45.3	6.02667	9.07333	0.505531	0.763497	0.00184971	0.0087036	Yes	Up	Uncharacterized protein	Methionine permease	COG0531(coatomer protein complex, subunit beta 2 (beta prime))
AOL_s00117g42	5.36	6.27	10.48	2.6	5.27	6.82	36.8	4.89667	7.37	0.505106	1.02932	0.00938599	0.0319877	Yes	Up	Cir_N domain-containing protein	Splicing regulatory glutamine/lysine-rich protein 1 (Fragment)
AOL_s00215g277	36.98	88.72	108.05	37.88	68.42	49.11	389.16	51.8033	77.9167	0.504086	0.947765	0.00724387	0.0257817	Yes	Up	Cupin_2 domain-containing protein	Probable oxidoreductase yanE	ENOG410YH5Z(-); ENOG4111AAH(-); ENOG410YFTU(-)
AOL_s00081g216	9.8	13.49	12.52	6.23	7.58	10	59.62	7.93667	11.9367	0.50399	1.07656	3.33369e-05	0.000312717	Yes	Up	Uncharacterized protein	LIM-domain binding protein-domain-containing protein	ENOG410Y1C0(PtaB protein)
AOL_s00215g881	35.36	37.69	50.97	23.63	30.02	28.84	206.51	27.4967	41.34	0.503455	1.09168	1.43843e-06	2.14511e-05	Yes	Up	Acetyltransferase component of pyruvate dehydrogenase complex, EC 2.3.1.12	Acetyltransferase component of pyruvate dehydrogenase complex	COG0508(SYNtaxin)
AOL_s00080g268	69.84	59.32	51.94	40.72	43.85	35.95	301.62	40.1733	60.3667	0.502655	1.11528	9.59977e-05	0.000747189	Yes	Up	GH16 domain-containing protein	Glycosidase	COG2273(hydrolase family 16)
AOL_s00188g50	9.9	16.4	12.27	9.52	6.73	9.43	64.25	8.56	12.8567	0.501947	1.05579	0.00649169	0.0236042	Yes	Up	Uncharacterized protein	Cytochrome oxidase complex assembly protein 1-domain-containing protein	ENOG411229I(assembly protein)
AOL_s00007g548	27.15	17.23	20.22	10.94	19.45	12.64	107.63	14.3433	21.5333	0.501278	0.937738	0.00215924	0.00979297	Yes	Up	Uncharacterized protein	HAD-IA family hydrolase	COG1011(Hydrolase); ENOG4111N0A(epoxide hydrolase)
AOL_s00076g582	76.73	95.71	101.55	52.64	64.7	65.3	456.63	60.88	91.33	0.500164	1.11071	3.29801e-07	5.90198e-06	Yes	Up	Uncharacterized protein	C2H2-type domain-containing protein	COG5048(Conserved hypothetical, protein); ENOG410YE54(Fungal specific transcription factor domain)
AOL_s00215g380	90.35	102.61	120.03	50.58	68.83	89.23	521.63	69.5467	104.33	0.500144	1.03959	0.000114535	0.000867976	Yes	Up	Uncharacterized protein	Duf850 domain-containing protein	ENOG410Y2HC(-)
AOL_s00076g216	536.08	605.97	691.12	373.74	486.25	363.31	3056.47	407.767	611.057	0.498545	1.04936	2.47716e-06	3.42813e-05	Yes	Up	Uncharacterized protein	Cutinase G-box binding protein	COG5048(thioredoxin-like protein)
AOL_s00215g283	6.15	14.04	15.34	5.16	10.76	7.79	59.24	7.90333	11.8433	0.498524	1.00796	0.00306384	0.0129592	Yes	Up	6-methylsalicylic acid synthase, 6-MSAS, EC 2.3.1.165 (Arthrosporol biosynthesis cluster protein AOL_s00215g283)	6-methylsalicylic acid synthase	ENOG410XNPJ(Cytochrome p450); COG3321(Cytochrome p450)
AOL_s00006g407	565.47	562.1	728.23	362.45	363	514.45	3095.7	413.3	618.6	0.496734	0.990572	6.00481e-05	0.000510638	Yes	Up	Uncharacterized protein	Uncharacterized protein	ENOG410YHNN(-); ENOG410YDW6(-)
AOL_s00054g44	2.71	2.89	3.48	1.38	2.53	2.16	15.15	2.02333	3.02667	0.495881	1.19785	0.000817436	0.00442867	Yes	Up	MFS domain-containing protein	Quinidine resistance 1	COG0477(major facilitator Superfamily)
AOL_s00169g94	0.65	0.9	1.29	0.6	0.63	0.67	4.74	0.633333	0.946667	0.494737	1.00524	0.0103129	0.0347481	Yes	Up	Polynucleotide adenylyltransferase, EC 2.7.7.19	Polynucleotide adenylyltransferase	COG5186(-)
AOL_s00188g79	113.24	125.12	221.94	67.13	92.22	148.86	768.51	102.737	153.433	0.493462	1.02726	0.000289132	0.00184713	Yes	Up	Uncharacterized protein	Tctex-1	ENOG4111Z1N(Dynein light chain tctex1)
AOL_s00079g226	2.81	3.08	3.83	1.66	2.21	2.64	16.23	2.17	3.24	0.493088	1.12563	0.00306931	0.01297	Yes	Up	Lipoyl(octanoyl) transferase, EC 2.3.1.181	Lipoyl(octanoyl) transferase	COG0321(Catalyzes the transfer of endogenously produced octanoic acid from octanoyl-acyl-carrier-protein onto the lipoyl domains of lipoate-dependent enzymes. Lipoyl-ACP can also act as a substrate although octanoyl-ACP is likely to be the physiological substrate (By similarity))
AOL_s00007g561	36.23	36.41	39.57	26.06	24.93	24.22	187.42	25.07	37.4033	0.491956	1.05927	8.70321e-06	9.75635e-05	Yes	Up	Uncharacterized protein	Counting factor 60	ENOG410XX1Y(Histidine acid phosphatase)
AOL_s00075g193	1083.85	742.65	601.57	463.73	833.24	331.19	4056.23	542.72	809.357	0.491297	1.0971	0.00543237	0.0204707	Yes	Up	Uncharacterized protein	Uncharacterized protein
AOL_s00004g653	48.22	55.2	84.66	33.64	48.96	43.56	314.24	42.0533	62.6933	0.490805	0.910937	0.000699242	0.00389965	Yes	Up	Uncharacterized protein	Altered inheritance of mitochondria protein mitochondrial	ENOG4112978(Conserved hypothetical, protein); ENOG4110USK(Protein of Unknown function (DUF1690))
AOL_s00097g626	48.37	41.17	59.24	33.46	30.82	35.64	248.7	33.3067	49.5933	0.488991	0.821165	0.000646845	0.00365779	Yes	Up	PB1 domain-containing protein	PB1 domain-containing protein	ENOG41110AD(heavy metal transport detoxification protein)
AOL_s00004g611	2.92	2.68	4.48	1.84	2.25	2.68	16.85	2.25667	3.36	0.488922	1.02077	0.000464943	0.00276791	Yes	Up	TFCD_C domain-containing protein	Tubulin folding cofactor D C terminal-domain-containing protein	COG5234(Cofactor D); COG5234(Cofactor D)
AOL_s00054g527	49.32	52.94	71.53	36.84	39.45	40.46	290.54	38.9167	57.93	0.488565	1.09664	6.05182e-05	0.000513167	Yes	Up	Uncharacterized protein	Prefoldin subunit 2	ENOG4111S6I(prefoldin subunit 2)
AOL_s00169g242	8.28	9.81	12.92	4.67	9.87	6.3	51.85	6.94667	10.3367	0.488004	1.23229	1.50413e-05	0.000157333	Yes	Up	Uncharacterized protein	Histone
AOL_s00097g341	11.62	13.23	16.56	8.86	10.24	8.79	69.3	9.29667	13.8033	0.484762	1.01383	1.25422e-05	0.000134346	Yes	Up	Polynucleotide adenylyltransferase, EC 2.7.7.19	Poly(A) polymerase	COG5186(polyA polymerase)
AOL_s00076g471	3.39	4.16	5.24	2.67	2.73	3.22	21.41	2.87333	4.26333	0.483759	1.00791	0.00426392	0.0168726	Yes	Up	Uncharacterized protein	Putative extracellular aldonolactonase	COG2706(6-phosphogluconolactonase)
AOL_s00210g315	64.46	66	66.35	48.84	49.5	34.4	329.55	44.2467	65.6033	0.482673	1.01191	0.00181458	0.00857451	Yes	Up	Uncharacterized protein	Uncharacterized protein
AOL_s00004g296	464.29	532.29	530.25	336.03	317.46	377.05	2557.37	343.513	508.943	0.481582	1.03575	8.93758e-06	9.94998e-05	Yes	Up	Cytochrome b5 heme-binding domain-containing protein	Damage response protein 1	ENOG4111UG0(progesterone receptor membrane component)
AOL_s00091g11	11.21	11.35	16.11	8.41	8.25	9.46	64.79	8.70667	12.89	0.480475	1.03957	0.000173536	0.0012284	Yes	Up	FAD-binding FR-type domain-containing protein	Ferric/cupric reductase transmembrane component	ENOG410XNZY(NADPH Oxidase)
AOL_s00215g918	451.05	574.96	494.04	396.93	260.23	369.92	2547.13	342.36	506.683	0.479972	1.05598	0.000141682	0.00103668	Yes	Up	Pyr_redox_2 domain-containing protein	Oxidoreductase ptaL	COG0446(-); COG1252(-); ENOG410YDVZ(Pyridine nucleotide-disulphide oxidoreductase)
AOL_s00004g576	67.84	75.93	92.52	52.34	39.73	67.66	396.02	53.2433	78.7633	0.479309	1.00715	0.000240957	0.00159897	Yes	Up	Uncharacterized protein	Uncharacterized protein
AOL_s00188g78	275.84	323.66	545.86	274.15	274.75	225.46	1919.72	258.12	381.787	0.479105	0.998913	0.000118011	0.000889021	Yes	Up	DUF202 domain-containing protein	Vacuolar transporter chaperone 1	COG5264(Vacuolar transporter chaperone)
AOL_s00075g214	152.53	138.56	191.04	94.57	120.34	111.26	808.3	108.723	160.71	0.478156	0.912266	8.15046e-05	0.000653798	Yes	Up	NADH dehydrogenase [ubiquinone] 1 beta subcomplex subunit 7	NADH dehydrogenase [ubiquinone] 1 beta subcomplex subunit 7	ENOG411230N(NADH dehydrogenase (ubiquinone) 1 beta subcomplex)
AOL_s00004g556	5.27	6.92	6.68	3.51	5.36	3.9	31.64	4.25667	6.29	0.477682	1.03701	4.11804e-05	0.000373346	Yes	Up	Dicer-like protein 1	Dicer-like protein 1	COG1111(helicase); COG0571(Digests double-stranded RNA. Involved in the processing of primary rRNA transcript to yield the immediate precursors to the large and small rRNAs (23S and 16S). Also processes some mRNAs, and tRNAs when they are encoded in the rRNA operon (By similarity))
AOL_s00007g452	13.69	16.02	18.04	7.33	11.81	13.18	80.07	10.7733	15.9167	0.477413	1.02635	0.000350059	0.00217858	Yes	Up	Queuine tRNA-ribosyltransferase accessory subunit 2 (Queuine tRNA-ribosyltransferase domain-containing protein 1)	Queuine tRNA-ribosyltransferase accessory subunit 2	COG0343(Exchanges the guanine residue with 7-aminomethyl-7- deazaguanine in tRNAs with GU(N) anticodons (tRNA-Asp, -Asn, -His and -Tyr). After this exchange, a cyclopentendiol moiety is attached to the 7-aminomethyl group of 7-deazaguanine, resulting in the hypermodified nucleoside queuosine (Q) (7-(((4,5-cis- dihydroxy-2-cyclopenten-1-yl)amino)methyl)-7-deazaguanosine) (By similarity))
AOL_s00169g27	26.79	52.27	50.49	28.12	31.79	27.88	217.34	29.2633	43.1833	0.475681	0.855441	0.00179417	0.00850511	Yes	Up	Uncharacterized protein	Mitochondrial cytochrome b2	COG5274(Major Facilitator Superfamily)
AOL_s00079g111	5.49	7.65	6.33	3.68	4.76	4.76	32.67	4.4	6.49	0.475	1.09931	0.00027777	0.00178864	Yes	Up	SET domain-containing protein	SET domain-containing protein	ENOG410Y7DR(set domain containing)
AOL_s00054g969	17.96	27.58	32.61	13.58	17.55	21.91	131.19	17.68	26.05	0.473416	0.971133	0.000361349	0.00223635	Yes	Up	Uncharacterized protein	Putative LaeA-like methyltransferase	ENOG410YZSD(-); ENOG410YNN4(-); ENOG410YNGR(Methyltransferase domain); ENOG4110BMH(-)
AOL_s00007g270	29.06	48.08	55.1	19.35	37.21	33.33	222.13	29.9633	44.08	0.471131	0.953105	0.00111754	0.00569768	Yes	Up	Uncharacterized protein	Uncharacterized protein
AOL_s00006g101	14.39	17.5	19.96	7.94	17.98	9.4	87.17	11.7733	17.2833	0.468007	0.848752	0.00467196	0.0181056	Yes	Up	Uncharacterized protein	Putative fungal specific transcription protein	ENOG410XZIJ(-); ENOG4110F3C(transcription factor)
AOL_s00097g408	19.62	16.9	26.69	12.47	14.02	16.57	106.27	14.3533	21.07	0.467952	1.00459	0.000148667	0.00108157	Yes	Up	Prephenate dehydrogenase [NADP(+)], PRDH, EC 1.3.1.13	Prephenate dehydrogenase [NADP(+)]	COG0287(prephenate dehydrogenase)
AOL_s00083g445	44.47	34.53	30.3	29.22	27.12	18.14	183.78	24.8267	36.4333	0.467508	1.05042	0.00188799	0.00883704	Yes	Up	Uncharacterized protein	Uncharacterized protein
AOL_s00112g109	18.79	15.9	29.41	11.55	12.66	19.5	107.81	14.57	21.3667	0.466484	0.999995	0.0116451	0.038183	Yes	Up	Uncharacterized protein	Putative redox protein, mitochondrial	ENOG4111UI5(Conserved hypothetical, protein)
AOL_s00097g635	1266	806.65	1041.26	679.87	659.71	784.39	5237.88	707.99	1037.97	0.46608	1.04005	0.000405286	0.00247561	Yes	Up	Fatty acid hydroxylase domain-containing protein	Sphinganine hydroxylase Sur2	COG3000(GTP-binding protein EsdC)
AOL_s00079g325	191.86	239.18	218.54	124.01	141.57	177.77	1092.93	147.783	216.527	0.465163	0.883298	0.000163358	0.00117218	Yes	Up	Uncharacterized protein	Enolase-phosphatase E1	COG4229(Bifunctional enzyme that catalyzes the enolization of 2,3-diketo-5-methylthiopentyl-1-phosphate (DK-MTP-1-P) into the intermediate 2-hydroxy-3-keto-5-methylthiopentenyl-1-phosphate (HK-MTPenyl-1-P), which is then dephosphorylated to form the acireductone 1,2-dihydroxy-3-keto-5-methylthiopentene (DHK-MTPene) (By similarity))
AOL_s00215g888	2.47	1.48	1.64	0.9	1.84	1.08	9.41	1.27333	1.86333	0.463351	1.0619	0.0139936	0.0443495	Yes	Up	Uncharacterized protein	HeLo domain-containing protein	ENOG4111PNB(-); ENOG410Z90U(-); ENOG410YZWR(Conserved hypothetical, protein); ENOG410XTCJ(tetratricopeptide repeat domain)
AOL_s00054g216	172.17	142.84	137.78	87.61	145.39	76.59	762.38	103.197	150.93	0.462547	1.05097	0.00106852	0.00550762	Yes	Up	Uncharacterized protein	Clock controlled protein	ENOG4111P07(Clock controled protein)
AOL_s00076g686	57.18	59.54	59.24	37.83	48.78	33.73	296.3	40.1133	58.6533	0.46219	1.02107	5.8568e-05	0.000500919	Yes	Up	Uncharacterized protein	Pre-mRNA processing RNA-helicase	ENOG410XSQV(ATP-dependent RNA helicase)
AOL_s00078g179	7.76	8.34	7.27	4.15	5.12	6.73	39.37	5.33333	7.79	0.460625	0.983084	0.00108218	0.00556193	Yes	Up	Uncharacterized protein	F-box domain-containing protein
AOL_s00210g85	18.84	17.16	20.81	12.47	8.71	17.74	95.73	12.9733	18.9367	0.459661	1.00466	0.00288487	0.0123428	Yes	Up	Endo-beta-1,4-glucanase D, Endoglucanase D, EC 3.2.1.4 (Carboxymethylcellulase D) (Cellulase D)	Fungal cellulose binding domain-containing protein	ENOG4110HCP(endoglucanase); ENOG410YFRF(Glycosyl hydrolase family 61)
AOL_s00169g87	42.27	32.2	44.25	22.36	34.81	24.2	200.09	27.1233	39.5733	0.459014	1.01449	0.000274769	0.00177229	Yes	Up	Uncharacterized protein	Zinc finger CCHC-type containing 10
AOL_s00097g470	4.79	3.95	4.71	2.42	2.81	3.99	22.67	3.07333	4.48333	0.458785	1.02243	0.00121158	0.00610377	Yes	Up	Uncharacterized protein	Related to stress protein ORP150	COG0443(kiaa1147)
AOL_s00081g112	4.18	4.66	5.62	2.6	3.53	3.79	24.38	3.30667	4.82	0.457661	0.998965	0.00615029	0.0226587	Yes	Up	Histidinol-phosphatase, HolPase, EC 3.1.3.15	Histidinol-phosphatase	COG1387(histidinol phosphate phosphatase, hisj family)
AOL_s00006g126	14.69	13.09	20.05	10.61	10.1	12.16	80.7	10.9567	15.9433	0.455126	0.98397	0.000485166	0.00287296	Yes	Up	Uncharacterized protein	Glyoxylate reductase	COG1052(Dehydrogenase)
AOL_s00080g372	8.23	9.89	16.69	6.81	9.04	8.11	58.77	7.98667	11.6033	0.452838	0.954542	9.82046e-05	0.000761043	Yes	Up	AA_TRNA_LIGASE_II domain-containing protein	Uncharacterized protein	ENOG410Y8RK(Involucrin repeat protein)
AOL_s00112g21	5.85	4.56	4.93	3.19	4.23	3.16	25.92	3.52667	5.11333	0.449905	1.02316	0.00209583	0.0095785	Yes	Up	Uncharacterized protein	Anion transport	ENOG410XPHD(solute carrier family 4)
AOL_s00076g318	13.87	15.23	16.47	10.08	11.82	9.53	77	10.4767	15.19	0.449889	0.78147	0.00120702	0.00608426	Yes	Up	Mannosyl-oligosaccharide glucosidase, EC 3.2.1.106	Mannosyl-oligosaccharide glucosidase	ENOG410XTHA(mannosyloligosaccharide glucosidase)
AOL_s00097g316	166.97	263.35	364.61	166.15	182.22	200.47	1343.77	182.947	264.977	0.448382	0.983347	0.000138296	0.00101866	Yes	Up	Uncharacterized protein	Mitochondrial thiamine pyrophosphate carrier 1	ENOG410XPST(Phosphate carrier protein)
AOL_s00076g327	13.01	16.04	16.97	10.98	10.51	10.33	77.84	10.6067	15.34	0.44626	0.945638	4.49898e-05	0.000400251	Yes	Up	Uncharacterized protein	F-box domain-containing protein
AOL_s00080g257	245.55	422.54	383.59	195.64	277.09	254.68	1779.09	242.47	350.56	0.445787	0.89219	0.000287155	0.00183786	Yes	Up	Uncharacterized protein	Uncharacterized protein
AOL_s00170g25	2.37	4.54	5.55	2.53	3	3.09	21.08	2.87333	4.15333	0.445476	0.936797	0.00229176	0.0102582	Yes	Up	Sphingomyelin phosphodiesterase	Sphingomyelin phosphodiesterase	ENOG410YYPB(Sphingomyelin phosphodiesterase); ENOG4111PD1(Phosphodiesterase)
AOL_s00215g691	9.81	9.27	19.26	5.02	8.28	13.25	64.89	8.85	12.78	0.444068	0.982291	0.00434352	0.0171157	Yes	Up	Peptidase A1 domain-containing protein	Peptidase A1 domain-containing protein	ENOG410XNV7(aspartic)
AOL_s00188g297	36.67	34.33	46.87	24.62	25.92	31.14	199.55	27.2267	39.29	0.443071	0.980807	4.22125e-05	0.000379614	Yes	Up	Methionine aminopeptidase 2, MAP 2, MetAP 2, EC 3.4.11.18 (Peptidase M)	Methionine aminopeptidase 2	COG0024(-)
AOL_s00043g620	29.93	36.5	33.66	18.68	25.53	25.17	169.47	23.1267	33.3633	0.442635	1.00013	0.000141478	0.00103603	Yes	Up	Uncharacterized protein	ACPS domain-containing protein	ENOG4111U53(4'-phosphopantetheinyl transferase NpgA); COG2091(4'-phosphopantetheinyl transferase)
AOL_s00076g689	31315.9	32524.8	29313.3	20434	19479.2	24729.4	157797	21547.5	31051.3	0.441064	1.00393	8.41783e-05	0.000671257	Yes	Up	Uncharacterized protein	Uncharacterized protein
AOL_s00170g24	6860.66	7565.71	6376.42	3953.8	4839.29	5643.19	35239.1	4812.09	6934.26	0.441008	1.01784	0.000102269	0.000787063	Yes	Up	Glutamate decarboxylase, EC 4.1.1.15	Glutamate decarboxylase	COG0076(alpha/beta hydrolase fold)
AOL_s00043g640	3.31	3.57	4.07	1.89	2.15	3.56	18.55	2.53333	3.65	0.440789	0.988865	0.00218728	0.00988992	Yes	Up	Uncharacterized protein	Uncharacterized protein	ENOG410YA1J(Conserved hypothetical, protein); COG0533(Required for the formation of a threonylcarbamoyl group on adenosine at position 37 (t(6)A37) in tRNAs that read codons beginning with adenine (By similarity))
AOL_s00075g138	2.66	2.43	3.28	1.56	2.17	2.09	14.19	1.94	2.79	0.438144	0.983562	0.00375288	0.015265	Yes	Up	Translation factor GUF1, mitochondrial, EC 3.6.5.n1 (Elongation factor 4 homolog, EF-4) (GTPase GUF1) (Ribosomal back-translocase)	Translation factor GUF1, mitochondrial	COG0481(Required for accurate and efficient protein synthesis under certain stress conditions. May act as a fidelity factor of the translation reaction, by catalyzing a one-codon backward translocation of tRNAs on improperly translocated ribosomes. Back- translocation proceeds from a post-translocation (POST) complex to a pre-translocation (PRE) complex, thus giving elongation factor G a second c…
AOL_s00173g244	4.16	6.7	9.23	4.63	4.39	4.95	34.06	4.65667	6.69667	0.438082	0.930836	0.000899934	0.00479965	Yes	Up	RNA-dependent RNA polymerase, EC 2.7.7.48	RNA-dependent RNA polymerase	ENOG410XQMQ(rna polymerase)
AOL_s00078g389	62.76	91	107.83	52.43	55.33	74.37	443.72	60.71	87.1967	0.436282	1.03256	2.25998e-05	0.00022355	Yes	Up	Pyruvate, water dikinase, EC 2.7.9.2 (Pyruvate, water dikinase)	Pyruvate, water dikinase	COG0574(phosphotransferase activity, paired acceptors)
AOL_s00081g351	3	3.09	2.67	1.86	2.18	2.06	14.86	2.03333	2.92	0.436066	0.978223	0.00370554	0.0151208	Yes	Up	Uncharacterized protein	Uncharacterized protein	ENOG410XQ73(Conserved hypothetical, protein)
AOL_s00080g406	26.84	33.46	44.17	21.22	22.85	28.68	177.22	24.25	34.8233	0.436014	0.956669	8.42085e-05	0.000671257	Yes	Up	MFS domain-containing protein	MFS monocarboxylate transporter	COG0477(-); ENOG410YB2N(Major Facilitator Superfamily); ENOG4111F0K(solute carrier family 16, member 7 (monocarboxylic acid transporter 2)); ENOG411008K(Major Facilitator Superfamily); ENOG410ZJAI(Major Facilitator Superfamily)
AOL_s00081g25	81.55	94.93	136.72	91.17	65.77	61.23	531.37	72.7233	104.4	0.435578	1.03973	5.67672e-06	6.84586e-05	Yes	Up	Uncharacterized protein	Uncharacterized protein	ENOG410YS3F(-)
AOL_s00078g484	17.76	12.49	18.27	9.61	11.77	12.42	82.32	11.2667	16.1733	0.435503	0.929825	0.0072227	0.0257372	Yes	Up	Uncharacterized protein	Uncharacterized protein
AOL_s00006g118	3.09	3.06	5.19	2.03	2.98	2.89	19.24	2.63333	3.78	0.435443	0.934249	0.00168359	0.0080711	Yes	Up	Uncharacterized protein	Zn(2)-C6 fungal-type domain-containing protein	ENOG4111I3H(C6 finger domain protein)
AOL_s00054g900	4.52	5.57	6.6	2.91	4.21	4.51	28.32	3.87667	5.56333	0.435082	0.974099	0.00187572	0.00880739	Yes	Up	Uncharacterized protein	Uncharacterized protein
AOL_s00083g87	148.32	183.44	138.4	114.79	117.26	95.63	797.84	109.227	156.72	0.434814	1.02485	0.000169189	0.00120625	Yes	Up	Zn(2)-C6 fungal-type domain-containing protein	Zn(2)-C6 fungal-type domain-containing protein	ENOG410XQ56(synthase)
AOL_s00215g880	1.81	2.46	2.38	1.14	1.62	1.88	11.29	1.54667	2.21667	0.43319	0.97808	0.00762787	0.0270189	Yes	Up	Uncharacterized protein	Uncharacterized protein
AOL_s00215g573	27.58	17.26	30.9	15.71	17.96	19.27	128.68	17.6467	25.2467	0.430676	0.956499	0.00105379	0.00545692	Yes	Up	PH domain-containing protein	Leucine rich repeat protein-like protein	ENOG410XPW7(Leucine rich repeat protein)
AOL_s00076g346	17.24	15.27	19.84	8.86	13.08	14.66	88.95	12.2	17.45	0.430328	1.00293	0.000115365	0.000872777	Yes	Up	Uncharacterized protein	Glycoside hydrolase	COG1472(60S ribosomal subunit assembly export protein LOC1)
AOL_s00007g382	33.77	39.46	47.27	24.5	20.07	39.75	204.82	28.1067	40.1667	0.42908	0.729461	0.0130294	0.0419015	Yes	Up	DNA_LIGASE_A3 domain-containing protein	DNA ligase/mRNA capping enzyme	ENOG41115JR(DNA ligase); COG1793(DNA ligase)
AOL_s00076g3	1102.78	951.78	906.42	550.27	620.21	901.9	5033.36	690.793	986.993	0.428782	1.01045	0.000585121	0.00335776	Yes	Up	GST N-terminal domain-containing protein	Glutathione S-transferase	COG0625(glutathione Stransferase); COG0311(Involved in the hydrolysis of glutamine to glutamate and ammonia. Channels an ammonia molecule to PdxS (By similarity)); ENOG4111JP7(glutathione Stransferase)
AOL_s00043g597	80.74	101.65	126.51	71.7	83.55	60.95	525.1	72.0667	102.967	0.42877	0.952592	4.15954e-05	0.0003752	Yes	Up	Uncharacterized protein	Calmodulin (Fragment)	COG5126(Calcium-binding protein); COG5126(Calcium-binding protein); COG5126(Calcium-binding protein)
AOL_s00054g728	11	13.13	26.41	10.56	9.44	15.42	85.96	11.8067	16.8467	0.426877	0.905773	0.00431381	0.0170411	Yes	Up	Uncharacterized protein	Uncharacterized protein
AOL_s00054g427	3.04	3.09	7.51	3.81	3.26	2.49	23.2	3.18667	4.54667	0.426778	0.989794	0.00844833	0.0293077	Yes	Up	Uncharacterized protein	HAD-superfamily phosphatase	COG1011(superior vena cava morphogenesis)
AOL_s00076g28	12.47	8.04	13.14	3.75	10.78	9.06	57.24	7.86333	11.2167	0.426452	0.884315	0.00404454	0.0161854	Yes	Up	Uncharacterized protein	Uncharacterized protein
AOL_s00078g325	11.29	8.52	15.62	7.15	10.54	7.15	60.27	8.28	11.81	0.426329	0.959533	0.0108388	0.0360971	Yes	Up	Uncharacterized protein	Zinc finger CCCH domain-containing protein 3	COG5084(zinc finger)
AOL_s00083g123	47.27	55.34	150.83	45	65.57	67.12	431.13	59.23	84.48	0.426304	0.888992	0.012107	0.0394653	Yes	Up	Uncharacterized protein	Uncharacterized protein	ENOG4111J27(-)
AOL_s00097g14	19.11	20.51	24.46	10.79	13.46	20.7	109.03	14.9833	21.36	0.425584	0.971277	0.00136463	0.00678306	Yes	Up	NmrA domain-containing protein	NmrA domain-containing protein	ENOG410YETH(isoflavone reductase family protein); ENOG410YFSC(NmrA-like family); ENOG4110BMW(NmrA-like family); ENOG410ZJVB(NmrA-like family)
AOL_s00054g400	15.56	16.72	23.7	12.59	12.99	13.69	95.25	13.09	18.66	0.425516	0.841323	0.0010436	0.00541045	Yes	Up	Defective in cullin neddylation protein	Defective in cullin neddylation protein	ENOG410XTIJ(Conserved hypothetical, protein)
AOL_s00006g249	704.46	1137.76	1215.94	662.26	622.98	862.9	5206.3	716.047	1019.39	0.423632	0.723087	0.00212715	0.00969178	Yes	Up	ADP/ATP translocase (ADP,ATP carrier protein)	ADP/ATP translocase	ENOG410XNW0(transmembrane transport)
AOL_s00007g567	24.88	17.41	27.72	14.52	17.67	16.99	119.19	16.3933	23.3367	0.423546	0.955887	0.000514901	0.003013	Yes	Up	Uncharacterized protein	Uncharacterized protein	ENOG41123PX(Translation machinery-associated protein)
AOL_s00078g385	40.67	41.35	35.98	26.32	25.53	31.16	201.01	27.67	39.3333	0.421515	1.03409	0.00023823	0.00158706	Yes	Up	Uncharacterized protein	Uncharacterized protein
AOL_s00006g392	1.37	1.75	1.3	0.7	1.38	1.03	7.53	1.03667	1.47333	0.421222	0.996637	0.00541473	0.0204129	Yes	Up	Uncharacterized protein	Npa1 domain-containing protein	ENOG410ZTVV(Ribosome biogenesis protein Urb1); ENOG410XR9W(URB1 ribosome biogenesis 1 homolog (S. cerevisiae))
AOL_s00215g707	49.28	49.09	62.06	35.7	38.33	38.9	273.36	37.6433	53.4767	0.420615	0.942409	1.64339e-05	0.000169774	Yes	Up	Uncharacterized protein	Integral membrane protein	ENOG410XZRR(integral membrane protein)
AOL_s00054g243	52.11	54.98	67.72	35.6	37.96	49.5	297.87	41.02	58.27	0.420527	0.959825	7.81599e-05	0.000630943	Yes	Up	Uncharacterized protein	Benzoylformate decarboxylase	ENOG4111W50(conserved hypothetical protein); ENOG410YMBZ(-)
AOL_s00117g27	9.23	11.31	12.81	6.89	6.76	9.83	56.83	7.82667	11.1167	0.420358	0.704053	0.00600712	0.0222323	Yes	Up	Uncharacterized protein	Metallo-dependent phosphatase	COG0737(Protein arginine n-methyltransferase)
AOL_s00215g829	12.44	10.62	19.35	6.81	9.5	13.56	72.28	9.95667	14.1367	0.419819	0.952063	0.00418112	0.0166126	Yes	Up	PKS_ER domain-containing protein	Similar to Saccharomyces cerevisiae YAL060W BDH1 NAD-dependent (R,R)-butanediol dehydrogenase	COG1063(Histidine kinase)
AOL_s00075g150	40.09	25.37	20.88	16.42	19.49	24.93	147.18	20.28	28.78	0.419132	1.03398	0.00459586	0.0178857	Yes	Up	Uncharacterized protein	Pre-mRNA splicing factor	ENOG410XP88(Squamous cell carcinoma antigen recognized by); ENOG410ZXWM(RNA recognition motif. (a.k.a. RRM, RBD, or RNP domain))
AOL_s00006g33	38.96	37.67	43.95	21.72	30.32	32.94	205.56	28.3267	40.1933	0.418922	0.596815	0.00994001	0.0336955	Yes	Up	Uncharacterized protein	DNA damage binding protein 1b	ENOG410XPF6(DNA- binding protein)
AOL_s00079g35	83.36	100.01	113.21	61.24	62.24	85.72	505.78	69.7333	98.86	0.417686	0.93422	4.63751e-05	0.000410422	Yes	Up	Queuine tRNA-ribosyltransferase catalytic subunit 1, EC 2.4.2.64 (Guanine insertion enzyme) (tRNA-guanine transglycosylase)	Queuine tRNA-ribosyltransferase catalytic subunit 1	COG0343(Peptidyl-prolyl cis-trans isomerase)
AOL_s00054g554	38.77	49.39	42.13	19.7	30.3	42.07	222.36	30.69	43.43	0.415119	1.06242	0.00228947	0.0102531	Yes	Up	Uncharacterized protein	Uncharacterized protein
AOL_s00110g177	12.81	22.98	37.38	13.56	20.95	17.22	124.9	17.2433	24.39	0.41446	0.911135	0.0123933	0.0401926	Yes	Up	Sulfhydryl oxidase, EC 1.8.3.2	Sulfhydryl oxidase	COG5054(Coatomer protein complex subunit alpha)
AOL_s00210g162	6.77	16.64	24.8	8.79	14.74	10.56	82.3	11.3633	16.07	0.414198	0.934097	0.00708294	0.0253405	Yes	Up	Rieske domain-containing protein	Nitrite reductase	COG1251(nitrite reductase)
AOL_s00083g310	24.64	36.51	55.03	26.94	30.08	25.16	198.36	27.3933	38.7267	0.413726	0.910178	0.000587007	0.00336639	Yes	Up	Uncharacterized protein	Uncharacterized protein
AOL_s00054g38	127.89	129.85	121.26	89.14	91.44	87.56	647.14	89.38	126.333	0.413441	1.01137	7.57847e-05	0.000615113	Yes	Up	Small nuclear ribonucleoprotein E, snRNP-E (Sm protein E)	Small nuclear ribonucleoprotein E	COG1958(transportin 3)
AOL_s00193g69	72.35	69.29	93.97	47.34	42.5	76.86	402.31	55.5667	78.5367	0.413377	0.954049	0.00110271	0.00563817	Yes	Up	FAD-binding FR-type domain-containing protein	NADPH oxidase	ENOG410XNZY(-)
AOL_s00076g4	4.81	3.38	4.53	2.08	3.78	3.14	21.72	3	4.24	0.413333	0.939319	0.00372733	0.0151888	Yes	Up	Cuticle-degrading serine protease, EC 3.4.21.- (Neutral serine protease Aoz1, Aoz) (PII)	Cuticle-degrading serine protease	COG1404(peptidase (S8 and S53, subtilisin, kexin, sedolisin)
AOL_s00083g146	14.32	15.62	20.57	13.76	10.97	11.06	86.3	11.93	16.8367	0.411288	0.720969	0.00865856	0.0298627	Yes	Up	N-acetyltransferase domain-containing protein	N-terminal acetyltransferase	COG0456(RTA1 domain protein)
AOL_s00173g22	52.45	85.42	104.87	52.79	59.75	59.46	414.74	57.3333	80.9133	0.411279	0.881267	0.000211121	0.00144167	Yes	Up	Uncharacterized protein	Putative haloacid-halidohydrolase	COG0637(Tetratricopeptide repeat)
AOL_s00210g1	2.62	2.95	4.11	1.52	2.52	2.82	16.54	2.28667	3.22667	0.411079	0.943738	0.00175903	0.00835634	Yes	Up	Uncharacterized protein	Psi-producing oxygenase C	ENOG410YDXI(Animal haem peroxidase); ENOG410XPZ3(prostaglandin G H synthase and cyclooxygenase)
AOL_s00173g279	20.97	20.34	18.87	12.19	12.86	17.66	102.89	14.2367	20.06	0.409038	0.977293	0.00106561	0.00549896	Yes	Up	PALP domain-containing protein	Tryptophan synthase beta subunit-like PLP-dependent enzyme	COG1171(Component of the U1 snRNP, which is essential for recognition of the pre-mRNA 5' splice-site and the subsequent assembly of the spliceosome. U1-C is directly involved in initial 5' splice-site recognition for both constitutive and regulated alternative splicing. The interaction with the 5' splice-site seems to precede base-pairing between the pre-mRNA and the U1 snRNA)
AOL_s00007g131	27.2	18.42	36.65	14.93	24.09	19.38	140.67	19.4667	27.4233	0.408733	1.15334	4.68513e-05	0.000413405	Yes	Up	Uncharacterized protein	Uncharacterized protein	ENOG41123HM(Conserved hypothetical, protein)
AOL_s00097g621	22.9	28.68	32.59	15.11	17.16	27.48	143.92	19.9167	28.0567	0.408703	0.945042	0.000949729	0.00500827	Yes	Up	Uncharacterized protein	LON-domain-containing protein	COG2802(integral membrane protein)
AOL_s00112g113	138.22	128.33	139.89	88	81.13	119.56	695.13	96.23	135.48	0.407877	0.901974	0.000534188	0.00310547	Yes	Up	Cytochrome b mRNA-processing protein 4	Cytochrome b mRNA-processing protein 4	ENOG4112005(Essential for the assembly of ubiquinol-cytochrome c reductase. It has a direct effect on the correct occurrence of the Rieske protein, core 4, core 5 and apocytochrome b (By similarity)); COG1948(Essential for the assembly of ubiquinol-cytochrome c reductase. It has a direct effect on the correct occurrence of the Rieske protein, core 4, core 5 and apocytochrome b (By similarity))
AOL_s00007g495	20.62	25.42	43.28	17.87	26.68	18.9	152.77	21.15	29.7733	0.407723	0.936959	0.000487201	0.00287927	Yes	Up	Putative gamma-glutamylcyclotransferase	Putative gamma-glutamylcyclotransferase	ENOG41120WK(AIG2-like family); ENOG410XV5J(disease resistance protein Aig2)
AOL_s00043g61	4.02	5.03	6.93	3.46	4.22	3.68	27.34	3.78667	5.32667	0.40669	0.886426	0.00116578	0.00591654	Yes	Up	Uncharacterized protein	Pentulose kinase	COG1069(ribulokinase)
AOL_s00007g155	330.66	303.73	232.16	179.33	262.12	174.58	1482.58	205.343	288.85	0.406669	0.986154	0.0016647	0.00800099	Yes	Up	Uncharacterized protein	Uncharacterized protein
AOL_s00215g645	23.58	25.4	39.86	16.7	18.06	28.42	152.02	21.06	29.6133	0.406141	0.925133	0.0015921	0.00769042	Yes	Up	PIPK domain-containing protein	PIPK domain-containing protein	ENOG41125YE(Phosphatidylinositol-4-phosphate 5-Kinase)
AOL_s00215g823	22.61	58.48	30.8	27.14	25.65	26.8	191.48	26.53	37.2967	0.40583	0.909814	0.012653	0.0408564	Yes	Up	Uncharacterized protein	7-alpha-hydroxysteroid dehydrogenase	COG1028(Protein PLANT CADMIUM RESISTANCE); COG0300(Protein PLANT CADMIUM RESISTANCE)
AOL_s00097g409	4.92	4.73	7.69	3.43	4.49	4.42	29.68	4.11333	5.78	0.405186	0.915734	0.00456477	0.0177815	Yes	Up	Uncharacterized protein	FAS1 domain-containing protein (Fragment)	COG2335(Beta-Ig-H3 fasciclin); ENOG4111SDK(Fasciclin domain); ENOG410XRC6(-)
AOL_s00054g864	5.22	5.73	6.29	2.57	4.74	4.97	29.52	4.09333	5.74667	0.403909	1.20547	0.000798828	0.00435689	Yes	Up	Uncharacterized protein	Uncharacterized protein
AOL_s00215g802	78.83	83.87	115.31	71.84	70.17	56.05	476.07	66.02	92.67	0.403666	0.902295	0.00829332	0.0289163	Yes	Up	Uncharacterized protein	Mitochondrial ribosomal small subunit component	COG0185(chitinase)
AOL_s00097g462	9.44	8.83	11.17	5.83	6.54	8.61	50.42	6.99333	9.81333	0.403241	0.946503	0.000423851	0.00257138	Yes	Up	Anaphase-promoting complex subunit 4	Anaphase-promoting complex subunit 4	ENOG410XPXK(anaphase promoting complex subunit 4)
AOL_s00215g701	3.35	2.77	3.08	2.19	2.22	2.15	15.76	2.18667	3.06667	0.402439	1.07171	0.00333515	0.0139087	Yes	Up	Uncharacterized protein	Uncharacterized protein	COG0542(e3 ubiquitin protein ligase)
AOL_s00043g22	18.83	18.84	25.41	13.92	16.62	14.49	108.11	15.01	21.0267	0.400844	0.828395	0.000183191	0.00127846	Yes	Up	ATP-dependent 6-phosphofructokinase, ATP-PFK, Phosphofructokinase, EC 2.7.1.11 (Phosphohexokinase)	ATP-dependent 6-phosphofructokinase	COG0205(phosphohexokinase)
AOL_s00007g453	313.61	420.31	537.28	251.91	259.14	396.41	2178.66	302.487	423.733	0.400833	0.788928	0.00412069	0.0163899	Yes	Up	Nucleoside diphosphate kinase, EC 2.7.4.6	Nucleoside diphosphate kinase	COG0105(Major role in the synthesis of nucleoside triphosphates other than ATP. The ATP gamma phosphate is transferred to the NDP beta phosphate via a ping-pong mechanism, using a phosphorylated active-site intermediate (By similarity))
AOL_s00079g85	9.2	7.57	10.06	5.76	7.35	6.06	46	6.39	8.94333	0.399583	0.94702	0.00550481	0.0206564	Yes	Up	Uncharacterized protein	Bacteriocin-protection protein, YdeI/OmpD-associated family	COG4430(-)
AOL_s00169g38	24.29	17.43	33.96	11.08	15.84	27.18	129.78	18.0333	25.2267	0.398891	0.97253	0.00411113	0.0163711	Yes	Up	RING-type domain-containing protein	RBR-type E3 ubiquitin transferase	ENOG4111UX5(IBR domain); ENOG41117CS(-); ENOG410XP9Y(RING finger) protein); ENOG410Y5R1(Ring finger protein)
AOL_s00193g156	35.15	40.14	35.2	22.42	25.87	30.83	189.61	26.3733	36.83	0.396486	0.958707	0.00023947	0.00159028	Yes	Up	Fe2OG dioxygenase domain-containing protein	Naringenin 3-dioxygenase	COG3491(ribosomal protein)
AOL_s00043g146	117.19	112.07	137.52	70.56	78.92	113.25	629.51	87.5767	122.26	0.396034	1.00148	0.000125529	0.000935383	Yes	Up	Guanine deaminase, Guanase, EC 3.5.4.3 (Guanine aminohydrolase)	Guanine deaminase	COG0402(Eukaryotic aspartyl protease)
AOL_s00006g10	282.01	305.15	278.22	169.21	232	218.73	1485.32	206.647	288.46	0.395909	0.937322	0.000135241	0.00100022	Yes	Up	Protein kinase domain-containing protein	Serine/threonine protein kinase, AGC	ENOG410XQ0C(serine threonine-protein kinase)
AOL_s00054g846	594.95	415.5	485.39	311.4	296.54	464.16	2567.94	357.367	498.613	0.395243	0.96615	0.00170562	0.00815477	Yes	Up	Uncharacterized protein	INSIG domain-containing protein	ENOG4111FN2(INSIG domain-containing protein); ENOG4112DD6(unfolded protein binding)
AOL_s00215g169	55.22	61.45	72.36	46.17	38.85	50.55	324.6	45.19	63.01	0.394335	0.923698	0.00214913	0.00975658	Yes	Up	Small nuclear ribonucleoprotein Sm D3, Sm-D3 (snRNP core protein D3)	Small nuclear ribonucleoprotein Sm D3	COG1958(Alpha and gamma adaptin binding protein p34)
AOL_s00173g286	13.8	13.6	11.97	7.49	7.53	13.22	67.61	9.41333	13.1233	0.394122	0.965632	0.0094604	0.0322167	Yes	Up	Uncharacterized protein	Uncharacterized protein
AOL_s00081g130	16.51	13.4	16.09	6.66	12.84	13.53	79.03	11.01	15.3333	0.392673	1.513	7.33199e-08	1.59762e-06	Yes	Up	Uncharacterized protein	Uncharacterized protein
AOL_s00076g272	31.98	35.42	35.23	21.78	27.2	24.72	176.33	24.5667	34.21	0.392537	0.960575	3.56442e-05	0.000329857	Yes	Up	Zn(2)-C6 fungal-type domain-containing protein	Zn(2)-C6 fungal-type DNA-binding domain	ENOG410Y6GS(C6 finger domain protein)
AOL_s00169g32	217.53	293.32	294.89	182.63	148.67	247.63	1384.67	192.977	268.58	0.391774	0.922827	0.000659526	0.00371771	Yes	Up	Translation machinery-associated protein 22	Translation machinery-associated protein 22	ENOG410XSAV(translation Initiation Factor)
AOL_s00097g283	7852.85	5649.78	5405.15	4625.44	5368.74	3594.49	32496.4	4529.56	6302.59	0.391437	1.00424	0.00171099	0.00817606	Yes	Up	Glycosidase, EC 3.2.-.-	Glycosidase	COG2273(-)
AOL_s00007g188	51.88	54.76	62.11	33.08	42.26	46.05	290.14	40.4633	56.25	0.390147	1.14167	5.07746e-06	6.26735e-05	Yes	Up	ER membrane protein complex subunit 6	ER membrane protein complex subunit 6
AOL_s00043g184	11.25	8.9	20.5	9.17	10.03	10.07	69.92	9.75667	13.55	0.388794	0.89447	0.0118826	0.0388107	Yes	Up	Uncharacterized protein	Uncharacterized protein
AOL_s00054g451	16.82	15.16	20.72	11.74	11.99	14.26	90.69	12.6633	17.5667	0.387207	0.928873	0.000118832	0.000893695	Yes	Up	Uncharacterized protein	Putative domain containing protein	COG0484(Exosome complex)
AOL_s00081g53	8.29	13.65	14.06	7.28	9	9.69	61.97	8.65667	12	0.386215	0.913242	0.00315613	0.013299	Yes	Up	F-box domain-containing protein	F-box domain-containing protein
AOL_s00080g401	49.33	78.24	52.93	44.92	39.28	46.02	310.72	43.4067	60.1667	0.386116	0.936168	0.00187091	0.00878942	Yes	Up	DJ-1_PfpI domain-containing protein	Class I glutamine amidotransferase-like protein	COG0693(Short-chain dehydrogenase reductase Sdr)
AOL_s00043g429	91.16	135.51	76.24	75.58	84.87	58.11	521.47	72.8533	100.97	0.385935	0.947048	0.00306043	0.0129509	Yes	Up	PHD-type domain-containing protein	PHD-type domain-containing protein	ENOG410XQQA(PHD finger protein)
AOL_s00079g163	17.29	27.63	33.07	13.44	19.55	23.29	134.27	18.76	25.9967	0.38575	0.90453	0.00139457	0.00688554	Yes	Up	Precorrin-2 dehydrogenase, EC 1.3.1.76	Precorrin-2 dehydrogenase	COG0007(Multifunctional enzyme that catalyzes the SAM-dependent methylation of uroporphyrinogen III at position C-2 and C-7 to form precorrin-2 and then position C-12 or C-18 to form trimethylpyrrocorphin 2. It also catalyzes the conversion of precorrin-2 into siroheme. This reaction consists of the NAD- dependent oxidation of precorrin-2 into sirohydrochlorin and its subsequent ferrochelation in…
AOL_s00004g5	19.93	29.74	34.29	16.24	22.41	22.03	144.64	20.2267	27.9867	0.383652	0.911004	0.000261475	0.00170964	Yes	Up	Pyr_redox_2 domain-containing protein	Related to mitochondrial cytosolically directed NADH dehydrogenase	COG1252(Nadh dehydrogenase)
AOL_s00043g104	36.73	37.81	40.83	23.23	26.97	33.22	198.79	27.8067	38.4567	0.383002	0.935747	0.000227998	0.00152891	Yes	Up	Pyridoxal phosphate homeostasis protein, PLP homeostasis protein	Pyridoxal phosphate homeostasis protein	COG0325(alanine racemase domain protein)
AOL_s00173g220	159.31	198.03	192.72	106.93	146.87	144.78	948.64	132.86	183.353	0.380049	0.848711	0.000245417	0.00162131	Yes	Up	Altered inheritance of mitochondria protein 24, mitochondrial	Altered inheritance of mitochondria protein 24, mitochondrial	COG2013(conserved protein)
AOL_s00043g701	2.01	2.33	4.42	1.62	2.81	1.92	15.11	2.11667	2.92	0.379528	0.878265	0.00681655	0.0244956	Yes	Up	DUF1708 domain-containing protein	Morphogenesis-related protein MSB1	ENOG4111D8F(morphogenesis protein)
AOL_s00007g276	3727.68	2943.96	2507.36	2537.63	2581.77	1535.45	15833.9	2218.28	3059.67	0.379295	0.961754	0.00478305	0.0185011	Yes	Up	Uncharacterized protein	Uncharacterized protein
AOL_s00006g352	20.66	34.9	39.4	28.05	14.22	26.59	163.82	22.9533	31.6533	0.37903	0.812281	0.00723525	0.0257716	Yes	Up	Clr5 domain-containing protein	Clr5 domain-containing protein
AOL_s00080g193	4408.04	4878.73	4681.27	3243.74	2975.39	3918.04	24105.2	3379.06	4656.01	0.377903	0.82113	0.000775508	0.00424617	Yes	Up	GH16 domain-containing protein	Glycosidase	COG2273(-)
AOL_s00043g404	5.08	3.74	4.69	3.14	2.42	4.25	23.32	3.27	4.50333	0.377166	0.934513	0.0117693	0.0385194	Yes	Up	MFS domain-containing protein	MFS domain-containing protein	ENOG410XNQK(-)
AOL_s00043g14	25.96	24.91	22.58	18.2	21.27	13.87	126.79	17.78	24.4833	0.377015	0.959049	0.000881881	0.00473453	Yes	Up	Uncharacterized protein	Pre-mRNA-splicing factor	ENOG410XPV8(Aquarius homolog (Mouse))
AOL_s00112g11	14.19	14.56	19.02	10.14	10.32	14.25	82.48	11.57	15.9233	0.37626	0.910546	0.00113443	0.00576726	Yes	Up	RRM domain-containing protein	RNA-binding protein s	ENOG4111KW0(RNA binding motif protein X-linked 2)
AOL_s00109g154	9.1	10.31	14.07	6.8	8.9	8.63	57.81	8.11	11.16	0.376079	0.88892	0.00011589	0.00087526	Yes	Up	UBC core domain-containing protein	UBC core domain-containing protein	ENOG410XRET(PRKR interacting protein 1 (IL11 inducible))
AOL_s00007g19	1499.02	1657.23	1394.03	1055.54	1137.02	1114.38	7857.22	1102.31	1516.76	0.375979	0.85283	0.00033101	0.00208183	Yes	Up	PLDc_N domain-containing protein	Cardiolipin synthase	ENOG410XXDB(-)
AOL_s00110g23	29.86	35.18	33.62	23.58	23.55	24.63	170.42	23.92	32.8867	0.374861	0.885185	0.000152705	0.00110553	Yes	Up	Uncharacterized protein	Phosphatidyl synthase	COG0558(Conserved hypothetical, protein)
AOL_s00076g400	3.87	6.38	9.49	4.16	4.65	5.55	34.1	4.78667	6.58	0.374652	0.86699	0.00524492	0.0198652	Yes	Up	Uncharacterized protein	Cytochrome p450-dependent monooxygenase	ENOG410YAAS(Conserved hypothetical, protein); COG2124(Conserved hypothetical, protein); COG0376(Conserved hypothetical, protein)
AOL_s00043g789	357.99	450.52	644.99	345.55	401.34	310.64	2511.03	352.51	484.5	0.374429	0.90702	8.45827e-05	0.000673079	Yes	Up	Uncharacterized protein	Ergothioneine biosynthesis protein 1	COG1262(Sulphatase-modifying factor protein)
AOL_s00054g239	5.51	6.05	6.95	4.04	5.76	3.67	31.98	4.49	6.17	0.374165	0.924719	0.00630807	0.0230683	Yes	Up	Uncharacterized protein	Sorbitol utilization protein SOU1	COG1028(Dehydrogenase reductase)
AOL_s00109g139	11.77	10.89	17.81	9.44	7.9	12.13	69.94	9.82333	13.49	0.373261	0.847303	0.00192729	0.00898329	Yes	Up	MFS domain-containing protein	MFS domain-containing protein	ENOG410YNTE(Major Facilitator Superfamily); ENOG410XNQK(Major Facilitator Superfamily); ENOG410XPYQ(Major Facilitator Superfamily)
AOL_s00170g107	19.68	35.33	46.53	17.52	29.18	27.26	175.5	24.6533	33.8467	0.372904	0.864763	0.0039218	0.0157709	Yes	Up	MFS domain-containing protein	Efflux pump roqT	ENOG410XNQK(peptidase (S8 and S53, subtilisin, kexin, sedolisin); ENOG410YJHV(peptidase (S8 and S53, subtilisin, kexin, sedolisin)
AOL_s00215g671	27.04	27.53	46.22	21.28	22.54	29.68	174.29	24.5	33.5967	0.371293	0.720356	0.00570872	0.0212671	Yes	Up	Adenosine kinase, AK, EC 2.7.1.20 (Adenosine 5'-phosphotransferase)	Adenosine kinase	COG0524(Conserved hypothetical, protein)
AOL_s00078g317	92.34	110.8	107.56	65.14	88.91	72.72	537.47	75.59	103.567	0.370111	0.899426	0.000157035	0.00113228	Yes	Up	Uncharacterized protein	BZIP domain-containing protein	ENOG411037E(Conserved hypothetical, protein)
AOL_s00004g544	461.6	549.11	593.54	407.55	326.98	437.33	2776.11	390.62	534.75	0.368978	0.906721	8.69173e-05	0.000689377	Yes	Up	Uncharacterized protein	ATP synthase subunit f, mitochondrial	ENOG41125CF(Mitochondrial F1F0 ATP synthase subunit F)
AOL_s00193g2	26.49	36.16	35.88	16.51	30.58	24.89	170.51	23.9933	32.8433	0.368852	0.822227	0.00167574	0.0080421	Yes	Up	Uncharacterized protein	Serum paraoxonase/arylesterase 2	ENOG41118YD(Serum paraoxonase arylesterase family protein); ENOG4111HSE(-)
AOL_s00173g199	50.56	58.01	56.78	31.41	41.97	47.46	286.19	40.28	55.1167	0.368338	0.924982	0.000461857	0.00275322	Yes	Up	NADH dehydrogenase [ubiquinone] 1 alpha subcomplex subunit	NADH dehydrogenase [ubiquinone] 1 alpha subcomplex subunit	ENOG41123SU(conserved hypothetical protein)
AOL_s00007g38	3.42	2.89	4.06	1.86	2.23	3.49	17.95	2.52667	3.45667	0.368074	0.911497	0.012005	0.0391756	Yes	Up	Uncharacterized protein	Chromate ion transporter	COG2059(Chromate)
AOL_s00004g638	18.31	25.66	28.25	14.18	20.6	18.02	125.02	17.6	24.0733	0.367803	0.87125	0.00708857	0.0253505	Yes	Up	Glucosamine 6-phosphate N-acetyltransferase, EC 2.3.1.4	Glucosamine 6-phosphate N-acetyltransferase	COG0454(acetyltransferase)
AOL_s00188g37	42.01	45.25	61.38	32.99	30.27	45.42	257.32	36.2267	49.5467	0.367685	0.888888	0.000391531	0.00240146	Yes	Up	Elongator complex protein 1	Elongator complex protein 1	COG5290(phosphorylase kinase regulator activity)
AOL_s00006g28	77.64	77.68	76.34	51.45	51.06	66.91	401.08	56.4733	77.22	0.367371	0.908899	0.000544482	0.00316119	Yes	Up	Uncharacterized protein	SDR family oxidoreductase	COG1028(F(1)F(0) ATP synthase produces ATP from ADP in the presence of a proton or sodium gradient. F-type ATPases consist of two structural domains, F(1) containing the extramembraneous catalytic core and F(0) containing the membrane proton channel, linked together by a central stalk and a peripheral stalk. During catalysis, ATP synthesis in the catalytic domain of F(1) is coupled via a rotary m…
AOL_s00210g64	420.38	500.47	645.73	333.93	334.69	477.15	2712.35	381.923	522.193	0.367273	0.89026	0.000232225	0.00155258	Yes	Up	DUF5353 domain-containing protein	Uncharacterized protein
AOL_s00210g376	5.97	6.57	7.66	3.75	6.18	4.85	34.98	4.92667	6.73333	0.366712	0.72365	0.00692028	0.0248483	Yes	Up	EHN domain-containing protein	EHN domain-containing protein	COG0596(Alpha beta hydrolase)
AOL_s00215g456	78.11	73.94	63.87	39.48	62.63	55.89	373.92	52.6667	71.9733	0.366582	0.930846	0.000680541	0.00381206	Yes	Up	Uncharacterized protein	Putative zinc-type alcohol dehydrogenase-like protein YbdR	COG1063(Conserved hypothetical, protein)
AOL_s00054g690	46.9	45.56	43.85	34.96	34.03	30.8	236.1	33.2633	45.4367	0.365969	0.921139	0.000657171	0.00371383	Yes	Up	Uncharacterized protein	DSC E3 ubiquitin ligase complex subunit 2	ENOG4111CBK(UBA domain containing 2)
AOL_s00083g511	222.46	262.26	262.15	173.16	188.93	185.58	1294.54	182.557	248.957	0.363723	0.823904	0.000179915	0.00126252	Yes	Up	Uncharacterized protein	Jacalin-type lectin domain-containing protein	ENOG410Z615(Zinc metalloproteinase)
AOL_s00079g145	91.32	104.9	102.6	79.24	81.41	58.58	518.05	73.0767	99.6067	0.363043	0.924213	0.000372131	0.00229468	Yes	Up	Uncharacterized protein	Fumble-domain-containing protein	COG5146(Conserved hypothetical, protein)
AOL_s00004g322	59.86	63.17	68.14	36.91	38.54	64.82	331.44	46.7567	63.7233	0.362872	1.14862	1.00029e-05	0.000110193	Yes	Up	Thiamine_BP domain-containing protein	Cell wall biogenesis protein Ecm15	COG0011(Domain of unknown function DUF77)
AOL_s00188g14	36.31	35.18	50.91	21.53	44	24.29	212.22	29.94	40.8	0.362725	0.877124	0.0102552	0.0345797	Yes	Up	U3 small nucleolar RNA-associated protein 25, U3 snoRNA-associated protein 25	U3 small nucleolar RNA-associated protein 25	ENOG410XP00(DEAD-box RNA helicase-like protein required for pre-18S rRNA processing, specifically at sites A0, A1, and A2 (By similarity))
AOL_s00054g359	21.2	11.11	17.65	12.47	11.24	12.96	86.63	12.2233	16.6533	0.362422	0.929842	0.00760629	0.0269639	Yes	Up	Ribonuclease, EC 3.1.26.4	Ribonuclease	COG0164(Endonuclease that specifically degrades the RNA of RNA- DNA hybrids (By similarity)); ENOG410XPN3(nuclear pore complex protein)
AOL_s00110g101	18.74	17.02	20.21	11.62	11.8	17.67	97.06	13.6967	18.6567	0.362132	0.88554	0.00339562	0.0140949	Yes	Up	Uncharacterized protein	Putative short-chain dehydrogenase/reductase 2	COG1028(transcription factor RfeF); COG0300(transcription factor RfeF)
AOL_s00080g166	8.62	7.37	9.42	6.12	6.32	6.22	44.07	6.22	8.47	0.361736	0.799491	0.00404943	0.0161977	Yes	Up	Uncharacterized protein	Uncharacterized protein
AOL_s00043g718	39.68	43.53	54.84	32.33	24.85	44.25	239.48	33.81	46.0167	0.361037	0.895141	0.00102312	0.00532905	Yes	Up	Omp85 domain-containing protein	Omp85 domain-containing protein	COG4775(Gram-negative-bacterium-type cell outer membrane assembly)
AOL_s00076g360	4.7	8.59	8.54	6.01	4.91	5.12	37.87	5.34667	7.27667	0.360973	0.86871	0.00437663	0.0171902	Yes	Up	Homoaconitase, mitochondrial, EC 4.2.1.36 (Homoaconitate hydratase)	Homoaconitase, mitochondrial	COG1048(striatin interacting protein)
AOL_s00080g435	37.5	39.1	33.17	25.35	22.53	32.78	190.43	26.8867	36.59	0.360898	0.924618	0.00171872	0.0081998	Yes	Up	Uncharacterized protein	Serine and arginine rich splicing factor 6
AOL_s00006g183	8.69	8.22	9.61	7.21	6.62	5.67	46.02	6.5	8.84	0.36	0.897835	0.00174828	0.00831567	Yes	Up	Uncharacterized protein	Uncharacterized protein	ENOG4111GP0(Conserved hypothetical, protein)
AOL_s00043g574	121.69	107.32	118.32	80.42	78.43	96.62	602.8	85.1567	115.777	0.359573	0.922513	0.000265822	0.00172794	Yes	Up	Uncharacterized protein	Epimerase domain-containing protein	COG0702(SYF2 homolog, RNA splicing factor (S. cerevisiae))
AOL_s00112g24	152.76	141.42	277.05	144.01	127.86	148.65	991.75	140.173	190.41	0.35839	0.893848	0.000658811	0.00371771	Yes	Up	Protein kinase domain-containing protein	HAL protein kinase	ENOG410XQ0D(uba thif-type nad fad binding protein)
AOL_s00188g27	42.45	47.72	56.2	37.73	37.62	32.47	254.19	35.94	48.79	0.35754	0.798279	0.000469905	0.00279186	Yes	Up	Ornithine carbamoyltransferase, mitochondrial (Ornithine transcarbamylase)	Ornithine carbamoyltransferase, mitochondrial	COG0078(ornithine carbamoyltransferase)
AOL_s00043g440	26.29	33.76	36.49	17.55	24.7	28.93	167.72	23.7267	32.18	0.35628	0.879938	0.000182133	0.00127508	Yes	Up	Uncharacterized protein	His Kinase A domain containing protein, variant 2	COG2203(Histidine kinase); COG0642(Histidine kinase); ENOG410XNMH(Histidine kinase); COG3899(Transcriptional regulator); COG0515(Transcriptional regulator)
AOL_s00004g123	12.7	11.81	22.37	8.46	11.07	15.04	81.45	11.5233	15.6267	0.356089	0.871616	0.00638831	0.0233139	Yes	Up	CTP_transf_like domain-containing protein	Nucleotidylyl transferase	ENOG410XNS1(MOB family member 4, phocein); COG1019(Reversibly transfers an adenylyl group from ATP to 4'- phosphopantetheine, yielding dephospho-CoA (dPCoA) and pyrophosphate (By similarity)); ENOG410ZBFG(-)
AOL_s00097g501	1.85	2.31	3.19	1.33	1.95	2.14	12.77	1.80667	2.45	0.356089	0.877835	0.00295052	0.0125814	Yes	Up	Uncharacterized protein	Multiple ankyrin repeats single kh domain protein, putative	COG0666(Ankyrin Repeat); COG0775(Catalyzes the irreversible cleavage of the glycosidic bond in both 5'-methylthioadenosine (MTA) and S- adenosylhomocysteine (SAH AdoHcy) to adenine and the corresponding thioribose, 5'-methylthioribose and S-ribosylhomocysteine, respectively (By similarity))
AOL_s00080g429	5.09	4.92	6.18	4.12	4.12	3.7	28.13	3.98	5.39667	0.355946	0.753483	0.00588904	0.0218589	Yes	Up	Uncharacterized protein	Uncharacterized protein	COG0775(Catalyzes the irreversible cleavage of the glycosidic bond in both 5'-methylthioadenosine (MTA) and S- adenosylhomocysteine (SAH AdoHcy) to adenine and the corresponding thioribose, 5'-methylthioribose and S-ribosylhomocysteine, respectively (By similarity)); COG0666(Ankyrin Repeat); COG0457(repeat-containing protein)
AOL_s00083g514	148.86	138.38	168.44	104.93	111.36	120.28	792.25	112.19	151.893	0.353894	0.882493	0.000167602	0.00119589	Yes	Up	NADH dehydrogenase [ubiquinone] 1 alpha subcomplex subunit 13	NADH dehydrogenase [ubiquinone] 1 alpha subcomplex subunit 13	ENOG4111KIB(NADH dehydrogenase (Ubiquinone) 1 alpha subcomplex)
AOL_s00006g17	68.72	75.6	72.38	54.52	54.36	51.18	376.76	53.3533	72.2333	0.353867	0.897264	0.000267516	0.00173768	Yes	Up	GCS light chain (Gamma-ECS regulatory subunit) (Gamma-glutamylcysteine synthetase regulatory subunit) (Glutamate--cysteine ligase modifier subunit)	GCS light chain	COG0656(reductase)
AOL_s00097g32	3.94	3.61	5.2	2.67	2.92	3.83	22.17	3.14	4.25	0.353503	0.887188	0.0111486	0.0368807	Yes	Up	Uncharacterized protein	Uncharacterized protein
AOL_s00054g533	8.23	8.62	10.29	5.87	5.29	8.91	47.21	6.69	9.04667	0.352267	0.891798	0.014444	0.0453735	Yes	Up	Uncharacterized protein	Uncharacterized protein
AOL_s00006g38	57.32	101.83	104.77	39.47	60.6	95.11	459.1	65.06	87.9733	0.352188	0.92094	0.0121866	0.0396375	Yes	Up	ADF-H domain-containing protein	Glia maturation factor beta	ENOG4111RK6(glia maturation factor); ENOG4111AX9(-)
AOL_s00007g251	33.4	33.16	51.37	20.94	26.35	39.93	205.15	29.0733	39.31	0.352098	0.818779	0.00765637	0.0270768	Yes	Up	Uncharacterized protein	DUF866-domain-containing protein	ENOG4111J9K(Chromosome 1 open reading frame 123)
AOL_s00006g184	27.92	26.92	29.43	18	24.54	19.79	146.6	20.7767	28.09	0.351997	0.914598	0.000211268	0.00144167	Yes	Up	Uncharacterized protein	Formin binding protein	COG5104(PRP40 pre-mRNA processing factor 40 homolog)
AOL_s00097g511	10.64	12.03	15.18	7.84	9.63	10.53	65.85	9.33333	12.6167	0.351786	0.886656	0.00136772	0.00678306	Yes	Up	Sidoreflexin	Sidoreflexin	ENOG410YU8V(SideroFleXiN)
AOL_s00054g240	1.32	1.47	2.03	0.87	1.36	1.34	8.39	1.19	1.60667	0.35014	0.852411	0.00651903	0.023665	Yes	Up	RNA-directed RNA polymerase, EC 2.7.7.48	RNA-dependent RNA polymerase	ENOG410XQMQ(rna polymerase)
AOL_s00215g591	7.79	5.58	9.15	4.2	7.43	5.05	39.2	5.56	7.50667	0.35012	0.862205	0.00570017	0.0212552	Yes	Up	Uncharacterized protein	Lysophospholipid acyltransferase	COG5202(membrane bound O-acyltransferase domain containing)
AOL_s00083g67	88.05	150.34	87.53	93.06	78.66	69.89	567.53	80.5367	108.64	0.348951	0.874326	0.00683923	0.0245672	Yes	Up	Uncharacterized protein	WLM domain-containing protein
AOL_s00043g447	7.85	15.88	14.41	6.65	9.78	11.85	66.42	9.42667	12.7133	0.348656	0.884333	0.00698367	0.0250327	Yes	Up	ATP-grasp domain-containing protein	ATP-grasp domain-containing protein	ENOG410ZK9S(domain protein); ENOG410ZW85(ATP-grasp domain)
AOL_s00078g19	7.01	11.16	12.25	6.68	8.32	7.56	52.98	7.52	10.14	0.348404	0.865407	0.000427006	0.00258524	Yes	Up	Uncharacterized protein	Uncharacterized protein	COG5644(Small nucleolar)
AOL_s00079g184	7.84	8.94	9.5	6.58	6.16	6.75	45.77	6.49667	8.76	0.348384	0.918381	0.000629173	0.00356465	Yes	Up	Tim44 domain-containing protein	Tim44 domain-containing protein	ENOG410YMSY(-); ENOG410Y3PE(-)
AOL_s00169g41	1.98	2.7	2.34	1.04	2.32	1.85	12.23	1.73667	2.34	0.347409	0.908914	0.00718058	0.0256281	Yes	Up	Uncharacterized protein	Uncharacterized protein	COG3209(GTPase activity); ENOG411028Z(RHS Repeat); COG3291(RHS Repeat)
AOL_s00006g206	60.87	64.09	62.2	48.63	51.37	38.99	326.15	46.33	62.3867	0.346572	0.849855	0.000740702	0.00408234	Yes	Up	Golgi SNAP receptor complex member 1	Golgi SNAP receptor complex member 1	ENOG410YI1X(Involved in transport from the ER to the Golgi apparatus as well as in intra-Golgi transport. It belongs to a super-family of proteins called t-SNAREs or soluble NSF (N-ethylmaleimide- sensitive factor) attachment protein receptor (By similarity))
AOL_s00054g588	22.34	32.36	36.39	20.36	19.57	27.79	158.81	22.5733	30.3633	0.345097	0.876658	0.000889347	0.00475171	Yes	Up	Altered inheritance of mitochondria protein 24, mitochondrial	Altered inheritance of mitochondria protein 24, mitochondrial	ENOG410ZMYN(Altered inheritance of mitochondria protein 24, mitochondrial)
AOL_s00215g890	7.92	9.85	14.04	6.34	8.13	9.18	55.46	7.88333	10.6033	0.345032	0.862978	0.000194895	0.00134748	Yes	Up	GYF domain-containing protein	GYF domain-containing protein	ENOG41120EC(GYF domain-containing protein); ENOG410Y2A2(GRB10 interacting GYF protein); ENOG41101BV(GYF domain)
AOL_s00043g720	9.55	7.41	9.99	5.16	7.5	7.39	47	6.68333	8.98333	0.34414	0.933633	0.000984739	0.00514419	Yes	Up	Uncharacterized protein	Interferon-induced GTP-binding protein Mx1	COG0699(Conserved hypothetical, protein)
AOL_s00215g198	180.86	192.49	213.43	158.3	122.34	156	1023.42	145.547	195.593	0.343853	0.759769	0.00147966	0.00724604	Yes	Up	NADH-ubiquinone oxidoreductase	NADH-ubiquinone oxidoreductase	ENOG4111IST(NADH dehydrogenase (Ubiquinone) 1 alpha subcomplex)
AOL_s00007g136	29.12	36.54	35.13	21.13	24.91	29.01	175.84	25.0167	33.5967	0.342971	0.88826	0.000287431	0.00183786	Yes	Up	Peptidase A1 domain-containing protein	Peptidase A1 domain-containing protein
AOL_s00083g189	13.04	19.38	20.2	9.79	14.61	14.79	91.81	13.0633	17.54	0.342689	0.87743	0.0025114	0.0109983	Yes	Up	4-nitrophenylphosphatase, PNPPase, EC 3.1.3.41	4-nitrophenylphosphatase	COG0647(-); COG3967(short-chain dehydrogenase reductase)
AOL_s00188g9	20.83	25.78	26.62	15.59	20.76	18.22	127.8	18.19	24.41	0.341946	0.880793	9.55494e-05	0.000745653	Yes	Up	Protein kinase domain-containing protein	Septation	ENOG410XQGS(Coiled-coil domain containing 12)
AOL_s00083g163	32	26	34.23	20.67	24.51	23.57	160.98	22.9167	30.7433	0.341527	0.967888	7.93194e-05	0.000639363	Yes	Up	Uncharacterized protein	Uracil phosphoribosyltransferase	COG0035(selenoprotein)
AOL_s00075g204	7.29	10.03	10.89	4.62	8.53	7.91	49.27	7.02	9.40333	0.339506	0.881261	0.0110133	0.036555	Yes	Up	Methyltransf_25 domain-containing protein	S-adenosyl-L-methionine-dependent methyltransferase	ENOG4111YX8(Methyltransferase small domain-containing protein)
AOL_s00080g314	4.68	5.51	8.14	3.43	4.03	6.23	32.02	4.56333	6.11	0.338934	0.858773	0.0103909	0.0349497	Yes	Up	Uncharacterized protein	Cytochrome P450 monooxygenase family 51 (Sterol 14-demethylase)	COG2124(Conserved hypothetical, protein)
AOL_s00109g88	4.2	4.54	7.55	3.71	3.42	5.05	28.47	4.06	5.43	0.337438	0.877654	0.00911622	0.0312476	Yes	Up	DAO domain-containing protein	DAO domain-containing protein	COG0579(malate dehydrogenase (quinone))
AOL_s00078g302	57.46	43.68	53.35	44.95	30.65	39.93	270.02	38.51	51.4967	0.337228	0.883318	0.0036922	0.0150802	Yes	Up	Signal peptidase complex subunit 2	Signal peptidase complex subunit 2	ENOG41125HI(signal peptidase complex)
AOL_s00043g623	12.23	14.43	13.3	8.21	12.14	9.63	69.94	9.99333	13.32	0.332889	0.938892	0.000209591	0.00143242	Yes	Up	Uncharacterized protein	Glutathione hydrolase	COG0405(nudE nuclear distribution E homolog)
AOL_s00075g185	3.46	5.05	5.74	2.62	3.76	4.32	24.95	3.56667	4.75	0.331776	0.856582	0.0126091	0.0407293	Yes	Up	DLH domain-containing protein	Carboxymethylenebutenolidase homolog	ENOG410YBNF(Dienelactone hydrolase family protein); COG0412(dienelactone hydrolase)
AOL_s00076g526	6.35	12.9	9.05	5.73	8.39	7.14	49.56	7.08667	9.43333	0.331138	0.785902	0.0132125	0.0424171	Yes	Up	Uncharacterized protein	Uncharacterized protein
AOL_s00078g402	14.3	13.89	13.61	9.86	10.44	11.13	73.23	10.4767	13.9333	0.32994	0.907413	0.000457186	0.00273452	Yes	Up	Uncharacterized protein	Transcription factor SPT8	ENOG410XRB2(Transcription factor SPT8)
AOL_s00004g335	98.53	103.68	154.01	59.62	79.94	128.29	624.07	89.2833	118.74	0.329923	0.856531	0.00467673	0.0181056	Yes	Up	Lactoylglutathione lyase, EC 4.4.1.5	Lactoylglutathione lyase	COG0346(glyoxalase bleomycin resistance protein dioxygenase)
AOL_s00097g349	9.65	10.94	11.39	6.62	7.07	10.36	56.03	8.01667	10.66	0.32973	0.840463	0.00274116	0.0118492	Yes	Up	Phosphatidylinositol N-acetylglucosaminyltransferase, EC 2.4.1.198 (GlcNAc-PI synthesis protein)	Phosphatidylinositol N-acetylglucosaminyltransferase	COG0438(atp-dependent rna helicase)
AOL_s00215g327	45.22	48	57.33	34.44	33.21	45.75	263.95	37.8	50.1833	0.327601	0.861983	0.000591314	0.00338458	Yes	Up	Glucose-6-phosphate 1-epimerase, EC 5.1.3.15	Glucose-6-phosphate 1-epimerase	COG0667(Aldo keto reductase); COG0676(Aldose 1epimerase)
AOL_s00210g259	99	106.34	131.95	51.13	82.85	120.2	591.47	84.7267	112.43	0.326973	0.881461	0.00511918	0.0195206	Yes	Up	Peptide-methionine (R)-S-oxide reductase, EC 1.8.4.12	Peptide-methionine (R)-S-oxide reductase	COG0229(von Hippel-Lindau)
AOL_s00173g129	108.05	120.6	124.22	81.78	86.3	98.12	619.07	88.7333	117.623	0.325582	0.838041	0.000678615	0.00380366	Yes	Up	Cytochrome b5 heme-binding domain-containing protein	Progesterone binding protein	ENOG4111UG0(Transcription factor)
AOL_s00188g349	393.73	454.29	381.15	316.68	265.47	345.25	2156.57	309.133	409.723	0.325394	0.877919	0.000949108	0.00500801	Yes	Up	Uncharacterized protein	DUF914-domain-containing protein	COG0697(Conserved hypothetical, protein)
AOL_s00097g641	202.98	178.56	187.56	130.82	136.55	162.04	998.51	143.137	189.7	0.325307	0.816217	0.00241959	0.0106802	Yes	Up	Uncharacterized protein	Arf GTPase arl1	COG1100(40S ribosomal protein S24)
AOL_s00215g105	509.57	660.92	1136.72	542.55	538.84	659.63	4048.23	580.34	769.07	0.325206	0.800419	0.00182801	0.00862882	Yes	Up	Aspartate aminotransferase, EC 2.6.1.1	Aspartate aminotransferase	COG1448(C1D nuclear receptor co-repressor)
AOL_s00081g328	793.98	763.81	1003.77	528.58	586.87	817.58	4494.59	644.343	853.853	0.325153	0.841415	0.00089685	0.00478607	Yes	Up	HPt domain-containing protein	Phosphotransmitter protein Ypd1	COG2198(Histidine kinase)
AOL_s00097g102	35.01	29.94	32.37	20.97	28.69	23.85	170.83	24.5033	32.44	0.323902	0.888049	0.0011208	0.00570774	Yes	Up	tRNA wybutosine-synthesizing protein 2, tRNA-yW-synthesizing protein 2 (tRNA(Phe) (4-demethylwyosine(37)-C(7)) aminocarboxypropyltransferase)	tRNA wybutosine-synthesizing protein 2	COG2520(Glutathione-dependent formaldehyde-activating enzyme)
AOL_s00110g277	25.26	26.29	34.27	20.53	24.71	19.64	150.7	21.6267	28.6067	0.32275	0.967526	3.83145e-05	0.000351296	Yes	Up	Aldedh domain-containing protein	PutA delta-1-pyrroline-5-carboxylate dehydrogenase	COG1012(-)
AOL_s00215g325	2.65	3.6	3.31	2.14	2.12	2.97	16.79	2.41	3.18667	0.322268	0.857466	0.0148132	0.0463698	Yes	Up	PB1 domain-containing protein	PB1 domain-containing protein	ENOG41110AD(-)
AOL_s00043g438	249.37	277.8	183.02	170.9	220.55	146.14	1247.78	179.197	236.73	0.321063	0.765657	0.0109472	0.0364308	Yes	Up	Iwr1 domain-containing protein	Iwr1 domain-containing protein	ENOG41101H2(Protein of unknown function (DUF1762))
AOL_s00109g31	15.88	19.69	28.35	16.34	17.3	14.79	112.35	16.1433	21.3067	0.319843	0.823685	0.00157076	0.00760793	Yes	Up	Uncharacterized protein	PhzF family phenazine biosynthesis protein	COG0384(phenazine biosynthesis protein, phzf family); ENOG410XPQV(PRP19 PSO4 pre-mRNA processing factor 19 homolog (S. cerevisiae))
AOL_s00081g136	11.95	12.85	15.03	9.3	8.91	11.97	70.01	10.06	13.2767	0.319748	0.835123	0.00186687	0.00877509	Yes	Up	Protein BTN	Batten's disease protein Cln3	ENOG410XT4Z(Involved in vacuolar transport and vacuole pH homeostasis. Also required for cytokinesis (By similarity))
AOL_s00007g571	71.38	65.88	68.99	39.77	48.16	68.4	362.58	52.11	68.75	0.319325	0.882875	0.00202497	0.00935054	Yes	Up	Uncharacterized protein	Chitin synthase, class 5	ENOG410XQFN(chitin biosynthesis protein)
AOL_s00054g545	644.4	762.34	732.45	384.67	525.42	711.45	3760.73	540.513	713.063	0.319234	0.873348	0.00146864	0.00720568	Yes	Up	Fumarate reductase, EC 1.3.1.6	Fumarate reductase	COG1053(-)
AOL_s00075g20	292.23	328.69	456.32	271.67	225.88	319.23	1894.02	272.26	359.08	0.318886	0.822217	0.00274868	0.0118741	Yes	Up	Cytochrome b-c1 complex subunit 8 (Complex III subunit 8) (Complex III subunit VIII)	Cytochrome b-c1 complex subunit 8	ENOG41123BH(Ubiquinol-cytochrome c reductase complex)
AOL_s00079g109	55.24	50.58	88.5	42.75	43.6	61.29	341.96	49.2133	64.7733	0.316174	0.835464	0.00929549	0.0317279	Yes	Up	Uncharacterized protein	37S ribosomal protein MRP2, mitochondrial	COG0199(Binds 16S rRNA, required for the assembly of 30S particles and may also be responsible for determining the conformation of the 16S rRNA at the A site (By similarity))
AOL_s00054g959	462.65	390.15	516.44	225.17	330.66	485.38	2410.45	347.07	456.413	0.315047	0.837357	0.00467313	0.0181056	Yes	Up	BHLH domain-containing protein	BHLH domain-containing protein
AOL_s00079g127	16.24	20.83	33.09	13.93	20.08	19.35	123.52	17.7867	23.3867	0.314843	0.667295	0.00694122	0.0249035	Yes	Up	J domain-containing protein	J domain-containing protein	COG0484(-)
AOL_s00215g433	10.47	14.77	15.48	8.58	11.56	10.84	71.7	10.3267	13.5733	0.314396	0.809962	0.000475627	0.00282209	Yes	Up	Zn(2)-C6 fungal-type domain-containing protein	Zn(2)-C6 fungal-type domain-containing protein	ENOG410ZJGT(Fungal Zn(2)-Cys(6) binuclear cluster domain); ENOG410Z64Y(-); ENOG410XNQK(-); ENOG410YG0M(Fungal Zn(2)-Cys(6) binuclear cluster domain)
AOL_s00083g509	14.08	24.43	20.52	16.19	20.44	8.29	103.95	14.9733	19.6767	0.314114	1.0211	0.000968319	0.0050703	Yes	Up	Histone deacetylase, EC 3.5.1.98	Histone deacetylase	COG0123(ubiquitin carboxyl-terminal hydrolase)
AOL_s00083g149	125.09	133.9	135.24	101.77	102.2	96.05	694.25	100.007	131.41	0.314012	0.912769	7.68469e-05	0.000622034	Yes	Up	RNA-binding protein VTS1	RNA-binding protein VTS1	ENOG4110B51(RNA-binding protein involved in post-transcriptional regulation through transcript degradation. May be involved in vacuolar protein transport (By similarity)); ENOG410XSUP(sterile alpha motif domain containing)
AOL_s00080g96	236.31	164.01	213.59	130.39	159.86	177.12	1081.28	155.79	204.637	0.313542	0.879245	0.00155681	0.0075609	Yes	Up	Cellulase domain-containing protein	Glucan 1,3-beta-glucosidase	COG2730(cutinase gene palindrome-binding protein)
AOL_s00170g3	4.72	4.78	5.47	4.61	3.63	3.16	26.37	3.8	4.99	0.313158	0.838152	0.0114886	0.0377532	Yes	Up	3-phytase, EC 3.1.3.8	3-phytase	ENOG4111FS8(PHOsphatase)
AOL_s00215g545	5.57	7.85	9.04	5.17	5.99	5.99	39.61	5.71667	7.48667	0.309621	0.830102	0.0140053	0.0443547	Yes	Up	Prephenate dehydratase, EC 4.2.1.51	Prephenate dehydratase	COG0077(Prephenate dehydratase)
AOL_s00112g116	447.63	424.04	457.72	339.71	338.86	336.74	2344.7	338.437	443.13	0.309344	0.71615	0.0024356	0.0107358	Yes	Up	Mitochondrial pyruvate carrier	Mitochondrial pyruvate carrier	ENOG4111UER(mitochondrial pyruvate carrier 2)
AOL_s00006g117	9.36	12.17	12.64	7.42	9.92	8.77	60.28	8.70333	11.39	0.308694	0.81062	0.00081784	0.00442867	Yes	Up	Uncharacterized protein	Pre-mRNA-splicing factor cwf19	ENOG410YGTC(CWF19-like 2, cell cycle control (S. pombe))
AOL_s00097g178	9.52	10.15	12.34	6.91	8.89	8.67	56.48	8.15667	10.67	0.308132	0.826245	0.0101702	0.0343582	Yes	Up	Uncharacterized protein	Pdp3-interacting factor 1	COG4359(-)
AOL_s00080g135	59.69	65.43	72.7	45.31	41.22	64.75	349.1	50.4267	65.94	0.307641	0.846785	0.00354522	0.0146003	Yes	Up	RRM domain-containing protein	Related to RNA-binding protein Y14	ENOG4111IHM(RNA binding motif protein 8A)
AOL_s00007g356	37.45	28.57	30.56	25.76	29.45	18.7	170.49	24.6367	32.1933	0.306724	0.862077	0.0113404	0.0373626	Yes	Up	Signal peptidase complex catalytic subunit SEC11, EC 3.4.21.89	Signal peptidase complex catalytic subunit SEC11	COG0681(Signal peptidase i)
AOL_s00215g419	10306	6702.9	7972.86	5615.62	6051.35	7454.78	44103.5	6373.92	8327.25	0.306458	0.873218	0.00407609	0.0162678	Yes	Up	Uncharacterized protein	Uncharacterized protein
AOL_s00004g511	21.28	22.34	30.32	16.64	21.77	18.19	130.54	18.8667	24.6467	0.30636	0.842042	0.0010595	0.00548011	Yes	Up	Uncharacterized protein	DUF676 domain-containing protein	ENOG41108CF(-)
AOL_s00081g345	202.38	214.61	231.35	163.68	156.36	176.38	1144.76	165.473	216.113	0.306031	0.84421	0.000204301	0.00140254	Yes	Up	ATP synthase subunit 5, mitochondrial	ATP synthase subunit 5, mitochondrial	COG0712(F(1)F(0) ATP synthase produces ATP from ADP in the presence of a proton or sodium gradient. F-type ATPases consist of two structural domains, F(1) containing the extramembraneous catalytic core and F(0) containing the membrane proton channel, linked together by a central stalk and a peripheral stalk. During catalysis, ATP synthesis in the catalytic domain of F(1) is coupled via a rotary m…
AOL_s00193g43	8.62	12.37	8.8	7.9	6.97	7.94	52.6	7.60333	9.93	0.306006	0.858032	0.00240596	0.0106359	Yes	Up	Uncharacterized protein	Swr1 complex component	ENOG410XP0A(pyrophosphorylase)
AOL_s00083g289	19.45	21.81	30.25	15.32	23.83	15.66	126.32	18.27	23.8367	0.304689	0.827382	0.00312785	0.0131929	Yes	Up	NmrA domain-containing protein	Aromatic alcohol reductase	ENOG410XRKR(Isoflavone reductase)
AOL_s00097g447	4348.53	4212.03	3869.86	2528.97	3149.84	3852.39	21961.6	3177.07	4143.47	0.304182	0.884722	0.000779948	0.00426697	Yes	Up	Uncharacterized protein	Uncharacterized protein
AOL_s00076g314	28.65	38.1	40.14	27.2	29.06	25.7	188.85	27.32	35.63	0.304173	0.828939	0.00184469	0.00868456	Yes	Up	Adenylyl-sulfate kinase, EC 2.7.1.25	Adenylyl-sulfate kinase	COG0529(Catalyzes the synthesis of activated sulfate (By similarity))
AOL_s00215g193	13.67	11.9	11.29	8.94	9.89	9.46	65.15	9.43	12.2867	0.302934	0.86842	0.00276507	0.0119333	Yes	Up	Photolyase/cryptochrome alpha/beta domain-containing protein	Deoxyribodipyrimidine photo-lyase	COG0415(ribonuclease H activity)
AOL_s00112g121	225.41	253.12	317.69	200.93	178.54	231.88	1407.57	203.783	265.407	0.302396	0.77541	0.000598599	0.00342188	Yes	Up	ATP synthase subunit d, mitochondrial	ATP synthase subunit d, mitochondrial	ENOG4111IHJ(Excision repair cross-complementing rodent repair deficiency, complementation group 4)
AOL_s00054g94	5.51	6.82	4.71	3.08	5.03	4.98	30.13	4.36333	5.68	0.301757	0.872588	0.00672776	0.0242352	Yes	Up	Helicase ATP-binding domain-containing protein	DEAD/DEAH box helicase	COG4581(Catalyzes the NADPH-dependent reduction of ketopantoate into pantoic acid (By similarity))
AOL_s00054g633	121.13	171.73	131.08	113.77	103.85	108.23	749.79	108.617	141.313	0.301028	0.821913	0.00165521	0.00796502	Yes	Up	Uncharacterized protein	Frequency clock protein	ENOG410XT7I(Frequency clock protein)
AOL_s00112g103	32.67	37.16	48.49	28.83	28.86	33.27	209.28	30.32	39.44	0.300792	0.817764	0.00278571	0.0119992	Yes	Up	Copper transport protein	Copper transport protein	ENOG4111WQX(copper transporter)
AOL_s00076g338	2056.74	1568.7	2568.02	1428.42	1259.84	2077.25	10959	1588.5	2064.49	0.299643	0.828685	0.00409417	0.0163254	Yes	Up	Fatty acid hydroxylase domain-containing protein	C-5 sterol desaturase	COG3000((ABC) transporter)
AOL_s00007g564	13.41	15.81	20.05	11.68	11.34	14.92	87.21	12.6467	16.4233	0.298629	0.821157	0.0104019	0.0349554	Yes	Up	Uncharacterized protein	Vacuolar ATPase assembly integral membrane protein	ENOG410Y5IZ(Endoplasmic reticulum-based factor for assembly of V-ATPase); ENOG4111Z9F(Vacuolar ATPase assembly integral membrane protein)
AOL_s00079g408	6129.18	4552.43	9715.09	4765.66	4805.98	6139.35	36107.7	5237	6798.9	0.298244	1.06939	0.000106076	0.000813557	Yes	Up	Uncharacterized protein	Uncharacterized protein
AOL_s00004g629	18.53	29.77	16.99	17.19	20.61	12.5	115.59	16.7667	21.7633	0.298012	0.857833	0.0107018	0.0357608	Yes	Up	Uncharacterized protein	Uncharacterized protein	ENOG410YZWR(Conserved hypothetical, protein)
AOL_s00079g446	57.72	50.67	64.16	42.86	53.47	36.62	305.5	44.3167	57.5167	0.297856	0.822037	0.00111833	0.00569841	Yes	Up	Uncharacterized protein	Zn(2)-C6 fungal-type domain-containing protein	ENOG4111ZG7(Conserved hypothetical, protein); ENOG4111Y3Z(Conserved hypothetical, protein); ENOG410XRJ9(Conserved hypothetical, protein); ENOG4111VV2(-)
AOL_s00097g54	13.08	14.2	18.96	11.89	13.32	10.45	81.9	11.8867	15.4133	0.296691	0.708877	0.00515315	0.0196092	Yes	Up	Uncharacterized protein	CTNS	ENOG410XQSD(cystinosin)
AOL_s00215g28	18.23	23.73	35.98	17.13	24.02	18.97	138.06	20.04	25.98	0.296407	0.799383	0.00390786	0.0157374	Yes	Up	Uncharacterized protein	Pyroglutamyl peptidase-like protein type I	ENOG4111XZZ(Pyroglutamyl peptidase type I)
AOL_s00110g4	57.51	74.01	92.32	49.89	51.52	71.38	396.63	57.5967	74.6133	0.295445	0.727234	0.00302796	0.0128501	Yes	Up	Uncharacterized protein	Cupredoxin	ENOG4111XUX(UBX domain protein); ENOG410YKSU(-)
AOL_s00188g107	14.14	28.29	17.66	8.56	10.42	27.41	106.48	15.4633	20.03	0.295322	1.127	0.000261664	0.00170964	Yes	Up	Uncharacterized protein	Uncharacterized protein
AOL_s00054g2	133.36	199.4	194.19	135.18	154.4	117.65	934.18	135.743	175.65	0.293986	0.741167	0.00205156	0.00942932	Yes	Up	Choline-phosphate cytidylyltransferase, EC 2.7.7.15	Choline-phosphate cytidylyltransferase	COG0615(cytidylyltransferase); COG0615(cytidylyltransferase)
AOL_s00079g195	5.36	6.13	9.75	7.22	4.89	4.32	37.67	5.47667	7.08	0.292757	0.775828	0.00551141	0.0206724	Yes	Up	Uncharacterized protein	DUF1445 domain-containing protein (Fragment)	COG4336(UPF0317 protein)
AOL_s00210g380	39.75	58.12	34.66	43.82	28.79	30.01	235.15	34.2067	44.1767	0.291464	0.664792	0.0156153	0.0484384	Yes	Up	Cellulase, EC 3.2.1.4	Cellulase	ENOG410Z8DT(glycoside hydrolase family 45 protein)
AOL_s00075g183	10.1	7.5	7.81	6.21	9.13	4.34	45.09	6.56	8.47	0.291159	1.08104	0.00109194	0.00559597	Yes	Up	Uncharacterized protein	Histidine-rich membrane protein KE4 homolog 1	COG0428(gaf domain protein)
AOL_s00006g80	35.62	41.91	39.7	25.44	32.76	32.74	208.17	30.3133	39.0767	0.289092	0.843741	0.000308099	0.00195429	Yes	Up	Zn(2)-C6 fungal-type domain-containing protein	Related to general repressor of transcription	ENOG410XQHW(Transcription factor)
AOL_s00076g29	31.7	23.74	28.02	23.73	14.62	26.43	148.24	21.5933	27.82	0.288361	0.833298	0.0114487	0.0376637	Yes	Up	Uncharacterized protein	Uncharacterized protein
AOL_s00097g187	2047.71	2004.01	2358.98	1406.34	1634.98	1935.96	11388	1659.09	2136.9	0.287993	0.875509	0.00016598	0.00118626	Yes	Up	Uncharacterized protein	Uncharacterized protein
AOL_s00188g36	225.39	301.06	337.64	205.03	180.09	286.01	1535.22	223.71	288.03	0.287515	0.78621	0.0153321	0.0476537	Yes	Up	Cytochrome c oxidase subunit 8, mitochondrial (Cytochrome c oxidase polypeptide VIII)	Cytochrome c oxidase subunit 8, mitochondrial	ENOG41124DB(cytochrome c)
AOL_s00215g206	135.54	124.65	122.01	84.41	98.73	113.76	679.1	98.9667	127.4	0.287302	0.77727	0.00179225	0.00850053	Yes	Up	SCP domain-containing protein	SCP domain-containing protein	COG2340(Scp-like extracellular)
AOL_s00215g190	17.48	23.9	31.94	17.73	19.16	20.15	130.36	19.0133	24.44	0.285414	0.716862	0.00243299	0.0107341	Yes	Up	Glutamine amidotransferase type-2 domain-containing protein	Glucosamine 6-phosphate synthetase	COG0121(Glutamine amidotransferase)
AOL_s00007g232	2.83	3.22	3.74	2.31	2.9	2.41	17.41	2.54	3.26333	0.284777	0.886972	0.00564922	0.0211005	Yes	Up	Uncharacterized protein	F-box domain-containing protein
AOL_s00188g348	5027	5417.7	4739.83	3969.2	3306.09	4548.89	27008.7	3941.39	5061.51	0.284193	0.825153	0.00150545	0.00734352	Yes	Up	Uncharacterized protein	Probable glucan endo-1,3-beta-glucosidase eglC	COG5309(Conserved hypothetical, protein)
AOL_s00043g621	153.25	133.54	154.78	109.16	129.76	105.38	785.87	114.767	147.19	0.282515	0.831388	0.000715729	0.00396678	Yes	Up	Uncharacterized protein	NAD(P) transhydrogenase subunit alpha	ENOG4111FAN(Conserved hypothetical, protein); ENOG410Y58V(-)
AOL_s00210g15	59.5	57.02	62.75	46.37	43.24	50.23	319.11	46.6133	59.7567	0.281965	0.815495	0.00490548	0.0188927	Yes	Up	Mediator of RNA polymerase II transcription subunit 21	Mediator of RNA polymerase II transcription subunit 21	ENOG4111I75(Component of the Mediator complex, a coactivator involved in the regulated transcription of nearly all RNA polymerase II-dependent genes. Mediator functions as a bridge to convey information from gene-specific regulatory proteins to the basal RNA polymerase II transcription machinery. Mediator is recruited to promoters by direct interactions with regulatory proteins and serves as a sc…
AOL_s00054g100	60.14	88.7	84.83	47.35	58.53	76.43	415.98	60.77	77.89	0.281718	0.813792	0.00213501	0.00972263	Yes	Up	Uncharacterized protein	Uncharacterized protein
AOL_s00215g519	28.98	28.9	35.05	19.27	21.33	31.92	165.45	24.1733	30.9767	0.28144	0.789237	0.00190575	0.00890794	Yes	Up	RING-type E3 ubiquitin transferase, EC 2.3.2.27	Related to CHIP protein (Carboxyl terminus of Hsc70-interacting protein)	ENOG410ZC2R(STIP1 homology and U-box containing protein 1, E3 ubiquitin protein ligase); COG0167(STIP1 homology and U-box containing protein 1, E3 ubiquitin protein ligase)
AOL_s00083g386	28.95	59.25	45.7	33.75	35.75	35.02	238.42	34.84	44.6333	0.281095	0.906215	0.00139676	0.00689255	Yes	Up	Cyanate hydratase, Cyanase, EC 4.2.1.104 (Cyanate hydrolase) (Cyanate lyase)	Cyanate hydratase	COG1513(Catalyzes the reaction of cyanate with bicarbonate to produce ammonia and carbon dioxide (By similarity))
AOL_s00043g583	17.69	13.66	20.72	12.95	13.97	13.76	92.75	13.56	17.3567	0.27999	0.676849	0.00896139	0.0307879	Yes	Up	PlsC domain-containing protein	PlsC domain-containing protein	COG0204(Acyltransferase); ENOG410Y555(vacuolar protein sorting protein)
AOL_s00215g60	87.31	79.78	93.46	61.02	72.32	70.22	464.11	67.8533	86.85	0.279967	0.807139	0.000435614	0.00263199	Yes	Up	NAD(P)-bd_dom domain-containing protein	Epimerase domain-containing protein	COG0702(ser thr protein phosphatase)
AOL_s00081g57	4.95	6.68	7.94	5.24	3.37	6.68	34.86	5.09667	6.52333	0.279922	0.828435	0.00803639	0.0282081	Yes	Up	DUF2470 domain-containing protein	Uncharacterized protein	ENOG411210U(integral membrane protein)
AOL_s00054g494	69.37	80.17	75.4	48.6	66.58	60.6	400.72	58.5933	74.98	0.279668	0.817701	0.00204862	0.00942787	Yes	Up	Uncharacterized protein	Uncharacterized protein	ENOG4111GIR(Conserved hypothetical, protein)
AOL_s00006g370	2.02	3.11	4.87	2.15	3.47	2.2	17.82	2.60667	3.33333	0.278772	0.763941	0.0113542	0.0373943	Yes	Up	Dynein heavy chain, cytoplasmic (Dynein heavy chain, cytosolic)	Dynein heavy chain, cytoplasmic	COG5245(heavy chain)
AOL_s00210g374	74.99	131.7	89.66	63.68	82.29	85.82	528.14	77.2633	98.7833	0.278528	0.824248	0.00420235	0.0166673	Yes	Up	Uncharacterized protein	RNA polymerase Rpb1 repeat domain-containing protein	ENOG4111KS0(helicase); ENOG4111QA5(-)
AOL_s00007g179	45.44	55.15	52.37	29.94	38.01	51.75	272.66	39.9	50.9867	0.277861	0.82501	0.00307706	0.0129966	Yes	Up	F-box domain-containing protein	F-box domain-containing protein
AOL_s00007g33	114.95	112.64	118.08	84.74	65.79	120.02	616.22	90.1833	115.223	0.277657	0.821301	0.00601159	0.0222382	Yes	Up	Nudix hydrolase domain-containing protein	Related to YSA1-sugar-nucleotide hydrolase	COG0494(Membrane-associating domain); COG0624(succinyl-diaminopimelate desuccinylase activity)
AOL_s00075g236	109.61	92.51	99.99	63.81	76.22	96.48	538.62	78.8367	100.703	0.277367	0.791368	0.00377595	0.0153277	Yes	Up	Uncharacterized protein	UBR-type domain-containing protein	ENOG410XSV6(ubiquitin protein ligase E3 component n-recognin 7)
AOL_s00054g544	78.98	106.16	97.1	61.01	71.83	88.12	503.2	73.6533	94.08	0.277335	0.81593	0.00107434	0.005529	Yes	Up	Uncharacterized protein	Uncharacterized protein	ENOG410YTWE(-); ENOG410YTR6(-)
AOL_s00079g155	1365.35	1422.14	1034.02	972	1411.53	608.72	6813.76	997.417	1273.84	0.277136	0.871409	0.0148084	0.0463698	Yes	Up	Uncharacterized protein	SUR7-domain-containing protein	ENOG4111RMX(cortical patch protein)
AOL_s00176g84	9.94	13.66	19.97	9.41	10.85	13.88	77.71	11.38	14.5233	0.276216	0.730648	0.00560777	0.0209897	Yes	Up	Zn(2)-C6 fungal-type domain-containing protein	Positive regulator of purine utilization	ENOG410ZYG5(-)
AOL_s00173g60	175.24	143.6	201.44	107.98	120.71	178.99	927.96	135.893	173.427	0.276197	0.817029	0.00317618	0.0133456	Yes	Up	Uncharacterized protein	Benzil reductase ((S)-benzoin forming)	ENOG4111PZG(sepiapterin reductase (7,8-dihydrobiopterin NADP oxidoreductase))
AOL_s00043g19	44.48	51.73	57	36.06	43.42	40.83	273.52	40.1033	51.07	0.27346	0.796719	0.00030581	0.00194254	Yes	Up	PKS_ER domain-containing protein	Enoyl-[acyl-carrier-protein] reductase 1	COG0604(Transcription factor)
AOL_s00080g218	1234.11	1649.67	1116.79	1015.53	1252.75	875.04	7143.89	1047.77	1333.52	0.272721	0.89447	0.00164021	0.00790566	Yes	Up	Protein kinase domain-containing protein	Protein kinase domain-containing protein	ENOG410XRMJ(-)
AOL_s00078g464	145.64	142.78	158.07	90.21	116.34	144.59	797.63	117.047	148.83	0.271544	0.81953	0.00131856	0.00657585	Yes	Up	WSC domain-containing protein	WSC domain-containing protein	ENOG4111FP9(aspartic); ENOG410YP25(ER membrane protein (Wsc4))
AOL_s00097g319	246.59	340.46	305.53	243.99	213.16	245.06	1594.79	234.07	297.527	0.271101	0.798718	0.00108341	0.00556503	Yes	Up	Uncharacterized protein	Similar to O-methyltransferase mdmC acc. no. Q00719	COG4122(O-methyltransferase)
AOL_s00076g33	1.76	2.1	2.63	1.17	2.15	1.79	11.6	1.70333	2.16333	0.270059	0.81199	0.00533855	0.0201598	Yes	Up	Protein SSH4 (Protein ssh4)	Uncharacterized protein	COG0666(Ankyrin Repeat)
AOL_s00083g269	18.22	16.56	31.87	14.59	17.68	20.22	119.14	17.4967	22.2167	0.269766	0.723561	0.00603232	0.0222829	Yes	Up	Glyco_trans_2-like domain-containing protein	Glycosyl transferase family group 2-domain-containing protein	ENOG410YPH2(endo alpha-1,4 polygalactosaminidase)
AOL_s00006g379	1221.19	1213.53	968.45	761.64	811.83	1109.82	6086.46	894.43	1134.39	0.268283	0.831198	0.00456509	0.0177815	Yes	Up	Uncharacterized protein	Transporter protein smf2	COG1914(H( )-stimulated, divalent metal cation uptake system (By similarity))
AOL_s00054g426	721.14	759.07	780.26	518.78	582.05	682.87	4044.17	594.567	753.49	0.267293	0.815438	0.000468849	0.00278745	Yes	Up	Homeobox domain-containing protein	Homeobox domain-containing protein	ENOG410XS01(Paired box); ENOG410ZZ6J(superior vena cava morphogenesis)
AOL_s00043g33	17.5	18.53	22.19	15.38	16.14	14.5	104.24	15.34	19.4067	0.265102	0.786978	0.00229877	0.0102793	Yes	Up	Chromosome segregation in meiosis protein	Uncharacterized protein	ENOG4111VXN(Forms a fork protection complex (FPC) with tof1 and which is required for chromosome segregation during meiosis and DNA damage repair. FPC coordinates leading and lagging strand synthesis and moves with the replication fork. FPC stabilizes replication forks in a configuration that is recognized by replication checkpoint sensors (By similarity))
AOL_s00076g323	112.52	108.9	82.05	70.41	73.27	96.32	543.47	80	101.157	0.264458	0.839475	0.00563417	0.021062	Yes	Up	Uncharacterized protein	Estradiol 17-beta-dehydrogenase 1	COG1028(tRNA thio-modification)
AOL_s00007g574	27.42	38.21	30.53	23.72	29.34	23	172.22	25.3533	32.0533	0.264265	0.809885	0.00221721	0.00999225	Yes	Up	Uncharacterized protein	Cystathionine gamma-synthase, converts cysteine into cystathionine	COG0626(cystathionine)
AOL_s00215g616	130.25	129.76	163.72	71.29	102.67	161.55	759.24	111.837	141.243	0.262943	0.850486	0.00191419	0.00893231	Yes	Up	Uncharacterized protein	NADH dehydrogenase [ubiquinone] 1 beta subcomplex subunit 2	ENOG410XY8P(-)
AOL_s00007g292	8.62	11.06	13.8	6.66	11	8.85	59.99	8.83667	11.16	0.26292	0.921766	0.000801319	0.00436423	Yes	Up	Superoxide dismutase, EC 1.15.1.1	Superoxide dismutase	COG0605(Destroys radicals which are normally produced within the cells and which are toxic to biological systems (By similarity))
AOL_s00169g271	4.46	4.47	5.77	1.98	2.37	7.29	26.34	3.88	4.9	0.262887	1.10331	0.0015234	0.00742697	Yes	Up	Protein kinase domain-containing protein	HET-s domain protein	ENOG410YD22(Serine Threonine protein kinase); ENOG4111U11(Serine Threonine protein kinase); ENOG410YW7J(-)
AOL_s00054g22	44.46	47.6	53.51	40.22	34.72	40.47	260.98	38.47	48.5233	0.261329	0.773543	0.0139803	0.044323	Yes	Up	Uncharacterized protein	Uncharacterized protein	ENOG410ZQ9E(-)
AOL_s00006g40	281.75	284.74	369.94	247.38	264	231.86	1679.67	247.747	312.143	0.259929	0.796032	0.00032316	0.00203966	Yes	Up	Uncharacterized protein	Ras GTPase	COG1100(competence damage-inducible protein)
AOL_s00097g303	2.71	2.96	4.92	2.79	2.57	3.05	19	2.80333	3.53	0.259215	0.899357	0.00356721	0.0146637	Yes	Up	Na_H_Exchanger domain-containing protein	Plasma membrane antiporter, putative	COG0025(Domain of unknown function (DUF1993))
AOL_s00083g409	15.45	22.49	20.27	12.95	15.52	17.78	104.46	15.4167	19.4033	0.258595	0.646834	0.00863636	0.0297976	Yes	Up	Uncharacterized protein	Putative recombination hotspot-binding protein	ENOG41126WD(RNA polymerase III RPC4)
AOL_s00054g119	66.78	72.82	98.54	65.87	57.23	66.3	427.54	63.1333	79.38	0.257339	0.765944	0.00214703	0.00975658	Yes	Up	zf-CHCC domain-containing protein	Lactobacillus shifted protein	ENOG4111W6X(electron transport chain)
AOL_s00193g55	222.37	236.75	217	143.89	218.45	176.07	1214.53	179.47	225.373	0.255772	0.814056	0.00163013	0.00786133	Yes	Up	V-type proton ATPase subunit G	V-type proton ATPase subunit G	ENOG41129K1(Vacuolar (H+)-ATPase G subunit); COG1063(Vacuolar (H+)-ATPase G subunit); ENOG4111XX0(ATPase, H transporting, lysosomal 13kDa, V1 subunit)
AOL_s00097g335	61.58	60.04	71.67	35.91	50.54	67.58	347.32	51.3433	64.43	0.254885	0.799825	0.00502867	0.0192672	Yes	Up	EXPERA domain-containing protein	Emopamil-binding protein	ENOG41101ES(emopamil binding protein (sterol isomerase))
AOL_s00007g451	11.48	12.94	17.88	8.59	10.99	14.13	76.01	11.2367	14.1	0.254821	0.771831	0.00641641	0.0234069	Yes	Up	DHHA2 domain-containing protein	DHHA2 domain-containing protein	COG1227(Manganese-dependent inorganic pyrophosphatase)
AOL_s00075g226	198.05	248.12	200.17	202.67	151.96	160.52	1161.49	171.717	215.447	0.254664	0.822261	0.00276318	0.0119309	Yes	Up	GTP_cyclohydro2 domain-containing protein	GTP cyclohydrolase II	COG0807(Catalyzes the conversion of D-ribulose 5-phosphate to formate and 3,4-dihydroxy-2-butanone 4-phosphate (By similarity))
AOL_s00169g171	34.55	41.23	36.93	14.38	39.5	35.97	202.56	29.95	37.57	0.254424	0.896686	0.0105706	0.0354103	Yes	Up	Endo/exonuclease/phosphatase domain-containing protein	Exonuclease III	ENOG4111HPZ(endonuclease exonuclease phosphatase)
AOL_s00076g473	3.53	3.04	3.9	2.49	2.89	2.97	18.82	2.78333	3.49	0.253892	0.789555	0.0127765	0.0412251	Yes	Up	Uncharacterized protein	Peptide-N4-(N-acetyl-beta-glucosaminyl)asparagine amidase A	ENOG410XR8Z(Peptide-N(4)-(N-acetyl-beta-glucosaminyl)asparagine amidase)
AOL_s00043g564	5.73	3.99	5.48	3.64	4.72	3.77	27.33	4.04333	5.06667	0.253092	0.795843	0.0133152	0.0426698	Yes	Up	Alpha-1,3-glucosyltransferase, EC 2.4.1.-	Alpha-1,3-glucosyltransferase	ENOG410XPPM(Asparagine-linked glycosylation 8, alpha-1,3-glucosyltransferase homolog (S. cerevisiae))
AOL_s00004g315	794.15	752.66	820.4	576.75	576.61	736.26	4256.83	629.873	789.07	0.252744	0.755349	0.00172565	0.00822406	Yes	Up	Uncharacterized protein	Trafficking protein particle complex 2	COG5603(trafficking protein particle complex)
AOL_s00054g941	28.27	36.8	59.21	24.19	41.6	33.49	223.56	33.0933	41.4267	0.251813	0.748131	0.008495	0.0294238	Yes	Up	Isocitrate dehydrogenase [NAD] subunit, mitochondrial	Isocitrate dehydrogenase [NAD] subunit, mitochondrial	COG0473(translation initiation factor)
AOL_s00078g109	7.48	7.03	10.19	5.16	6.59	7.99	44.44	6.58	8.23333	0.251266	1.00403	8.72902e-05	0.000691494	Yes	Up	Uncharacterized protein	TIP-1 family-domain-containing protein	ENOG410XZD1(RAD50 interactor 1)
AOL_s00140g99	32.4	38.67	40.33	26.28	34.22	28.6	200.5	29.7	37.1333	0.250281	0.750456	0.0020499	0.00942787	Yes	Up	DNA-directed RNA polymerases I, II, and III subunit RPABC1	DNA-directed RNA polymerases I, II, and III subunit RPABC1	COG2012(DNA-dependent RNA polymerase catalyzes the transcription of DNA into RNA using the four ribonucleoside triphosphates as substrates)
AOL_s00170g4	25.82	33.04	34.02	23.25	24.5	26.58	167.21	24.7767	30.96	0.249563	0.772721	0.000769651	0.00421841	Yes	Up	Phytase-like domain-containing protein	Esterase-like activity of phytase-domain-containing protein	COG4222(PHOsphatase)
AOL_s00075g15	36.73	39.88	57.16	31.57	30.67	44.94	240.95	35.7267	44.59	0.248087	0.757426	0.0046122	0.0179337	Yes	Up	Prohibitin	Prohibitin	COG0330(Guanine nucleotide binding protein (G protein) alpha)
AOL_s00043g728	30.31	31.87	28.04	23.75	21	27.55	162.52	24.1	30.0733	0.247856	0.793813	0.00546183	0.0205643	Yes	Up	Uncharacterized protein	Short-chain dehydrogenase/reductase family protein	COG1028(-)
AOL_s00006g302	113.94	94.67	117.12	71.86	86.46	103.06	587.11	87.1267	108.577	0.246193	0.792192	0.00209112	0.00957503	Yes	Up	Uncharacterized protein	Uncharacterized protein
AOL_s00083g356	93.37	93.19	113.95	81.62	64.22	95.45	541.8	80.43	100.17	0.245431	0.766602	0.00326283	0.0136582	Yes	Up	Uncharacterized protein	NADH-ubiquinone oxidoreductase 24 kDa subunit, mitochondrial	COG1905(Nadh dehydrogenase)
AOL_s00076g237	11.7	14.37	16.91	8.67	12.35	13.51	77.51	11.51	14.3267	0.244715	0.671973	0.00835569	0.0290655	Yes	Up	Methyltranfer_dom domain-containing protein	Arsenic methyltransferase	ENOG410XSKB(Methyltransferase); ENOG4111GR7(membrane associated DnaJ chaperone)
AOL_s00043g445	9.34	13.53	13.38	8.36	9.15	11.64	65.4	9.71667	12.0833	0.243568	0.752405	0.00610434	0.022508	Yes	Up	AMP_N domain-containing protein	Xaa-Pro aminopeptidase	COG0006(-)
AOL_s00188g12	17.58	17.26	19.2	11.28	15.91	16.27	97.5	14.4867	18.0133	0.243442	0.871797	0.000460908	0.00275125	Yes	Up	Uncharacterized protein	Uncharacterized protein	ENOG4111P6N(PPR repeat)
AOL_s00054g876	61.3	85.61	87.07	64.22	67.15	56.95	422.3	62.7733	77.9933	0.24246	-1.00624	1.34574e-05	0.000142947	Yes	Up	F-box domain-containing protein	F-box domain-containing protein
AOL_s00188g106	93.86	87.5	103.68	57.61	97.24	74.57	514.46	76.4733	95.0133	0.242437	0.625669	0.0125746	0.0406327	Yes	Up	Uncharacterized protein	Regulator of ime2
AOL_s00097g372	2230.71	1894.7	1776.29	1582.81	1466.17	1710.73	10661.4	1586.57	1967.23	0.239928	0.693654	0.0106398	0.0356072	Yes	Up	Ceramide very long chain fatty acid hydroxylase, EC 1.-.-.-	Ceramide very long chain fatty acid hydroxylase	COG5274(-)
AOL_s00079g188	2268.47	2236.09	2250.48	1620	1518.24	2314.07	12207.3	1817.44	2251.68	0.238932	0.77862	0.00230401	0.0102924	Yes	Up	Uncharacterized protein	Uncharacterized protein	ENOG4111W6C(Conserved hypothetical, protein)
AOL_s00007g327	8.53	9.68	15.56	7.99	9.07	10.21	61.04	9.09	11.2567	0.238357	0.734032	0.00703393	0.0251955	Yes	Up	PARP-type domain-containing protein	PARP-type domain-containing protein	ENOG41124TH(zinc ion binding); COG3540(alkaline phosphatase)
AOL_s00081g200	812.15	893.36	917.57	627.86	669.28	821.74	4741.96	706.293	874.36	0.237956	0.761337	0.000706484	0.0039253	Yes	Up	Uncharacterized protein	Zn(II)2Cys6 transcription factor acuM	ENOG410XS2K(-)
AOL_s00054g699	1.04	4.72	3.35	0.52	5.25	1.59	16.47	2.45333	3.03667	0.237772	2.1006	0.000215349	0.00146503	Yes	Up	Uncharacterized protein	Uncharacterized protein
AOL_s00215g590	9.66	12.06	13.37	8.47	10.11	9.81	63.48	9.46333	11.6967	0.235999	0.755404	0.00201147	0.00929783	Yes	Up	Ribosomal_S10 domain-containing protein	Mitochondrial 37S ribosomal protein rsm10	COG0180(Conserved hypothetical, protein); COG0051(Conserved hypothetical, protein)
AOL_s00188g4	78.67	66.65	66.06	43.57	65.65	61.8	382.4	57.0067	70.46	0.235996	0.719859	0.0069847	0.0250327	Yes	Up	GRIP domain-containing protein	Golgi matrix	ENOG410YC53(golgi matrix protein)
AOL_s00215g136	1069.29	1257.56	1316.77	828.3	864.34	1255.35	6591.61	982.663	1214.54	0.235968	0.861696	0.000600827	0.00342802	Yes	Up	Uncharacterized protein	Papain inhibitor	ENOG4111UKS(riboflavin aldehyde-forming enzyme)
AOL_s00078g284	87.02	91.82	103.14	76.35	69.02	83.08	510.43	76.15	93.9933	0.234318	0.795772	0.000470465	0.00279333	Yes	Up	Dihydrofolate synthetase, EC 6.3.2.12	Dihydrofolate synthetase	COG0285(Functions as a sorting receptor in the Golgi compartment required for the intracellular sorting and delivery of soluble vacuolar proteins, like carboxypeptidase Y (CPY) and proteinase A. Executes multiple rounds of sorting by cycling between the late Golgi and a prevacuolar endosome-like compartment)
AOL_s00004g512	2.73	3.38	4.11	2.55	2.7	3.03	18.5	2.76	3.40667	0.2343	0.710039	0.00604109	0.0223025	Yes	Up	Uncharacterized protein	Uncharacterized protein
AOL_s00215g662	238.64	247.87	281.73	215.62	201.21	205.91	1390.98	207.58	256.08	0.233645	0.754237	0.000962486	0.00504569	Yes	Up	NADH dehydrogenase [ubiquinone] 1 alpha subcomplex subunit	NADH dehydrogenase [ubiquinone] 1 alpha subcomplex subunit	ENOG4111XVR(NADH dehydrogenase (ubiquinone) activity)
AOL_s00197g1	11.51	11.36	12.55	7.45	11.31	9.97	64.15	9.57667	11.8067	0.232858	0.882404	0.00096025	0.00504422	Yes	Up	CBFD_NFYB_HMF domain-containing protein	Transcriptional activator HAP5	COG5208(phosphatidylinositol transfer protein)
AOL_s00043g761	27.01	30.24	28.67	21.79	25.06	22.85	155.62	23.2333	28.64	0.232712	0.769672	0.00209135	0.00957503	Yes	Up	Protein DOM34 homolog, EC 3.1.-.-	ERF1 domain 1-domain-containing protein	COG1537(May function in recognizing stalled ribosomes, interact with stem-loop structures in stalled mRNA molecules, and effect endonucleolytic cleavage of the mRNA. May play a role in the release non-functional ribosomes and degradation of damaged mRNAs. Has endoribonuclease activity (By similarity))
AOL_s00043g20	6.12	10.74	16.48	7.8	10.22	9.08	60.44	9.03333	11.1133	0.230258	1.19728	1.54401e-05	0.000160644	Yes	Up	Glutamyl-tRNA(Gln) amidotransferase subunit A, mitochondrial, Glu-AdT subunit A, EC 6.3.5.7	Glutamyl-tRNA(Gln) amidotransferase subunit A, mitochondrial	COG0154(Transcription factor)
AOL_s00078g533	43.88	50.23	51.5	37.19	38.5	42.75	264.05	39.48	48.5367	0.229399	0.758111	0.000854001	0.00459593	Yes	Up	Zn(2)-C6 fungal-type domain-containing protein	Zn(2)-C6 fungal-type domain-containing protein	ENOG410YEV6(Fungal specific transcription factor domain); ENOG410YFE1(C6 transcription factor); ENOG4110UW3(Fungal_trans); COG2272(Fungal_trans)
AOL_s00043g37	284.57	228.91	275.38	208.58	199.1	234.17	1430.71	213.95	262.953	0.229041	0.741654	0.00325083	0.0136144	Yes	Up	Uncharacterized protein	NADH-ubiquinone oxidoreductase 21 kDa subunit	ENOG4111JND(NADH-ubiquinone oxidoreductase 21 kDa subunit)
AOL_s00173g19	18.06	27.43	36.18	16.26	23.81	26.48	148.22	22.1833	27.2233	0.227198	0.694377	0.00351505	0.0145096	Yes	Up	ATP citrate synthase, EC 2.3.3.8	ATP citrate synthase	COG0045(Succinyl-CoA ligase ADP-forming subunit alpha)
AOL_s00210g241	8.57	10.11	14.74	8.28	8.93	10.05	60.68	9.08667	11.14	0.225972	0.751008	0.00127574	0.00639088	Yes	Up	Uncharacterized protein	RNA binding effector protein Scp160	ENOG410XQFV(Mitochondrial GTPase involved in mitochondrial trafficking (By similarity))
AOL_s00054g867	14.96	19.72	20.38	12.8	16.53	15.59	99.98	14.9733	18.3533	0.225735	0.748327	0.00636713	0.0232557	Yes	Up	Eukaryotic translation initiation factor 3 subunit J, eIF3j (Eukaryotic translation initiation factor 3 30 kDa subunit homolog, eIF-3 30 kDa subunit homolog)	Eukaryotic translation initiation factor 3 subunit J	ENOG4111KQ5(Component of the eukaryotic translation initiation factor 3 (eIF-3) complex, which is involved in protein synthesis and, together with other initiation factors, stimulates binding of mRNA and methionyl-tRNAi to the 40S ribosome (By similarity))
AOL_s00215g63	89.88	101.47	89.05	65.23	82.89	80.89	509.41	76.3367	93.4667	0.224401	0.867816	0.000599264	0.00342349	Yes	Up	Tudor domain-containing protein	Tudor domain-containing protein	ENOG4110IGD(Survival motor neuron domain containing 1)
AOL_s00081g342	641.75	680.09	747.03	502.72	487.98	699.51	3759.08	563.403	689.623	0.224031	0.699531	0.00586305	0.0217714	Yes	Up	Uncharacterized protein	NADH-ubiquinone reductase complex 1 MLRQ subunit	ENOG410Y1E7(-)
AOL_s00043g60	12.48	14.44	14.88	11.3	10.93	11.92	75.95	11.3833	13.9333	0.224012	0.660084	0.00900739	0.0309102	Yes	Up	Uncharacterized protein	Uncharacterized protein	ENOG410Z24U(-); ENOG410YNU7(-)
AOL_s00193g175	20.34	16.83	17.73	17.42	14.52	12.94	99.78	14.96	18.3	0.223262	0.765159	0.0114119	0.0375704	Yes	Up	PCI domain-containing protein	COP9 signalosome complex subunit 12	COG5600(-)
AOL_s00043g79	55.57	60.6	91.74	40.36	56.45	73.27	377.99	56.6933	69.3033	0.222425	0.750704	0.00433352	0.0170886	Yes	Up	Uncharacterized protein	Calcium permease family membrane transporter	COG0387(Calcium Proton)
AOL_s00097g415	1143.07	930.48	985.29	690.84	753.21	1058.35	5561.24	834.133	1019.61	0.222363	0.725655	0.0106899	0.0357346	Yes	Up	FAD-binding FR-type domain-containing protein	Ferric reductase	ENOG410XNZY(NADPH Oxidase)
AOL_s00170g65	13.56	21.39	13.31	11.02	18.16	10.35	87.79	13.1767	16.0867	0.220845	0.822407	0.0108139	0.036057	Yes	Up	AA_permease domain-containing protein	Amino-acid permease inda1	COG0833(carbohydrate esterase family 16 protein); COG0531(amino acid)
AOL_s00215g47	13.72	19.46	25.67	13.19	23.1	11.94	107.08	16.0767	19.6167	0.220195	0.78229	0.00264887	0.0115267	Yes	Up	Uncharacterized protein	Uncharacterized protein	ENOG410Y7SC(Conserved hypothetical, protein)
AOL_s00075g128	37.46	44.21	56.23	40.36	31.41	41.26	250.93	37.6767	45.9667	0.22003	0.718925	0.00498186	0.0191125	Yes	Up	Uncharacterized protein	Phytanoyl-CoA dioxygenase	ENOG410XUSH(phytanoyl-CoA dioxygenase)
AOL_s00076g67	2.5	3.31	3.53	1.91	3.02	2.73	17	2.55333	3.11333	0.219321	0.867721	0.000737005	0.00406447	Yes	Up	PNP_UDP_1 domain-containing protein	Uncharacterized protein	COG0775(heat shock protein Hsp20 domain-containing protein); COG0666(Ankyrin Repeat)
AOL_s00173g147	28.64	41.21	51.26	31.04	31.8	36.49	220.44	33.11	40.37	0.219269	0.692106	0.00327849	0.0137109	Yes	Up	Uncharacterized protein	Uncharacterized protein	ENOG410Z6GA(TPR); ENOG410XTCJ(TPR); COG0457(repeat-containing protein); ENOG410XNP1(repeat-containing protein); COG0666(repeat-containing protein); COG5245(repeat-containing protein)
AOL_s00078g40	69.12	58.79	77.25	49.77	54.75	63.77	373.45	56.0967	68.3867	0.219086	0.756262	0.00176893	0.00839888	Yes	Up	PhoD domain-containing protein	PhoD domain-containing protein	ENOG410YFJN(Conserved hypothetical, protein)
AOL_s00112g125	123.05	121.9	191.91	101.94	137.4	119.04	795.24	119.46	145.62	0.218985	0.753369	0.00143911	0.00707585	Yes	Up	Uncharacterized protein	Vacuolar ATP synthase subunit E	COG1390(Produces ATP from ADP in the presence of a proton gradient across the membrane (By similarity))
AOL_s00006g9	19.23	18.75	19.93	18.41	16.45	12.67	105.44	15.8433	19.3033	0.218388	0.74584	0.00710974	0.025412	Yes	Up	E3 ubiquitin-protein ligase PEP5, EC 2.3.2.27	E3 ubiquitin-protein ligase PEP5	ENOG410XRNZ(Vacuolar Protein)
AOL_s00078g15	16.37	20.39	20.43	12.86	19.32	14.78	104.15	15.6533	19.0633	0.217845	0.769671	0.00225393	0.0101227	Yes	Up	Chromatin modification-related protein	Chromatin modification-related protein	COG5034(Conserved hypothetical, protein)
AOL_s00004g443	15.32	20.33	26.75	15.07	15.56	20.63	113.66	17.0867	20.8	0.217323	0.71578	0.00828709	0.0289059	Yes	Up	Uncharacterized protein	Bestrophin, RFP-TM, chloride channel-domain-containing protein	COG3781(UPF0187 protein)
AOL_s00169g48	527.72	806.25	1073.58	564.56	547.51	870.15	4389.77	660.74	802.517	0.214573	0.710213	0.0111816	0.0369622	Yes	Up	Elongation factor 1-alpha	Elongation factor 1-alpha	COG5256(Secretory pathway protein Sec39)
AOL_s00004g254	16.79	19.58	19.82	12.19	16.17	17.92	102.47	15.4267	18.73	0.214131	0.692092	0.00509421	0.0194514	Yes	Up	Aldedh domain-containing protein	Aldedh domain-containing protein	COG1012(Dehydrogenase)
AOL_s00215g558	211.62	184.38	200.98	165.91	167.74	158.62	1089.25	164.09	198.993	0.212708	0.744092	0.00284686	0.0122271	Yes	Up	Uncharacterized protein	MIPC synthase subunit	COG3774(serine arginine repetitive matrix)
AOL_s00078g8	65.8	69.13	91.64	51.4	59.78	75.86	413.61	62.3467	75.5233	0.211345	0.895282	0.000183523	0.00127978	Yes	Up	Aha1_N domain-containing protein	Activator of Hsp90 ATPase	COG5580(AHA1, activator of heat shock 90kDa protein ATPase homolog)
AOL_s00006g61	11.61	11.72	12.74	11.2	10.41	8.19	65.87	9.93333	12.0233	0.210403	0.761716	0.0031753	0.0133456	Yes	Up	RIC1 domain-containing protein	RIC1 domain-containing protein	ENOG410XT5J(yip1 interacting factor homolog)
AOL_s00007g284	41.19	42.72	64.88	37.78	39.85	45.3	271.72	40.9767	49.5967	0.210364	0.640947	0.00369045	0.0150801	Yes	Up	Uncharacterized protein	Uncharacterized protein	ENOG4111YIP(Conserved hypothetical, protein)
AOL_s00043g448	88.21	84.38	114.28	65.93	79.6	91.56	523.96	79.03	95.6233	0.209962	0.756927	0.000536593	0.00311742	Yes	Up	Uncharacterized protein	Uncharacterized protein
AOL_s00110g20	2414.29	2537.71	2359.89	2122.47	1887.06	2034.76	13356.2	2014.76	2437.3	0.209719	0.753758	0.00255615	0.0111868	Yes	Up	Uncharacterized protein	Cell wall protein ECM33	ENOG4111JI6(component of the ubiquinol-cytochrome c reductase complex (complex III or cytochrome b-c1 complex), which is part of the mitochondrial respiratory chain (By similarity))
AOL_s00075g186	18.21	24.78	34.81	18.62	26.57	19.16	142.15	21.45	25.9333	0.209013	0.689619	0.00624317	0.0228902	Yes	Up	Uncharacterized protein	Son of sevenless
AOL_s00215g273	14.87	28.42	27.83	15.13	22.18	21.66	130.09	19.6567	23.7067	0.206037	1.17825	2.02138e-05	0.000203614	Yes	Up	MBOAT_2 domain-containing protein	Uncharacterized protein	ENOG4111MU2(-); ENOG410Y5F2(-); ENOG410YTKW(-)
AOL_s00173g325	18.12	29.11	33.24	20.15	20.8	25.81	147.23	22.2533	26.8233	0.205362	0.698222	0.00589558	0.021874	Yes	Up	Uncharacterized protein	Uncharacterized protein
AOL_s00097g598	144.47	203.09	148.4	189.85	125.51	96.12	907.44	137.16	165.32	0.205308	0.744753	0.0124666	0.040401	Yes	Up	Uncharacterized protein	Similar to Saccharomyces cerevisiae YIR038C GTT1 ER associated glutathione S-transferase capable of homodimerization	COG0625(Ribosomal protein S25); ENOG410XV35(glutathione Stransferase)
AOL_s00215g132	307.71	323.52	320.46	200.95	258.92	330.14	1741.7	263.337	317.23	0.204656	0.746991	0.00423049	0.016764	Yes	Up	2-methoxy-6-polyprenyl-1,4-benzoquinol methylase, mitochondrial, EC 2.1.1.201 (Ubiquinone biosynthesis methyltransferase COQ5)	2-methoxy-6-polyprenyl-1,4-benzoquinol methylase, mitochondrial	COG2226(FF domain)
AOL_s00054g594	3.35	3.31	4.37	2.84	3.26	3.06	20.19	3.05333	3.67667	0.204148	0.719818	0.00231417	0.0103274	Yes	Up	Structural maintenance of chromosomes protein 4	Uncharacterized protein	COG1196(RING finger domain protein)
AOL_s00043g556	87.18	118.8	138.08	82.71	82.89	120.18	629.84	95.26	114.687	0.203933	0.70645	0.00516105	0.0196226	Yes	Up	Pyruvate dehydrogenase E1 component subunit alpha, EC 1.2.4.1	Pyruvate dehydrogenase E1 component subunit alpha	COG1071(Dehydrogenase)
AOL_s00007g381	204.71	183.37	307.95	176	149.2	253.01	1274.24	192.737	232.01	0.203767	1.0484	1.40227e-05	0.000148069	Yes	Up	Cytochrome c oxidase subunit 6, mitochondrial (Cytochrome c oxidase polypeptide VI)	Cytochrome c oxidase subunit 6, mitochondrial	ENOG4111MPD(cytoChrome c oxidase subunit)
AOL_s00076g267	42.68	45.09	47.56	43.97	33.5	34.98	247.78	37.4833	45.11	0.203468	0.718555	0.00768421	0.0271645	Yes	Up	Very-long-chain 3-oxoacyl-CoA reductase, EC 1.1.1.330 (3-ketoacyl-CoA reductase, 3-ketoreductase, KAR) (Microsomal beta-keto-reductase)	Very-long-chain 3-oxoacyl-CoA reductase	COG0300(Dehydrogenase)
AOL_s00078g33	32.23	50.53	40.13	28.04	40.87	33.27	225.07	34.06	40.9633	0.202682	0.792359	0.00118283	0.00598262	Yes	Up	Endonuclease, EC 3.1.30.-	Endonuclease	COG1864(DNA RNA NON-specific endonuclease)
AOL_s00215g474	56.64	48.04	56.83	41.98	42.86	49.61	295.96	44.8167	53.8367	0.201264	0.734904	0.00426405	0.0168726	Yes	Up	ER membrane protein complex subunit 2	ER membrane protein complex subunit 2	ENOG410YT6B(ER membrane protein complex subunit 2)
AOL_s00193g34	75.97	79.31	76.71	66.36	75.13	51.64	425.12	64.3767	77.33	0.201212	0.753514	0.00326998	0.0136817	Yes	Up	LisH domain-containing protein	Adhesion defective protein 2	ENOG410XTJP(Ribosomal protein)
AOL_s00117g12	56.27	58.01	60.6	46.35	48.53	50.89	320.65	48.59	58.2933	0.199698	0.670506	0.00364772	0.0149258	Yes	Up	Uncharacterized protein	SUN domain protein Adg3	ENOG410ZI9A(SUN domain protein (Adg3))
AOL_s00006g120	32.68	33.96	27.44	23.51	30.44	24.5	172.53	26.15	31.36	0.199235	0.752975	0.00620052	0.022806	Yes	Up	VPS9 domain-containing protein	VPS9 domain-containing protein	ENOG4110ZFR((VPS9) domain protein)
AOL_s00054g759	198.41	193.79	266.24	160.05	147.49	242.11	1208.09	183.217	219.48	0.197926	1.02854	0.000112568	0.000853793	Yes	Up	Uncharacterized protein	Cytochrome c domain-containing protein	COG2857(cytochrome c1)
AOL_s00188g30	19.97	23.85	23.15	17.15	17.45	21.36	122.93	18.6533	22.3233	0.196748	0.610077	0.010963	0.0364562	Yes	Up	ANAPC4_WD40 domain-containing protein	Superkiller	ENOG410XP1Z(50S ribosomal protein l17); COG0333(50s ribosomal protein l32)
AOL_s00076g265	19.32	19.63	23.21	17.52	14.48	19.95	114.11	17.3167	20.72	0.196535	0.710275	0.00786697	0.0276897	Yes	Up	PPIase cyclophilin-type domain-containing protein	PPIase cyclophilin-type domain-containing protein	COG0652(Involved in the biogenesis of the 60S ribosomal subunit (By similarity))
AOL_s00004g251	5.31	5.1	5.2	4.08	4	4.97	28.66	4.35	5.20333	0.196169	0.726081	0.00733227	0.0260651	Yes	Up	LYR motif-containing protein 2	LYR motif-containing protein 2
AOL_s00193g4	16.83	19.69	23.73	14.48	19.46	16.44	110.63	16.7933	20.0833	0.195911	0.684012	0.00213702	0.00972685	Yes	Up	Glycerol kinase, EC 2.7.1.30	Glycerol kinase	COG0554(Key enzyme in the regulation of glycerol uptake and metabolism (By similarity))
AOL_s00006g548	2.74	3.93	4.36	3.06	3.1	3.07	20.26	3.07667	3.67667	0.195016	0.776151	0.00624396	0.0228902	Yes	Up	Uncharacterized protein	Purine and uridine phosphorylase	COG0775(Catalyzes the irreversible cleavage of the glycosidic bond in both 5'-methylthioadenosine (MTA) and S- adenosylhomocysteine (SAH AdoHcy) to adenine and the corresponding thioribose, 5'-methylthioribose and S-ribosylhomocysteine, respectively (By similarity)); COG0457(repeat-containing protein)
AOL_s00210g298	12.44	13.47	19.64	10.61	12.12	15.42	83.7	12.7167	15.1833	0.193971	0.693937	0.00616383	0.0226992	Yes	Up	Uncharacterized protein	Uncharacterized protein	ENOG410ZQDJ(Domain of unknown function (DUF2828))
AOL_s00210g379	85.39	103.79	108.89	79.01	74.33	96.65	548.06	83.33	99.3567	0.192328	0.706489	0.0034055	0.0141162	Yes	Up	Uncharacterized protein	Uncharacterized protein
AOL_s00109g201	44.02	48.34	47.79	40.76	41.18	35.73	257.82	39.2233	46.7167	0.191043	0.76284	0.00114423	0.00581378	Yes	Up	Pro-apoptotic serine protease NMA111 (Pro-apoptotic serine protease nma111)	Pro-apoptotic serine protease NMA111	COG0265(S-adenosyl-L-methionine-dependent methyltransferase that catalyzes the trimethylation of the amino group of the modified target histidine residue in translation elongation factor 2 (EF- 2), to form an intermediate called diphthine. The three successive methylation reactions represent the second step of diphthamide biosynthesis (By similarity))
AOL_s00043g16	55.15	71.63	76.82	47.15	63.33	60.54	374.62	57.0067	67.8667	0.190504	0.705382	0.00381302	0.0154252	Yes	Up	Uncharacterized protein	Vacuolar protein-sorting-associated protein 46	COG5491(Charged multivesicular body protein)
AOL_s00078g66	170.17	182.32	274.87	159.74	142.55	225.53	1155.18	175.94	209.12	0.188587	0.679981	0.0102656	0.0346016	Yes	Up	ATP synthase subunit gamma	ATP synthase subunit gamma	COG0224(Produces ATP from ADP in the presence of a proton gradient across the membrane. The gamma chain is believed to be important in regulating ATPase activity and the flow of protons through the CF(0) complex (By similarity))
AOL_s00043g753	34.48	47.84	57.83	36.4	39.17	42.38	258.1	39.3167	46.7167	0.188215	0.678001	0.00247856	0.0108813	Yes	Up	Uncharacterized protein	Aromatic-L-amino-acid decarboxylase	COG0076(GAL4)
AOL_s00080g221	1002.36	973.94	1133.98	873.6	1102.52	645.12	5731.52	873.747	1036.76	0.186568	0.676036	0.00828337	0.0289042	Yes	Up	Uncharacterized protein	Uncharacterized protein
AOL_s00097g268	474.89	539.99	533.51	354.55	486.02	464.89	2853.85	435.153	516.13	0.186088	0.723805	0.00155957	0.0075702	Yes	Up	Glycos_transf_1 domain-containing protein	Trehalose phosphorylase	COG0438(acetyltransferase)
AOL_s00004g605	48.87	59.48	60.71	49.15	43.21	50.28	311.7	47.5467	56.3533	0.185222	0.695821	0.00339435	0.0140949	Yes	Up	Uncharacterized protein	Uncharacterized protein	ENOG410XVMK(-)
AOL_s00054g647	12.75	17.73	19.45	14.42	17.9	9.83	92.08	14.05	16.6433	0.184579	0.707093	0.00501519	0.0192238	Yes	Up	Uncharacterized protein	Uncharacterized protein	ENOG410XNMH(Domain of unknown function (DUF202)); ENOG410ZVCZ(His Kinase A (phospho-acceptor) domain); COG2202(Histidine kinase); COG0642(Histidine kinase)
AOL_s00004g627	6.88	13.04	12.68	7.8	11.53	8.24	60.17	9.19	10.8667	0.182445	0.677338	0.0122345	0.039721	Yes	Up	Ribokinase, RK, EC 2.7.1.15	Ribokinase	COG0524(b-cell receptor-associated protein)
AOL_s00075g96	349.48	321.83	540.11	322.12	365.88	336.55	2235.97	341.517	403.807	0.182392	0.671169	0.00646696	0.0235239	Yes	Up	Uncharacterized protein	Uncharacterized protein
AOL_s00043g112	21.2	24.23	14.52	16.77	25.52	8.42	110.66	16.9033	19.9833	0.182213	0.897086	0.00831616	0.0289846	Yes	Up	Uncharacterized protein	Uncharacterized protein
AOL_s00117g1	334.98	307.8	374.53	293.54	290.77	276.6	1878.22	286.97	339.103	0.181668	0.676394	0.00572655	0.0213179	Yes	Up	#N/A	Histone-fold-containing protein	COG2036(Conserved hypothetical, protein)
AOL_s00079g202	21.01	21.28	27.53	20.19	18.16	20.88	129.05	19.7433	23.2733	0.178795	0.727302	0.00194367	0.00905017	Yes	Up	Uncharacterized protein	Uncharacterized protein	ENOG410XU5Y(Conserved hypothetical, protein)
AOL_s00083g156	98.03	70.98	100.81	61.28	83.88	83.85	498.83	76.3367	89.94	0.178202	0.71448	0.00743244	0.0263791	Yes	Up	Uncharacterized protein	Uncharacterized protein	ENOG410YQ0N(-); ENOG410YDNQ(-)
AOL_s00169g9	490.25	673.06	786.36	470.41	501.04	683.67	3604.79	551.707	649.89	0.177963	0.679697	0.00533535	0.0201563	Yes	Up	Uncharacterized protein	Cytochrome c oxidase polypeptide 5, mitochondrial	ENOG4111T97(Cytochrome c oxidase subunit)
AOL_s00076g166	91.2	112.67	117.72	81.32	82.19	109.84	594.94	91.1167	107.197	0.176477	0.688694	0.00392327	0.0157709	Yes	Up	Uncharacterized protein	HlyIII-domain-containing protein	COG1272(-)
AOL_s00110g44	27.49	29.66	44.57	26.79	24.08	35.68	188.27	28.85	33.9067	0.175274	0.663756	0.0141963	0.0447057	Yes	Up	Ubiquinone biosynthesis protein COQ4, mitochondrial (Coenzyme Q biosynthesis protein 4)	Ubiquinone biosynthesis protein COQ4, mitochondrial	COG5031(Component of the coenzyme Q biosynthetic pathway. May play a role in organizing a multi-subunit COQ enzyme complex required for coenzyme Q biosynthesis. Required for steady-state levels of other COQ polypeptides (By similarity))
AOL_s00007g579	12.18	14.6	14.71	13.38	12.22	9.79	76.88	11.7967	13.83	0.172365	0.707573	0.00520207	0.0197448	Yes	Up	F-box domain-containing protein	F-box domain-containing protein	COG2912(F-box protein 21)
AOL_s00173g18	23.63	35.43	45.8	23.18	34.85	31.74	194.63	29.9233	34.9533	0.168096	0.638751	0.0129463	0.041728	Yes	Up	ATP citrate synthase, EC 2.3.3.8	ATP citrate synthase	COG0074(Succinyl-CoA ligase ADP-forming subunit alpha)
AOL_s00215g416	23.02	19.73	31.35	16.52	20.16	26.81	137.59	21.1633	24.7	0.167113	0.648827	0.01505	0.0469793	Yes	Up	Uncharacterized protein	Fungal-specific transcription factor domain-containing protein	COG5048(L-lysine 6-monooxygenase (NADPH))
AOL_s00188g10	152.71	171.42	136.72	123.05	137.72	134.28	855.9	131.683	153.617	0.166561	0.701161	0.00902106	0.0309452	Yes	Up	Type 1 phosphatases regulator	Type 1 phosphatases regulator	ENOG41128AE(Regulator of type 1 phosphatases which maintains protein phosphatase activity under strict control (By similarity))
AOL_s00193g9	4.14	4.83	5.41	3.21	3.98	5.14	26.71	4.11	4.79333	0.166261	0.720299	0.00621525	0.0228414	Yes	Up	Uncharacterized protein	Putative f-box domain-containing protein	ENOG410ZP36(F-box domain-containing protein)
AOL_s00054g112	208.6	270.03	297	187.22	198.77	279.2	1440.82	221.73	258.543	0.166028	0.717394	0.0039688	0.0159055	Yes	Up	Uncharacterized protein	Uncharacterized protein
AOL_s00004g543	178.79	193.55	195.88	163.83	150.4	173.74	1056.19	162.657	189.407	0.164457	0.676934	0.00435774	0.0171386	Yes	Up	NADH dehydrogenase [ubiquinone] iron-sulfur protein 4, mitochondrial	NADH dehydrogenase [ubiquinone] iron-sulfur protein 4, mitochondrial	ENOG4111TR4(etc complex i subunit conserved region)
AOL_s00054g577	139.6	126.32	139.43	110.74	101.04	136.77	753.9	116.183	135.117	0.162961	0.711032	0.00674556	0.0242699	Yes	Up	Epimerase domain-containing protein	NADH-ubiquinone oxidoreductase 40 kDa subunit, mitochondrial	COG0702(-)
AOL_s00004g378	17.74	26.04	23.67	20.02	16.77	21.22	125.46	19.3367	22.4833	0.162731	0.664276	0.0147441	0.046186	Yes	Up	Protein-tyrosine-phosphatase, EC 3.1.3.48	Protein-tyrosine-phosphatase	COG2453(inorganic anion transmembrane transporter activity)
AOL_s00043g430	230.42	283.94	342.57	213.63	229.71	294.17	1594.44	245.837	285.643	0.161923	0.659552	0.00374189	0.0152366	Yes	Up	Peptidase_M24 domain-containing protein	Curved DNA-binding protein	COG0024(PHD finger protein)
AOL_s00215g204	42.83	42.59	53.04	39.79	35.22	44.19	257.66	39.7333	46.1533	0.161577	0.611167	0.00669328	0.0241402	Yes	Up	Uncharacterized protein	Amino-acid N-acetyltransferase subunit Mak10	ENOG410XS3T(N(Alpha)-acetyltransferase 35, NatC auxiliary)
AOL_s00076g332	42.81	52.44	53.68	35.77	44.06	48.42	277.18	42.75	49.6433	0.161248	0.683458	0.00391279	0.0157501	Yes	Up	6PF2K domain-containing protein	Related to 6-phosphofructo-2-kinase/fructose-2,6-bisphosphate 2-phosphatase	COG0406(solute carrier family 25 (mitochondrial folate)
AOL_s00006g121	578.57	636.05	607.81	556.47	515.46	500.63	3394.99	524.187	607.477	0.158894	0.674952	0.00507338	0.0193968	Yes	Up	Uncharacterized protein	Uncharacterized protein	ENOG410Y295(Peptidase inhibitor I78 family); ENOG410YTZV(Peptidase inhibitor I78 family)
AOL_s00004g482	17.41	22.59	24.74	19.43	18.56	18.02	120.75	18.67	21.58	0.155865	0.649998	0.0083696	0.0290912	Yes	Up	GCV_T domain-containing protein	Ccr4 associated factor	COG0354(Folate-binding protein involved in regulating the level of ATP-DnaA and in the modification of some tRNAs. It is probably a key factor in regulatory networks that act via tRNA modification, such as initiation of chromosomal replication (By similarity)); COG0494(Nudix hydrolase)
AOL_s00188g308	6.49	6.99	7.54	5.6	6.08	6.51	39.21	6.06333	7.00667	0.15558	0.668665	0.0143211	0.0450194	Yes	Up	zf-C2HC5 domain-containing protein	zf-C2HC5 domain-containing protein	ENOG410XTTP(Thyroid hormone receptor interactor 4)
AOL_s00081g259	46.98	42.53	49.11	39.97	33.97	46.05	258.61	39.9967	46.2067	0.155263	0.612045	0.0137755	0.0437985	Yes	Up	Uncharacterized protein	Mitochondrial dicarboxylate transporter	ENOG410XQHU(Mitochondrial)
AOL_s00043g630	208.76	167.4	293.55	193.48	201.56	184.87	1249.62	193.303	223.237	0.154852	0.640622	0.0141799	0.0446698	Yes	Up	Uncharacterized protein	Uncharacterized protein
AOL_s00097g636	410.64	446.42	545.27	337.22	368.96	511.28	2619.79	405.82	467.443	0.151849	0.659091	0.00622372	0.0228631	Yes	Up	Translationally-controlled tumor protein homolog	Translationally-controlled tumor protein homolog	ENOG4111FVP(tumor protein)
AOL_s00004g168	16.98	18.78	20.08	15.07	20.48	12.99	104.38	16.18	18.6133	0.150391	0.664409	0.0148772	0.0464888	Yes	Up	ANTH domain-containing protein	Epsin N-terminal homology family protein	ENOG410XQ90(Clathrin assembly protein)
AOL_s00054g381	25.33	32.04	30.1	24.49	29.43	22.13	163.52	25.35	29.1567	0.150164	0.63642	0.0100867	0.0341277	Yes	Up	Selenoprotein O	Selenoprotein O	COG0397(UPF0061 protein)
AOL_s00109g15	109.15	117.61	111.97	111.9	93.3	90.64	634.57	98.6133	112.91	0.144977	0.628406	0.0162087	0.0499316	Yes	Up	Precorrin-2 dehydrogenase, EC 1.3.1.76	Precorrin-2 dehydrogenase	COG1648(Multifunctional enzyme that catalyzes the SAM-dependent methylation of uroporphyrinogen III at position C-2 and C-7 to form precorrin-2 and then position C-12 or C-18 to form trimethylpyrrocorphin 2. It also catalyzes the conversion of precorrin-2 into siroheme. This reaction consists of the NAD- dependent oxidation of precorrin-2 into sirohydrochlorin and its subsequent ferrochelation in…
AOL_s00188g168	26.01	29.17	31.76	23.38	27.02	25.76	163.1	25.3867	28.98	0.141544	0.639864	0.00384337	0.0155268	Yes	Up	Uncharacterized protein	Nuclear WD PRL1	ENOG410Y9RS(CCCH zinc finger and SMR); ENOG41101K4(CCCH zinc finger and SMR)
AOL_s00080g205	49.9	73.27	75.03	48.64	54.33	70.95	372.12	57.9733	66.0667	0.139604	0.637266	0.013678	0.0435728	Yes	Up	Uncharacterized protein	Class I alpha-mannosidase	COG3803(Spovr like family protein)
AOL_s00215g135	71.49	80.6	82.79	57.39	62	86.79	441.06	68.7267	78.2933	0.139199	0.661747	0.00948089	0.0322741	Yes	Up	KRR1 small subunit processome component (KRR-R motif-containing protein 1)	KRR1 small subunit processome component	COG1094(Required for 40S ribosome biogenesis. Involved in nucleolar processing of pre-18S ribosomal RNA and ribosome assembly (By similarity))
AOL_s00079g305	22.76	20.54	41.57	17.51	27.62	29.42	159.42	24.85	28.29	0.138431	1.04209	0.000419114	0.00254611	Yes	Up	Uncharacterized protein	Multidrug resistance-associated protein 1	COG1132(Conserved hypothetical, protein)
AOL_s00083g49	19.15	18.59	19.45	17.87	15.72	16.7	107.48	16.7633	19.0633	0.137204	0.677445	0.0142301	0.0447804	Yes	Up	Uncharacterized protein	Splicing factor subunit	ENOG4111NTV(Splicing factor 3b subunit)
AOL_s00054g954	22	30.37	32.89	18.69	24.54	31.81	160.3	25.0133	28.42	0.136194	1.02019	2.7697e-05	0.000266849	Yes	Up	Uncharacterized protein	Uncharacterized protein
AOL_s00006g237	87.83	106.6	101.49	86.3	91.58	82.8	556.6	86.8933	98.64	0.135185	0.643528	0.00512327	0.0195206	Yes	Up	Chalcone_isomerase domain-containing protein	Altered inheritance of mitochondria protein 18 mitochondrial	ENOG4111N7C(Altered inheritance of mitochondria protein 18, mitochondrial)
AOL_s00117g17	22.47	25.13	25.21	19.84	18.36	25.95	136.96	21.3833	24.27	0.134996	0.645238	0.0108195	0.0360597	Yes	Up	E3 ubiquitin-protein ligase listerin, EC 2.3.2.27 (RING-type E3 ubiquitin transferase listerin)	E3 ubiquitin-protein ligase listerin	COG5219(positive regulation of collateral sprouting)
AOL_s00110g13	105.54	95.05	123.82	88.32	92.71	104.89	610.33	95.3067	108.137	0.134618	0.64011	0.00846309	0.0293475	Yes	Up	mRNA stability protein	mRNA stability protein	ENOG4112586(CAMP-regulated phosphoprotein)
AOL_s00117g15	11.08	12.25	13.7	9.08	14.25	9.34	69.7	10.89	12.3433	0.133456	0.643154	0.0136052	0.0433655	Yes	Up	Uncharacterized protein	Malate transporter, aliminium toerance	ENOG410XR8V(positive regulation of collateral sprouting)
AOL_s00004g139	416.39	466.9	384.14	331.16	368.51	419.63	2386.73	373.1	422.477	0.132342	0.651664	0.0112368	0.037076	Yes	Up	Cellulase domain-containing protein	Beta-glucosidase 6	COG2730(Glycoside hydrolase Family 5)
AOL_s00004g82	272.17	309.35	349.73	292.05	293.11	237.28	1753.69	274.147	310.417	0.132301	0.7394	0.00226885	0.0101761	Yes	Up	Uncharacterized protein	DUF1748-domain-containing protein (Fragment)	ENOG4112B7H(conserved hypothetical protein)
AOL_s00054g143	403.76	442.68	394.93	299.02	357.56	443.66	2341.61	366.747	413.79	0.128272	0.655707	0.0109931	0.0365215	Yes	Up	Uncharacterized protein	Cytochrome b subunit of succinate dehydrogenase, Sdh3p	COG2009(succinate dehydrogenase, cytochrome)
AOL_s00076g226	18.82	18.31	21.66	16.96	18.35	16.8	110.9	17.37	19.5967	0.12819	0.632391	0.0103661	0.034896	Yes	Up	CAAX prenyl protease, EC 3.4.24.84	CAAX prenyl protease	COG0501(ribosomal protein l34)
AOL_s00109g114	20.16	14.2	16.37	15.37	15.64	14.1	95.84	15.0367	16.91	0.124584	0.757128	0.0110588	0.0366651	Yes	Up	Uncharacterized protein	Uncharacterized protein	ENOG4111QW1(Conserved hypothetical, protein)
AOL_s00076g82	13.59	15.3	20.3	15.38	13.68	14.71	92.96	14.59	16.3967	0.123829	0.734469	0.00157986	0.00763955	Yes	Up	G-patch domain-containing protein	DExH-box splicing factor binding site-domain-containing protein	ENOG410ZY2G(RNA splicing)
AOL_s00110g296	7.16	12.43	14.73	7.79	9.2	13.55	64.86	10.18	11.44	0.123772	0.791197	0.00439834	0.0172526	Yes	Up	Uncharacterized protein	AAA-12 multi-domain protein	COG1112(Helicase)
AOL_s00076g706	8.03	11.71	12.47	8.1	12.63	7.95	60.89	9.56	10.7367	0.123082	0.655566	0.0152834	0.0475247	Yes	Up	PH domain-containing protein	SNF1-interacting protein, variant 3	ENOG41102IW(-)
AOL_s00076g173	16.46	15.33	18.17	12.22	14.5	17.95	94.63	14.89	16.6533	0.118424	0.62787	0.0148433	0.0464153	Yes	Up	Uncharacterized protein	Retrograde transport protein Dsl1 C-terminal	ENOG410XQ7J(peptidase); ENOG410XPW5(peptidase)
AOL_s00097g468	33.33	37.46	37.81	29.52	32.28	35.48	205.88	32.4267	36.2	0.116365	0.626912	0.00564527	0.0210946	Yes	Up	DUF4484 domain-containing protein	DENN domain-containing protein 11 like	ENOG410XQBR(kiaa1147)
AOL_s00081g104	12.28	12.05	14.36	10.09	12.41	12.17	73.36	11.5567	12.8967	0.11595	0.633658	0.012149	0.0395585	Yes	Up	Uncharacterized protein	Similar to Trans-aconitate 2-methyltransferase acc. no. Q9RX93	ENOG410XY46(-); ENOG410YA6R(Methyltransferase domain); ENOG410Z74C(WGS project CABT00000000 data, contig); ENOG4111BZH(Methyltransferase); ENOG410ZB7F(methyltransferase); ENOG41113IX(methyltransferase); ENOG410ZJFS(methyltransferase)
AOL_s00006g13	9.62	7.83	11.37	6.68	10.06	9.09	54.65	8.61	9.60667	0.115757	0.841858	0.00607702	0.0224258	Yes	Up	Uncharacterized protein	GTP-binding protein rhoC	COG1100(DENN domain-containing protein)
AOL_s00054g945	48.82	47.37	51.91	49.57	34.26	49.18	281.11	44.3367	49.3667	0.11345	0.637292	0.00489668	0.0188751	Yes	Up	Uncharacterized protein	DUF396-domain-containing protein	ENOG4111MZE(testis expressed 261)
AOL_s00117g6	59.36	45.78	58.18	50.3	48.26	48.22	310.1	48.9267	54.44	0.112686	0.63341	0.0121672	0.039601	Yes	Up	DNA-directed RNA polymerase subunit, EC 2.7.7.6	DNA-directed RNA polymerase subunit	COG0086(U4 u6 small nuclear ribonucleoprotein)
AOL_s00054g5	84.24	104.87	115.35	82.27	93.67	97.89	578.29	91.2767	101.487	0.111858	0.535234	0.0114332	0.0376264	Yes	Up	Uncharacterized protein	Porin, eukaryotic type	ENOG410ZBK1(voltage-dependent anion channel)
AOL_s00097g119	64.47	67.3	75.53	53.9	60.02	72.72	393.94	62.2133	69.1	0.110694	0.61232	0.00819444	0.0287063	Yes	Up	Adaptin_N domain-containing protein	AP-3 complex beta3B subunit	COG5096(AT hook domain-containing protein family protein)
AOL_s00169g161	9.42	9.66	12.62	8.94	9.85	9.84	60.33	9.54333	10.5667	0.10723	0.594197	0.0151491	0.0471893	Yes	Up	Amidohydro_3 domain-containing protein	Amidohydrolase 3	COG1574(-)
AOL_s00043g145	52.69	74.91	89.46	53.22	68.59	75.1	413.97	65.6367	72.3533	0.102331	0.702899	0.00258597	0.0112805	Yes	Up	Peptidase A1 domain-containing protein	Acid protease	ENOG410Y9NG(Eukaryotic aspartyl protease); ENOG4111AYM(-); ENOG4111H4B(Eukaryotic aspartyl protease)
AOL_s00075g222	23.62	25.2	18.74	19.48	28.88	12.95	128.87	20.4367	22.52	0.101941	1.13937	0.00198578	0.00920143	Yes	Up	EamA domain-containing protein	DUF6 domain-containing protein	ENOG41108PD(DUF6 domain protein)
AOL_s00215g806	37.76	35.97	39.58	35.75	32.38	35.67	217.11	34.6	37.77	0.0916185	0.621089	0.0109707	0.0364682	Yes	Up	Alpha-1,3/1,6-mannosyltransferase ALG2, EC 2.4.1.132, EC 2.4.1.257 (GDP-Man:Man(1)GlcNAc(2)-PP-Dol alpha-1,3-mannosyltransferase)	Alpha-1,3/1,6-mannosyltransferase ALG2	COG0438(metallo-protease)
AOL_s00054g856	121.78	121	145.31	125.09	108.47	122.08	743.73	118.547	129.363	0.091244	0.591684	0.0122168	0.0396961	Yes	Up	Mitochondrial pyruvate carrier	Mitochondrial pyruvate carrier	ENOG4111TU9(Brain protein 44-like)
AOL_s00004g396	8.41	8.45	10.34	5.18	12.48	7.27	52.13	8.31	9.06667	0.091055	0.730243	0.0088093	0.0302888	Yes	Up	C3H1-type domain-containing protein	CHY zinc finger domain-containing protein	ENOG410XXHF(ring finger and CHY zinc finger); ENOG411005U(-)
AOL_s00004g365	10.05	11.49	15.8	11.48	11.4	11.54	71.76	11.4733	12.4467	0.0848344	0.608944	0.0101553	0.034334	Yes	Up	Uncharacterized protein	Uncharacterized protein	ENOG410XV8Q(conserved hypothetical protein)
AOL_s00054g599	53.07	57.63	68.92	49.09	54.78	61.8	345.29	55.2233	59.8733	0.0842035	0.569782	0.0106578	0.035654	Yes	Up	Ubiquitin thioesterase OTU1, EC 3.4.19.12	Ubiquitin thioesterase OTU1	COG5539(otu domain-containing protein)
AOL_s00054g492	1837.23	2200.61	2102.24	1635.5	2091.25	1947	11813.8	1891.25	2046.69	0.0821908	0.553333	0.0139046	0.0441618	Yes	Up	1,3-beta-glucanosyltransferase, EC 2.4.1.-	1,3-beta-glucanosyltransferase	ENOG410Z2A2(1,3-beta-glucanosyltransferase)
AOL_s00054g697	158.18	145.06	190.04	135.85	152.9	167.87	949.9	152.207	164.427	0.0802856	0.570058	0.0124878	0.0404548	Yes	Up	NADH dehydrogenase [ubiquinone] 1 alpha subcomplex subunit 1	NADH dehydrogenase [ubiquinone] 1 alpha subcomplex subunit 1	ENOG41122S0(Conserved hypothetical, protein)
AOL_s00079g13	176.55	160.8	194.3	139.83	161.4	193.56	1026.44	164.93	177.217	0.0744963	0.716314	0.00180521	0.00854477	Yes	Up	Rab GDP dissociation inhibitor	Rab GDP dissociation inhibitor	COG5044(MOB family member 4, phocein)
AOL_s00004g160	25.74	29.88	33.34	24.91	35.49	22.73	172.09	27.71	29.6533	0.0701311	0.619828	0.0137835	0.0438082	Yes	Up	Uncharacterized protein	Mitochondrial inner membrane protein required for protein import	ENOG410Y37Q(-); COG5190(CTD (Carboxy-terminal domain, RNA polymerase II, polypeptide A))
AOL_s00083g164	53.61	64.37	75.82	55.04	57.69	68.37	374.9	60.3667	64.6	0.070127	0.560672	0.0134356	0.0429675	Yes	Up	Serine/threonine-protein phosphatase, EC 3.1.3.16	Serine/threonine-protein phosphatase	ENOG410XPVF(serine threonine-protein phosphatase)
AOL_s00109g60	14.23	15.16	16.2	8.43	22.63	11.88	88.53	14.3133	15.1967	0.061714	0.879023	0.00216342	0.00980692	Yes	Up	Uncharacterized protein	Uncharacterized protein
AOL_s00110g60	18.96	18.86	24.06	11.58	25.47	21.47	120.4	19.5067	20.6267	0.0574163	0.853128	0.00156147	0.0075753	Yes	Up	Uncharacterized protein	F-BAR domain-containing protein
AOL_s00076g81	8.62	11.58	13.25	8.53	14.74	8.66	65.38	10.6433	11.15	0.0476041	0.655357	0.0108732	0.0361981	Yes	Up	HMG box domain-containing protein	Nonhistone chromosomal	COG5648((alpha) subunit)
AOL_s00083g474	38.55	54.17	31.09	49.1	35.99	33.49	242.39	39.5267	41.27	0.0441052	0.823884	0.000930337	0.00493228	Yes	Up	CDP-diacylglycerol--serine O-phosphatidyltransferase, EC 2.7.8.8 (Phosphatidylserine synthase)	CDP-diacylglycerol--serine O-phosphatidyltransferase	COG1183(Cdp-diacylglycerol--serine o-phosphatidyltransferase)
AOL_s00170g34	9.14	10.33	13.55	9.43	9.56	13.9	65.91	10.9633	11.0067	0.00395257	0.636231	0.011225	0.0370644	Yes	Up	Aldedh domain-containing protein	PutA delta-1-pyrroline-5-carboxylate dehydrogenase	COG1012(-)
