# Supplementary material for: The Multifaceted Gene 275 Embedded in the PKS-PTS Gene Cluster Was Involved in the Regulation of Arthrobotrisin Biosynthesis, TCA Cycle, and Septa Formation in Nematode-Trapping Fungus Arthrobotrys oligospora
Source: J Fungi (Basel). 2022 Nov 29;8(12):1261. doi: 10.3390/jof8121261 (PMC9780802; doi:10.3390/jof8121261)
Supplement: Supplementary file 1 [file jof-08-01261-s001.zip › Table S6 The downregulated genes in OE-275 vs the WT.xlsx]

## Sheet: Sheet1
Gene_name	OE275_1	OE275_2	OE275_3	WT_1	WT_2	WT_3	Sum (All)	WT (mean)	OE275(Mean)	FC	log2FC	Pvalue	Padjust	Significant	Regulate	Swissprot	PANNZER2	COG_description
AOL_s00076g104	0	0.1	0	2.53	2.71	3.02	8.36	2.75333	0.0333333	-81.6	-6.04176	8.23035e-08	1.75476e-06	Yes	Down	FAD-binding PCMH-type domain-containing protein	FAD-binding PCMH-type domain-containing protein	COG0277(Catalyzes the first step in hexosamine metabolism, converting fructose-6P into glucosamine-6P using glutamine as a nitrogen source (By similarity))
AOL_s00078g407	0.1	0	0.13	6.97	8.39	0.88	16.47	5.41333	0.0766667	-69.61	-5.68171	1.71873e-09	5.98332e-08	Yes	Down	Uncharacterized protein	Uncharacterized protein	COG1184(Amp-dependent synthetase and ligase); COG1184(Amp-dependent synthetase and ligase); ENOG4111C7A(-); ENOG410YDUB(-)
AOL_s00076g531	0	0	1.74	25.54	32.37	53.45	113.1	37.12	0.58	-63	-5.78588	0.00650258	0.0236342	Yes	Down	MFS domain-containing protein	Putative L-fucose-proton symporter	COG0738(PotAssium voltage-gated channel)
AOL_s00043g510	0	0.04	0	0.99	0.49	0.61	2.13	0.696667	0.0133333	-51.25	-5.31676	0.000183077	0.00127846	Yes	Down	Uncharacterized protein	DUF1446 domain-containing protein (Fragment)	ENOG410XP3U(Protein of unknown function (DUF1446))
AOL_s00081g154	0.01	0.05	0.08	1.48	0.56	4.49	6.67	2.17667	0.0466667	-45.64	-5.17016	5.31821e-06	6.51042e-05	Yes	Down	Uncharacterized protein	Oryzin	COG1404(peptidase (S8 and S53, subtilisin, kexin, sedolisin)
AOL_s00004g471	0.25	0.25	0	10.82	9.46	0.46	21.24	6.91333	0.166667	-40.48	-8.33646	2.06537e-11	1.17239e-09	Yes	Down	Uncharacterized protein	Neuromodulin	ENOG410ZJ8J(Conserved hypothetical, protein)
AOL_s00079g314	0	0	0.06	1.09	0.67	0.72	2.54	0.826667	0.02	-40.33	-4.52078	0.00316436	0.0133148	Yes	Down	Amidohydro-rel domain-containing protein	2-amino-3-carboxymuconate-6-semialdehyde decarboxylase	COG2159(GPI anchored protein)
AOL_s00076g697	0	0.21	0.13	6.39	3.87	3.05	13.65	4.43667	0.113333	-38.15	-4.87552	3.23038e-14	3.16365e-12	Yes	Down	Uncharacterized protein	Transcription factor, variant 2	COG5025(Conserved hypothetical, protein)
AOL_s00054g265	0	0.13	0	0.94	2.32	1.73	5.12	1.66333	0.0433333	-37.38	-4.69228	0.00180541	0.00854477	Yes	Down	Uncharacterized protein	Uncharacterized protein
AOL_s00079g256	42.59	31.89	12.15	2186.24	749.87	368.2	3390.94	1101.44	28.8767	-37.14	-4.7551	4.61459e-07	7.97e-06	Yes	Down	Uncharacterized protein	Period circadian	ENOG41120RQ(conserved hypothetical protein)
AOL_s00004g257	0	0	2	21.33	9.63	43.7	76.66	24.8867	0.666667	-36.33	-4.96745	0.00132949	0.00662665	Yes	Down	Uncharacterized protein	Protein disulfide oxidoreductase domain protein	ENOG4111GFC(conserved hypothetical protein)
AOL_s00176g77	0.16	0.08	0.19	6.01	3.24	6.58	16.26	5.27667	0.143333	-35.81	-4.76388	1.4698e-15	1.95505e-13	Yes	Down	Uncharacterized protein	Uncharacterized protein	COG1028(Coiled-coil domain-containing protein); ENOG410XNUN(Coiled-coil domain-containing protein)
AOL_s00210g354	0.3	0.11	0.19	7.76	6.12	6.91	21.39	6.93	0.2	-33.65	-3.03358	3.0398e-11	1.64079e-09	Yes	Down	Uncharacterized protein	Uncharacterized protein	ENOG410YM0Z(-); ENOG41121ZJ(Conserved hypothetical, protein)
AOL_s00075g45	1.33	0.58	1.46	15.7	76.3	16.36	111.73	36.12	1.12333	-31.15	-4.51732	1.44639e-13	1.29543e-11	Yes	Down	Uncharacterized protein	Uncharacterized protein
AOL_s00004g64	0.01	0.48	0.07	3.1	5.25	7.92	16.83	5.42333	0.186667	-28.05	-4.45272	2.88556e-06	3.90229e-05	Yes	Down	Uncharacterized protein	Uncharacterized protein
AOL_s00215g893	0	0	0.26	3	2.17	1.97	7.4	2.38	0.0866667	-26.46	-4.34355	2.37418e-06	3.32162e-05	Yes	Down	Septin-type G domain-containing protein	Probable septin-7	COG5019(Transmembrane protein 33)
AOL_s00078g480	0.28	0	0	1.91	2.03	3.39	7.61	2.44333	0.0933333	-25.18	-4.32583	8.05993e-06	9.1737e-05	Yes	Down	Dolichyl-phosphate beta-glucosyltransferase, EC 2.4.1.117	Dolichyl-phosphate beta-glucosyltransferase	COG0463(RNA recognition motif. (a.k.a. RRM, RBD, or RNP domain))
AOL_s00076g18	0	1.18	3.1	39.86	36	32.5	112.64	36.12	1.42667	-24.32	-4.25971	2.62111e-15	3.0736e-13	Yes	Down	Uncharacterized protein	Uncharacterized protein
AOL_s00007g91	0	0.36	2.21	7.31	14.07	37.58	61.53	19.6533	0.856667	-21.94	-4.24737	0.0136801	0.0435728	Yes	Down	Uncharacterized protein	C2H2 finger domain-containing protein	ENOG410YI7G(C2H2 finger domain protein); ENOG4111NME(C2H2 finger domain protein)
AOL_s00043g511	0.47	0.37	0.17	13.36	6.77	2.19	23.33	7.44	0.336667	-21.1	-3.99929	9.98762e-10	3.67808e-08	Yes	Down	Uncharacterized protein	Acetyl-coenzyme A transferase nodX	COG1804(Protein of unknown function (DUF1446)); COG0500(Protein of unknown function (DUF1446))
AOL_s00043g774	0	0.07	0.11	0.88	1.31	1.72	4.09	1.30333	0.06	-20.72	-3.95522	0.000445729	0.0026822	Yes	Down	UBC core domain-containing protein	Ubiquitin conjugating enzyme E2	COG5078(Int_alpha)
AOL_s00043g364	0.07	0.07	0	1.04	1.33	0.6	3.11	0.99	0.0466667	-20.21	-4.09263	0.00166846	0.00801148	Yes	Down	Uncharacterized protein	Uncharacterized protein
AOL_s00043g561	0.08	0.24	0.21	2.91	5.55	2.45	11.44	3.63667	0.176667	-19.58	-3.91814	7.5265e-19	1.76516e-16	Yes	Down	Uncharacterized protein	Rho GTPase-activating protein	ENOG4111GS4(rho GTPase activating protein); ENOG410ZTHP(Rho GTPase activating protein 12); ENOG410XPGZ(breakpoint cluster region)
AOL_s00054g767	0.05	0.05	0	0.24	1.14	0.56	2.04	0.646667	0.0333333	-18.4	-3.85592	0.00496899	0.0190796	Yes	Down	MFS domain-containing protein	MFS nicotinic acid transporter-like protein Tna1	COG0477(major facilitator Superfamily); ENOG410YTVW(Major Facilitator Superfamily)
AOL_s00097g549	1.98	1.81	6.51	47.89	20.2	127.22	205.61	65.1033	3.43333	-17.96	-3.84304	1.05921e-11	6.46553e-10	Yes	Down	4-hydroxyphenylpyruvate dioxygenase	4-hydroxyphenylpyruvate dioxygenase	COG3185(4-Hydroxyphenylpyruvate dioxygenase)
AOL_s00043g220	6.1	2.18	2.33	53.12	74.83	67.62	206.18	65.19	3.53667	-17.43	-3.73393	4.19323e-16	6.12625e-14	Yes	Down	Uncharacterized protein	Uncharacterized protein
AOL_s00076g558	0	0.75	0.41	2.73	12.43	6.2	22.52	7.12	0.386667	-17.41	-3.71446	0.000173378	0.00122825	Yes	Down	Uncharacterized protein	Uncharacterized protein	ENOG410ZE14(-)
AOL_s00054g716	0.54	0.43	0.43	6.29	14.05	5.07	26.81	8.47	0.466667	-17.15	-3.6298	5.8935e-14	5.58754e-12	Yes	Down	Uncharacterized protein	Uncharacterized protein	ENOG410YPCD(-)
AOL_s00079g331	0.97	1.82	0	22.99	23.03	4.24	53.05	16.7533	0.93	-17.01	-3.73925	3.53291e-05	0.00032729	Yes	Down	Uncharacterized protein	Uncharacterized protein
AOL_s00078g129	0	2	4.17	19.74	55.64	33.84	115.39	36.4067	2.05667	-16.7	-3.62306	8.56623e-07	1.3584e-05	Yes	Down	Uncharacterized protein	60S ribosomal protein L33-A	COG2451(Ribosomal protein)
AOL_s00080g266	0	0	0.25	2.1	0.87	1.37	4.59	1.44667	0.0833333	-16.36	-3.66833	0.000219443	0.00148357	Yes	Down	Uncharacterized protein	Uncharacterized protein
AOL_s00076g164	5.59	6.13	5.82	130.32	110.16	58.73	316.75	99.7367	5.84667	-16.06	-3.64457	1.69932e-25	1.26203e-22	Yes	Down	UBX domain-containing protein	UBX domain-containing protein	ENOG4111RRJ(UBX domain protein); ENOG410XQQK(alveolar soft part sarcoma chromosome region, candidate 1)
AOL_s00083g92	0.04	0.04	0.06	0.53	0.89	0.95	2.51	0.79	0.0466667	-15.93	-3.62587	0.000279786	0.00180032	Yes	Down	Uncharacterized protein	Uncharacterized protein	ENOG4111QBA(-)
AOL_s00097g456	0.22	0.12	0	2.27	2.99	0.48	6.08	1.91333	0.113333	-15.88	-3.55409	2.31771e-05	0.000227985	Yes	Down	Cas1_AcylT domain-containing protein	Uncharacterized protein	ENOG410XPE6(CAS1 domain containing 1)
AOL_s00176g83	0.79	0.19	0.58	5.57	12.75	7.79	27.67	8.70333	0.52	-15.74	-3.69087	3.41734e-12	2.32484e-10	Yes	Down	Uncharacterized protein	Uncharacterized protein
AOL_s00097g551	2.09	1.16	3.42	35.51	8.23	67.71	118.12	37.15	2.22333	-15.71	-3.63779	2.04308e-10	9.10397e-09	Yes	Down	Homogentisate 1,2-dioxygenase, EC 1.13.11.5	Homogentisate 1,2-dioxygenase	COG3508(homogentisate 1,2-dioxygenase activity)
AOL_s00075g104	0	0.25	0	0.43	2.74	0.98	4.4	1.38333	0.0833333	-15.6	-3.55721	0.00613239	0.0226021	Yes	Down	Uncharacterized protein	Uncharacterized protein
AOL_s00043g349	0.35	1.12	1.38	14.32	12.56	18.65	48.38	15.1767	0.95	-14.98	-3.5992	2.17901e-21	8.82698e-19	Yes	Down	Uncharacterized protein	Extracellular serine-rich protein, putative	ENOG41113MW(-)
AOL_s00097g550	0.22	0.29	3.48	5.6	4.58	51.78	65.95	20.6533	1.33	-14.53	-3.69721	0.00917236	0.0314038	Yes	Down	Uncharacterized protein	Tetratricopeptide repeat protein 36	ENOG4111VIJ(conserved hypothetical protein)
AOL_s00117g52	0.49	0.37	0.59	6.22	7.07	8.76	23.5	7.35	0.483333	-14.21	-3.42731	1.64439e-15	2.09354e-13	Yes	Down	Arginosuccinase	Arginosuccinase	COG0165(argininosuccinate lyase)
AOL_s00054g480	4.84	4.67	8.9	120.49	100.05	55.76	294.71	92.1	6.13667	-14.01	-3.50069	1.05803e-21	4.71457e-19	Yes	Down	Uncharacterized protein	Uncharacterized protein
AOL_s00078g377	4.98	1.38	1.24	26.92	36.3	49.5	120.32	37.5733	2.53333	-13.83	-3.76081	2.4633e-16	3.65882e-14	Yes	Down	Uncharacterized protein	Uncharacterized protein
AOL_s00080g371	60.57	76.49	90.39	1228.13	1037.01	1084.19	3576.78	1116.44	75.8167	-13.73	-3.42969	1.18546e-50	1.05649e-46	Yes	Down	NAD-specific glutamate dehydrogenase, EC 1.4.1.2	NAD-specific glutamate dehydrogenase	COG2902(Dehydrogenase)
AOL_s00110g172	0	0	1.56	8.55	5.48	8.65	24.24	7.56	0.52	-13.54	-3.34499	0.00412139	0.0163899	Yes	Down	Uncharacterized protein	Uncharacterized protein
AOL_s00043g167	0.5	2.78	3.67	33.34	20.4	46.97	107.66	33.57	2.31667	-13.49	-3.43554	1.11834e-10	5.38736e-09	Yes	Down	Uncharacterized protein	Uncharacterized protein
AOL_s00215g477	97.12	60.34	22.91	889.81	1001.77	718.04	2789.99	869.873	60.1233	-13.47	-3.29721	3.11812e-12	2.13759e-10	Yes	Down	Uncharacterized protein	Uncharacterized protein
AOL_s00007g348	14.57	5.54	4.06	83.17	113.25	152.34	372.93	116.253	8.05667	-13.43	-3.32539	5.17344e-12	3.36538e-10	Yes	Down	Uncharacterized protein	Uncharacterized protein
AOL_s00193g83	0.13	0.09	0.36	1.09	1.6	5.63	8.9	2.77333	0.193333	-13.34	-3.40097	1.21039e-06	1.84394e-05	Yes	Down	Structure-specific endonuclease subunit SLX4	Structure-specific endonuclease subunit SLX4	ENOG41128I6(Regulatory subunit of the slx1-slx4 structure-specific endonuclease that resolves DNA secondary structures generated during DNA repair and recombination. Has endonuclease activity towards branched DNA substrates, introducing single-strand cuts in duplex DNA close to junctions with ss-DNA (By similarity))
AOL_s00078g205	33.05	44.92	33.37	685.45	300.86	539.37	1637.02	508.56	37.1133	-12.7	-3.32149	7.5646e-20	2.0429e-17	Yes	Down	Uncharacterized protein	Uncharacterized protein
AOL_s00079g243	6.56	10.94	4.38	95.53	126.18	71.18	314.77	97.63	7.29333	-12.39	-3.24592	1.75708e-16	2.82467e-14	Yes	Down	Uncharacterized protein	Membrane-bound alpha-1,6-mannosyltransferase Initiation-specific	COG3774(glycosyltransferase)
AOL_s00080g425	18.51	23.95	9.61	194.22	164.08	333.68	744.05	230.66	17.3567	-12.29	-3.21685	8.669e-15	9.1974e-13	Yes	Down	Uncharacterized protein	Carbohydrate-binding module family 50 protein	ENOG4111IIJ(lysm domain protein); ENOG41118RW(LysM); ENOG410ZJF8(LysM domain); ENOG410YFJJ(WGS project CABT00000000 data, contig)
AOL_s00083g408	0.36	0	0.19	1.65	2.96	2.49	7.65	2.36667	0.183333	-11.91	-3.19937	5.86984e-06	7.03118e-05	Yes	Down	Zn(2)-C6 fungal-type domain-containing protein	Putative zn 2cys6 transcription factor	ENOG4111FBK(finger domain-containing protein)
AOL_s00083g262	0.08	0.07	0.18	1.33	2.45	0.43	4.54	1.40333	0.11	-11.76	-3.20402	0.00230106	0.0102844	Yes	Down	Uncharacterized protein	Acyl-CoA 6-aminopenicillanic-acid-acyltransferase	ENOG410XSKX(Acyl-coenzyme A 6-aminopenicillanic acid acyl-transferase); ENOG4111M37(GOlgi Snap Receptor complex member)
AOL_s00079g310	0.21	0	0.51	2.42	3.07	3.58	9.79	3.02333	0.24	-11.6	-3.18137	0.00371388	0.0151479	Yes	Down	Uncharacterized protein	Uncharacterized protein
AOL_s00054g237	0.78	0.29	0.68	6.11	9.63	6.04	23.53	7.26	0.583333	-11.45	-2.16612	1.63649e-05	0.000169389	Yes	Down	Uncharacterized protein	Uncharacterized protein
AOL_s00054g613	2.49	0.74	0.83	12.75	25.21	10.6	52.62	16.1867	1.35333	-10.96	-3.02367	8.05292e-09	2.33771e-07	Yes	Down	Uncharacterized protein	Uncharacterized protein
AOL_s00083g97	0	0.11	0.05	0.43	0.41	1.06	2.06	0.633333	0.0533333	-10.88	-3.19091	0.0111929	0.0369723	Yes	Down	Uncharacterized protein	Uncharacterized protein
AOL_s00215g465	0.9	2.14	4.12	20.01	12.32	51.46	90.95	27.93	2.38667	-10.7	-3.28257	3.57328e-10	1.50925e-08	Yes	Down	Protein kinase domain-containing protein	Related to severin kinase	ENOG410XP9G(coiled-coil-helix-coiled-coil-helix domain containing 7)
AOL_s00004g129	0.15	0.1	0.24	1.47	2.3	1.91	6.17	1.89333	0.163333	-10.59	-3.06917	6.77216e-06	7.9204e-05	Yes	Down	Uncharacterized protein	Uncharacterized protein	ENOG410YSAC(-)
AOL_s00054g279	0.31	1.42	0.97	18.19	6.6	6.38	33.87	10.39	0.9	-10.54	-3.1817	2.94416e-10	1.26146e-08	Yes	Down	Uncharacterized protein	Protoporphyrin uptake protein 1	ENOG4111Q0B(Calcium Proton); ENOG4112CVC(Calcium Proton)
AOL_s00006g47	0.16	0.61	0	3.11	2.93	2.8	9.61	2.94667	0.256667	-10.48	-3.08323	0.000126704	0.000942559	Yes	Down	Terpene synthase, EC 4.2.3.-	Terpene synthase	ENOG410YAKU(Terpene synthase family, metal binding domain); ENOG410ZRAK(Terpene synthase family, metal binding domain); ENOG410YHA6(-); ENOG410Y7HT(synthase); ENOG410YRQ3(-)
AOL_s00210g161	9.35	11.27	11.22	132.19	130.88	100.37	395.28	121.147	10.6133	-10.41	-2.97132	5.21206e-31	7.74164e-28	Yes	Down	AA_permease domain-containing protein	Tryptophan permease	COG0531(NADH flavin oxidoreductase, NADH oxidase)
AOL_s00043g465	21.28	22.37	14.14	289.03	264.71	88.04	699.57	213.927	19.2633	-10.11	-2.98809	1.41302e-11	8.3396e-10	Yes	Down	Uncharacterized protein	N-terminal acetyltransferase	COG2162(N-acetyltransferase)
AOL_s00004g128	11.24	15.71	78.4	386.2	245.21	537.85	1274.61	389.753	35.1167	-10.1	-3.17784	0.000138306	0.00101866	Yes	Down	FAD_binding_3 domain-containing protein	Salicylate hydroxylase	COG0654(oxidoreductase activity, acting on paired donors, with incorporation or reduction of molecular oxygen, NAD(P)H as one donor, and incorporation of one atom of oxygen); COG0654(oxidoreductase activity, acting on paired donors, with incorporation or reduction of molecular oxygen, NAD(P)H as one donor, and incorporation of one atom of oxygen)
AOL_s00117g35	17.98	72.34	62.54	449.73	364.74	865.13	1832.46	559.867	50.9533	-9.99	-3.0545	3.5202e-12	2.37667e-10	Yes	Down	Uncharacterized protein	ATP-binding cassette transporter ABC1	COG1131(Conserved hypothetical, protein); COG0842(Conserved hypothetical, protein)
AOL_s00083g126	5.75	6.23	29.06	100.44	109.87	236.57	487.92	148.96	13.68	-9.89	-3.10534	4.15038e-10	1.72038e-08	Yes	Down	Uncharacterized protein	Isonitrile hydratase-like protein xanA	ENOG41122Q2(ThiJ PfpI family protein); ENOG4110VS4(-)
AOL_s00004g262	0	0.28	0.04	1.49	1.55	0.35	3.71	1.13	0.106667	-9.59	-2.97421	0.000943878	0.00499219	Yes	Down	Uncharacterized protein	Uncharacterized protein	ENOG410Z3N4(-)
AOL_s00076g415	7.27	13.7	50.58	130.97	242.85	383.44	828.81	252.42	23.85	-9.58	-2.58777	0.00409166	0.0163227	Yes	Down	Zn(2)-C6 fungal-type domain-containing protein	FarB	ENOG410YEXU(transcription factor)
AOL_s00007g35	1.88	5.69	15.23	81.49	68.25	90.23	262.77	79.99	7.6	-9.53	-3.11122	2.56269e-10	1.10867e-08	Yes	Down	Uncharacterized protein	Uncharacterized protein
AOL_s00004g563	63.77	122.21	117.24	1271.74	1186.9	700.75	3462.61	1053.13	101.073	-9.42	-3.0207	1.88575e-12	1.33379e-10	Yes	Down	Uncharacterized protein	Uncharacterized protein
AOL_s00080g199	8.64	16.78	16.08	121.4	57.05	247.8	467.75	142.083	13.8333	-9.27	-2.92616	1.92634e-10	8.71447e-09	Yes	Down	Uncharacterized protein	IgE-binding protein
AOL_s00215g199	1.11	1.03	3.34	24.65	24.42	6.86	61.41	18.6433	1.82667	-9.21	-2.96901	9.80178e-10	3.65496e-08	Yes	Down	Uncharacterized protein	WD40-repeat-containing domain protein	ENOG410XSJV(WD repeat and HMG-box DNA binding protein 1)
AOL_s00188g281	0	3.52	2.27	21.41	12.86	24.65	64.71	19.64	1.93	-9.18	-2.90103	3.33429e-05	0.000312717	Yes	Down	Uncharacterized protein	Uncharacterized protein
AOL_s00054g532	0.15	0.14	0.36	1.49	3.64	1.39	7.17	2.17333	0.216667	-9.03	-3.47806	0.00343513	0.0142126	Yes	Down	Uncharacterized protein	DDE domain-containing protein
AOL_s00004g602	12.81	29.74	25.34	209.73	284.87	184.95	747.44	226.517	22.63	-9.01	-2.88629	1.0248e-20	3.51271e-18	Yes	Down	Senescence domain-containing protein	Senescence domain-containing protein	ENOG4110IHA(-)
AOL_s00054g565	0.2	0.34	0.43	3.39	2.42	3.88	10.66	3.23	0.323333	-8.99	-1.64234	0.0049477	0.0190224	Yes	Down	Uncharacterized protein	LCCL domain-containing protein	ENOG410YASK(Conserved hypothetical, protein); ENOG410XTFE(Conserved hypothetical, protein)
AOL_s00004g572	2.94	4.78	4.27	34.01	60.49	20.54	127.03	38.3467	3.99667	-8.59	-2.71735	1.27939e-13	1.16347e-11	Yes	Down	Aldedh domain-containing protein	Aldedh domain-containing protein	COG1012(Catalyzes the synthesis of dihydrouridine a modified base found in the D-loop of most tRNAs (By similarity))
AOL_s00176g82	0.56	0.62	0.26	3.65	6.17	3.76	15.02	4.52667	0.48	-8.43	-2.7659	2.47724e-06	3.42813e-05	Yes	Down	Uncharacterized protein	Uncharacterized protein
AOL_s00188g68	0.29	0.14	0.57	1.64	2.06	5.73	10.43	3.14333	0.333333	-8.43	-2.78549	0.00209516	0.0095785	Yes	Down	Uncharacterized protein	Uncharacterized protein
AOL_s00188g286	1.32	2.51	6.31	56.46	30.14	8.53	105.27	31.71	3.38	-8.38	-2.67933	4.11216e-06	5.23537e-05	Yes	Down	BTB domain-containing protein	BTB domain-containing protein	ENOG410XNX8(Digests double-stranded RNA. Involved in the processing of primary rRNA transcript to yield the immediate precursors to the large and small rRNAs (23S and 16S). Also processes some mRNAs, and tRNAs when they are encoded in the rRNA operon (By similarity))
AOL_s00004g362	11.87	32.84	38.11	206.04	220.59	343.78	853.23	256.803	27.6067	-8.3	-2.80422	1.19232e-15	1.63477e-13	Yes	Down	Phosphoenolpyruvate carboxykinase (ATP), EC 4.1.1.49	Phosphoenolpyruvate carboxykinase (ATP)	COG1866(Phosphoenolpyruvate Carboxylase)
AOL_s00080g427	5.55	5.51	5.12	34.52	43.16	72.54	166.4	50.0733	5.39333	-8.28	-2.73022	3.24401e-17	6.15119e-15	Yes	Down	Chitinase, EC 3.2.1.14	Chitinase	COG3325(chitinase)
AOL_s00215g476	0.18	0.43	0.29	3.03	3.81	1.5	9.24	2.78	0.3	-8.27	-2.77552	0.00019543	0.00134909	Yes	Down	F-box domain-containing protein	F-box domain-containing protein
AOL_s00169g241	1.39	2.17	1.45	12.37	18.62	15.4	51.4	15.4633	1.67	-8.26	-2.75231	6.62761e-08	1.46909e-06	Yes	Down	Uncharacterized protein	Uncharacterized protein
AOL_s00076g239	0.18	1.02	0.85	5.73	6.4	6.76	20.94	6.29667	0.683333	-8.21	-2.81457	7.57157e-06	8.71806e-05	Yes	Down	Rhodanese domain-containing protein	Rhodanese domain-containing protein	ENOG4111UFH(RHOD); ENOG410Y3M0(Rhodanese-like domain)
AOL_s00112g51	68.44	22.64	13.18	326.78	291.34	335.73	1058.11	317.95	34.7533	-8.15	-2.62434	5.33264e-07	9.05229e-06	Yes	Down	Uncharacterized protein	Uncharacterized protein
AOL_s00004g356	0.66	0.81	0.52	6.35	6.47	5.29	20.1	6.03667	0.663333	-8.1	-2.72067	1.9112e-10	8.69012e-09	Yes	Down	Uncharacterized protein	Uncharacterized protein
AOL_s00110g293	0.06	0.24	0.15	0.84	0.84	2.41	4.54	1.36333	0.15	-8.09	-2.73109	0.00211309	0.00963758	Yes	Down	Glucanase, EC 3.2.1.-	Glucanase	ENOG410YC82(Has endoglucanase activity on substrates containing beta-1,4 glycosidic bonds, like in carboxymethylcellulose (CMC), hydroxyethylcellulose (HEC) and beta-glucan. Involved in the degradation of complex natural cellulosic substrates); ENOG4110W1Z(Glycosyl hydrolase family 7)
AOL_s00097g401	5.03	5.41	1.87	37.87	56.94	15.37	122.49	36.7267	4.10333	-7.95	-2.66661	1.0043e-06	1.54849e-05	Yes	Down	Uncharacterized protein	P-loop containing nucleoside triphosphate hydrolase protein	ENOG41109JE(Conserved hypothetical, protein); COG0553(Conserved hypothetical, protein)
AOL_s00083g404	2.45	3.48	3.22	19.54	38.54	23.71	90.94	27.2633	3.05	-7.94	-2.7597	3.89798e-17	7.23725e-15	Yes	Down	Uncharacterized protein	Asparagine synthetase protein	ENOG41128DX(-); ENOG41123UR(-); COG3754(biosynthesis protein)
AOL_s00043g549	0.52	0.19	0.21	2.52	2.84	2.69	8.97	2.68333	0.306667	-7.75	-2.66211	3.27977e-05	0.000308978	Yes	Down	Uncharacterized protein	Uncharacterized protein	ENOG410YDUB(The transhydrogenation between NADH and NADP is coupled to respiration and ATP hydrolysis and functions as a proton pump across the membrane (By similarity)); ENOG4111C7A(-)
AOL_s00006g270	27.88	63.43	84.39	509.39	464.57	561.3	1710.96	511.753	58.5667	-7.74	-2.73347	6.24526e-18	1.26495e-15	Yes	Down	Calcium-transporting ATPase, EC 7.2.2.10	Calcium-transporting ATPase	ENOG410XNNC(ATPase, Ca transporting, plasma membrane)
AOL_s00173g389	5.82	13.6	36.4	153.55	116.95	215.71	542.03	162.07	18.6067	-7.71	-1.5428	3.28675e-07	5.90198e-06	Yes	Down	Uncharacterized protein	RTA1-domain-containing protein	ENOG4111IED(Domain of unknown function (DUF3425)); ENOG4110XM3(RTA1 like protein)
AOL_s00110g119	2.05	1.67	6.4	30.12	33.25	24.13	97.62	29.1667	3.37333	-7.65	-2.73857	1.13588e-11	6.88638e-10	Yes	Down	Acetyl-CoA C-acetyltransferase, EC 2.3.1.9	Acetyl-CoA C-acetyltransferase	ENOG410XPRW(sterol carrier protein)
AOL_s00110g299	0.55	0.35	0.07	1.94	2.85	3.57	9.33	2.78667	0.323333	-7.62	-2.60934	0.000659464	0.00371771	Yes	Down	Methyltransf_11 domain-containing protein	Trans-aconitate 3-methyltransferase	ENOG4111IQH(Methyltransferase); ENOG411017W(ubiE/COQ5 methyltransferase family); ENOG410ZKFN(Methyltransferase domain)
AOL_s00043g369	10.71	27.38	14.34	112.19	152.39	182.22	499.23	148.933	17.4767	-7.52	-2.62306	3.08664e-13	2.54705e-11	Yes	Down	Uncharacterized protein	Alpha beta hydrolase fold-1	ENOG410XPNP(TAP domain-containing protein); ENOG410XRIC(TAP-like protein); ENOG4110357(TAP-like protein)
AOL_s00080g426	8.31	9.91	3.07	50.14	47.85	82.61	201.89	60.2	7.09667	-7.48	-2.54959	1.31956e-08	3.65215e-07	Yes	Down	Uncharacterized protein	Chitin-binding, type 1	ENOG410YE42(WGS project CABT00000000 data, contig); ENOG4111IIJ(lysm domain protein); ENOG410ZY41(LysM); ENOG410YBQY(LysM)
AOL_s00188g66	23.42	36	22.95	361.29	231.84	102.71	778.21	231.947	27.4567	-7.45	-2.66197	6.98589e-10	2.74265e-08	Yes	Down	CUE domain-containing protein	Ubiquitin-binding protein cue5	ENOG4111HCV(CUE domain protein)
AOL_s00109g136	0.6	0.19	0.31	2.62	4.87	1.76	10.35	3.08333	0.366667	-7.41	-2.62038	0.00719171	0.0256473	Yes	Down	Uncharacterized protein	Uncharacterized protein
AOL_s00097g233	0	0.3	0.36	0.93	2.06	2.51	6.16	1.83333	0.22	-7.33	-2.51455	0.00983054	0.0333624	Yes	Down	Uncharacterized protein	Related to cytochrome P450 CYP3/CYP5/CYP6/CYP9 subfamilies	COG2124(WD repeatcontaining protein)
AOL_s00006g271	0.97	1.31	1.31	9.18	10.72	9.92	33.41	9.94	1.19667	-7.31	-2.752	1.32269e-24	7.85853e-22	Yes	Down	PKS_ER domain-containing protein	Alcohol dehydrogenase	COG1064(alcohol dehydrogenase)
AOL_s00169g144	0.27	0.3	0.41	2.09	2.4	3.47	8.94	2.65333	0.326667	-7.12	-2.8083	8.45881e-05	0.000673079	Yes	Down	Uncharacterized protein	Uncharacterized protein	ENOG410Y96C(-); ENOG410YDAT(-); ENOG410YPM8(-); ENOG410Y0UW(-); ENOG410YDR8(-)
AOL_s00215g231	0.75	1.87	0.07	8.28	8.06	5.25	24.28	7.19667	0.896667	-7.03	-2.45618	0.000241301	0.00160005	Yes	Down	Uncharacterized protein	Uncharacterized protein	ENOG410YEN5(Conserved hypothetical, protein)
AOL_s00215g434	46.54	83.01	81.69	507.31	560.71	627.16	1906.42	565.06	70.4133	-7.02	-2.5098	2.82372e-25	1.89973e-22	Yes	Down	CFEM domain-containing protein	CFEM domain-containing protein	ENOG410Z0ZH(GPI anchored CFEM domain protein); ENOG410ZAF4(CFEM domain); ENOG410Y776(CFEM domain); ENOG410YVP0(CFEM domain protein); ENOG4110APT(GPI anchored CFEM domain protein)
AOL_s00078g204	0.16	0.53	0	1.97	2.38	1.17	6.21	1.84	0.23	-7	-2.89097	0.000888181	0.00474833	Yes	Down	Uncharacterized protein	Uncharacterized protein	ENOG4111IZS(Protein of unknown function (DUF3129)); ENOG410Y8ZI(Protein of unknown function (DUF3129)); ENOG410YDFE(Protein of unknown function (DUF3129))
AOL_s00006g304	0.17	0.05	0.32	1.48	1.77	1.07	4.86	1.44	0.18	-7	-2.54798	0.000916095	0.00486256	Yes	Down	Postreplication repair E3 ubiquitin-protein ligase RAD18, EC 2.3.2.27 (RING-type E3 ubiquitin transferase RAD18)	Postreplication repair E3 ubiquitin-protein ligase RAD18	COG5432(RAD18 homolog (S. cerevisiae))
AOL_s00097g288	0.26	0.8	0.96	3.77	0.89	11.47	18.15	5.37667	0.673333	-6.99	-2.60397	0.000165628	0.00118626	Yes	Down	Manganese lipoxygenase	Manganese lipoxygenase	ENOG410YN4N(Plant lipoxygenase may be involved in a number of diverse aspects of plant physiology including growth and development, pest resistance, and senescence or responses to wounding (By similarity))
AOL_s00080g392	0.28	0.27	0.52	2.41	2.87	3.19	9.54	2.82333	0.356667	-6.92	-2.54454	0.000161952	0.00116396	Yes	Down	Uncharacterized protein	Uncharacterized protein
AOL_s00215g13	0.16	0.79	0.46	5.44	3.98	1.73	12.56	3.71667	0.47	-6.91	-2.57163	0.000182685	0.00127794	Yes	Down	Uncharacterized protein	Uncharacterized protein	COG1011(RING finger domain-containing protein)
AOL_s00076g192	1.53	3.47	6.3	21.53	19.31	48.07	100.21	29.6367	3.76667	-6.87	-2.58529	1.71936e-08	4.61534e-07	Yes	Down	Uncharacterized protein	Uncharacterized protein	ENOG4110BDV(-); ENOG4110ATR(-)
AOL_s00188g113	17.15	6.99	93.15	191.71	158.87	562.57	1030.44	304.383	39.0967	-6.79	-2.5805	0.0109629	0.0364562	Yes	Down	Branched-chain-amino-acid aminotransferase, EC 2.6.1.42	Branched-chain-amino-acid aminotransferase	COG0115(conserved hypothetical protein)
AOL_s00054g672	0.61	0.67	0.81	7.58	7.25	1.46	18.38	5.43	0.696667	-6.79	-2.5355	7.03345e-05	0.000578782	Yes	Down	PKS_ER domain-containing protein	NADP-dependent leukotriene B4 12-hydroxydehydrogenase	COG2130(alcohol dehydrogenase)
AOL_s00043g381	2.29	4.73	12.45	46.99	22.27	79.91	168.64	49.7233	6.49	-6.66	-2.60462	2.55863e-07	4.72102e-06	Yes	Down	Uncharacterized protein	Cytochrome P450 monooxygenase	COG2124(Transfer protein)
AOL_s00006g202	0.14	0.24	0.42	1.99	2.13	1.97	6.89	2.03	0.266667	-6.61	-2.50732	1.442e-06	2.14542e-05	Yes	Down	Uncharacterized protein	Related to intracellular protein transport protein	ENOG4110RBU(-)
AOL_s00215g284	6.28	8.29	7.74	71.6	54.7	39.81	188.42	55.37	7.43667	-6.45	-2.45299	1.14166e-15	1.58976e-13	Yes	Down	MINDY_DUB domain-containing protein	DUF544 domain-containing protein, variant	ENOG41102GM(family with sequence similarity 63, member)
AOL_s00006g318	2.58	3.96	8.17	29.68	26.85	53.11	124.35	36.5467	4.90333	-6.45	-2.51526	2.50358e-11	1.36883e-09	Yes	Down	F-box domain-containing protein	RNA exonuclease 4
AOL_s00006g587	0	0.11	0.25	1.14	0.65	0.87	3.02	0.886667	0.12	-6.39	-2.47067	0.00354137	0.0145977	Yes	Down	Uncharacterized protein	Uncharacterized protein	ENOG410XQ73(Conserved hypothetical, protein)
AOL_s00076g191	0.72	1.19	2.17	6.22	7.65	16.17	34.12	10.0133	1.36	-6.36	-2.46444	8.83425e-08	1.86566e-06	Yes	Down	Uncharacterized protein	Uncharacterized protein	ENOG4110BJI(-)
AOL_s00054g151	1.46	0.44	1.45	6.53	5.29	12.8	27.97	8.20667	1.11667	-6.35	-2.41859	0.00672652	0.0242352	Yes	Down	Uncharacterized protein	Uncharacterized protein
AOL_s00043g98	7.18	9.88	12.89	65.2	79.87	74.48	249.5	73.1833	9.98333	-6.33	-2.23392	7.60356e-11	3.78564e-09	Yes	Down	Uncharacterized protein	Uncharacterized protein
AOL_s00054g717	0.56	0.8	1.22	4.01	7.7	7.21	21.5	6.30667	0.86	-6.33	-2.41319	7.01565e-08	1.5362e-06	Yes	Down	Uncharacterized protein	F-box domain-containing protein
AOL_s00007g123	1.25	0.75	4.48	15.38	17.25	14.83	53.94	15.82	2.16	-6.32	-2.47546	1.81681e-06	2.60313e-05	Yes	Down	CSN8_PSD8_EIF3K domain-containing protein	Uncharacterized protein	ENOG410ZQ2I(COP9 signalosome subunit 8 (CsnH))
AOL_s00054g818	1.91	2.87	4.07	18.48	10.69	35.43	73.45	21.5333	2.95	-6.3	-2.25529	3.32212e-09	1.06883e-07	Yes	Down	RING-type E3 ubiquitin transferase, EC 2.3.2.27	RING-type E3 ubiquitin transferase	COG5236(Positively regulates the activity of the minus-end directed microtubule motor protein dynein. May enhance dynein- mediated microtubule sliding by targeting dynein to the microtubule plus end. Required for)
AOL_s00140g16	0.05	0.09	0.24	1.28	0.3	1.19	3.15	0.923333	0.126667	-6.29	-2.47712	0.00795279	0.0279477	Yes	Down	MFS domain-containing protein	General substrate transporter	ENOG410XNQK(Transcription factor)
AOL_s00173g121	0.09	0	0.23	0.63	0.44	1.25	2.64	0.773333	0.106667	-6.25	-2.42798	0.0140008	0.0443547	Yes	Down	Uncharacterized protein	Chromatin structure remodeling complex protein sfh1	ENOG410XSZD(RNA binding motif protein 28)
AOL_s00110g284	3.38	5.83	3.63	24.7	60.95	7.05	105.54	30.9	4.28	-6.22	-2.38933	2.35457e-05	0.000231101	Yes	Down	PKS_ER domain-containing protein	Alcohol dehydrogenase 2	COG1064(-)
AOL_s00078g49	7.3	6.55	9.14	59.47	33.15	73.15	188.76	55.2567	7.66333	-6.21	-2.40908	1.73602e-12	1.23771e-10	Yes	Down	Uncharacterized protein	Leucine Rich Repeat domain-containing protein	ENOG4110I9J(leucine Rich Repeat)
AOL_s00054g269	0.09	0.03	0.07	0.33	0.6	0.44	1.56	0.456667	0.0633333	-6.21	-2.3451	0.0111043	0.0367751	Yes	Down	MFS domain-containing protein	MFS domain-containing protein	ENOG410XNQK(Adds a myristoyl group to the N-terminal glycine residue of certain cellular proteins (By similarity))
AOL_s00079g255	4.95	3.4	4.08	33.19	28.54	26.53	100.69	29.42	4.14333	-6.1	-2.35539	5.74715e-14	5.50737e-12	Yes	Down	Uncharacterized protein	Benzoate 4-monooxygenase cytochrome p450	COG2124(Casein Kinase)
AOL_s00078g283	8.94	9.98	10.83	97.84	84.14	28.27	240	70.0833	9.91667	-6.07	-2.3878	2.72308e-09	8.95503e-08	Yes	Down	Vacuolar protein sorting/targeting protein 10 (Carboxypeptidase Y receptor) (Sortilin VPS10)	Vacuolar protein sorting/targeting protein 10	ENOG410Y3W5(Functions as a sorting receptor in the Golgi compartment required for the intracellular sorting and delivery of soluble vacuolar proteins, like carboxypeptidase Y (CPY) and proteinase A. Executes multiple rounds of sorting by cycling between the late Golgi and a prevacuolar endosome-like compartment)
AOL_s00097g510	2.53	0.7	1.05	8.35	15.44	6.47	34.54	10.0867	1.42667	-6.07	-2.28842	2.54733e-05	0.000247837	Yes	Down	TauD domain-containing protein	TauD domain-containing protein	COG2175(isoflavone reductase family protein)
AOL_s00004g527	34.54	37.34	55.71	346.91	298.57	248.53	1021.6	298.003	42.53	-6.01	-2.33638	2.3462e-20	6.96978e-18	Yes	Down	Uncharacterized protein	Cell division control protein 48	COG0464(translation initiation factor)
AOL_s00110g91	1.75	2.45	2.82	14.53	13.63	20.97	56.15	16.3767	2.34	-6	-2.22284	2.09433e-14	2.09716e-12	Yes	Down	Uncharacterized protein	DNA-binding transcription factor	COG5048(3-oxo-5-alpha-steroid 4-dehydrogenase activity)
AOL_s00078g485	8.72	13.79	16.32	77.54	85.09	107.19	308.65	89.94	12.9433	-5.95	-2.41098	1.17248e-20	3.87004e-18	Yes	Down	Uncharacterized protein	Acetoin dehydrogenase	COG0300(RNA recognition motif. (a.k.a. RRM, RBD, or RNP domain))
AOL_s00173g269	34.02	47.01	88.38	286.96	293.28	590.53	1340.18	390.257	56.47	-5.91	-2.38964	3.64134e-11	1.93165e-09	Yes	Down	Glutamine synthetase, EC 6.3.1.2	Glutamine synthetase	COG0174(C6 zinc finger domain-containing protein)
AOL_s00054g206	0.37	0.27	0.54	2.35	4	1.8	9.33	2.71667	0.393333	-5.91	-1.75384	0.00396924	0.0159055	Yes	Down	Uncharacterized protein	Uncharacterized protein
AOL_s00079g409	0.73	0.91	1.7	6.9	4.99	11.12	26.35	7.67	1.11333	-5.89	-2.36062	5.44553e-07	9.20883e-06	Yes	Down	Uncharacterized protein	Uncharacterized protein
AOL_s00076g376	0.22	0.28	0.35	2.19	2.35	1.3	6.69	1.94667	0.283333	-5.87	-2.33906	0.000955209	0.00502824	Yes	Down	Uncharacterized protein	F-box domain-containing protein
AOL_s00083g260	16.74	55.49	61.57	322.65	261.24	333.43	1051.12	305.773	44.6	-5.86	-2.43317	6.16463e-11	3.13938e-09	Yes	Down	Uncharacterized protein	Pleiotropic drug resistance protein PDR	COG0842((ABC) transporter)
AOL_s00043g818	0.31	0	0.42	1.7	2.15	1.16	5.74	1.67	0.243333	-5.86	-2.33674	0.0130331	0.0419015	Yes	Down	GH16 domain-containing protein	Related to endo-1,3-beta-glucanase	COG2273(-)
AOL_s00007g409	0.13	0.2	0.44	2.11	1.49	1.66	6.03	1.75333	0.256667	-5.83	-2.58111	1.66568e-07	3.2341e-06	Yes	Down	Uncharacterized protein	Anaphase-promoting complex subunit cut9	ENOG410XNY1(Cell division cycle 16 homolog (S. cerevisiae))
AOL_s00140g17	0.08	0.11	0.06	0.7	0.28	0.72	1.95	0.566667	0.0833333	-5.8	-2.34446	0.0132253	0.042443	Yes	Down	Uncharacterized protein	MFS domain-containing protein	COG4289(conserved protein)
AOL_s00078g148	0.04	0.04	0.24	0.65	0.44	1.08	2.49	0.723333	0.106667	-5.78	-2.34155	0.0117426	0.0384476	Yes	Down	Uncharacterized protein	Uncharacterized protein
AOL_s00043g175	9.53	19.71	18.05	103.79	85.12	131.27	367.47	106.727	15.7633	-5.77	-2.3074	1.90833e-14	1.95483e-12	Yes	Down	Uncharacterized protein	DUF676 domain-containing protein	ENOG410ZQ6J(lipase activity); ENOG410YD5K(lipase serine esterase); ENOG410YF59(Putative serine esterase (DUF676))
AOL_s00054g634	1.87	2.71	2.2	17.63	24.27	3.94	52.62	15.28	2.26	-5.76	-2.21322	7.15672e-06	8.30477e-05	Yes	Down	Uncharacterized protein	Uncharacterized protein
AOL_s00083g222	0.47	0.23	0.13	1.62	1.48	2.51	6.44	1.87	0.276667	-5.76	-2.25356	0.000364679	0.00225226	Yes	Down	F-box domain-containing protein	F-box domain-containing protein
AOL_s00083g137	1.04	1.48	2.8	11.2	8.46	16.19	41.17	11.95	1.77333	-5.74	-2.17206	1.25077e-08	3.47255e-07	Yes	Down	FAD_binding_3 domain-containing protein	FAD binding domain-containing protein	COG0654(-)
AOL_s00078g450	0.08	0.33	0.43	1.56	1.86	2.21	6.47	1.87667	0.28	-5.7	-2.31842	5.07867e-05	0.000444608	Yes	Down	Uncharacterized protein	Uncharacterized protein
AOL_s00007g454	6.16	14.04	30.87	74.52	76.99	190.4	392.98	113.97	17.0233	-5.69	-2.38189	2.64134e-07	4.84355e-06	Yes	Down	DUF4048 domain-containing protein	DUF4048 domain-containing protein (Fragment)	ENOG4111Y6X(Conserved hypothetical, protein); ENOG410XP9G(Conserved hypothetical, protein)
AOL_s00006g358	0.17	0.66	0.34	1.4	2.21	4.18	8.96	2.59667	0.39	-5.66	-2.27402	0.00201101	0.00929783	Yes	Down	Uncharacterized protein	Uncharacterized protein
AOL_s00076g439	3.95	8.26	6.83	52.89	43.71	29.31	144.95	41.97	6.34667	-5.61	-2.20883	1.9114e-11	1.10613e-09	Yes	Down	Uncharacterized protein	Amino acid transporter	COG0531(GAS2 domain protein)
AOL_s00215g57	7.56	10.75	12.96	56.11	78.27	71.53	237.18	68.6367	10.4233	-5.58	-2.19498	6.9392e-20	1.93257e-17	Yes	Down	Uncharacterized protein	Organic solute transporter Ostalpha-domain-containing protein	ENOG410XQ3V(Enoyl-CoA hydratase)
AOL_s00004g513	1.87	2.36	6.68	18.54	23.57	29.56	82.58	23.89	3.63667	-5.57	-2.34158	9.34972e-10	3.51581e-08	Yes	Down	Uncharacterized protein	Cyclin domain containing protein	ENOG410ZC4B(Cyclin)
AOL_s00043g239	0.04	0.05	0.11	0.38	0.42	0.51	1.51	0.436667	0.0666667	-5.55	-2.30899	0.000280954	0.00180393	Yes	Down	Uncharacterized protein	Uncharacterized protein
AOL_s00215g437	0.58	2.01	2.89	11.49	11.66	12.66	41.29	11.9367	1.82667	-5.53	-2.28257	1.04777e-05	0.000114714	Yes	Down	Nudix hydrolase domain-containing protein	Nudix hydrolase domain-containing protein	ENOG410Y8YA(NUDIX domain protein); ENOG410XPFH(NUDIX domain protein)
AOL_s00043g798	4.92	4.97	1.36	31.69	31.18	10.4	84.52	24.4233	3.75	-5.51	-2.30182	0.00378144	0.0153392	Yes	Down	Uncharacterized protein	Uncharacterized protein
AOL_s00006g354	0.72	1.4	0.89	5.19	7.37	7.04	22.61	6.53333	1.00333	-5.51	-1.85266	4.74326e-08	1.10659e-06	Yes	Down	Uncharacterized protein	Similar to Saccharomyces cerevisiae YJL137C GLG2 Glycogenin glucosyltransferase	COG5597(Glycosyl Transferase)
AOL_s00083g353	5.43	8.36	15.42	68.1	50.81	71.1	219.22	63.3367	9.73667	-5.5	-2.32227	4.01048e-13	3.21994e-11	Yes	Down	Poly [ADP-ribose] polymerase, PARP, EC 2.4.2.-	Poly [ADP-ribose] polymerase	ENOG410XP18(-)
AOL_s00097g257	1.04	1.06	2.5	8.68	11.53	9.62	34.43	9.94333	1.53333	-5.48	-2.2747	5.0159e-10	2.04265e-08	Yes	Down	Peptidase_S8 domain-containing protein	Alkaline proteinase	COG1404(peptidase (S8 and S53, subtilisin, kexin, sedolisin)
AOL_s00079g229	0.58	0.78	0.91	5.39	4.99	4.34	16.99	4.90667	0.756667	-5.48	-2.26416	5.92699e-08	1.32384e-06	Yes	Down	Uncharacterized protein	Uncharacterized protein
AOL_s00193g84	26.2	48.24	50.09	291.85	183.11	326.56	926.05	267.173	41.51	-5.44	-2.27037	5.72508e-13	4.36085e-11	Yes	Down	Proline dehydrogenase, EC 1.5.5.2	Proline dehydrogenase	COG0506(Proline dehydrogenase)
AOL_s00043g121	2.5	6.28	6.17	30.53	24.65	41.13	111.26	32.1033	4.98333	-5.44	-2.2818	6.75677e-11	3.38294e-09	Yes	Down	RRM domain-containing protein	RNA-binding protein with serine-rich domain 1-B	ENOG4111PFV(Polyadenylate-binding protein); ENOG410XPYE(Anoctamin)
AOL_s00215g755	0.82	2.81	1.56	10.35	9.62	13.41	38.57	11.1267	1.73	-5.43	-2.24472	3.50331e-08	8.55384e-07	Yes	Down	Uncharacterized protein	UV-endonuclease UvdE	COG4294(UV damage endonuclease)
AOL_s00006g265	33.22	79.63	73.54	443.09	351.73	402.71	1383.92	399.177	62.13	-5.42	-2.2711	3.58713e-13	2.90623e-11	Yes	Down	Uncharacterized protein	Alpha-l-rhamnosidase c	ENOG4110HJM(Conserved hypothetical, protein)
AOL_s00004g103	11.52	15.29	90.21	268.29	185.75	293.48	864.54	249.173	39.0067	-5.39	-2.38521	7.61691e-06	8.72518e-05	Yes	Down	RmlD_sub_bind domain-containing protein	Bifunctional dTDP-4-dehydrorhamnose 3,5-epimerase/dTDP-4-dehydrorhamnose reductase	COG1088(dTDP-glucose 4-6-dehydratase)
AOL_s00097g584	4.39	7.12	5.28	28.01	33.58	45.44	123.82	35.6767	5.59667	-5.37	-2.07606	4.86399e-13	3.80245e-11	Yes	Down	Uncharacterized protein	Uncharacterized protein
AOL_s00097g207	1.32	1.25	2.09	8.68	11.39	9.61	34.34	9.89333	1.55333	-5.37	-2.23155	1.38761e-08	3.79336e-07	Yes	Down	Uncharacterized protein	PIPK domain-containing protein (Fragment)	COG5253(phosphatidylinositol-4-phosphate 5-kinase)
AOL_s00188g122	0.76	1.41	5.34	20.49	18.33	8.7	55.03	15.84	2.50333	-5.33	-2.31422	0.000106933	0.000817314	Yes	Down	Uncharacterized protein	ZnMc domain-containing protein
AOL_s00079g320	2.43	3.61	3.22	23.43	15.24	19.7	67.63	19.4567	3.08667	-5.3	-2.22075	3.65666e-10	1.53718e-08	Yes	Down	Myb-like domain-containing protein	Myb-like domain-containing protein	ENOG410Y0CQ(-)
AOL_s00004g416	16.77	17.66	116.84	203.31	211.64	536.14	1102.36	317.03	50.4233	-5.29	-2.34784	0.00665945	0.0240572	Yes	Down	Uncharacterized protein	Hydroxynaphthalene reductase-like protein Arp2	COG1028(SH3 domain containing, Ysc84-like 1 (S. cerevisiae))
AOL_s00083g256	2.66	4.63	3.79	30.77	26.81	12.09	80.75	23.2233	3.69333	-5.29	-1.59991	3.516e-07	6.26692e-06	Yes	Down	RRM domain-containing protein	RRM domain-containing protein	COG0724(-); ENOG4110PAX(Myelin expression factor 2); ENOG4111283(RNA recognition motif. (a.k.a. RRM, RBD, or RNP domain))
AOL_s00054g468	23.07	52.09	58.84	316.07	267.08	256.84	973.99	279.997	44.6667	-5.27	-2.09247	6.44938e-17	1.10533e-14	Yes	Down	Uncharacterized protein	Uncharacterized protein	ENOG4111WP1(Conserved hypothetical, protein)
AOL_s00054g305	2.83	5.04	7.08	44.97	29.51	19.31	108.74	31.2633	4.98333	-5.27	-2.26646	2.01701e-09	6.8609e-08	Yes	Down	Probable lysosomal cobalamin transporter	Probable lysosomal cobalamin transporter	ENOG410XR8P(LMBR1 domain containing 2)
AOL_s00193g96	0.53	0.14	0.71	2.46	3.06	3.12	10.02	2.88	0.46	-5.26	-2.20922	5.42456e-06	6.61336e-05	Yes	Down	Uncharacterized protein	FYVE zinc finger protein	ENOG4111UVS(FYVE zinc finger protein)
AOL_s00097g232	2.51	4.57	7.83	34.1	30.42	28.58	108.01	31.0333	4.97	-5.24	-2.25831	7.77107e-12	4.87717e-10	Yes	Down	DNA damage-binding protein CMR1	DNA damage-binding protein CMR1	ENOG410XRID(WD repeatcontaining protein)
AOL_s00075g149	4.7	7.35	41.45	84.09	62.99	186.3	386.88	111.127	17.8333	-5.23	-2.35452	0.00896932	0.0307975	Yes	Down	Uncharacterized protein	Uncharacterized protein	ENOG4111ZB8(Conserved hypothetical, protein)
AOL_s00173g310	0.79	1.77	1.46	7.46	7.15	10.42	29.05	8.34333	1.34	-5.23	-2.18986	1.41773e-07	2.82657e-06	Yes	Down	Uncharacterized protein	Uncharacterized protein	ENOG410YK9N(Conserved hypothetical, protein)
AOL_s00188g115	0.16	0.16	0.56	1.48	2.03	1.95	6.34	1.82	0.293333	-5.2	-2.06047	0.000804239	0.00437569	Yes	Down	Uncharacterized protein	Uncharacterized protein	ENOG4111JR2(Domain of unknown function (DUF3328)); ENOG41116PC(Domain of unknown function (DUF3328)); ENOG4111QKD(Domain of unknown function (DUF3328)); ENOG410XU3Q(-); ENOG410YFA5(Domain of unknown function (DUF3328)); ENOG410YVBC(Domain of unknown function (DUF3328)); ENOG410XU70(Domain of unknown function (DUF3328)); ENOG410YPYC(Domain of unknown function (DUF3328)); ENOG4111IE9(Domain of unkn…
AOL_s00097g611	3.45	4.93	5.09	28.61	32.6	22.23	96.91	27.8133	4.49	-5.19	-2.21432	2.21688e-16	3.34861e-14	Yes	Down	Uncharacterized protein	Uncharacterized protein
AOL_s00054g330	6.18	4.89	9.43	39.7	45.09	41.5	146.79	42.0967	6.83333	-5.16	-2.1877	2.7837e-15	3.20252e-13	Yes	Down	F-box domain-containing protein	F-box domain-containing protein	ENOG410YRYN(F-box domain protein)
AOL_s00004g573	6.92	8.09	14.2	44.96	76.9	57.38	208.45	59.7467	9.73667	-5.14	-2.1954	1.53631e-15	2.01347e-13	Yes	Down	Glyco_transf_28 domain-containing protein	UDP-Glycosyltransferase/glycogen phosphorylase	COG1819(Transferase)
AOL_s00083g297	16.72	22.6	7.49	118.33	97.79	69.65	332.58	95.2567	15.6033	-5.1	-1.96388	3.90004e-06	5.02271e-05	Yes	Down	Uncharacterized protein	ADPribosylglycohydrolase superfamily protein	ENOG4111R07(ADP-ribosylglycohydrolase); ENOG410ZK03(ADP-ribosylglycohydrolase); COG1397(ADP-ribosylglycohydrolase)
AOL_s00054g117	3.46	7.13	15.25	65.48	50.68	41.46	183.46	52.54	8.61333	-5.1	-2.25938	6.7411e-09	2.00925e-07	Yes	Down	Uncharacterized protein	Insulysin	COG1025(metalloendopeptidase activity)
AOL_s00173g169	21.11	26.64	27.78	215.36	164.52	78.15	533.56	152.677	25.1767	-5.06	-2.48864	1.3308e-09	4.72514e-08	Yes	Down	WH2 domain-containing protein	WH2 domain-containing protein	ENOG410ZKUU(Proline-rich, actin-associated protein Vrp1)
AOL_s00080g365	0.59	0.71	0.77	2.85	3.36	6.32	14.6	4.17667	0.69	-5.05	-2.13909	6.44174e-05	0.000538039	Yes	Down	Uncharacterized protein	Uncharacterized protein
AOL_s00004g601	2.59	1.52	0.84	8.61	20.27	1.01	34.84	9.96333	1.65	-5.04	-2.04016	0.0132825	0.0426015	Yes	Down	Uncharacterized protein	Uncharacterized protein
AOL_s00188g157	2.49	1.71	4.81	13.24	5.67	35.45	63.37	18.12	3.00333	-5.03	-2.18598	5.27549e-05	0.000459132	Yes	Down	Uncharacterized protein	3-methylcrotonyl-CoA carboxylase subunit alpha	COG4770(carboxylase)
AOL_s00109g132	91.97	66.13	47.82	380.06	450.18	409.23	1445.39	413.157	68.64	-5.02	-2.07201	2.05245e-09	6.95492e-08	Yes	Down	Uncharacterized protein	Cytochrome P450 alkane hydroxylase	COG2124(protein kinase domain-containing protein)
AOL_s00076g245	0.58	3.91	1.2	12.26	17.42	4.49	39.86	11.39	1.89667	-5.01	-1.53726	6.36947e-06	7.53848e-05	Yes	Down	Uncharacterized protein	Uncharacterized protein
AOL_s00079g21	20.93	15.47	19.74	149.97	129.43	55.06	390.6	111.487	18.7133	-4.96	-2.12133	9.32131e-08	1.95462e-06	Yes	Down	Proteasome subunit alpha type	Proteasome subunit alpha type	COG0638(Essential component of the cytosolic iron-sulfur (Fe S) protein assembly machinery. Required for the maturation of extramitochondrial Fe S proteins (By similarity))
AOL_s00007g5	2.4	3.52	3.3	25.1	18.73	11.08	64.13	18.3033	3.07333	-4.96	-2.1624	5.55955e-08	1.26718e-06	Yes	Down	PA14 domain-containing protein	PA14 domain-containing protein	ENOG410Z6VZ(cell adhesion); ENOG410ZI62(-)
AOL_s00193g6	0.75	2.01	1.08	6.06	7.69	9.09	26.68	7.61333	1.28	-4.95	-2.11093	6.64321e-08	1.46909e-06	Yes	Down	Polyadenylate-binding protein, PABP	Polyadenylate-binding protein	ENOG410XR5X(Key enzyme in the regulation of glycerol uptake and metabolism (By similarity))
AOL_s00043g591	0.01	1.18	1.23	5.09	5.12	4.1	16.73	4.77	0.806667	-4.91	-2.11511	0.00244782	0.0107835	Yes	Down	Abhydrolase_3 domain-containing protein	Arylacetamide deacetylase-like protein	ENOG410XQSP(-); COG0657(-)
AOL_s00078g348	0.6	0.49	0.82	4.67	3.11	3.51	13.2	3.76333	0.636667	-4.91	-2.08578	3.32494e-06	4.36404e-05	Yes	Down	Uncharacterized protein	Uncharacterized protein
AOL_s00110g160	51.44	27.45	30.41	177.87	228.76	238.77	754.7	215.133	36.4333	-4.9	-2.04213	4.98289e-09	1.53129e-07	Yes	Down	Aldolase_II domain-containing protein	Class II aldolase/adducin domain-containing protein	COG0235(Methyltransferase involved in ribosomal biogenesis. Specifically catalyzes the N1-methylation of the pseudouridine corresponding to position 914 in M.jannaschii 16S rRNA (By similarity))
AOL_s00007g478	0.05	0.05	0.18	0.47	0.28	0.89	1.92	0.546667	0.0933333	-4.86	-2.17654	0.00823239	0.0287941	Yes	Down	Uncharacterized protein	Uncharacterized protein
AOL_s00173g112	15.87	14.25	9.78	100.1	67.83	65.37	273.2	77.7667	13.3	-4.85	-2.07126	3.06032e-08	7.63966e-07	Yes	Down	Uncharacterized protein	ORMDL family-domain-containing protein	COG5081(S. cerevisiae)
AOL_s00007g92	3.44	4.03	2.31	23.31	22.3	11.19	66.58	18.9333	3.26	-4.81	-2.08982	0.000841857	0.0045388	Yes	Down	Uncharacterized protein	Uncharacterized protein
AOL_s00097g298	0.22	0.09	0.4	0.87	1.4	1.85	4.83	1.37333	0.236667	-4.8	-2.08674	0.00234695	0.0104392	Yes	Down	MFS domain-containing protein	Raffinose family of oligosaccharides transporter	ENOG410XNQK(Transporter)
AOL_s00140g87	0.08	0.2	0.17	0.63	0.89	1.09	3.06	0.87	0.15	-4.8	-2.11003	0.00503547	0.0192849	Yes	Down	Uncharacterized protein	Uncharacterized protein	ENOG410YDUB(-)
AOL_s00007g282	0.3	0.34	0.93	2.85	2.58	3.66	10.66	3.03	0.523333	-4.79	-2.12705	4.08601e-05	0.000371792	Yes	Down	Uncharacterized protein	Uncharacterized protein	ENOG41125WS(Conserved hypothetical, protein)
AOL_s00007g477	3.47	6.2	3.69	27.6	31.34	18.34	90.64	25.76	4.45333	-4.78	-2.06765	1.73617e-09	6.02053e-08	Yes	Down	IPPc domain-containing protein	Inositol polyphosphate phosphatase	COG5411(inositol)
AOL_s00173g295	10.36	17.23	17.27	89.36	98.4	70.5	303.12	86.0867	14.9533	-4.76	-2.06256	9.55362e-15	1.00167e-12	Yes	Down	RNB domain-containing protein	RNB domain-containing protein	COG0557(-)
AOL_s00079g336	47.3	61.81	31.17	280.5	325.21	199.42	945.41	268.377	46.76	-4.74	-1.92081	2.76961e-09	9.07453e-08	Yes	Down	Uncharacterized protein	cysteine-rich and transmembrane domain-containing protein WIH2-like
AOL_s00083g358	41.56	58.3	14.49	250.02	271.5	135.2	771.07	218.907	38.1167	-4.74	-1.99665	3.41704e-05	0.000317918	Yes	Down	Uncharacterized protein	Uncharacterized protein
AOL_s00054g865	6.11	9.97	16.47	75.42	66.6	44.83	219.4	62.2833	10.85	-4.74	-2.14509	5.82486e-11	3.01809e-09	Yes	Down	Uncharacterized protein	Sodium/calcium exchanger protein	COG0530(exchanger)
AOL_s00140g98	0.61	5.78	7.87	24.46	27.36	29.96	96.04	27.26	4.75333	-4.73	-2.12915	6.07606e-05	0.000514732	Yes	Down	Uncharacterized protein	Uncharacterized protein
AOL_s00006g159	0.71	0.6	1.57	6.45	4.99	5.06	19.38	5.5	0.96	-4.73	-2.13853	3.49497e-10	1.4832e-08	Yes	Down	HTH La-type RNA-binding domain-containing protein	HTH La-type RNA-binding domain-containing protein	COG5193(La ribonucleoprotein domain family member); COG5193(La ribonucleoprotein domain family member)
AOL_s00112g89	13.78	20.85	26.88	104.58	107.35	140.05	413.49	117.327	20.5033	-4.72	-2.06035	2.50322e-15	2.9745e-13	Yes	Down	Phosphotransferase, EC 2.7.1.-	Phosphotransferase	COG5026(Dienelactone hydrolase family)
AOL_s00188g277	0.61	6.12	1.86	14.03	18.45	16.51	57.58	16.33	2.86333	-4.7	-1.25772	0.00394966	0.0158484	Yes	Down	Uncharacterized protein	Uncharacterized protein
AOL_s00076g154	8.02	9.08	14.5	58.95	49.73	70.95	211.23	59.8767	10.5333	-4.68	-2.11017	6.18155e-17	1.0802e-14	Yes	Down	Cell division control protein	Cell division control protein	COG1474(Involved in regulation of DNA replication (By similarity))
AOL_s00043g637	2.88	5.1	13.29	31.67	38.36	50.6	141.9	40.21	7.09	-4.67	-2.13118	2.70516e-07	4.94024e-06	Yes	Down	Uncharacterized protein	Uncharacterized protein
AOL_s00215g248	14.66	50.11	62.4	172.83	221.47	324.3	845.77	239.533	42.39	-4.65	-2.00545	2.24384e-07	4.22771e-06	Yes	Down	WW domain-containing protein	WW domain-containing protein	ENOG410XXW5(WW)
AOL_s00215g250	1.21	1.26	5.05	15.73	11.67	15.09	50.01	14.1633	2.50667	-4.65	-2.15362	1.14482e-06	1.74703e-05	Yes	Down	Uncharacterized protein	Uncharacterized protein	ENOG4111FVM(-)
AOL_s00043g252	2.11	2.72	0.55	7.38	12.93	10.08	35.77	10.13	1.79333	-4.65	-1.92365	0.000195129	0.00134805	Yes	Down	MFS domain-containing protein	High-affinity glucose transporter	ENOG410XNQK(Helicase)
AOL_s00076g62	0.63	1.56	3.26	7.7	8.34	14.58	36.07	10.2067	1.81667	-4.62	-1.82025	1.5082e-05	0.000157574	Yes	Down	Uncharacterized protein	HHK17, histidine kinase-group VII protein	COG0642(-)
AOL_s00004g464	0.1	1.18	1.81	8.48	4.86	4.02	20.45	5.78667	1.03	-4.62	-2.13653	0.000901232	0.00480082	Yes	Down	UDG domain-containing protein	UDG domain-containing protein	COG3663(U mismatch-specific DNA glycosylase)
AOL_s00193g130	2.86	12.64	34.29	73.59	84.11	120.8	328.29	92.8333	16.5967	-4.59	-2.17484	3.10946e-05	0.000294177	Yes	Down	Uncharacterized protein	Uncharacterized protein
AOL_s00078g381	6.55	5.47	6.3	20.49	35.93	45.68	120.42	34.0333	6.10667	-4.57	-1.9925	1.55996e-08	4.23851e-07	Yes	Down	Uncharacterized protein	Uncharacterized protein
AOL_s00215g205	1.09	1.91	3.1	16.87	9.97	7.16	40.1	11.3333	2.03333	-4.57	-2.07946	1.16396e-05	0.000126348	Yes	Down	Uncharacterized protein	Peroxisomal membrane protein PMP47A	ENOG410ZNC0(N(Alpha)-acetyltransferase 35, NatC auxiliary)
AOL_s00043g275	0.31	0.37	0.46	2.65	1.68	2.01	7.48	2.11333	0.38	-4.56	-2.04079	1.74452e-05	0.000179239	Yes	Down	HNHc domain-containing protein	HNHc domain-containing protein
AOL_s00043g255	1.43	0.59	0.63	2.07	7.76	4.84	17.32	4.89	0.883333	-4.54	-1.97294	1.45283e-05	0.000152146	Yes	Down	Uncharacterized protein	Uncharacterized protein
AOL_s00210g51	16.68	30.03	17.13	141.65	138.45	73.07	417.01	117.723	21.28	-4.53	-1.94251	1.09117e-07	2.25627e-06	Yes	Down	Uncharacterized protein	Telomerase protein component 1	ENOG410YT4R(Phosphatase); COG2453(Phosphatase)
AOL_s00054g627	0.05	0.07	0.75	0.25	2.49	2.06	5.67	1.6	0.29	-4.52	-3.00976	0.000665659	0.00374045	Yes	Down	Uncharacterized protein	Uncharacterized protein	ENOG410YBP8(-); ENOG410YCEH(-); ENOG4111B3S(-); ENOG4110U95(-)
AOL_s00043g393	0.44	1.48	4.17	5.33	7.54	20.54	39.5	11.1367	2.03	-4.49	-2.14357	0.000185842	0.00129291	Yes	Down	Uncharacterized protein	Major facilitator superfamily transporter	ENOG410XTCF(Conserved hypothetical, protein)
AOL_s00054g917	7.1	15.71	15.18	61.7	76.55	69.78	246.02	69.3433	12.6633	-4.48	-2.01856	7.13893e-13	5.39171e-11	Yes	Down	ADP-ribosylation factor GTPase-activating protein	ADP-ribosylation factor GTPase-activating protein	COG5347(clathrin heavy chain)
AOL_s00004g137	3.31	7.55	8.88	33.39	42.2	32.52	127.85	36.0367	6.58	-4.48	-1.86166	1.55104e-09	5.44206e-08	Yes	Down	Uncharacterized protein	Uncharacterized protein
AOL_s00112g127	0.37	1.35	3.07	8.1	9.09	9	30.98	8.73	1.59667	-4.47	-2.10843	1.18024e-05	0.000127649	Yes	Down	Uncharacterized protein	RRM Nup35-type domain-containing protein
AOL_s00054g570	1.56	2.55	5.95	13.37	18.04	23.47	64.94	18.2933	3.35333	-4.46	-2.06711	7.62712e-08	1.64186e-06	Yes	Down	USP domain-containing protein	Ubiquitin carboxyl-terminal hydrolase	ENOG410XQ81(ubiquitin carboxyl-terminal hydrolase)
AOL_s00078g501	2.58	1.34	4.07	13.31	14.7	15.63	51.63	14.5467	2.66333	-4.46	-2.01473	3.29424e-07	5.90198e-06	Yes	Down	F-box domain-containing protein	F-box domain-containing protein
AOL_s00004g298	7.08	21.56	23.68	46.79	52.91	185.51	337.53	95.07	17.44	-4.45	-2.01673	9.24427e-05	0.00072714	Yes	Down	Uncharacterized protein	Uncharacterized protein
AOL_s00080g76	0.57	0.63	1.89	7.2	5.04	4.6	19.93	5.61333	1.03	-4.45	-2.06033	7.98052e-05	0.00064132	Yes	Down	Uncharacterized protein	Kinesin light chain protein (Fragment)	COG0666(Ankyrin Repeat); COG0775(Catalyzes the irreversible cleavage of the glycosidic bond in both 5'-methylthioadenosine (MTA) and S- adenosylhomocysteine (SAH AdoHcy) to adenine and the corresponding thioribose, 5'-methylthioribose and S-ribosylhomocysteine, respectively (By similarity)); ENOG410YB4P(Conserved hypothetical, protein); COG5635(Signal transduction protein with Nacht domain); COG0…
AOL_s00110g165	0.54	0.08	0.17	1.48	1.86	0.96	5.09	1.43333	0.263333	-4.44	-1.84449	0.00581455	0.0216274	Yes	Down	CBM1 domain-containing protein	CBM1 domain-containing protein	COG2730(Glycoside hydrolase Family 5); COG5297(Cellobiohydrolase); ENOG410YBW9(Cellobiohydrolase); ENOG410YCFF(Glycoside hydrolase family 61)
AOL_s00076g240	1.59	1.88	1.32	7.34	11.9	6.79	30.82	8.67667	1.59667	-4.43	-1.95729	4.52711e-08	1.07538e-06	Yes	Down	Uncharacterized protein	Uncharacterized protein
AOL_s00043g89	2.9	2.87	3.49	12.68	14.93	22.61	59.48	16.74	3.08667	-4.42	-1.96364	4.5373e-11	2.3647e-09	Yes	Down	EF-hand domain-containing protein	Mechanosensitive ion channel protein	COG0668(Mechanosensitive ion channel)
AOL_s00215g705	13.68	23.61	30.33	126.85	127.22	111.53	433.22	121.867	22.54	-4.41	-2.02791	7.07288e-15	7.68702e-13	Yes	Down	Uncharacterized protein	Multidrug resistance protein	COG1132(ferredoxin-fold anticodon binding domain containing 1)
AOL_s00215g822	5.15	10.37	8.38	32.4	25.63	71.38	153.31	43.1367	7.96667	-4.41	-1.96163	4.3989e-06	5.53714e-05	Yes	Down	Uncharacterized protein	PLAC8-domain-containing protein	ENOG4112A4Q(DUF614 domain protein); ENOG41120PW(DUF614 domain protein); ENOG4110BA2(PLAC8 family); ENOG410YY1A(PLAC8 family); ENOG410YER5(Mid1-complementing activity); ENOG410XUTP(Protein PLANT CADMIUM RESISTANCE)
AOL_s00173g343	1.39	0.66	1.77	6.5	7.7	6.34	24.36	6.84667	1.27333	-4.38	-1.96208	0.000186001	0.00129301	Yes	Down	Uncharacterized protein	Uncharacterized protein
AOL_s00004g410	1.13	0.63	0.97	4.51	6.17	3.97	17.38	4.88333	0.91	-4.37	-1.95058	6.17198e-07	1.0205e-05	Yes	Down	Uncharacterized protein	Uncharacterized protein
AOL_s00117g62	2.18	2.23	3.88	23.1	12.53	8.8	52.72	14.81	2.76333	-4.36	-2.02936	1.18765e-05	0.000128295	Yes	Down	Uncharacterized protein	Uncharacterized protein
AOL_s00079g397	0.19	0.19	0.42	1.14	1.76	1.38	5.08	1.42667	0.266667	-4.35	-1.96438	0.0066844	0.0241234	Yes	Down	CYCLIN domain-containing protein	CYCLIN domain-containing protein	COG5333(WD repeat domain 70)
AOL_s00117g44	11.4	15.11	22.62	120.85	77.7	63.71	311.39	87.42	16.3767	-4.34	-2.02119	3.93986e-10	1.64845e-08	Yes	Down	Vesicular-fusion protein SEC18, EC 3.6.4.6	Vesicular-fusion protein SEC18	COG0464(Catalyzes the irreversible cleavage of the glycosidic bond in both 5'-methylthioadenosine (MTA) and S- adenosylhomocysteine (SAH AdoHcy) to adenine and the corresponding thioribose, 5'-methylthioribose and S-ribosylhomocysteine, respectively (By similarity))
AOL_s00215g173	8.84	13.64	14.88	67.76	72.32	58.51	235.95	66.1967	12.4533	-4.32	-1.84112	2.5995e-13	2.18554e-11	Yes	Down	Uncharacterized protein	Endoplasmic reticulum zinc transporter	ENOG410XT9K(Cation efflux family protein)
AOL_s00078g157	0.16	0.16	0.49	1.23	1.26	1.82	5.12	1.43667	0.27	-4.32	-2.00702	5.41716e-06	6.61336e-05	Yes	Down	Uncharacterized protein	Related to helicases of the Snf2/Rad54 family	ENOG410XNUT(-)
AOL_s00097g499	178.05	77.56	113.31	963.96	787.83	205.35	2326.06	652.38	122.973	-4.31	-1.91862	0.000157934	0.00113692	Yes	Down	SHSP domain-containing protein	SHSP domain-containing protein	ENOG4111XME(Hsp20/alpha crystallin family); COG0071(response to heat)
AOL_s00076g655	0.82	0.22	0.56	1.91	2.79	3.79	10.09	2.83	0.533333	-4.31	-1.92064	0.00856934	0.0296352	Yes	Down	Isochorismatase domain-containing protein	Isochorismatase domain-containing protein	COG1335(isochorismatase)
AOL_s00007g300	2.1	0.67	1.97	5.44	7.97	11.61	29.76	8.34	1.58	-4.28	-1.91903	3.02735e-05	0.000287324	Yes	Down	MFS domain-containing protein	Lactose permease	ENOG410XNQK(amino acid)
AOL_s00007g96	10.23	7.98	13.63	52.7	42.25	72.78	199.57	55.91	10.6133	-4.27	-1.92557	8.0822e-11	4.00159e-09	Yes	Down	Uncharacterized protein	Uncharacterized protein
AOL_s00083g405	4.36	7.22	19.75	40.94	62.61	61.58	196.46	55.0433	10.4433	-4.27	-2.01738	1.37933e-07	2.75619e-06	Yes	Down	Importin subunit alpha	Importin subunit alpha	COG5064(importin subunit alpha)
AOL_s00004g25	1.27	1.05	0.82	5.78	7.08	3.67	19.67	5.51	1.04667	-4.26	-1.91684	8.86834e-06	9.90409e-05	Yes	Down	Cutinase, EC 3.1.1.74	Cutinase	ENOG41121AD(cutinase); ENOG4111V6F(carbohydrate esterase family 5 protein); ENOG41122XJ(cutinase); ENOG410ZKAW(Cutinase)
AOL_s00043g154	0.45	0.77	0.83	3.74	5.32	1.72	12.83	3.59333	0.683333	-4.26	-1.95789	1.39054e-05	0.000147004	Yes	Down	Alpha,alpha-trehalase, EC 3.2.1.28	Alpha,alpha-trehalase	COG1554(hydrolase family 65)
AOL_s00215g372	0.11	0.15	0.4	0.88	1.89	0.7	4.13	1.15667	0.22	-4.26	-2.0035	0.000151604	0.00109932	Yes	Down	Rif1_N domain-containing protein	Uncharacterized protein	ENOG410Y4IM(Telomere length regulator protein rif1)
AOL_s00004g237	3.45	2.54	16.06	38.22	20.32	56.55	137.14	38.3633	7.35	-4.22	-2.04769	0.000242182	0.0016047	Yes	Down	Uncharacterized protein	Uncharacterized protein
AOL_s00083g105	1.75	2.11	1.67	7.38	11.74	9.75	34.4	9.62333	1.84333	-4.22	-1.89974	5.73787e-08	1.29458e-06	Yes	Down	Uncharacterized protein	Uncharacterized protein
AOL_s00097g633	0.21	0.04	2.44	3.06	3.34	7.63	16.72	4.67667	0.896667	-4.22	-2.05052	0.0100962	0.0341471	Yes	Down	Uncharacterized protein	Uncharacterized protein
AOL_s00004g24	2.04	5.75	6.14	18.81	27.15	26.43	86.32	24.13	4.64333	-4.2	-1.96635	1.01156e-08	2.88943e-07	Yes	Down	Uncharacterized protein	Uncharacterized protein	ENOG4112BI8(-); ENOG410XSZD(SWI SNF related matrix associated actin dependent regulator of chromatin subfamily B member 1)
AOL_s00215g635	2.82	7.13	7.5	34.22	23.63	32.68	107.98	30.1767	5.81667	-4.19	-1.97739	9.26585e-09	2.65548e-07	Yes	Down	Uncharacterized protein	Zinc finger-containing ubiquitin peptidase 1	ENOG410XRQT(Zinc finger with UFM1-specific peptidase domain)
AOL_s00112g80	65.48	100.73	57.83	442.22	336.64	379.77	1382.67	386.21	74.68	-4.17	-1.89825	4.28524e-09	1.35962e-07	Yes	Down	Uncharacterized protein	Uncharacterized protein	ENOG4112461(Conserved hypothetical, protein); COG0477(Conserved hypothetical, protein)
AOL_s00076g440	20.14	25.23	22.13	130.57	142.46	75.18	415.71	116.07	22.5	-4.16	-1.91037	6.69337e-09	2.00172e-07	Yes	Down	Uncharacterized protein	Putative cdp-alcohol phosphatidyltransferase protein	ENOG410YTY1(-); ENOG4112BC8(Conserved hypothetical, protein)
AOL_s00083g96	0.62	2.39	1.63	6.76	5.89	11.23	28.52	7.96	1.54667	-4.15	-1.78143	5.07446e-06	6.26735e-05	Yes	Down	Alpha-galactosidase, EC 3.2.1.22 (Melibiase)	Alpha-galactosidase	ENOG410XPF1(alpha-galactosidase)
AOL_s00006g292	1.63	2.66	5.31	10.77	13.6	24.88	58.85	16.4167	3.2	-4.13	-1.94943	5.42667e-08	1.24325e-06	Yes	Down	Uncharacterized protein	Respiration factor 2	COG5048(pH-response regulator protein palH RIM21)
AOL_s00081g287	272.85	112.69	75.17	712.32	996.73	651.21	2820.97	786.753	153.57	-4.12	-1.78435	0.000182856	0.00127813	Yes	Down	MFS domain-containing protein	Related to aflatoxin efflux pump AFLT	ENOG410XNQK(PAPA-1-like conserved region); ENOG410YCHJ(Major Facilitator Superfamily); ENOG410YJHV(MFS toxin efflux pump)
AOL_s00170g57	25.44	57.47	120.17	352.37	318.81	366.49	1240.75	345.89	67.6933	-4.11	-1.78249	1.50204e-06	2.21625e-05	Yes	Down	Uncharacterized protein	Uncharacterized protein
AOL_s00188g48	3.43	6.82	7.02	29.34	25.54	33.43	105.58	29.4367	5.75667	-4.11	-1.93103	1.20469e-10	5.71074e-09	Yes	Down	Uncharacterized protein	Putative transmembrane alpha-helix domain-containing protein	ENOG4111Y91(-)
AOL_s00007g335	16.63	37.64	65.78	185.38	171.35	255.47	732.25	204.067	40.0167	-4.1	-1.65488	2.17624e-09	7.31873e-08	Yes	Down	UBC core domain-containing protein	Ubiquitin-conjugating enzyme	COG5078(LRR)
AOL_s00210g270	2.6	2.46	2.36	17.4	13.73	6.68	45.23	12.6033	2.47333	-4.1	-1.90994	0.00034332	0.00214413	Yes	Down	RING-type domain-containing protein	Zinc finger, RING-type	ENOG41121N2(transmembrane anterior posterior transformation 1)
AOL_s00043g474	1.79	1.9	3.44	9.48	13.67	13.24	43.52	12.13	2.37667	-4.1	-1.84751	1.99205e-10	8.9212e-09	Yes	Down	Histone-lysine N-methyltransferase SET9, EC 2.1.1.372 (Histone-lysine N-methyltransferase set9) (SET domain protein 9)	Histone-lysine N-methyltransferase SET9	ENOG410XPH8(suppressor of variegation 4-20 homolog)
AOL_s00081g245	53.01	39.83	224.59	300.02	498.72	816.06	1932.23	538.267	105.81	-4.09	-1.99777	6.08573e-05	0.000514968	Yes	Down	Uncharacterized protein	Calcipressin-domain-containing protein	ENOG4111KYI(Calcineurin binding protein)
AOL_s00043g800	31.28	23.56	7.87	115.97	92.91	110.17	381.76	106.35	20.9033	-4.09	-1.77419	0.000122223	0.000913799	Yes	Down	MFS domain-containing protein	Similar to Saccharomyces cerevisiae YMR011W HXT2 High-affinity glucose transporter of the major facilitator superfamily	ENOG410XNQK(phenylalanyL-tRNA synthetase, alpha subunit)
AOL_s00054g568	3.51	6.06	8.74	24.91	29.27	38.99	111.48	31.0567	6.10333	-4.09	-1.69382	8.5132e-08	1.81073e-06	Yes	Down	Uncharacterized protein	Endonuclease/exonuclease/phosphatase family protein	ENOG410ZJDS(Endonuclease Exonuclease phosphatase family protein); ENOG4111G3Y(-)
AOL_s00083g403	0.28	0.44	0.48	1.77	2.47	1.87	7.31	2.03667	0.4	-4.09	-1.90285	5.64091e-05	0.000486187	Yes	Down	Protection of telomeres protein 1	Protection of telomeres protein 1	ENOG410Z1J0(protection of telomeres 1 homolog (S. pombe)); ENOG410ZKC3(Telomere-binding alpha subunit central domain protein)
AOL_s00078g100	1.29	2.22	5.95	13.03	9.22	25.84	57.55	16.03	3.15333	-4.08	-2.00022	1.74571e-05	0.000179239	Yes	Down	Alanine--tRNA ligase, EC 6.1.1.7 (Alanyl-tRNA synthetase, AlaRS)	Alanine--tRNA ligase	COG0013(Catalyzes the attachment of alanine to tRNA(Ala) in a two-step reaction alanine is first activated by ATP to form Ala- AMP and then transferred to the acceptor end of tRNA(Ala). Also edits incorrectly charged Ser-tRNA(Ala) and Gly-tRNA(Ala) via its editing domain (By similarity))
AOL_s00215g214	3.89	2.5	2.52	13.95	19.6	11.69	54.15	15.08	2.97	-4.08	-1.59218	4.05598e-06	5.17863e-05	Yes	Down	Uncharacterized protein	Bladder cancer-related protein BC10-domain-containing protein	ENOG41129ID(Conserved hypothetical, protein)
AOL_s00078g144	6.11	7.66	10.03	40.1	31.03	49.29	144.22	40.14	7.93333	-4.06	-1.90827	4.58462e-08	1.0809e-06	Yes	Down	Signal recognition particle subunit SRP14 (Signal recognition particle 14 kDa protein)	Signal recognition particle subunit SRP14	ENOG410XU6R(signal recognition particle 14kD protein)
AOL_s00004g371	2.78	4.28	6.21	20.44	21.47	25.29	80.47	22.4	4.42333	-4.06	-1.92269	2.06112e-11	1.17239e-09	Yes	Down	Peptide hydrolase, EC 3.4.-.-	Peptide hydrolase	COG2234(ribonuclease H activity)
AOL_s00083g55	1.24	1.63	4.08	8.6	10.57	15.94	42.06	11.7033	2.31667	-4.05	-1.91298	0.000106052	0.000813557	Yes	Down	HIT-type domain-containing protein	HIT-type domain-containing protein	ENOG4111YZ6(HIT finger domain protein); ENOG410YNI7(HIT zinc finger); ENOG4111HZU(zinc finger, HIT-type containing 1)
AOL_s00007g336	4.28	7.55	9.95	35.5	26.97	47.02	131.27	36.4967	7.26	-4.03	-1.93454	1.06349e-09	3.88434e-08	Yes	Down	Uncharacterized protein	Mitochondrial chaperone BCS1	COG0465(Acts as a processive, ATP-dependent zinc metallopeptidase for both cytoplasmic and membrane proteins. Plays a role in the quality control of integral membrane proteins (By similarity))
AOL_s00109g137	49.73	35.73	39.19	209.07	218.46	197.73	749.91	208.42	41.55	-4.02	-1.83568	1.45662e-10	6.79652e-09	Yes	Down	TGc domain-containing protein	TGc domain-containing protein	COG5279(protein kinase domain-containing protein)
AOL_s00054g799	0.67	0.49	0.49	2.59	1.88	3.81	9.93	2.76	0.55	-4.02	-1.82189	0.000218383	0.00147995	Yes	Down	Uncharacterized protein	Uncharacterized protein
AOL_s00176g64	1.78	4.03	6.21	23.51	20.01	16.69	72.23	20.07	4.00667	-4.01	-1.96062	3.28991e-08	8.05486e-07	Yes	Down	Zinc transporter	Zinc transporter	COG1230(NADPH Oxidase)
AOL_s00043g5	2.42	1.28	9.88	11.9	18.1	37.96	81.54	22.6533	4.52667	-4	-1.97619	0.0004857	0.00287421	Yes	Down	Eukaryotic translation initiation factor 3 subunit L, eIF3l	Eukaryotic translation initiation factor 3 subunit L	ENOG410XPJT(Component of the eukaryotic translation initiation factor 3 (eIF-3) complex, which is involved in protein synthesis and, together with other initiation factors, stimulates binding of mRNA and methionyl-tRNAi to the 40S ribosome (By similarity))
AOL_s00188g260	0.38	0.8	3.36	7.54	6.44	8.7	27.22	7.56	1.51333	-4	-1.97777	0.000449238	0.00269785	Yes	Down	PKS_ER domain-containing protein	Zinc-binding oxidoreductase-like protein ToxD	COG0604(alcohol dehydrogenase)
AOL_s00140g75	2.56	6.67	7.49	21.78	26.17	35.47	100.14	27.8067	5.57333	-3.99	-1.94288	2.55009e-08	6.53057e-07	Yes	Down	Uncharacterized protein	Uncharacterized protein
AOL_s00215g306	0.34	0.5	0.93	2.51	3.29	3.02	10.59	2.94	0.59	-3.98	-1.88026	0.000202066	0.00139059	Yes	Down	Uncharacterized protein	Uncharacterized protein
AOL_s00079g351	166.26	182.95	532.33	1051.35	1712.56	1618.9	5264.35	1460.94	293.847	-3.97	-1.96314	3.80118e-08	9.1557e-07	Yes	Down	Uncharacterized protein	Uncharacterized protein
AOL_s00097g364	13.43	5.57	10.34	23.38	66.53	55.87	175.12	48.5933	9.78	-3.97	-1.79765	1.9013e-05	0.000192768	Yes	Down	Uncharacterized protein	Putative ABC transporter	COG1132(RNA binding motif protein)
AOL_s00006g157	29.72	15.35	17.35	115.71	140.58	53.52	372.23	103.27	20.8067	-3.96	-1.7258	3.98471e-05	0.000363477	Yes	Down	BHLH domain-containing protein	GLCD gamma	ENOG410XS3U(Transcription factor); ENOG4110SME(Transcription factor)
AOL_s00054g689	11.47	11.69	22.95	103.48	66.96	58.47	275.02	76.3033	15.37	-3.96	-1.91776	7.00355e-08	1.5362e-06	Yes	Down	Uncharacterized protein	Charged multivesicular body protein 5	ENOG410XPDA(Charged multivesicular body protein)
AOL_s00076g287	2.17	2.54	5.49	15.93	17.65	17.01	60.79	16.8633	3.4	-3.96	-1.7779	4.48422e-09	1.41213e-07	Yes	Down	Uncharacterized protein	Uncharacterized protein
AOL_s00210g33	2.22	2.3	3.49	19.64	12.38	7.73	47.76	13.25	2.67	-3.96	-1.8971	4.37937e-07	7.62284e-06	Yes	Down	Endo-1,3(4)-beta-glucanase, EC 3.2.1.6	Endo-1,3(4)-beta-glucanase	COG5498(Acts as a processive, ATP-dependent zinc metallopeptidase for both cytoplasmic and membrane proteins. Plays a role in the quality control of integral membrane proteins (By similarity))
AOL_s00004g140	0.25	0.06	0.24	0.78	1.09	0.86	3.28	0.91	0.183333	-3.96	-1.84654	0.00156835	0.00760041	Yes	Down	Uncharacterized protein	Uncharacterized protein	ENOG410Y3WQ(-)
AOL_s00117g61	0.22	0.61	1.09	1.78	3.31	4.42	11.43	3.17	0.64	-3.95	-1.96865	4.66701e-05	0.000412214	Yes	Down	Uncharacterized protein	Uncharacterized protein	ENOG410YHP5(Conserved hypothetical, protein)
AOL_s00076g165	101.4	41.28	31.07	226.97	355.42	275.68	1031.82	286.023	57.9167	-3.94	-1.365	2.50205e-05	0.000243697	Yes	Down	Uncharacterized protein	Uncharacterized protein	ENOG41124AP(-)
AOL_s00076g135	0.51	1.63	3.02	7	7.93	10.57	30.66	8.5	1.72	-3.94	-1.90399	1.24866e-05	0.000133911	Yes	Down	RING-type domain-containing protein	RING-type domain-containing protein	ENOG410ZXXI(RING finger domain-containing protein); COG5243(zinc ion binding); ENOG410XPUN(annexin A7)
AOL_s00215g908	17.26	12.37	27.13	114.26	109.18	56.22	336.42	93.22	18.92	-3.93	-0.85773	0.0136942	0.0436021	Yes	Down	CFEM domain-containing protein	CFEM domain-containing protein
AOL_s00076g97	0.34	1.98	1.99	6.68	5.67	8.91	25.57	7.08667	1.43667	-3.93	-1.90266	0.000146451	0.00106806	Yes	Down	PALP domain-containing protein	PALP domain-containing protein	COG1171(Threonine dehydratase)
AOL_s00188g149	21.37	28.05	50.92	212.82	133.44	147.31	593.91	164.523	33.4467	-3.92	-1.91561	4.67827e-09	1.45779e-07	Yes	Down	Uncharacterized protein	Transmembrane BAX inhibitor motif-containing protein 4	COG0670(Membrane)
AOL_s00176g40	0.5	0.11	0.86	3.14	2.72	1.37	8.7	2.41	0.49	-3.92	-1.89185	0.00402131	0.0160997	Yes	Down	Uncharacterized protein	Uncharacterized protein	ENOG410Y3G5(-); ENOG4110C9C(-); ENOG410ZU4V(-)
AOL_s00076g254	9.63	8.37	13.69	38.62	49.14	67.61	187.06	51.79	10.5633	-3.9	-1.84495	2.34848e-10	1.02596e-08	Yes	Down	Uncharacterized protein	ER-bound oxygenase mpaB'	ENOG410ZTV3(-)
AOL_s00007g238	0.74	1.61	2.98	7.81	8.45	9.87	31.46	8.71	1.77667	-3.9	-1.91507	1.46969e-07	2.92364e-06	Yes	Down	Uncharacterized protein	Uncharacterized protein
AOL_s00006g31	0.81	0.67	1.06	4.67	4.08	3.69	14.98	4.14667	0.846667	-3.9	-1.85679	7.7291e-08	1.6598e-06	Yes	Down	SUN domain-containing protein	SUN domain-containing protein	ENOG410YM6S(nuclear matrix anchoring at nuclear membrane); ENOG41128BM(Conserved hypothetical, protein)
AOL_s00076g320	1.59	4.71	3.18	15.26	16.36	14.43	55.53	15.35	3.16	-3.86	-1.83255	0.00048007	0.00284467	Yes	Down	Histone domain-containing protein	Histone domain-containing protein	COG2036(Chromosome 1 open reading frame 35)
AOL_s00215g196	1.42	2.25	5.67	15.83	13.77	15.82	54.76	15.14	3.11333	-3.86	-1.91549	1.80034e-06	2.59202e-05	Yes	Down	TFIIS N-terminal domain-containing protein	Transcription factor iws1	COG5139(IWS1 homolog (S. cerevisiae))
AOL_s00004g106	23.13	31.52	43.17	140.07	146.2	188.42	572.51	158.23	32.6067	-3.85	-1.53574	2.48215e-12	1.74181e-10	Yes	Down	Uncharacterized protein	ATP-dependent bile acid permease	COG1132((ABC) transporter)
AOL_s00215g610	1.72	2.2	6.47	17.46	18.95	14	60.8	16.8033	3.46333	-3.85	-1.90044	5.97235e-07	9.94871e-06	Yes	Down	Uncharacterized protein	Related to PEX3-peroxisomal assembly protein-peroxin	ENOG41101IY(peroxisomal biogenesis factor 3)
AOL_s00080g102	1.45	2.93	2.73	11.57	9.36	13.57	41.61	11.5	2.37	-3.85	-1.85011	7.50221e-08	1.62281e-06	Yes	Down	SH3 domain-containing protein	HOG (High osmolarity glycerol) pathway protein	ENOG4111J18(SH3 domain-containing protein)
AOL_s00079g431	190.86	133.19	473.26	1281.75	1587.6	981.65	4648.31	1283.67	265.77	-3.83	-1.80437	8.55117e-06	9.62223e-05	Yes	Down	Uncharacterized protein	Uncharacterized protein
AOL_s00078g147	222.25	512.9	553.53	2294.25	1626.49	2292.34	7501.76	2071.03	429.56	-3.82	-1.65293	1.17668e-07	2.40518e-06	Yes	Down	Uncharacterized protein	Uncharacterized protein
AOL_s00117g14	9.93	10.58	12.15	52.23	78.1	26.43	189.42	52.2533	10.8867	-3.8	-1.80913	1.25217e-06	1.90108e-05	Yes	Down	Uncharacterized protein	DUF292-domain-containing protein	ENOG410YG52(positive regulation of collateral sprouting)
AOL_s00076g196	0.16	1.25	1.3	3.75	5.06	4.2	15.72	4.33667	0.903333	-3.8	-1.83039	0.00825777	0.0288488	Yes	Down	Formyl_trans_N domain-containing protein	Phosphoribosylglycinamide formyltransferase 1	COG0299(phosphoribosylglycinamide formyltransferase)
AOL_s00075g111	4.91	4.25	5.57	23.24	23.91	23.39	85.27	23.5133	4.91	-3.79	-1.80778	6.40695e-09	1.92901e-07	Yes	Down	Deoxyribose-phosphate aldolase, EC 4.1.2.4 (2-deoxy-D-ribose 5-phosphate aldolase) (Phosphodeoxyriboaldolase)	Deoxyribose-phosphate aldolase	COG0274(Catalyzes a reversible aldol reaction between acetaldehyde and D-glyceraldehyde 3-phosphate to generate 2-deoxy- D-ribose 5-phosphate (By similarity))
AOL_s00043g706	2.23	1.21	2.58	11.03	10.89	6.9	34.84	9.60667	2.00667	-3.79	-1.90494	4.63481e-08	1.08699e-06	Yes	Down	Rab-GAP TBC domain-containing protein	Mitotic check point protein (Bub2), putative	COG5210(Conserved hypothetical, protein)
AOL_s00215g344	1.59	1.9	1.58	10.11	8.77	5.41	29.36	8.09667	1.69	-3.79	-1.8087	2.50557e-07	4.66757e-06	Yes	Down	Uncharacterized protein	EF hand domain protein	ENOG410ZM23(matrix metallopeptidase)
AOL_s00176g44	0.1	0.76	2.58	3.55	5.53	7.39	19.91	5.49	1.14667	-3.79	-1.92645	0.00271219	0.0117506	Yes	Down	Amidohydro-rel domain-containing protein	5-methylthioadenosine s-adenosylhomocysteine deaminase	COG0402(TAP domain-containing protein)
AOL_s00054g434	8.65	5.74	6.37	33	30.7	35.58	120.04	33.0933	6.92	-3.78	-1.00324	0.00147978	0.00724604	Yes	Down	BZIP domain-containing protein	BZIP domain-containing protein	ENOG411299A(Transcription factor atf21); ENOG4111CH5(Transcription factor)
AOL_s00054g150	3.52	3.88	5.43	13.43	25.13	22.82	74.21	20.46	4.27667	-3.78	-1.89625	2.3445e-10	1.02596e-08	Yes	Down	Uncharacterized protein	Uncharacterized protein	ENOG41124J2(-); ENOG410YH62(-); COG0738(Transporter); ENOG4110XDN(Transporter); ENOG4111RNB(-); ENOG4111MD4(-)
AOL_s00097g197	2.77	2.51	2.64	14.4	14.99	8.47	45.78	12.62	2.64	-3.78	-1.78852	2.28449e-08	5.97049e-07	Yes	Down	Non-specific serine/threonine protein kinase, EC 2.7.11.1	Non-specific serine/threonine protein kinase	ENOG410XPDN(phosphoinositide-3-kinase, regulatory subunit 4)
AOL_s00054g358	0.9	0.88	1.96	5.72	6.88	5.28	21.62	5.96	1.24667	-3.78	-1.83937	9.57138e-08	1.99921e-06	Yes	Down	Uncharacterized protein	Uncharacterized protein	ENOG41123PF(centromere protein C 1); ENOG4111WER(centromere protein)
AOL_s00083g34	8.31	20.57	28.38	95.4	66.21	111.24	330.11	90.95	19.0867	-3.77	-1.87404	2.60502e-07	4.79669e-06	Yes	Down	Uncharacterized protein	Mitochondrial carrier	ENOG410XQVP(Solute carrier family 25 member)
AOL_s00043g274	15.55	9.14	29.17	61.39	70.14	125.12	310.51	85.55	17.9533	-3.77	-1.83915	1.84969e-06	2.63752e-05	Yes	Down	Abhydrolase_3 domain-containing protein	Putative lipase or esterase	COG0657(HAD-superfamily hydrolase subfamily IA variant 3)
AOL_s00043g745	0.41	0.53	0.44	1.94	2.41	2.23	7.96	2.19333	0.46	-3.77	-1.80153	0.000294539	0.00187898	Yes	Down	2-(3-amino-3-carboxypropyl)histidine synthase subunit 2, EC 2.5.1.108	2-(3-amino-3-carboxypropyl)histidine synthase subunit 2	COG1736(diphthamide biosynthesis protein)
AOL_s00081g288	66.12	27.02	17.71	160.73	221.35	145.19	638.12	175.757	36.95	-3.76	-1.66485	0.000509537	0.00298553	Yes	Down	Uncharacterized protein	Uncharacterized protein	ENOG410YIHV(-)
AOL_s00081g142	0.24	0.37	0.07	1.26	1.31	0.66	3.91	1.07667	0.226667	-3.75	-1.77724	0.00837776	0.0291082	Yes	Down	Uncharacterized protein	Uncharacterized protein	ENOG410XSCC(-)
AOL_s00043g97	40.89	38.26	57.1	258.12	183.29	201.77	779.43	214.393	45.4167	-3.72	-1.91262	8.08831e-15	8.6847e-13	Yes	Down	Uncharacterized protein	GTP-binding protein ypt2	ENOG410XPUI(member RAS oncogene family)
AOL_s00078g195	0.58	0.63	1.55	4.69	3.65	4.65	15.75	4.33	0.92	-3.71	-1.83848	2.87903e-06	3.89938e-05	Yes	Down	Exonuclease domain-containing protein	Exonuclease domain-containing protein	COG0847((PX) domain-containing protein)
AOL_s00193g131	0.56	2.24	2.05	6	7.36	9.43	27.64	7.59667	1.61667	-3.7	-2.2397	5.22196e-10	2.08691e-08	Yes	Down	Uncharacterized protein	Uncharacterized protein
AOL_s00110g180	4.07	2.68	5.68	24.22	19.93	14.09	70.67	19.4133	4.14333	-3.69	-1.80285	3.9348e-07	6.94395e-06	Yes	Down	PCI domain-containing protein	Proteasome regulatory particle subunit	ENOG410XXP2(endonuclease exonuclease phosphatase); COG4934(endonuclease exonuclease phosphatase)
AOL_s00210g27	1.47	0.92	0.19	3.2	4.43	4.46	14.67	4.03	0.86	-3.69	-1.66237	0.0113233	0.0373338	Yes	Down	Uncharacterized protein	Uncharacterized protein
AOL_s00097g308	4.91	6.84	7.62	18.77	46.29	25.63	110.06	30.23	6.45667	-3.68	-1.79549	4.58165e-08	1.0809e-06	Yes	Down	IBR domain-containing protein	IBR domain-containing protein
AOL_s00210g292	86.53	204.52	156.63	779.75	641.06	669.48	2537.97	696.763	149.227	-3.67	-1.75554	5.97511e-09	1.81123e-07	Yes	Down	Uncharacterized protein	Calcium transporter	COG0387(Positively regulates the activity of the minus-end directed microtubule motor protein dynein. May enhance dynein- mediated microtubule sliding by targeting dynein to the microtubule plus end. Required for)
AOL_s00007g540	2.47	2.91	5.97	22.02	18.45	12.58	64.4	17.6833	3.78333	-3.67	-1.17153	0.000601261	0.0034283	Yes	Down	Peroxisomal membrane protein PEX16	Peroxisomal membrane protein PEX16	ENOG4111GEA(Peroxisomal membrane protein)
AOL_s00188g119	1.15	1.42	3.67	11.59	7.2	10.38	35.41	9.72333	2.08	-3.67	-1.83482	5.84778e-07	9.75944e-06	Yes	Down	Uncharacterized protein	Uncharacterized protein	ENOG4111PJ8(-)
AOL_s00215g706	16.77	32.98	65.24	160.51	154.7	220.43	650.63	178.547	38.33	-3.66	-1.05985	0.000315215	0.00199659	Yes	Down	Uncharacterized protein	Ribosomal protein L39e	COG2167(Ribosomal protein)
AOL_s00083g348	6.14	9.59	12.72	41.94	39.11	51.52	161.02	44.19	9.48333	-3.66	-1.57231	1.39786e-08	3.80971e-07	Yes	Down	Uncharacterized protein	Transport between ER and Golgi ATPase protein	COG0464(Ribosomal protein); COG3194(Ureidoglycolate hydrolase); ENOG410ZQ3H(Conserved hypothetical, protein); ENOG4110V8E(-)
AOL_s00043g785	3.34	3.44	4.31	17.41	20.96	13.3	62.76	17.2233	3.69667	-3.66	-1.74251	4.83056e-09	1.49479e-07	Yes	Down	XPA_C domain-containing protein	DNA repair protein rad14	COG5145(DNA repair protein)
AOL_s00215g642	2.47	3.35	2.6	15.58	12.25	11.42	47.67	13.0833	2.80667	-3.66	-1.60587	2.35756e-08	6.12554e-07	Yes	Down	USP domain-containing protein	USP domain-containing protein	ENOG410XQMB(ubiquitin C-terminal hydrolase family protein); ENOG410XRSD(Vacuolar Protein)
AOL_s00004g357	84.84	188.84	79.23	780.47	609.3	249.76	1992.44	546.51	117.637	-3.65	-1.73183	0.000165985	0.00118626	Yes	Down	Uncharacterized protein	Mitochondrial K+-H+ exchange-related-domain-containing protein	ENOG4111G7K(conserved hypothetical protein)
AOL_s00215g414	3.5	3.29	4.29	12.68	18.74	20.15	62.65	17.19	3.69333	-3.65	-1.72222	1.62366e-10	7.49745e-09	Yes	Down	L-ornithine N(5)-monooxygenase, EC 1.14.13.196 (L-ornithine N(5)-oxygenase)	L-ornithine N(5)-monooxygenase	COG3486(L-lysine 6-monooxygenase (NADPH))
AOL_s00004g623	1.98	3.07	4.43	13.48	16.06	14.44	53.46	14.66	3.16	-3.64	-1.73579	3.09491e-10	1.31971e-08	Yes	Down	Uncharacterized protein	Hyaluronate lyase	ENOG410XTFC(polysaccharide lyase family 8)
AOL_s00188g220	11.71	18.01	19.09	75	77.53	73.46	274.8	75.33	16.27	-3.63	-1.77593	1.45358e-13	1.29543e-11	Yes	Down	CAP10 domain-containing protein	DUF821 domain-containing protein	ENOG410XT5U(-)
AOL_s00004g499	9.46	16.62	16.36	68.39	50.41	77.34	238.58	65.38	14.1467	-3.62	-1.85838	1.13299e-09	4.10457e-08	Yes	Down	Chitin synthase export chaperone	Chitin synthase export chaperone	ENOG410Y557(Chaperone required for the export of the chitin synthase chs3 from the endoplasmic reticulum (By similarity))
AOL_s00215g810	6.1	2.48	3.15	13.95	25.64	14.62	65.94	18.07	3.91	-3.62	-1.22386	0.00303984	0.0128944	Yes	Down	TRF domain-containing protein	TTAGGG repeat binding factor	ENOG410XTB7(Acyltransferase)
AOL_s00006g223	0.49	0.57	1.17	2.84	2.9	4.56	12.53	3.43333	0.743333	-3.62	-1.78558	9.5351e-05	0.000744757	Yes	Down	Uncharacterized protein	40S ribosomal protein S12	ENOG4111U1W(Conserved hypothetical, protein)
AOL_s00080g311	0.43	0.32	0.88	2.24	2.61	2.68	9.16	2.51	0.543333	-3.62	-1.78192	6.56168e-05	0.000547544	Yes	Down	Uncharacterized protein	Uncharacterized protein	ENOG4111SBZ(Conserved hypothetical, protein)
AOL_s00043g503	1.5	2.99	3.4	9.82	7.61	18.93	44.25	12.12	2.63	-3.61	-1.77253	0.000184451	0.00128524	Yes	Down	Uncharacterized protein	Uncharacterized protein
AOL_s00215g684	58.81	93.84	188.71	720.52	566.22	284.49	1912.59	523.743	113.787	-3.6	-1.85962	4.30106e-06	5.42933e-05	Yes	Down	G domain-containing protein	G domain-containing protein	ENOG410YC2Z(zinc finger protein); ENOG410YKJ0(-); ENOG410YEY7(-); ENOG410XPM5(TAF5-like RNA polymerase II, p300 CBP-associated factor (PCAF)-associated factor)
AOL_s00076g667	7.11	7.56	16.21	49.67	38.55	53.62	172.72	47.28	10.2933	-3.59	-1.80074	2.08946e-08	5.54204e-07	Yes	Down	Uncharacterized protein	Vacuolar import and degradation protein	COG5073(GID complex subunit 4, VID24 homolog (S. cerevisiae))
AOL_s00078g490	0.39	0.05	0.37	0.85	1.78	1.09	4.53	1.24	0.27	-3.59	-2.22836	0.00628432	0.0230061	Yes	Down	Uncharacterized protein	Uncharacterized protein
AOL_s00083g377	5.32	10.07	20.78	46.48	42.62	76.56	201.83	55.22	12.0567	-3.58	-1.82599	2.70355e-06	3.70108e-05	Yes	Down	Uncharacterized protein	Uncharacterized protein	ENOG4111XE7(Conserved hypothetical, protein); ENOG4110VYP(-)
AOL_s00109g7	2.57	3.64	8.59	17.4	18.92	31.48	82.6	22.6	4.93333	-3.58	-1.58942	6.81063e-06	7.95496e-05	Yes	Down	S1 motif domain-containing protein	Eukaryotic translation initiation factor 2 subunit alpha	COG1093(translation initiation factor)
AOL_s00004g50	4.66	11.4	18.31	41.75	34.57	80.6	191.29	52.3067	11.4567	-3.57	-1.85827	4.65231e-06	5.83142e-05	Yes	Down	Uncharacterized protein	Uncharacterized protein	ENOG4111X2W(-); ENOG410Z4E8(extracellular serine-rich protein); ENOG4111XUX(-)
AOL_s00215g86	3.19	3.06	4.32	16.47	26.36	5.47	58.87	16.1	3.52333	-3.57	-1.74604	0.00070417	0.00391733	Yes	Down	Uncharacterized protein	Uncharacterized protein
AOL_s00043g103	0.38	0.34	1.03	2.16	2.68	3.15	9.74	2.66333	0.583333	-3.57	-1.77702	0.000108887	0.000829497	Yes	Down	Uncharacterized protein	Chromatin remodeling complex subunit	ENOG410XQ7K(UV-damage excision repair)
AOL_s00054g612	129.35	95.59	62.75	442.62	554.56	314.96	1599.83	437.38	95.8967	-3.56	-1.64047	6.39753e-06	7.55162e-05	Yes	Down	Uncharacterized protein	VanZ domain-containing protein	ENOG4111SEQ(VanZ domain protein)
AOL_s00083g81	7.98	11.92	11.5	47.79	50.15	45.09	174.43	47.6767	10.4667	-3.56	-1.69664	2.56177e-13	2.17434e-11	Yes	Down	Uncharacterized protein	Uncharacterized protein	ENOG4111K9J(ANK)
AOL_s00080g58	5.5	9.51	5.68	34.87	34.61	24.87	115.04	31.45	6.89667	-3.56	-1.73056	4.27721e-06	5.41457e-05	Yes	Down	Uncharacterized protein	U2 snRNP splicing factor, small subunit	ENOG410Z5PX(auxiliary factor)
AOL_s00054g889	0.63	2.76	1.95	5.95	6.25	12.15	29.69	8.11667	1.78	-3.56	-1.7597	0.000344279	0.00214861	Yes	Down	Uncharacterized protein	Uncharacterized protein
AOL_s00097g384	6.65	3.3	5.08	18.57	31.61	18.06	83.27	22.7467	5.01	-3.54	-1.6113	4.18036e-05	0.000376698	Yes	Down	Uncharacterized protein	Putative sterigmatocystin biosynthesis P450 monooxygenase STCB	COG2124(Cytochrome p450)
AOL_s00075g153	1.76	4.39	4.64	15.5	18.11	15.33	59.73	16.3133	3.59667	-3.54	-1.82139	1.38657e-09	4.90361e-08	Yes	Down	Chitin synthase, EC 2.4.1.16	Chitin synthase	COG1215(PHOsphatase)
AOL_s00215g455	11.64	38.93	34.65	139.48	126.97	119.73	471.4	128.727	28.4067	-3.53	-2.01496	1.15913e-07	2.38406e-06	Yes	Down	Uncharacterized protein	Zinc finger protein crol gamma	COG5048(Conserved hypothetical, protein)
AOL_s00043g496	1.99	4.56	6.66	17.47	16.02	26.38	73.08	19.9567	4.40333	-3.53	-1.78811	8.95021e-07	1.41176e-05	Yes	Down	Uncharacterized protein	Uncharacterized protein	ENOG410Z95R(Conserved hypothetical, protein); COG5560(ubiquitin carboxyl-terminal hydrolase)
AOL_s00215g812	21.9	22.83	76.61	116.97	164.38	267.22	669.91	182.857	40.4467	-3.52	-1.7188	1.38886e-05	0.000147002	Yes	Down	Uncharacterized protein	Uncharacterized protein
AOL_s00083g139	217.21	296.85	122.45	882.17	1031.16	958.51	3508.35	957.28	212.17	-3.51	-1.34329	0.000178762	0.0012574	Yes	Down	Uncharacterized protein	Uncharacterized protein
AOL_s00188g201	4.26	2.8	3.95	14.61	21.41	13.64	60.67	16.5533	3.67	-3.51	-1.69739	5.73032e-07	9.59937e-06	Yes	Down	Uncharacterized protein	Uncharacterized protein
AOL_s00076g659	1.6	3.13	2.26	9.52	13.77	8.24	38.52	10.51	2.33	-3.51	-1.68404	3.26739e-08	8.02175e-07	Yes	Down	Uncharacterized protein	Calcium channel subunit Cch1	ENOG410XNP6(Calcium channel)
AOL_s00043g780	0.15	1.12	1.64	1.85	2.68	8.56	16	4.36333	0.97	-3.5	-1.79582	0.00806251	0.0282886	Yes	Down	Uncharacterized protein	Uncharacterized protein
AOL_s00173g146	3.89	5.13	6.76	25.5	28.54	16.44	86.26	23.4933	5.26	-3.47	-1.62058	1.33713e-07	2.67787e-06	Yes	Down	PKS_ER domain-containing protein	Polyketide synthase enoylreductase	COG0604(Cellulase (glycosyl hydrolase family 5))
AOL_s00083g244	0.18	0.08	0.1	0.52	0.7	0.39	1.97	0.536667	0.12	-3.47	-1.66953	0.0141313	0.0446114	Yes	Down	Uncharacterized protein	Uncharacterized protein
AOL_s00043g256	3.71	5.83	22.12	30.22	44.63	66.49	173	47.1133	10.5533	-3.46	-1.90359	3.81672e-06	4.94302e-05	Yes	Down	Uncharacterized protein	Uncharacterized protein
AOL_s00110g50	3.58	4.63	6.95	14.63	25.41	27.64	82.84	22.56	5.05333	-3.46	-1.7185	1.81152e-07	3.48688e-06	Yes	Down	ENDO3c domain-containing protein	ENDO3c domain-containing protein	COG0122(-)
AOL_s00083g259	0.16	0.37	1.09	1.57	3.92	1.74	8.85	2.41	0.54	-3.46	-1.76387	0.0066859	0.0241234	Yes	Down	Uncharacterized protein	C2H2-type domain-containing protein	ENOG4111H3S(Conserved hypothetical, protein); ENOG411247U(ZnF_C2H2); COG5048(ZnF_C2H2); ENOG410YG3W(ZnF_C2H2); ENOG41112QP(ZnF_C2H2)
AOL_s00210g329	7.39	8.75	11.7	45.95	41.38	36.66	151.83	41.33	9.28	-3.45	-1.72618	1.19271e-10	5.68421e-09	Yes	Down	AB hydrolase-1 domain-containing protein	AB hydrolase-1 domain-containing protein	ENOG4111QDI(Plant lipoxygenase may be involved in a number of diverse aspects of plant physiology including growth and development, pest resistance, and senescence or responses to wounding (By similarity)); ENOG410XR3M(Plant lipoxygenase may be involved in a number of diverse aspects of plant physiology including growth and development, pest resistance, and senescence or responses to wounding (By…
AOL_s00043g49	1.95	1.6	1.34	5.54	11.35	4.88	26.66	7.25667	1.63	-3.45	-1.65692	0.000446538	0.00268344	Yes	Down	Peptidase_S8 domain-containing protein	Alkaline serine exoprotease A	COG1404(Transcription factor)
AOL_s00076g263	0.46	0.45	0.84	1.51	3.06	3.21	9.53	2.59333	0.583333	-3.45	-1.70919	2.02197e-05	0.000203614	Yes	Down	Uncharacterized protein	Uncharacterized protein
AOL_s00043g426	2.8	3.34	5.63	17.92	13.83	20.46	63.98	17.4033	3.92333	-3.44	-1.73593	3.05236e-08	7.63966e-07	Yes	Down	Uncharacterized protein	Uncharacterized protein
AOL_s00140g31	1.76	0.45	3.02	6.18	6.16	10.81	28.38	7.71667	1.74333	-3.43	-1.59092	0.00771047	0.0272396	Yes	Down	Uncharacterized protein	Uncharacterized protein
AOL_s00043g257	103.22	51.62	108.76	304.42	435.02	425.82	1428.86	388.42	87.8667	-3.42	-1.66484	2.53068e-07	4.69864e-06	Yes	Down	Uncharacterized protein	Regulator of G protein signaling superfamily	ENOG410YG6E(-)
AOL_s00054g916	10.66	13.18	24.61	62.28	80.28	71.45	262.46	71.3367	16.15	-3.42	-1.71806	6.73893e-08	1.4829e-06	Yes	Down	Uncharacterized protein	Uncharacterized protein
AOL_s00079g318	1	0.7	0.48	4.21	2.49	2.94	11.82	3.21333	0.726667	-3.42	-1.68532	0.00272706	0.0118059	Yes	Down	Uncharacterized protein	Uncharacterized protein	ENOG4111IZS(Protein of unknown function (DUF3129))
AOL_s00076g99	15.17	23.85	19.81	85.28	96.18	78.04	318.33	86.5	19.61	-3.41	-1.68525	3.64032e-11	1.93165e-09	Yes	Down	Glutamine--fructose-6-phosphate transaminase (isomerizing), EC 2.6.1.16 (D-fructose-6-phosphate amidotransferase) (Hexosephosphate aminotransferase)	Glutamine--fructose-6-phosphate transaminase (isomerizing)	COG0449(Catalyzes the first step in hexosamine metabolism, converting fructose-6P into glucosamine-6P using glutamine as a nitrogen source (By similarity))
AOL_s00054g611	6	7.17	9.13	40.06	32.32	26.05	120.73	32.81	7.43333	-3.41	-1.71577	7.62016e-10	2.93986e-08	Yes	Down	T-complex protein 1 subunit eta, TCP-1-eta (CCT-eta)	T-complex protein 1 subunit eta	COG0459(DNA polymerase)
AOL_s00081g45	1.86	1.03	7.1	11.54	12.37	20.19	54.09	14.7	3.33	-3.41	-1.78759	0.000579518	0.00333204	Yes	Down	NYN domain-containing protein	NYN domain-containing protein	ENOG4112A0T(Conserved hypothetical, protein)
AOL_s00112g59	0.93	1.48	1.87	6.5	8.66	3.7	23.14	6.28667	1.42667	-3.41	-1.71257	2.21794e-05	0.000220115	Yes	Down	ERCC4 domain-containing protein	ERCC4 domain-containing protein	ENOG4111IUS(Conserved hypothetical, protein); ENOG4111JW2(transporter); ENOG4112BTV(Interacts with MUS81 to form a DNA structure-specific endonuclease with substrate preference for branched DNA structures with a 5'-end at the branch nick. Typical substrates include 3'- flap structures, D-loops, replication forks and nicked Holliday junctions. May be required in mitosis for the processing of stall…
AOL_s00081g316	13.87	6.9	8.96	26.31	45.04	59.46	160.54	43.6033	9.91	-3.4	-1.62898	0.000188133	0.00130376	Yes	Down	Uncharacterized protein	Uncharacterized protein	ENOG4112DBI(Conserved hypothetical, protein)
AOL_s00112g85	2.39	5.55	6.11	12.2	18.85	30.82	75.92	20.6233	4.68333	-3.4	-1.59926	4.71094e-05	0.000414861	Yes	Down	Uncharacterized protein	Mitochondrial thiamine pyrophosphate carrier 1	ENOG410ZRF1(sUF system Fes assembly protein, NifU family)
AOL_s00006g461	2.69	2.94	4.88	13.84	18.28	14.11	56.74	15.41	3.50333	-3.4	-1.70771	3.28594e-09	1.06103e-07	Yes	Down	NEDD8-activating enzyme E1 regulatory subunit	NEDD8-activating enzyme E1 regulatory subunit	COG0476(phosphate transporter)
AOL_s00054g320	0.98	0.78	1.15	4.63	3.84	4.33	15.71	4.26667	0.97	-3.4	-1.51998	2.99404e-08	7.51631e-07	Yes	Down	KIX_2 domain-containing protein	Uncharacterized protein	ENOG4111YMG(-)
AOL_s00083g203	0.48	0.65	0.97	2.51	3.97	2.77	11.35	3.08333	0.7	-3.4	-1.70489	0.000176707	0.00124787	Yes	Down	DNA primase large subunit	DNA primase large subunit	COG2219(DNA primase is the polymerase that synthesizes small RNA primers for the Okazaki fragments on both template strands at replication forks during chromosomal DNA synthesis (By similarity))
AOL_s00215g66	0.58	0.33	0.75	1.99	2.67	2.64	8.96	2.43333	0.553333	-3.4	-1.61328	0.000234129	0.00156414	Yes	Down	Uncharacterized protein	Uncharacterized protein
AOL_s00078g606	0.49	0.76	0.77	2.35	2.9	3.61	10.88	2.95333	0.673333	-3.39	-1.69213	8.62274e-05	0.000684901	Yes	Down	Uncharacterized protein	Glucooligosaccharide oxidase	COG0277(integral membrane protein)
AOL_s00054g628	0.78	1.94	1.51	2.34	6.2	10	22.77	6.18	1.41	-3.38	-2.37006	1.54479e-05	0.000160644	Yes	Down	Histone chaperone	Histone chaperone	COG5137(ASF1 anti-silencing function 1 homolog); COG5137(ASF1 anti-silencing function 1 homolog)
AOL_s00169g26	1.7	1.9	9.74	11.91	16.09	30.28	71.62	19.4267	4.44667	-3.37	-1.79668	0.000606226	0.00344999	Yes	Down	MFS domain-containing protein	Monocarboxylate permease	COG0477(RTA1 like protein); ENOG410YC4J(Major Facilitator Superfamily); ENOG410ZNEV(Major Facilitator Superfamily); ENOG41100BB(Major Facilitator Superfamily)
AOL_s00215g587	2.8	3.18	7.14	14.08	20.65	22.55	70.4	19.0933	4.37333	-3.37	-1.71506	8.23892e-07	1.31587e-05	Yes	Down	Uncharacterized protein	Pathogenicity factor	ENOG4110849(Conserved hypothetical, protein)
AOL_s00054g280	1.11	2.49	4.11	12.72	9.66	11.23	41.32	11.2033	2.57	-3.36	-1.7477	2.99929e-06	4.02555e-05	Yes	Down	Zn(2)-C6 fungal-type domain-containing protein	Zn(2)-C6 fungal-type domain-containing protein	ENOG410Z468(C6 zinc finger); ENOG410YD5R(-); ENOG410YC0X(-); ENOG4111MJH(GAL4); ENOG4111APW(-)
AOL_s00097g595	4.85	9.84	14.1	40.59	32.73	51.99	154.1	41.77	9.59667	-3.35	-1.71458	2.46538e-06	3.42235e-05	Yes	Down	Uncharacterized protein	Sin3 associated polypeptide p18-domain-containing protein	ENOG41124IV(Sin3-associated polypeptide Sap18); ENOG410XPM0(Misato homolog 1 (Drosophila))
AOL_s00006g348	1.38	1.74	1.65	7.91	7.09	5.7	25.47	6.9	1.59	-3.34	-1.74161	5.50433e-07	9.29064e-06	Yes	Down	DNA polymerase delta subunit 3	DNA polymerase delta subunit 3	ENOG4111NQJ(Conserved hypothetical, protein)
AOL_s00004g230	88.69	143.81	286.99	637.43	704.52	907.99	2769.43	749.98	173.163	-3.33	-1.73491	1.30317e-07	2.62163e-06	Yes	Down	Uncharacterized protein	SUR7/PalI family-domain-containing protein	ENOG4111XWY(integral membrane protein)
AOL_s00081g36	10.39	25.14	37.52	79.94	119.44	117.05	389.48	105.477	24.35	-3.33	-1.72568	6.82582e-07	1.11413e-05	Yes	Down	MFS domain-containing protein	MFS toxin efflux pump	ENOG410XNQK(Ankyrin Repeat); ENOG410YJHV(Ankyrin Repeat)
AOL_s00054g712	3.91	8.16	7.07	34.43	28.54	19.91	102.02	27.6267	6.38	-3.33	-1.69729	7.32856e-07	1.1915e-05	Yes	Down	MFS domain-containing protein	MFS domain-containing protein	ENOG4110RCS(MFS multidrug transporter); ENOG410XSE0(MFS multidrug transporter)
AOL_s00079g432	3.09	1.91	7.2	17.27	22.93	12.57	64.97	17.59	4.06667	-3.33	-1.76038	1.32677e-05	0.000141269	Yes	Down	CBM1 domain-containing protein	Glycoside hydrolase family 131 protein	ENOG41104ZG(-); ENOG4110ZJF(-)
AOL_s00007g369	1.8	1.63	2.81	9.17	9.43	8.39	33.23	8.99667	2.08	-3.33	-1.67775	2.59786e-05	0.00025138	Yes	Down	Fatty acid hydroxylase domain-containing protein	C-4 methylsterol oxidase	COG3000(fatty acid hydroxylase)
AOL_s00078g333	6.52	6.07	5.67	28.1	24.25	26.61	97.22	26.32	6.08667	-3.32	-1.64815	2.19823e-07	4.15055e-06	Yes	Down	Uncharacterized protein	Uncharacterized protein
AOL_s00081g141	80.4	117.59	60.57	444.68	404.25	265.79	1373.28	371.573	86.1867	-3.31	-1.61155	5.21267e-06	6.40763e-05	Yes	Down	Uncharacterized protein	Glycolipid 2-alpha-mannosyltransferase 1	COG5020(glycosyltransferase family 15 protein)
AOL_s00080g411	164.25	307.07	170.29	1020.34	999.89	737.98	3399.82	919.403	213.87	-3.3	-1.63592	7.3533e-07	1.1915e-05	Yes	Down	FAD-binding PCMH-type domain-containing protein	Glucooligosaccharide oxidase	COG0277(FAD linked oxidase domain protein)
AOL_s00083g141	4.75	6.54	16.38	25.58	42.59	50.77	146.61	39.6467	9.22333	-3.3	-1.58545	5.94806e-05	0.000507264	Yes	Down	60S ribosomal protein L29	60S ribosomal protein L29	ENOG4112428(ribosomal protein l29)
AOL_s00079g64	5.88	6.87	8.27	36.7	27.52	25.97	111.21	30.0633	7.00667	-3.29	-1.68456	6.33774e-10	2.52152e-08	Yes	Down	Zn(2)-C6 fungal-type domain-containing protein	Zn(2)-C6 fungal-type domain-containing protein	ENOG410Z4M5(Fungal Zn(2)-Cys(6) binuclear cluster domain); ENOG410YVH2(-); ENOG410YJZI(-); ENOG410Z468(-); ENOG4111QGK(-); ENOG410YD5R(-); ENOG411137R(-); ENOG410YNBH(GAL4); ENOG4111A43(Fungal Zn(2)-Cys(6) binuclear cluster domain)
AOL_s00079g301	1.92	2.86	4.19	14.62	15.78	8.08	47.45	12.8267	2.99	-3.29	-1.70485	2.29254e-07	4.30129e-06	Yes	Down	UBA domain-containing protein	UBA domain-containing protein	ENOG4111Q2U(Conserved hypothetical, protein)
AOL_s00109g126	0.48	1.05	2.71	3.04	3.67	11.5	22.45	6.07	1.41333	-3.29	-1.74328	0.00187978	0.00881715	Yes	Down	Uncharacterized protein	Uncharacterized protein	ENOG410YG9W(Conserved hypothetical, protein)
AOL_s00109g189	5.33	14.05	17.57	42.02	43.84	72.17	194.98	52.6767	12.3167	-3.28	-1.69511	5.53217e-06	6.70786e-05	Yes	Down	Uncharacterized protein	S15/NS1 RNA-binding domain-containing protein	COG0184(Catalyzes the attachment of serine to tRNA(Ser). Is also able to aminoacylate tRNA(Sec) with serine, to form the misacylated tRNA L-seryl-tRNA(Sec), which will be further converted into selenocysteinyl-tRNA(Sec) (By similarity))
AOL_s00215g107	2.35	1.79	4.69	8.71	14.63	14.43	46.6	12.59	2.94333	-3.28	-1.66797	9.6794e-06	0.000106893	Yes	Down	Uncharacterized protein	Meiotically up-regulated protein	ENOG4111NY3(-)
AOL_s00043g502	7.21	7.17	28.1	45.61	25.43	110	223.52	60.3467	14.16	-3.26	-1.74732	0.000882506	0.00473504	Yes	Down	Cystathionine beta-synthase, EC 4.2.1.22	Cystathionine beta-synthase	COG0031(Phosphotransferase enzyme family)
AOL_s00076g618	5.83	10.74	20.13	54.35	28.11	73.76	192.92	52.0733	12.2333	-3.26	-1.77803	2.74782e-06	3.75016e-05	Yes	Down	Multifunctional fusion protein [Includes: L-glutamate gamma-semialdehyde dehydrogenase, EC 1.2.1.88 (L-glutamate gamma-semialdehyde dehydrogenase); Delta-1-pyrroline-5-carboxylate dehydrogenase, P5C dehydrogenase ]	Multifunctional fusion protein	COG1012(CCAAT enhancer binding protein (C EBP), zeta)
AOL_s00078g136	7.09	10.04	19.23	60.34	47.84	46.57	191.11	51.5833	12.12	-3.26	-1.73651	3.9843e-08	9.57091e-07	Yes	Down	P/Homo B domain-containing protein	Pheromone processing endoprotease	COG4935(proprotein convertase subtilisin kexin type)
AOL_s00004g501	1.77	3.1	4.94	14.39	13.55	13.83	51.58	13.9233	3.27	-3.26	-1.67205	3.91602e-05	0.000357944	Yes	Down	Trafficking protein particle complex subunit	Trafficking protein particle complex subunit	COG5128(trafficking protein particle complex)
AOL_s00188g265	6.5	15.72	38.31	65.31	62.06	130.17	318.07	85.8467	20.1767	-3.25	-1.77255	8.84295e-05	0.000698401	Yes	Down	Uncharacterized protein	DSF2 Suppressor of mptFive pufFive mutation	ENOG410Y94Y(cell cycle inhibitor Nif1)
AOL_s00112g98	3.28	2.38	13.5	27.43	25.1	28.85	100.54	27.1267	6.38667	-3.25	-1.752	0.00018674	0.00129554	Yes	Down	Uncharacterized protein	Uncharacterized protein	ENOG410Y7D9(-)
AOL_s00215g163	2.46	3.69	5.56	14.79	15.58	19.39	61.47	16.5867	3.90333	-3.25	-1.67403	2.72151e-08	6.91001e-07	Yes	Down	Uncharacterized protein	Alpha-1,2-mannosyltransferase Kre5	COG5020(Conserved hypothetical, protein)
AOL_s00054g967	1.52	2.94	3.9	8.94	12.25	14.34	43.89	11.8433	2.78667	-3.25	-1.67553	5.28295e-08	1.2229e-06	Yes	Down	Uncharacterized protein	ABC transporter A family member	COG1131(glycoside hydrolase family 61 protein)
AOL_s00112g87	6.44	8.89	8.7	32.6	41.5	27.78	125.91	33.96	8.01	-3.24	-1.26612	1.51135e-07	2.98171e-06	Yes	Down	Ubiquitin carboxyl-terminal hydrolase, EC 3.4.19.12	Ubiquitin carboxyl-terminal hydrolase	COG5207(ubiquitin carboxyl-terminal hydrolase)
AOL_s00097g586	5.83	9.71	5.53	24.9	26.54	37.75	110.26	29.73	7.02333	-3.23	-1.56078	2.40982e-06	3.36093e-05	Yes	Down	Uncharacterized protein	Uncharacterized protein	ENOG41129UA(Conserved hypothetical, protein)
AOL_s00170g97	76.38	35.46	80.28	242.85	203.61	364.23	1002.81	270.23	64.04	-3.22	-1.53145	1.80929e-05	0.000185337	Yes	Down	DLH domain-containing protein	DLH domain-containing protein	COG0412(Domain of unknown function (DUF3425))
AOL_s00097g240	2.35	1.09	1.53	7.01	9.25	4.73	25.96	6.99667	1.65667	-3.22	-1.51703	0.000173016	0.00122666	Yes	Down	HUN domain-containing protein	HPC2-domain-containing protein	ENOG41126NP(Conserved hypothetical, protein)
AOL_s00078g579	0.63	0.37	2.22	5.48	3.18	4.94	16.82	4.53333	1.07333	-3.22	-1.73408	0.000903856	0.00481192	Yes	Down	Uncharacterized protein	Uncharacterized protein	ENOG4110TK9(-); COG0412(-); ENOG410ZBTR(-)
AOL_s00173g216	100.68	217.42	241.64	828.99	711.96	813.55	2914.24	784.833	186.58	-3.21	-1.62267	1.67718e-08	4.52941e-07	Yes	Down	Aldehyde dehydrogenase	Aldehyde dehydrogenase	COG1012(Conserved hypothetical, protein)
AOL_s00081g3	8.93	5.82	6.46	26.6	35.28	27.31	110.4	29.73	7.07	-3.21	-1.59108	1.27791e-05	0.000136555	Yes	Down	BTB domain-containing protein	BTB domain-containing protein
AOL_s00210g180	0.19	0.73	0.88	2.28	2.19	3.09	9.36	2.52	0.6	-3.2	-1.67266	0.00035361	0.00219915	Yes	Down	Deacetylase sirtuin-type domain-containing protein	Deacetylase sirtuin-type domain-containing protein	COG0846(Fungal specific transcription factor domain)
AOL_s00054g866	1.43	1.88	2.62	8.38	9.29	7.15	30.75	8.27333	1.97667	-3.19	-1.57941	1.38491e-08	3.79336e-07	Yes	Down	Condensin complex subunit 2	Condensin complex subunit 2	COG5229(Regulatory subunit of the condensin complex, a complex required for conversion of interphase chromatin into mitotic-like condense chromosomes. The condensin complex probably introduces positive supercoils into relaxed DNA in the presence of type I topoisomerases and converts nicked DNA into positive knotted forms in the presence of type II topoisomerases (By similarity)); COG5229(Regulato…
AOL_s00043g120	71.18	99.68	52.01	315.51	323.91	291.43	1153.72	310.283	74.29	-3.18	-1.5051	1.94822e-06	2.76473e-05	Yes	Down	Uncharacterized protein	Uncharacterized protein	ENOG410Y96C(-); ENOG410YDAT(-); ENOG410YPM8(-)
AOL_s00193g190	32.14	30.16	31.11	139.06	113.27	137.66	483.4	129.997	31.1367	-3.18	-1.45512	7.49244e-09	2.20372e-07	Yes	Down	LNS2 domain-containing protein	Nuclear elongation and deformation protein 1	COG5083(phosphatidylinositol transfer protein)
AOL_s00054g798	16.12	20.48	36.5	124.73	109.2	71.8	378.83	101.91	24.3667	-3.18	-1.59712	8.38434e-13	6.27909e-11	Yes	Down	Uncharacterized protein	4-coumarate-CoA ligase 2	COG0318(-)
AOL_s00043g466	19.66	14.45	14.85	65.36	83.74	55.76	253.82	68.2867	16.32	-3.18	-1.60127	2.55565e-07	4.72102e-06	Yes	Down	AB hydrolase-1 domain-containing protein	AB hydrolase-1 domain-containing protein	ENOG4111F1W(alpha/beta hydrolase fold); ENOG410XVV6(Hydrolase); COG0596(Alpha beta hydrolase)
AOL_s00004g568	3.69	5.68	5.57	17.23	30.79	14.5	77.46	20.84	4.98	-3.18	-1.67607	1.76769e-06	2.55742e-05	Yes	Down	Protein kinase domain-containing protein	Serine/threonine-protein kinase KIN4	COG0515(Produces ATP from ADP in the presence of a proton gradient across the membrane (By similarity))
AOL_s00078g48	2.36	5.26	6.45	19.93	20.86	18.06	72.92	19.6167	4.69	-3.18	-1.5518	1.61678e-06	2.36596e-05	Yes	Down	F-box domain-containing protein	F-box domain-containing protein	ENOG411179T(-); ENOG410YBFT(F-box domain); ENOG41111P7(F-box domain-containing protein)
AOL_s00054g913	11.53	21.6	14.12	81.05	77.48	38.58	244.36	65.7033	15.75	-3.17	-1.60874	8.84609e-06	9.89164e-05	Yes	Down	Clathrin heavy chain	Clathrin heavy chain	ENOG410XPH1(clathrin heavy chain)
AOL_s00097g615	5.75	15.44	18.94	37.77	51.65	77.95	207.5	55.79	13.3767	-3.17	-1.61942	0.000114725	0.000868673	Yes	Down	Uncharacterized protein	Uncharacterized protein	ENOG410XTMT(hydrolase family 76 protein); COG4799(hydrolase family 76 protein)
AOL_s00004g432	1.51	1.33	2.74	6.39	6.66	10.21	28.84	7.75333	1.86	-3.17	-1.65292	5.68184e-07	9.55407e-06	Yes	Down	Nudix hydrolase domain-containing protein	DCP2-domain-containing protein	COG0494(Nudix hydrolase)
AOL_s00083g508	4.09	4.92	4.94	22.52	20.22	15.3	71.99	19.3467	4.65	-3.16	-1.64593	2.29653e-09	7.66541e-08	Yes	Down	Ubiquitin carboxyl-terminal hydrolase, EC 3.4.19.12	Ubiquitin carboxyl-terminal hydrolase	ENOG410XSIH(ubiquitin carboxyl-terminal hydrolase)
AOL_s00097g141	2.99	4.71	5.84	18.3	16.42	21.6	69.86	18.7733	4.51333	-3.16	-1.63478	1.96866e-09	6.72211e-08	Yes	Down	Uncharacterized protein	Elongator complex protein 4
AOL_s00004g218	37.09	74.16	98.95	331.46	284.2	255.8	1081.66	290.487	70.0667	-3.15	-1.59223	3.60427e-08	8.75239e-07	Yes	Down	TGc domain-containing protein	Related to PNG1-protein with de-N-glycosylation function (N-glycanase)	ENOG410XP69(Specifically deglycosylates the denatured form of N- linked glycoproteins in the cytoplasm and assists their proteasome-mediated degradation. Cleaves the beta-aspartyl- glucosamine (GlcNAc) of the glycan and the amide side chain of Asn, converting Asn to Asp. Prefers proteins containing high- mannose over those bearing complex type oligosaccharides. Can recognize misfolded proteins in…
AOL_s00083g276	3.31	3.75	3.48	13.53	12.61	17.48	54.16	14.54	3.51333	-3.14	-1.58885	8.65829e-07	1.36813e-05	Yes	Down	Uncharacterized protein	Choline transport protein	COG0531(C6 finger domain protein)
AOL_s00043g603	1.45	1.68	2.64	6.12	7.64	10.14	29.67	7.96667	1.92333	-3.14	-1.61082	2.04238e-05	0.000205437	Yes	Down	RING-type domain-containing protein	RING finger domain-containing protein	ENOG410XQYR(Nitric oxide synthase interacting protein)
AOL_s00176g78	1948.03	3880.06	1540.19	9130.4	8627.07	12669.2	37794.9	10142.2	2456.09	-3.13	-1.57129	3.40406e-05	0.000317918	Yes	Down	Uncharacterized protein	Uncharacterized protein	ENOG410YP79(-); ENOG410Z7P9(-)
AOL_s00078g68	22	28.54	26.86	125.76	117.07	77.05	397.28	106.627	25.8	-3.13	-0.717694	0.00331755	0.0138536	Yes	Down	Myosin-1 (Class I unconventional myosin) (Type I myosin)	Myosin-1	COG5022(myosin heavy chain)
AOL_s00078g146	6.1	8.9	7.52	35.33	27.59	30.1	115.54	31.0067	7.50667	-3.13	-1.70703	1.7837e-09	6.13757e-08	Yes	Down	AAA domain-containing protein	Activator 1 41 kDa subunit	COG0470(Fungal domain of unknown function (DUF1746))
AOL_s00054g27	19.97	22.54	68.72	163.67	113.52	181.44	569.86	152.877	37.0767	-3.12	-1.69246	1.29825e-05	0.000138397	Yes	Down	DUF5672 domain-containing protein	DUF5672 domain-containing protein (Fragment)	ENOG410YE6S(-); ENOG410YEG9(-)
AOL_s00188g239	4.1	6.13	4.81	27.75	21.55	12.73	77.07	20.6767	5.01333	-3.12	-1.60149	1.37905e-05	0.000146311	Yes	Down	Uncharacterized protein	DNA-dependent metalloprotease WSS1	ENOG4111GP2(-)
AOL_s00083g220	0.15	0.11	0.58	1.46	1.25	0.75	4.3	1.15333	0.28	-3.12	-1.66828	0.0156962	0.0486217	Yes	Down	Uncharacterized protein	Uncharacterized protein
AOL_s00081g255	38.4	90.38	112.86	242.66	382.57	366.66	1233.53	330.63	80.5467	-3.1	-1.63049	4.72761e-07	8.11801e-06	Yes	Down	acidPPc domain-containing protein	Acid phosphatase/Vanadium-dependent haloperoxidase	COG0671(Protein of unknown function (DUF3129))
AOL_s00215g846	79.97	34.01	39.61	157.09	248.88	223.72	783.28	209.897	51.1967	-3.1	-1.50571	0.000140786	0.00103266	Yes	Down	Uncharacterized protein	Uncharacterized protein
AOL_s00076g283	24.83	19.65	25.86	112.98	74.49	100.68	358.49	96.05	23.4467	-3.1	-1.52579	1.84812e-07	3.54967e-06	Yes	Down	Uncharacterized protein	Uracil-regulated protein 1, variant 2	COG0807(elongation factor 1 homolog)
AOL_s00169g262	2	1.2	1.4	5.36	5.03	8.49	23.48	6.29333	1.53333	-3.1	-1.55356	0.000492618	0.00290358	Yes	Down	Tyrosinase_Cu-bd domain-containing protein	Di-copper centre-containing protein	ENOG4111GD1(Common central domain of tyrosinase); ENOG4112C44(Common central domain of tyrosinase)
AOL_s00043g117	3.92	5.52	6.01	30.31	26.56	6.32	78.64	21.0633	5.15	-3.09	-1.60182	0.000487191	0.00287927	Yes	Down	Carrier domain-containing protein	Fatty acid synthase subunit alpha	COG0736(Transfers the 4'-phosphopantetheine moiety from coenzyme A to a Ser of acyl-carrier-protein (By similarity))
AOL_s00112g90	1.91	2.07	4.34	5.11	6.28	22.57	42.28	11.32	2.77333	-3.08	-1.61388	0.00142316	0.00701504	Yes	Down	Uncharacterized protein	Uncharacterized protein
AOL_s00110g112	0.38	0.57	1.52	2.39	2.52	5.17	12.55	3.36	0.823333	-3.08	-1.64202	0.00117586	0.00595753	Yes	Down	Uncharacterized protein	Uncharacterized protein
AOL_s00004g164	0.81	1.16	1.95	4.29	6.03	5.65	19.89	5.32333	1.30667	-3.07	-1.60314	3.06983e-06	4.09556e-05	Yes	Down	Uncharacterized protein	ASXH domain-containing protein (Fragment)
AOL_s00193g141	0.38	0.45	1.27	2.33	4.02	2.2	10.65	2.85	0.7	-3.07	-1.52552	0.00407018	0.0162515	Yes	Down	Uncharacterized protein	Uncharacterized protein	ENOG4111NVV(-); COG4625(outer membrane autotransporter barrel)
AOL_s00006g255	12.89	22.76	31.81	84.42	84.23	105.11	341.22	91.2533	22.4867	-3.06	-1.53279	7.04023e-10	2.75187e-08	Yes	Down	Uncharacterized protein	Uncharacterized protein	ENOG410XTVY(Conserved hypothetical, protein)
AOL_s00097g263	7.1	11.17	16.06	52.41	38.93	47.88	173.55	46.4067	11.4433	-3.06	-1.64032	2.22702e-08	5.8374e-07	Yes	Down	Uncharacterized protein	Uncharacterized protein
AOL_s00054g416	0.2	0.29	0.46	1.38	1.19	1.29	4.81	1.28667	0.316667	-3.06	-1.51662	0.000139592	0.00102531	Yes	Down	GATA-type domain-containing protein	CENP-A multicopy suppressor protein	ENOG410ZYGM(GATA transcription factor (Ams2))
AOL_s00043g540	1.14	1.1	1.82	6.08	6.84	3.51	20.49	5.47667	1.35333	-3.05	-1.59765	4.01494e-06	5.1336e-05	Yes	Down	Uncharacterized protein	Stress-activated map kinase-interacting protein 1	ENOG410XR57(mitogen-activated protein kinase associated protein 1)
AOL_s00043g84	0.26	0.79	0.47	1.38	3.54	1.23	7.67	2.05	0.506667	-3.05	-1.55917	0.00618966	0.0227755	Yes	Down	Amb_all domain-containing protein	Polysaccharide lyase family 1 protein	COG3866(cation diffusion facilitator family transporter)
AOL_s00215g96	0.45	1	1.1	4.14	1.75	4.4	12.84	3.43	0.85	-3.04	-1.60221	0.00385306	0.0155589	Yes	Down	Uncharacterized protein	RNA polymerase II-associated, Paf1	ENOG410YZXE(paf1, RNA polymerase II associated factor, homolog (S. cerevisiae))
AOL_s00043g287	50.73	82.81	36.02	324.03	216.35	143.33	853.27	227.903	56.52	-3.03	-1.52225	0.000285608	0.00183118	Yes	Down	Uncharacterized protein	Stilbene synthase 2	COG3424(synthase)
AOL_s00075g85	31.89	73.09	31.57	178.92	229.17	142.55	687.19	183.547	45.5167	-3.03	-1.46232	7.49097e-05	0.000610233	Yes	Down	Uncharacterized protein	Pre-mRNA-splicing factor SPF27	ENOG41101IB(Breast carcinoma amplified sequence 2)
AOL_s00083g287	23.34	30.5	25.3	121.42	124.06	72.92	397.54	106.133	26.38	-3.02	-1.49666	1.76153e-06	2.55264e-05	Yes	Down	Mannan endo-1,6-alpha-mannosidase, EC 3.2.1.101	Mannan endo-1,6-alpha-mannosidase	ENOG410XTMT(nag kinase)
AOL_s00097g406	0.18	0.31	0.31	1.35	1.21	0.65	4.01	1.07	0.266667	-3.01	-1.64869	0.00232703	0.0103796	Yes	Down	Zn(2)-C6 fungal-type domain-containing protein	C6 transcription factor	ENOG410YNBH(GAL4)
AOL_s00004g552	11.18	16.51	16.1	77.8	61.5	36.02	219.11	58.44	14.5967	-3	-1.57523	1.81037e-06	2.60198e-05	Yes	Down	26S proteasome regulatory subunit RPN1	26S proteasome regulatory subunit RPN1	COG5110(26s proteasome regulatory subunit)
AOL_s00188g63	4.9	7.07	19.64	55.3	32.68	38.4	157.99	42.1267	10.5367	-3	-1.64574	0.000202333	0.00139135	Yes	Down	PRELI/MSF1 domain-containing protein	PRELI/MSF1 domain-containing protein	ENOG410YBNZ(Slowmo homolog)
AOL_s00215g108	2.58	5.29	1.27	12.21	16.36	7.96	45.67	12.1767	3.04667	-3	-1.37997	0.00485757	0.0187406	Yes	Down	TP6A_N domain-containing protein	Uncharacterized protein	COG1697(-)
AOL_s00004g236	1.09	0.23	0.34	1.32	3.56	1.76	8.3	2.21333	0.553333	-3	-1.79514	0.00435724	0.0171386	Yes	Down	Uncharacterized protein	Uncharacterized protein	ENOG410Y37Q(Prevents misfolding and promotes the refolding and proper assembly of unfolded polypeptides generated under stress conditions (By similarity)); COG5190(CTD (Carboxy-terminal domain, RNA polymerase II, polypeptide A))
AOL_s00043g90	9.66	8.9	8.45	31.37	40.76	35.54	134.68	35.89	9.00333	-2.99	-1.32604	3.58485e-06	4.66515e-05	Yes	Down	N-acetyltransferase domain-containing protein	N-acetyltransferase	ENOG41126GW(Gnat family acetyltransferase); COG1670(-acetyltransferase)
AOL_s00215g566	1.19	0.38	2.01	4.58	4.39	5.33	17.88	4.76667	1.19333	-2.99	-1.56237	0.00959391	0.0326311	Yes	Down	Uncharacterized protein	Transport protein particle component	ENOG410YUYH(trafficking protein particle complex)
AOL_s00215g336	14.87	20.75	20.05	78.14	81.9	61.26	276.97	73.7667	18.5567	-2.98	-1.51736	5.20165e-10	2.08691e-08	Yes	Down	ABC transporter domain-containing protein	ABC transporter G family member	COG1131(Conserved hypothetical, protein)
AOL_s00080g253	10.26	6.61	3.68	29.57	29.2	22.98	102.3	27.25	6.85	-2.98	-1.45547	0.000698232	0.00389646	Yes	Down	Uncharacterized protein	F-box domain-containing protein
AOL_s00076g163	2.93	2.97	4.86	13.35	8.61	20.83	53.55	14.2633	3.58667	-2.98	-1.56718	5.20019e-05	0.000453465	Yes	Down	Uncharacterized protein	UBX domain-containing protein	ENOG410XRWA(patatin-like phospholipase domain containing 8)
AOL_s00215g6	0.11	0.31	0.58	1.26	1.25	1.47	4.98	1.32667	0.333333	-2.98	-1.60191	0.000515517	0.00301463	Yes	Down	Mcp5_PH domain-containing protein	Related to nuclear migration protein ami1	ENOG41112N6(Nuclear migration protein)
AOL_s00054g810	0.24	0.47	0.16	1.12	1.77	0.56	4.32	1.15	0.29	-2.97	-1.52319	0.0141711	0.0446582	Yes	Down	DNA_MISMATCH_REPAIR_2 domain-containing protein	Related to MSH4-meiosis-specific protein	COG0249(SUMO sentrin specific peptidase family member 8)
AOL_s00081g155	18.6	18.03	16.63	101.58	75.18	33.93	263.95	70.23	17.7533	-2.96	-1.53717	0.000412542	0.00251132	Yes	Down	Stress-response A/B barrel domain-containing protein	Stress-response A/B barrel domain-containing protein	ENOG4111VFK(stress responsive A B Barrel)
AOL_s00110g122	6.99	9.25	16.07	48.93	36.57	42.41	160.22	42.6367	10.77	-2.96	-1.59161	8.17716e-08	1.7476e-06	Yes	Down	GDP-Man:Man(3)GlcNAc(2)-PP-Dol alpha-1,2-mannosyltransferase, EC 2.4.1.131	Asparagine-linked glycosylation protein 11	COG0438(60Kd inner membrane protein)
AOL_s00112g62	5.03	7.73	7.67	26.01	27.28	27.53	101.25	26.94	6.81	-2.96	-1.20465	4.87821e-08	1.13511e-06	Yes	Down	Uncharacterized protein	Ribosomal protein L24E	ENOG410XQGN(Conserved hypothetical, protein)
AOL_s00210g144	644.4	573.13	907.35	2763	3159.6	2468.63	10516.1	2797.08	708.293	-2.95	-1.54432	6.72903e-11	3.38294e-09	Yes	Down	Uncharacterized protein	High expression lethality protein Hel10
AOL_s00109g55	11.33	20.13	24.04	95	72.7	51.56	274.76	73.0867	18.5	-2.95	-1.58119	8.40011e-07	1.33921e-05	Yes	Down	Uncharacterized protein	SWI/SNF chromatin remodeling complex component	COG0553(-)
AOL_s00054g90	4.42	5.48	13.65	36.7	27.7	28.52	116.47	30.9733	7.85	-2.95	-1.64066	9.05914e-07	1.4239e-05	Yes	Down	Uncharacterized protein	Uncharacterized protein
AOL_s00078g158	2.63	2.31	0.75	6.87	6.39	9.2	28.15	7.48667	1.89667	-2.95	-1.62721	0.00937951	0.0319779	Yes	Down	Vacuolar ATPase assembly integral membrane protein VMA21	Vacuolar ATPase assembly integral membrane protein VMA21
AOL_s00078g379	3.58	2.94	3.33	16.1	12.21	10.54	48.7	12.95	3.28333	-2.94	-1.51236	5.78964e-06	6.94445e-05	Yes	Down	Non-structural maintenance of chromosomes element 4	Uncharacterized protein	COG5125(non-SMC element 4 homolog A (S. cerevisiae))
AOL_s00215g861	0.54	0.53	1.56	3.35	3.58	3.43	12.99	3.45333	0.876667	-2.94	-1.57922	0.0002728	0.00176547	Yes	Down	DBF4-type domain-containing protein	DBF4-type domain-containing protein	COG5067(DBF4 homolog (S. cerevisiae))
AOL_s00054g64	14.83	21.92	45.52	109.57	95.84	118.21	405.89	107.873	27.4233	-2.93	-1.50821	4.2236e-06	5.36193e-05	Yes	Down	Eukaryotic translation initiation factor 3 subunit G, eIF3g (Eukaryotic translation initiation factor 3 RNA-binding subunit, eIF-3 RNA-binding subunit) (Translation initiation factor eIF3 p33 subunit homolog, eIF3 p33 homolog)	Eukaryotic translation initiation factor 3 subunit G	ENOG410Y3CW(Component of the eukaryotic translation initiation factor 3 (eIF-3) complex)
AOL_s00083g482	20.68	32.84	26.3	118.25	112.04	83.14	393.25	104.477	26.6067	-2.93	-0.787827	0.0135436	0.0432001	Yes	Down	CRAL-TRIO domain-containing protein	Sec14 cytosolic factor	ENOG410XRSQ(Conserved hypothetical, protein)
AOL_s00076g233	3.49	7.99	11.49	15.96	19.67	54.7	113.3	30.11	7.65667	-2.93	-1.573	0.000736115	0.00406437	Yes	Down	F-box domain-containing protein	F-box domain-containing protein
AOL_s00080g343	3.31	1.94	2.44	6.02	9	15.19	37.9	10.07	2.56333	-2.93	-1.47155	0.000712885	0.00395594	Yes	Down	Uncharacterized protein	Uncharacterized protein
AOL_s00112g12	1.05	1.19	2.46	4.29	5.07	9.13	23.19	6.16333	1.56667	-2.93	-1.21788	0.00224022	0.0100731	Yes	Down	RRM domain-containing protein	Cell cycle RNA binding protein whi3	ENOG4111TUD(RNA binding protein); ENOG410XTAE(RNA binding protein); ENOG4110TFS(RRM)
AOL_s00004g373	37.34	62.06	51.06	210.3	251.05	128.26	740.07	196.537	50.1533	-2.92	-1.28782	8.03039e-06	9.15177e-05	Yes	Down	Class E vacuolar protein-sorting machinery protein HSE1 (Class E vacuolar protein-sorting machinery protein hse1)	Class E vacuolar protein-sorting machinery protein HSE1	ENOG410XTSY(signal transducing adaptor molecule (SH3 domain and ITAM motif))
AOL_s00215g453	20.95	41.09	37.09	113.54	161.61	113.05	487.33	129.4	33.0433	-2.92	-1.39404	5.04398e-07	8.59502e-06	Yes	Down	Uncharacterized protein	YTH domain-containing protein	ENOG410Z4ZU(YT521-B-like splicing factor); ENOG4111F6P(YTH domain containing 1); ENOG4111RW1(YT521-B-like domain)
AOL_s00081g35	38.69	32.36	21.13	109.59	132.62	118.75	453.14	120.32	30.7267	-2.92	-1.3734	4.81593e-05	0.000422853	Yes	Down	INTRADIOL_DIOXYGENAS domain-containing protein	Aromatic compound dioxygenase	COG3485(Ankyrin Repeat)
AOL_s00109g65	2.56	3.54	7.23	8.99	10.3	32.96	65.58	17.4167	4.44333	-2.92	-1.50949	0.00139336	0.00688339	Yes	Down	Uncharacterized protein	Uncharacterized protein
AOL_s00079g479	7.55	22.89	20.69	66	61.77	72.01	250.91	66.5933	17.0433	-2.91	-1.43588	1.52214e-05	0.000158844	Yes	Down	Uncharacterized protein	Uncharacterized protein	ENOG41121IB(-); ENOG410YBSI(Conserved hypothetical, protein); COG0457(Conserved hypothetical, protein)
AOL_s00007g329	1.04	2.45	3.41	6.69	10.32	9.95	33.86	8.98667	2.3	-2.91	-1.57342	1.06589e-05	0.000116555	Yes	Down	Uncharacterized protein	Uncharacterized protein	ENOG410ZD1N(Protein of unknown function (DUF3433))
AOL_s00215g592	2.29	2.34	2.35	10.58	11.58	5.03	34.17	9.06333	2.32667	-2.9	-1.4462	5.3628e-05	0.000465821	Yes	Down	Uncharacterized protein	Vacuolar protein sorting-associated protein 45	COG5158(membrane bound O-acyltransferase domain containing)
AOL_s00076g673	0.85	0.56	1.77	2.58	2.85	6.97	15.58	4.13333	1.06	-2.9	-1.54484	0.00112375	0.00571949	Yes	Down	Uncharacterized protein	Uncharacterized protein	ENOG41126GG(Conserved hypothetical, protein)
AOL_s00097g144	3.01	1.26	3.13	10.64	9.01	9.14	36.19	9.59667	2.46667	-2.89	-1.50948	0.000125094	0.000932919	Yes	Down	Uncharacterized protein	Uncharacterized protein
AOL_s00007g53	1.02	1.73	3.66	7.45	5.88	11.62	31.36	8.31667	2.13667	-2.89	-1.58226	0.000164451	0.00117908	Yes	Down	F-box domain-containing protein	F-box domain-containing protein
AOL_s00169g19	0.24	0.45	0.65	1.4	2.2	1.61	6.55	1.73667	0.446667	-2.89	-1.51961	0.00235869	0.0104685	Yes	Down	Uncharacterized protein	Uncharacterized protein
AOL_s00006g152	20.55	30.09	16.17	133.09	75.84	50.6	326.34	86.51	22.27	-2.88	-1.51437	0.000907053	0.00482031	Yes	Down	Cofilin (Actin-depolymerizing factor 1)	Cofilin	ENOG41122P5(actin-depolymerizing factor)
AOL_s00006g43	1.68	2	3.46	6.92	10.17	10.62	34.85	9.23667	2.38	-2.88	-1.52476	9.34492e-05	0.000733761	Yes	Down	tRNA-splicing endonuclease subunit Sen34, EC 4.6.1.16	tRNA-splicing endonuclease subunit Sen34	COG1676(sites to release the intron. The products are an intron and two tRNA half-molecules bearing 2',3' cyclic phosphate and 5'-OH termini. Recognizes a pseudosymmetric substrate in which 2 bulged loops of 3 bases are separated by a stem of 4 bp (By similarity))
AOL_s00004g271	0.34	0.54	2.16	3.34	3.83	4.63	14.84	3.93333	1.01333	-2.88	-1.57061	0.0152447	0.0474373	Yes	Down	Uncharacterized protein	Dash complex subunit	ENOG410XX2C(DASH complex subunit Duo1); ENOG410Y7AU(DASH complex subunit Duo1)
AOL_s00097g441	22.71	42.14	20.19	103.52	134.13	91.05	413.74	109.567	28.3467	-2.87	-1.50956	3.61607e-05	0.000333607	Yes	Down	PH domain-containing protein	Oxysterol-binding protein homolog 1	ENOG410XP9E(Oxysterol-binding protein); COG0666(Oxysterol-binding protein)
AOL_s00054g61	0.31	0.69	1.19	1.54	2.7	4.23	10.66	2.82333	0.73	-2.87	-1.51001	0.00287579	0.0123098	Yes	Down	NDT80 domain-containing protein	NDT80 domain-containing protein	ENOG4111IUH(NDT80 PhoG like DNA-binding family protein)
AOL_s00004g518	0.38	0.2	0.64	0.83	1.83	2.06	5.94	1.57333	0.406667	-2.87	-1.5001	0.00622782	0.0228653	Yes	Down	Enhancer of mRNA-decapping protein 3	Enhancer of mRNA-decapping protein 3	COG0062(NADHX epimerase activity)
AOL_s00081g148	2.03	1.67	4.2	6.21	7.89	16.42	38.42	10.1733	2.63333	-2.86	-1.36846	0.000754906	0.00415292	Yes	Down	Uncharacterized protein	Uncharacterized protein
AOL_s00078g340	1.06	1.2	3.72	6.23	6.24	10.64	29.09	7.70333	1.99333	-2.86	-1.56722	0.000616677	0.00350275	Yes	Down	Uncharacterized protein	Uncharacterized protein
AOL_s00215g400	0.91	0.74	1.47	5.35	4.5	2.18	15.15	4.01	1.04	-2.86	-1.53096	0.00346191	0.0143167	Yes	Down	Uncharacterized protein	Uncharacterized protein
AOL_s00075g158	24.7	32.72	49.32	140.75	138.9	130.83	517.22	136.827	35.58	-2.85	-1.5326	1.42814e-10	6.69872e-09	Yes	Down	Uncharacterized protein	ZZ type zinc finger domain-containing protein	ENOG410ZTYM(neighbor of Brca1 gene 1)
AOL_s00097g221	2.16	2.98	12.48	15.15	16.34	36.3	85.41	22.5967	5.87333	-2.85	-1.6151	0.00153472	0.00747808	Yes	Down	Uncharacterized protein	Mitochondrial chaperone BCS1	COG0465(vacuolar protein sorting 51 homolog (S. cerevisiae))
AOL_s00173g293	4.18	5.09	5.51	19.31	18.24	19.32	71.65	18.9567	4.92667	-2.85	-1.5015	4.74133e-07	8.12591e-06	Yes	Down	Uncharacterized protein	Uncharacterized protein	ENOG4111TSZ(Conserved hypothetical, protein)
AOL_s00054g741	0.34	4.98	4.31	9.67	14.37	13.05	46.72	12.3633	3.21	-2.85	-1.5405	0.00547486	0.0206047	Yes	Down	Uncharacterized protein	Uncharacterized protein	ENOG410YFNF(Conserved hypothetical, protein)
AOL_s00043g169	11.52	11.61	21.53	45.38	80.67	45.36	216.07	57.1367	14.8867	-2.84	-1.51535	8.14977e-07	1.30396e-05	Yes	Down	MFS domain-containing protein	UhpC	COG0477(-)
AOL_s00117g31	6.64	14.06	8.42	43.24	33.08	35.51	140.95	37.2767	9.70667	-2.84	-1.46538	3.41144e-05	0.000317918	Yes	Down	Mediator of RNA polymerase II transcription subunit 4 (Mediator complex subunit 4)	Mediator of RNA polymerase II transcription subunit 4	ENOG410Z8NE(Conserved hypothetical, protein)
AOL_s00173g296	3.51	5.68	9.61	19.97	21.55	30.66	90.98	24.06	6.26667	-2.84	-1.544	9.40041e-07	1.46207e-05	Yes	Down	C2H2-type domain-containing protein	C2H2-type domain-containing protein
AOL_s00215g814	13.22	20.89	29.76	87.95	63.06	93.87	308.75	81.6267	21.29	-2.83	-1.50158	3.95044e-07	6.95489e-06	Yes	Down	Uncharacterized protein	Vegetative cell wall protein gp1	ENOG411145S(Conserved hypothetical, protein)
AOL_s00054g987	13.47	15.07	11.22	39.97	52.05	60.36	192.14	50.7933	13.2533	-2.83	-1.45589	1.78501e-06	2.57828e-05	Yes	Down	Uncharacterized protein	Phytanoyl-dioxygenase family protein	ENOG4111JBA(Phytanoyl-CoA dioxygenase family protein)
AOL_s00215g114	6.36	9.32	7.6	28.98	33.25	26.83	112.34	29.6867	7.76	-2.83	-1.47476	2.80472e-08	7.10105e-07	Yes	Down	ATP-dependent DNA helicase II subunit 1, EC 3.6.4.12 (ATP-dependent DNA helicase II subunit Ku70)	ATP-dependent DNA helicase II subunit 1	ENOG410XNXU(X-ray repair complementing defective repair in Chinese hamster cells 6)
AOL_s00076g77	3.69	1.53	3.31	10.31	7.25	15.12	41.21	10.8933	2.84333	-2.83	-1.46802	0.000682426	0.00382021	Yes	Down	Uncharacterized protein	AMP-binding enzyme	ENOG4111Q1A(-)
AOL_s00215g415	2.21	2.45	3.13	8.49	14.8	6.55	37.63	9.94667	2.59667	-2.83	-1.3386	1.38434e-05	0.000146698	Yes	Down	Uncharacterized protein	Nonribosomal peptide synthetase 2	COG1020(L-lysine 6-monooxygenase (NADPH))
AOL_s00078g214	0.64	1.19	1.49	3.74	3.8	5.19	16.05	4.24333	1.10667	-2.83	-1.5246	3.38921e-05	0.000316943	Yes	Down	Uncharacterized protein	Cytoplasmic dynein 1 intermediate chain 2	ENOG410XQ99(Dynein cytoplasmic 1 intermediate chain); ENOG410YQQE(Dynein, axonemal, intermediate chain 1)
AOL_s00054g772	15.14	12.86	17.91	59.45	63.74	52.39	221.49	58.5267	15.3033	-2.82	-1.4662	8.97139e-10	3.4081e-08	Yes	Down	Rab-GAP TBC domain-containing protein	Rab6 GTPase activating GAP	COG5210(gliotoxin biosynthesis protein GliK)
AOL_s00007g514	2.18	4.46	4.48	17.83	12.21	12.47	53.63	14.17	3.70667	-2.82	-1.52607	2.48878e-06	3.43877e-05	Yes	Down	Uncharacterized protein	Uncharacterized protein	ENOG410Y49U(-)
AOL_s00173g391	0.86	3.84	3.15	10.12	10.27	9.58	37.82	9.99	2.61667	-2.82	-1.52883	0.000177241	0.00124966	Yes	Down	Fucose-specific lectin	Fucose-specific lectin
AOL_s00075g119	10.61	21.51	28.13	63.46	80.86	85.02	289.59	76.4467	20.0833	-2.81	-1.48772	2.26197e-07	4.25288e-06	Yes	Down	Chitin synthase, EC 2.4.1.16	Chitin synthase	COG1215(Glycosyl transferase, family 2)
AOL_s00097g235	13.71	19.29	17.25	74.48	80.1	37.09	241.92	63.89	16.75	-2.81	-1.48161	7.136e-06	8.29153e-05	Yes	Down	USP domain-containing protein	Ubiquitin-specific protease ubp2	COG5077(-)
AOL_s00188g65	8.23	11.95	14.99	50.38	54.02	29.46	169.03	44.62	11.7233	-2.81	-1.50572	2.25369e-06	3.15801e-05	Yes	Down	Uncharacterized protein	Mitochondrial 54S ribosomal protein YmL9	COG0087(nuclear division)
AOL_s00193g153	1.02	1.67	7.7	9.62	11.46	18.47	49.94	13.1833	3.46333	-2.81	-1.70235	0.000568437	0.00327678	Yes	Down	Histidine biosynthesis trifunctional protein, EC 1.1.1.23, EC 3.5.4.19, EC 3.6.1.31	Histidine biosynthesis trifunctional protein	COG0140(phosphoribosyl-ATP pyrophosphatase)
AOL_s00078g458	18.28	19	18.4	71.94	75.16	64.76	267.54	70.62	18.56	-2.8	-1.46904	4.40853e-09	1.39322e-07	Yes	Down	Uncharacterized protein	Autophagy-related protein 3	ENOG410Y3BC(Autophagy-related protein 3)
AOL_s00054g264	1.45	4.27	3.62	7.73	19.11	8.65	44.83	11.83	3.11333	-2.8	-1.16844	0.00203409	0.00937807	Yes	Down	Peptidase A1 domain-containing protein	Type I transmembrane sorting receptor	ENOG410XNV7(-)
AOL_s00083g54	11.64	20.14	16.66	64.55	56.39	62.54	231.92	61.16	16.1467	-2.79	-1.4488	3.52218e-08	8.57642e-07	Yes	Down	Uncharacterized protein	Snorna binding protein	ENOG4112CD8(SnoRNA binding protein)
AOL_s00004g47	10.25	13.93	16.63	61.3	52.06	41.21	195.38	51.5233	13.6033	-2.79	-1.50643	1.10331e-08	3.11163e-07	Yes	Down	26S proteasome regulatory subunit RPN2	26S proteasome regulatory subunit RPN2	COG5116(26s proteasome)
AOL_s00083g512	6.33	10.43	8.33	24.65	35.64	34.78	120.16	31.69	8.36333	-2.79	-1.2365	3.66999e-06	4.76084e-05	Yes	Down	Uncharacterized protein	Pleiotropic drug resistance protein, ABC superfamily	COG0842(Zinc metalloproteinase); COG1131(Zinc metalloproteinase)
AOL_s00078g62	6.33	5.4	7.74	13.47	17.15	43.04	93.13	24.5533	6.49	-2.78	-1.45119	0.000691825	0.00386554	Yes	Down	BAH domain-containing protein	BAH domain-containing protein	ENOG4111VSD(-)
AOL_s00083g308	1.02	1.13	2.66	5.61	7.4	5.18	23	6.06333	1.60333	-2.78	-1.5119	8.24637e-05	0.000660303	Yes	Down	Uncharacterized protein	Putative WD40 repeat stress protein/actin interacting protein	ENOG410XQN1(actin filament depolymerization); ENOG410XR8V(actin filament depolymerization)
AOL_s00215g490	0.78	0.3	0.68	2.09	2.37	2.2	8.42	2.22	0.586667	-2.78	-1.45358	0.00432795	0.017079	Yes	Down	Uncharacterized protein	Tetratricopeptide-like helical protein	ENOG410XQ3J(domain protein)
AOL_s00097g175	17.93	28.59	40.54	128.55	124.66	74.63	414.9	109.28	29.02	-2.77	-1.50891	1.24432e-06	1.89239e-05	Yes	Down	Uncharacterized protein	Glycosyltransferase family 15 protein	COG5020(Interacts with and stabilizes bases of the 16S rRNA that are involved in tRNA selection in the A site and with the mRNA backbone. Located at the interface of the 30S and 50S subunits, it traverses the body of the 30S subunit contacting proteins on the other side and probably holding the rRNA structure together. The combined cluster of proteins S8, S12 and S17 appears to hold together the …
AOL_s00076g155	3.71	6.63	7.41	24.61	14.15	28.19	84.7	22.3167	5.91667	-2.77	-1.50563	5.8056e-05	0.000497974	Yes	Down	F-box domain-containing protein	F-box domain-containing protein
AOL_s00112g28	2.77	4.99	5.68	17.28	15.58	17.83	64.13	16.8967	4.48	-2.77	-1.49866	4.41135e-08	1.05118e-06	Yes	Down	Rab-GAP TBC domain-containing protein	Related to Mac1p interacting protein (MIC1 protein)	COG5210(Dynein cytoplasmic 1 light intermediate chain); COG0318(Amp-dependent synthetase and ligase); COG0318(Amp-dependent synthetase and ligase)
AOL_s00076g284	46.92	86.2	128.48	283.43	275.56	424.73	1245.32	327.907	87.2	-2.76	-1.4423	7.06597e-06	8.22088e-05	Yes	Down	Uncharacterized protein	Uncharacterized protein
AOL_s00006g122	2.46	1.62	1.98	9.59	5.68	7.5	28.83	7.59	2.02	-2.76	-1.4589	0.00188199	0.00882	Yes	Down	PPPDE domain-containing protein	DUF862-domain-containing protein	ENOG4111H3Z(Peptidase inhibitor I78 family)
AOL_s00007g485	0.79	1.17	1.42	4.97	4.58	3.11	16.04	4.22	1.12667	-2.75	-1.457	0.000222874	0.00150019	Yes	Down	Protein-serine/threonine kinase, EC 2.7.11.-	Protein-serine/threonine kinase	COG0642(SNW domain containing 1)
AOL_s00054g522	1.12	0.82	1.8	4.32	4.66	4.99	17.71	4.65667	1.24667	-2.74	-1.46346	7.73198e-05	0.000624728	Yes	Down	MPN domain-containing protein	Endosome-associated ubiquitin isopeptidase	COG1310(Component of the eukaryotic translation initiation factor 3 (eIF-3) complex, which is involved in protein synthesis and, together with other initiation factors, stimulates binding of mRNA and methionyl-tRNAi to the 40S ribosome (By similarity))
AOL_s00078g69	16.18	19.58	39.35	67.72	82.67	130.08	355.58	93.49	25.0367	-2.73	-1.4954	6.92666e-06	8.0799e-05	Yes	Down	Uncharacterized protein	Dihydrodipicolinate synthase	COG0329(Catalyzes the condensation of (S)-aspartate-beta- semialdehyde (S)-ASA and pyruvate to 4-hydroxy- tetrahydrodipicolinate (HTPA) (By similarity))
AOL_s00007g54	10.72	22.39	23.92	70.6	62.28	79.83	269.74	70.9033	19.01	-2.73	-1.48492	4.69676e-07	8.09623e-06	Yes	Down	F-box domain-containing protein	F-box domain-containing protein
AOL_s00097g55	3.93	11.66	20.35	34.26	25.85	74.12	170.17	44.7433	11.98	-2.73	-1.53571	0.00137068	0.00679017	Yes	Down	SET domain-containing protein	SET domain-containing protein	COG2940(cystinosin)
AOL_s00110g146	1.71	2.77	4.79	8.78	9.97	15.81	43.83	11.52	3.09	-2.73	-1.49684	1.97645e-05	0.000199836	Yes	Down	Uncharacterized protein	Uncharacterized protein	COG5048(Guanine nucleotide exchange factor)
AOL_s00080g31	33.84	39.33	69.15	173.04	163.19	193.81	672.36	176.68	47.44	-2.72	-1.47353	3.99919e-06	5.1208e-05	Yes	Down	zinc_ribbon_15 domain-containing protein	Uncharacterized protein	ENOG41122QE(-); ENOG410ZIC1(-)
AOL_s00210g349	11.83	13.22	21.98	54.82	51.28	69.07	222.2	58.39	15.6767	-2.72	-1.45259	4.40224e-08	1.05118e-06	Yes	Down	Uncharacterized protein	Uncharacterized protein	ENOG4111ZBK(Conserved hypothetical, protein); ENOG410YUNV(Conserved hypothetical, protein)
AOL_s00215g620	0.96	2.38	4.45	11	8.34	9.66	36.79	9.66667	2.59667	-2.72	-1.53112	0.000201707	0.00138919	Yes	Down	Elongator complex protein 3, EC 2.3.1.-	Elongator complex protein 3	COG1243(Histone acetyltransferase); COG1243(Histone acetyltransferase)
AOL_s00215g611	2.2	0.58	4.58	12.67	6.45	8.24	34.72	9.12	2.45333	-2.72	-1.96688	4.08838e-05	0.000371792	Yes	Down	Uncharacterized protein	Meiotically up-regulated protein 66	ENOG410XP6A(Chromosome 12 open reading frame 44)
AOL_s00054g693	1.42	1.42	3.15	6.83	7.27	8.2	28.29	7.43333	1.99667	-2.72	-1.48496	4.10952e-06	5.23537e-05	Yes	Down	F-box domain-containing protein	Related to F-box/WD-repeat protein	ENOG410YZ46(F-box and WD domain protein); ENOG410XTA8(F-box and WD repeat domain containing 11)
AOL_s00054g614	1.67	1.24	1.43	5.77	3.76	6.6	20.47	5.37667	1.44667	-2.72	-1.62564	2.85245e-05	0.000273638	Yes	Down	F-box domain-containing protein	F-box domain-containing protein	ENOG4112A9T(F-box domain)
AOL_s00140g66	0.75	0.79	2.15	3.78	5.73	4.22	17.42	4.57667	1.23	-2.72	-1.48606	0.000892334	0.00476482	Yes	Down	Uncharacterized protein	Uncharacterized protein
AOL_s00043g618	0.45	0.61	0.31	1.32	2.36	1.42	6.47	1.7	0.456667	-2.72	-1.27476	0.00482161	0.0186271	Yes	Down	HNHc domain-containing protein	HNHc domain-containing protein
AOL_s00006g357	2.73	4.48	4.14	17.17	16.46	8.52	53.5	14.05	3.78333	-2.71	-1.46211	0.000126908	0.000943289	Yes	Down	SPRY domain-containing protein	SPRY domain-containing protein	ENOG4111G2Q(Conserved hypothetical, protein); COG0277(Conserved hypothetical, protein)
AOL_s00079g361	23.83	12.56	22.26	75.78	94.47	46.59	275.49	72.28	19.55	-2.7	-1.41096	9.99316e-05	0.000773082	Yes	Down	Citrate synthase	Citrate synthase	COG0372(citrate synthase)
AOL_s00083g268	1.79	3.18	3.2	10.65	11.81	7.77	38.4	10.0767	2.72333	-2.7	-1.45352	6.86906e-05	0.000569991	Yes	Down	Alpha-galactosidase, EC 3.2.1.22	Alpha-galactosidase	COG3868(endo alpha-1,4 polygalactosaminidase)
AOL_s00078g233	1.51	0.51	2.21	4.56	4.97	6.1	19.86	5.21	1.41	-2.7	-1.44473	0.00363704	0.014889	Yes	Down	Uncharacterized protein	Amino acid transporter arg-13	ENOG410XNVH(Solute carrier family 25 (Mitochondrial carrier)
AOL_s00210g20	29.07	18.47	14.79	113.95	74.24	41.6	292.12	76.5967	20.7767	-2.69	-1.60915	7.28915e-05	0.00059488	Yes	Down	Uncharacterized protein	Golgi apparatus membrane protein TVP18	ENOG4111NE0(Golgi membrane protein involved in vesicular trafficking (By similarity))
AOL_s00079g276	55.12	45.46	65.13	223.83	294.23	91.59	775.36	203.217	55.2367	-2.68	-1.42387	0.000223635	0.00150418	Yes	Down	Uncharacterized protein	Acyl-CoA dehydrogenase/oxidase	ENOG410XNTS(acyl-CoA dehydrogenase)
AOL_s00097g439	30.14	31.03	30.62	98.89	137.27	102.02	429.97	112.727	30.5967	-2.68	-1.38147	6.69306e-08	1.47645e-06	Yes	Down	Uncharacterized protein	Uncharacterized protein	ENOG41128DX(-); ENOG41123UR(-)
AOL_s00210g122	14.03	6.98	12.23	47.51	52.82	21.85	155.42	40.7267	11.08	-2.68	-1.13793	0.00331808	0.0138536	Yes	Down	Acetyl-CoA C-acetyltransferase, EC 2.3.1.9	Acetyl-CoA C-acetyltransferase	COG0183(regulator medusa)
AOL_s00004g270	2.79	4.26	3.57	14.1	14.64	10.32	49.68	13.02	3.54	-2.68	-1.40782	2.44955e-05	0.000239107	Yes	Down	Uncharacterized protein	Uncharacterized protein	ENOG4111NHF(Conserved hypothetical, protein); ENOG41122TB(-); COG1597(diacylglycerol kinase)
AOL_s00076g40	2.05	1.82	4.32	8.83	12.55	8.67	38.24	10.0167	2.73	-2.67	-1.44369	0.00130564	0.00652314	Yes	Down	Uncharacterized protein	Myosin heavy chain A	ENOG4110TUS(WW domain protein); ENOG4111F9W(Coiled-coil domain containing)
AOL_s00188g90	32.84	47.04	99.97	192.73	172.59	292.44	837.61	219.253	59.95	-2.66	-1.44848	2.45395e-05	0.000239274	Yes	Down	Aminotran_5 domain-containing protein	Alanine--glyoxylate transaminase	COG0075(aminotransferase)
AOL_s00173g111	14.93	13.49	13.13	62.68	46.8	42.76	193.79	50.7467	13.85	-2.66	-1.40245	2.42135e-06	3.37173e-05	Yes	Down	Mediator of RNA polymerase II transcription subunit 1 (Mediator complex subunit 1)	Mediator of RNA polymerase II transcription subunit 1	ENOG4111QEE(Conserved hypothetical, protein)
AOL_s00054g524	4.24	2.55	5.23	8.68	15.92	19.38	56	14.66	4.00667	-2.66	-1.40357	0.000157752	0.00113653	Yes	Down	Restriction of telomere capping protein 4	Restriction of telomere capping protein 4	ENOG4112C3E(Conserved hypothetical, protein)
AOL_s00043g118	1.64	2.53	3.79	11.7	12.52	4.92	37.1	9.71333	2.65333	-2.66	-1.47457	9.68709e-05	0.000752671	Yes	Down	PKS_AT domain-containing protein	Beta subunit of fatty acid synthase	COG2030(maoc domain protein dehydratase)
AOL_s00054g377	1.18	1.48	3.19	7.86	7.61	5.97	27.29	7.14667	1.95	-2.66	-1.48153	2.91774e-05	0.000278702	Yes	Down	Uncharacterized protein	Uncharacterized protein	ENOG4112CT5(-)
AOL_s00079g221	0.51	0.36	2	2.86	4.48	3.16	13.37	3.5	0.956667	-2.66	-1.39531	0.00550346	0.0206564	Yes	Down	Uncharacterized protein	PEP-CTERM sorting domain-containing protein
AOL_s00109g184	1.33	1.15	2.48	4.89	8.41	4.82	23.08	6.04	1.65333	-2.65	-1.43135	1.92378e-05	0.000194827	Yes	Down	DNA topoisomerase 2, EC 5.6.2.2	DNA topoisomerase 2	COG0188(DNA gyrase negatively supercoils closed circular double- stranded DNA in an ATP-dependent manner and also catalyzes the interconversion of other topological isomers of double-stranded DNA rings, including catenanes and knotted rings (By similarity))
AOL_s00079g180	0.93	0.91	1.39	4.19	4.1	3.49	15.01	3.92667	1.07667	-2.65	-1.43478	0.000119728	0.000898922	Yes	Down	CENP-T_C domain-containing protein	Uncharacterized protein	ENOG4111UQR(-); COG2036(-)
AOL_s00004g582	22.68	29.67	20.53	111.44	98.63	55.2	338.15	88.4233	24.2933	-2.64	-1.39414	6.05042e-05	0.000513167	Yes	Down	Amidase, EC 3.5.1.4	Amidase	COG0154(JAZF zinc finger 1)
AOL_s00079g74	3.87	4.04	6.5	17.08	21.54	13.77	66.8	17.4633	4.80333	-2.64	-1.34039	1.39311e-06	2.09014e-05	Yes	Down	Uncharacterized protein	Related to transmembrane protein PFT27	COG2119(transmembrane protein 165)
AOL_s00112g73	1.29	2.09	4.3	7.84	9.73	10.42	35.67	9.33	2.56	-2.64	-1.47622	3.64804e-05	0.000335861	Yes	Down	Uncharacterized protein	RNA-dependent ATPase	COG0513(Ankyrin repeat)
AOL_s00076g373	1.36	2.76	1.01	4.02	7.47	7.19	23.81	6.22667	1.71	-2.64	-1.36265	0.00140443	0.00692656	Yes	Down	Uncharacterized protein	Multidrug resistance-like protein	COG1132(Conserved hypothetical, protein)
AOL_s00004g415	135.91	229.03	249.79	696.01	821.5	714.41	2846.65	743.973	204.91	-2.63	-1.29108	5.64899e-08	1.28101e-06	Yes	Down	SH3 domain-containing protein	SH3 domain-containing protein	COG2930(SH3 domain containing, Ysc84-like 1 (S. cerevisiae))
AOL_s00076g74	39.51	109.48	130.4	293.8	194.53	525.91	1293.63	338.08	93.13	-2.63	-1.4925	0.00033379	0.00209636	Yes	Down	Mevalonate kinase, EC 2.7.1.36	Mevalonate kinase	COG1577(mevalonate kinase)
AOL_s00080g77	33.93	37.42	44.03	155.07	129.39	134.15	533.99	139.537	38.46	-2.63	-1.40968	9.91221e-10	3.67175e-08	Yes	Down	Uncharacterized protein	Related to MFS amino acid transporter	ENOG410XSRN(transmembrane transport)
AOL_s00076g368	29.26	45.01	37.93	171.35	115.39	120.5	519.44	135.747	37.4	-2.63	-1.4251	2.21482e-05	0.00022005	Yes	Down	Uncharacterized protein	Vacuolar protein sorting 55	ENOG4111UCZ(Leptin receptor overlapping)
AOL_s00193g125	0.8	1.26	5.04	5.68	6.21	13.86	32.85	8.58333	2.36667	-2.63	-1.49604	0.0106874	0.0357346	Yes	Down	Uncharacterized protein	Uncharacterized protein
AOL_s00007g438	0.95	0.73	0.76	2.84	3.05	2.96	11.29	2.95	0.813333	-2.63	-1.39617	0.0137249	0.0436844	Yes	Down	Uncharacterized protein	Uncharacterized protein	ENOG4111VRB(Nuclear pore complex component); ENOG410XPB2(Nuclear pore complex component)
AOL_s00054g952	72.84	64.28	48.3	263.42	229.99	177.57	856.4	223.66	61.8067	-2.62	-1.35744	6.20028e-05	0.0005208	Yes	Down	PRA1 family protein	Prenylated rab acceptor 1	COG5130(Prenylated RAB acceptor)
AOL_s00080g101	22.32	53.4	24.97	183.39	118.98	62.52	465.58	121.63	33.5633	-2.62	-1.40048	0.00117855	0.00596533	Yes	Down	RNA polymerase II subunit A C-terminal domain phosphatase SSU72, CTD phosphatase SSU72, EC 3.1.3.16	RNA polymerase II subunit A C-terminal domain phosphatase SSU72	COG5211(RNA polymerase II subunit A C-terminal domain phosphatase)
AOL_s00006g371	4.65	7.45	18.68	35.89	30.77	44.89	142.33	37.1833	10.26	-2.62	-1.49242	9.97389e-05	0.000772262	Yes	Down	tRNA-binding domain-containing protein	tRNA-aminoacylation cofactor ARC1	COG0073(Is required not only for elongation of protein synthesis but also for the initiation of all mRNA translation through initiator tRNA(fMet) aminoacylation (By similarity))
AOL_s00097g522	2.81	2.99	3.58	12.99	12.58	8.37	43.32	11.3133	3.12667	-2.62	-1.42551	1.45189e-06	2.15295e-05	Yes	Down	Mannose-1-phosphate guanyltransferase (GDP-mannose pyrophosphorylase) (GTP-mannose-1-phosphate guanylyltransferase)	Mannose-1-phosphate guanyltransferase	COG1208(cdp-diacylglycerol-glycerol-3-phosphate 3-phosphatidyltransferase)
AOL_s00004g374	32.44	44.7	42.98	161.68	128.01	142.15	551.96	143.947	40.04	-2.6	-1.40387	2.62616e-08	6.68695e-07	Yes	Down	Uncharacterized protein	Membrane protein TMS1	ENOG410XP7K(serine incorporator)
AOL_s00079g173	18.12	21.84	21.27	91.19	80.07	48.88	281.37	73.38	20.41	-2.6	-1.39773	6.00634e-06	7.17528e-05	Yes	Down	UBX domain-containing protein	UBX domain-containing protein	ENOG4111GHU(UBX domain protein)
AOL_s00006g264	12.13	11.93	6.92	30.61	37.85	43.18	142.62	37.2133	10.3267	-2.6	-1.93101	2.80292e-15	3.20252e-13	Yes	Down	Sen15 domain-containing protein	Sen15 domain-containing protein	ENOG41128WT(Non-catalytic subunit of the tRNA-splicing endonuclease complex, a complex responsible for identification and cleavage of the splice sites in pre-tRNA. It cleaves pre-tRNA at the 5' and 3' splice sites to release the intron. The products are an intron and two tRNA half-molecules bearing 2',3' cyclic phosphate and 5'-OH termini. There are no conserved sequences at the splice sites, but…
AOL_s00188g264	0.33	1.05	0.33	2.31	2.36	1.49	7.87	2.05333	0.57	-2.6	-1.39117	0.0141702	0.0446582	Yes	Down	Uncharacterized protein	Uncharacterized protein
AOL_s00080g28	12.55	16.72	35.25	68.53	70.97	92.31	296.33	77.27	21.5067	-2.59	-1.35931	1.25736e-05	0.000134521	Yes	Down	RING-type domain-containing protein	Nucleolar protein 58	COG1498(HMG box protein); ENOG41121N2(HMG box protein); ENOG41116WQ(-)
AOL_s00215g604	7.7	18.05	21.22	59.46	42.97	66.32	215.72	56.25	15.6567	-2.59	-1.44648	2.60995e-05	0.000252256	Yes	Down	Kin17_mid domain-containing protein	Domain of Kin17 curved DNA-binding protein-domain-containing protein	ENOG410XRJ7(KIN, antigenic determinant of recA protein homolog (Mouse))
AOL_s00078g145	10.22	15.86	16.68	52.17	47.38	53.92	196.23	51.1567	14.2533	-2.59	-1.5055	7.75995e-09	2.26743e-07	Yes	Down	DUF1746 domain-containing protein	DUF1746-domain-containing protein (Fragment)	ENOG4111TN0(Conserved hypothetical, protein); ENOG410Y4F6(Fungal domain of unknown function (DUF1746))
AOL_s00054g333	7.24	10.6	13.75	34.33	34.39	44.54	144.85	37.7533	10.53	-2.59	-1.52579	3.26672e-08	8.02175e-07	Yes	Down	BZIP domain-containing protein	BZIP domain-containing protein	ENOG41120HA(B-zip transcription factor)
AOL_s00109g19	5.97	5.79	14.51	26.89	28.94	38.39	120.49	31.4067	8.75667	-2.59	-1.46109	3.10846e-05	0.000294177	Yes	Down	Uncharacterized protein	Guanine nucleotide-binding protein alpha-3 subunit	ENOG410XNVQ(Phosphorylase is an important allosteric enzyme in carbohydrate metabolism. Enzymes from different sources differ in their regulatory mechanisms and in their natural substrates. However, all known phosphorylases share catalytic and structural properties (By similarity))
AOL_s00007g437	1.96	1.17	1	6.18	6.38	2.26	18.95	4.94	1.37667	-2.59	-1.29923	0.00450238	0.017568	Yes	Down	Uncharacterized protein	High-temperature-induced dauer-formation protein-domain-containing protein	ENOG410XPB2(HID1 domain containing)
AOL_s00215g200	14.98	10.61	39.99	88.74	114.41	31.59	300.32	78.2467	21.86	-2.58	-1.42448	0.00298315	0.0127023	Yes	Down	AMP-binding domain-containing protein	Long-chain-fatty-acid-- ligase faa2	COG1022(WD repeat and HMG-box DNA binding protein 1)
AOL_s00006g129	10.85	9.5	15.65	37.4	52.82	38.83	165.05	43.0167	12	-2.58	-1.40899	2.01658e-07	3.84116e-06	Yes	Down	Synaptobrevin homolog YKT6	Synaptobrevin homolog YKT6	COG5143(Vesicle-associated membrane protein)
AOL_s00004g23	0.56	2.36	1.33	2.73	6.74	5.76	19.48	5.07667	1.41667	-2.58	-1.38286	0.00511164	0.0195013	Yes	Down	Uncharacterized protein	Uncharacterized protein	ENOG41113QK(-)
AOL_s00173g97	15.47	18.62	19.34	70.7	67.19	52.68	244	63.5233	17.81	-2.57	-1.38759	1.29435e-07	2.60979e-06	Yes	Down	Uncharacterized protein	Mannan polymerase complexes MNN9 subunit	ENOG410XRXN(Transketolase)
AOL_s00076g601	2.21	7.11	23.11	31.92	33.9	50.09	148.34	38.6367	10.81	-2.57	-1.52512	0.00388214	0.015655	Yes	Down	Uncharacterized protein	Uncharacterized protein
AOL_s00097g276	5.75	8.43	4.46	25.19	19.57	21.74	85.14	22.1667	6.21333	-2.57	-1.34585	0.000185011	0.00128814	Yes	Down	Mannan endo-1,4-beta-mannosidase, EC 3.2.1.78	Mannan endo-1,4-beta-mannosidase	COG3934(glycerol-3-phosphate dehydrogenase)
AOL_s00004g535	0.61	0.72	3.36	3.46	3.46	9.8	21.41	5.57333	1.56333	-2.57	-1.49062	0.00652796	0.0236878	Yes	Down	DNA-directed RNA polymerase, EC 2.7.7.6	DNA-directed RNA polymerase	COG5108(DNA-dependent RNA polymerase catalyzes the transcription of DNA into RNA using the four ribonucleoside triphosphates as substrates (By similarity))
AOL_s00043g462	833.43	1160.67	1672.64	4358.33	6536.88	2145.86	16707.8	4347.02	1222.25	-2.56	-1.41407	0.000135072	0.000999803	Yes	Down	Uncharacterized protein	Mold-specific protein MS95	ENOG410XWVH(-)
AOL_s00097g614	9.8	19.78	17.36	43.72	42.66	80.5	213.82	55.6267	15.6467	-2.56	-1.2151	0.000111469	0.000846896	Yes	Down	Mannan endo-1,6-alpha-mannosidase, EC 3.2.1.101	Mannan endo-1,6-alpha-mannosidase	ENOG410XTMT(hydrolase family 76 protein)
AOL_s00079g359	2.25	2.56	8.3	15.84	13.12	17.73	59.8	15.5633	4.37	-2.56	-1.48723	0.000216473	0.00146932	Yes	Down	Uncharacterized protein	Calcium channel subunit Mid1	ENOG410Y6MN(Calcium channel); COG0598(Calcium channel)
AOL_s00193g159	0.66	0.45	0.51	2.06	1.92	1.79	7.39	1.92333	0.54	-2.56	-1.51546	0.00169764	0.00812099	Yes	Down	Uncharacterized protein	ERAD-associated protein, variant 2	ENOG41123SW(Dna repair protein); COG0790(Sel1 domain protein repeat-containing protein); ENOG410YMTP(-)
AOL_s00006g257	121.18	141.6	140.19	577.7	441.26	412.43	1834.36	477.13	134.323	-2.55	-1.38081	2.50871e-07	4.66757e-06	Yes	Down	Uncharacterized protein	Uncharacterized protein
AOL_s00097g585	84.93	83.07	145.68	320.88	356.68	433.69	1424.93	370.417	104.56	-2.54	-1.36698	3.64294e-08	8.82224e-07	Yes	Down	BZIP domain-containing protein	BZIP domain-containing protein	ENOG41123CD(B-zip transcription factor)
AOL_s00007g193	21.23	10.16	68.28	105.44	148.06	98.92	452.09	117.473	33.2233	-2.54	-1.45525	0.00196048	0.00911887	Yes	Down	Cytochrome b5 heme-binding domain-containing protein	Fumarate reductase	COG5274(Protein of unknown function (DUF3435)); COG1053(Succinate DeHydrogenase)
AOL_s00215g489	8.41	12.17	28.28	64.04	42.86	65.92	221.68	57.6067	16.2867	-2.54	-1.47012	6.21616e-05	0.000521642	Yes	Down	UBX domain-containing protein	UBX domain-containing protein	ENOG410XSZZ(UBX domain protein)
AOL_s00215g215	2.75	2.3	4.44	11.6	13.28	8.72	43.09	11.2	3.16333	-2.54	-1.40323	1.7981e-06	2.59202e-05	Yes	Down	Uncharacterized protein	Related to MUC1 Extracellular alpha-1,4-glucan glucosidase	ENOG410YD3R(Conserved hypothetical, protein)
AOL_s00004g281	1.31	0.98	2.55	5.85	5.6	5.67	21.96	5.70667	1.61333	-2.54	-1.42431	2.89242e-05	0.000276877	Yes	Down	TFIIB-type domain-containing protein	TFIIB-type domain-containing protein	COG1405(Stabilizes TBP binding to an archaeal box-A promoter. Also responsible for recruiting RNA polymerase II to the pre- initiation complex (DNA-TBP-TFIIB) (By similarity))
AOL_s00043g416	0.75	1.36	2.11	5.69	4.65	4.59	19.15	4.97667	1.40667	-2.54	-1.41821	5.64876e-05	0.000486393	Yes	Down	DNA ligase, EC 6.5.1.1	DNA ligase	COG1793(-)
AOL_s00078g74	7.26	8.73	9.64	32.5	27.17	30.72	116.02	30.13	8.54333	-2.53	-1.28641	1.86292e-07	3.5704e-06	Yes	Down	Uncharacterized protein	Protoplast regeneration and killer toxin resistance protein	COG0790(chromosome 2 open reading frame 76)
AOL_s00004g279	4.23	6.05	6.72	21.67	19.53	18.89	77.09	20.03	5.66667	-2.53	-1.176	5.46434e-06	6.64369e-05	Yes	Down	Uncharacterized protein	RING-CH-type domain-containing protein	ENOG4111V2M(RING finger)
AOL_s00215g584	1.34	5.64	3.94	15.35	8.86	14.38	49.51	12.8633	3.64	-2.53	-1.41775	0.00257552	0.011246	Yes	Down	Purine nucleoside phosphorylase, EC 2.4.2.1 (Inosine-guanosine phosphorylase)	Purine nucleoside phosphorylase	COG0005(Component of the 90S pre-ribosome involved in the maturation of rRNAs. Required for early cleavages of the pre-RNAs in the 40S ribosomal subunit maturation pathway (By similarity))
AOL_s00006g526	0.84	1.38	1.43	6.31	1.49	5.09	16.54	4.29667	1.21667	-2.53	-1.6636	0.00139079	0.00687449	Yes	Down	Methyltransf_2 domain-containing protein	O-methyltransferase A	ENOG410ZVN8(O-methyltransferase); ENOG410XS7T(O-methyltransferase)
AOL_s00007g203	31.84	31.07	46.94	131.09	119.11	136.31	496.36	128.837	36.6167	-2.52	-1.38137	3.08578e-09	1.00191e-07	Yes	Down	Uncharacterized protein	UDP-glycosyltransferase 84A1	COG1819(Dihydroorotase); ENOG410XTG3(o-acyltransferase)
AOL_s00076g148	5.52	8.2	10.71	30.67	32.34	23.06	110.5	28.69	8.14333	-2.52	-1.4038	1.26568e-07	2.56358e-06	Yes	Down	WW domain-containing protein	WW domain-containing protein	ENOG4110TUS(-)
AOL_s00110g68	0.81	2.59	2.43	6.7	7.59	6.26	26.38	6.85	1.94333	-2.52	-1.40192	0.000525656	0.00306587	Yes	Down	Uncharacterized protein	Uncharacterized protein	ENOG4111VIM(CHL4 family chromosome segregation protein)
AOL_s00076g363	2.21	1.42	1.45	6.85	7.68	3.33	22.94	5.95333	1.69333	-2.52	-1.31468	0.00111171	0.00567442	Yes	Down	Uncharacterized protein	HATPase domain	ENOG410XV7A(HATPase_c domain protein)
AOL_s00076g711	0.65	0.7	1.64	2.76	5.12	2.63	13.5	3.50333	0.996667	-2.52	-1.40095	0.0014871	0.00726727	Yes	Down	ATP-dependent DNA helicase II subunit 2, EC 3.6.4.12	ATP-dependent DNA helicase II subunit 2	ENOG410YKH9(X-ray repair complementing defective repair in Chinese hamster cells 5)
AOL_s00004g580	37.53	44.63	77.48	186.74	170.27	203.37	720.02	186.793	53.2133	-2.51	-1.35719	4.95523e-08	1.15003e-06	Yes	Down	Uncharacterized protein	Transcriptional regulator of ribosomal bioproteinsis proteins	COG5189(JAZF zinc finger 1)
AOL_s00004g597	19.26	32.64	51.48	104.8	116.98	140.81	465.97	120.863	34.46	-2.51	-1.45982	3.58576e-06	4.66515e-05	Yes	Down	PDZ_1 domain-containing protein	Pro-apoptotic serine protease NMA111	COG0265(Serine protease)
AOL_s00054g640	9.51	13.6	12.65	48.55	41.93	34.92	161.16	41.8	11.92	-2.51	-1.3594	4.45684e-07	7.74256e-06	Yes	Down	Metallophos domain-containing protein	Manganese ion homeostasis	ENOG410ZM57(Metallophosphoesterase 1)
AOL_s00079g489	6.36	9.52	8.41	28.65	28.8	27.82	109.56	28.4233	8.09667	-2.51	-1.32728	2.0285e-07	3.85457e-06	Yes	Down	Sugar phosphate phosphatase, EC 3.1.3.-	Sugar phosphate phosphatase	ENOG410XPAF(Chromosome 6 open reading frame 211); COG0639(Chromosome 6 open reading frame 211)
AOL_s00080g276	2.36	1.87	2.55	8.2	10.14	5.45	30.57	7.93	2.26	-2.51	-1.35347	0.00061586	0.00350035	Yes	Down	Uncharacterized protein	Dehydrogenase RED2	COG1028(DNA replication); COG0300(DNA replication)
AOL_s00079g350	99.1	141.69	133.9	393.15	480.71	438.88	1687.43	437.58	124.897	-2.5	-1.35494	1.61561e-09	5.64641e-08	Yes	Down	BZIP domain-containing protein	Transcription factor that binds to CRE motif	ENOG4111XQR(complex is a palmitoyltransferase specific for Ras proteins. Palmitoylates RAS2, which is required for its proper plasma membrane localization)
AOL_s00083g291	9.46	18.42	10.28	46.8	48.24	38.5	171.7	44.5133	12.72	-2.5	-1.26766	6.84427e-05	0.000568994	Yes	Down	Uncharacterized protein	Uncharacterized protein	ENOG410ZM3X(Conserved hypothetical, protein); ENOG410XWKR(-)
AOL_s00006g291	6.86	11.04	18.4	28.22	36.99	61.67	163.18	42.2933	12.1	-2.5	-1.33035	6.96522e-05	0.000574513	Yes	Down	Uncharacterized protein	pH-response regulator protein palH/rim21	ENOG410ZR7Q(pH-response regulator protein palH RIM21)
AOL_s00081g355	8.87	12.12	6.51	34.65	33.67	28.05	123.87	32.1233	9.16667	-2.5	-1.31883	7.23083e-05	0.000591918	Yes	Down	Bms1-type G domain-containing protein	Bms1-type G domain-containing protein	COG5177(TSR1, 20S rRNA accumulation, homolog (S. cerevisiae))
AOL_s00078g544	1.17	5.55	14.72	18.26	16.7	40.12	96.52	25.0267	7.14667	-2.5	-1.53622	0.00783763	0.0276083	Yes	Down	Uncharacterized protein	Nudix hydrolase domain-containing protein
AOL_s00006g394	3.05	4.63	6.11	14.41	14.12	19.72	62.04	16.0833	4.59667	-2.5	-1.21648	6.44752e-06	7.58051e-05	Yes	Down	Uncharacterized protein	Uncharacterized protein	ENOG4111VZG(Conserved hypothetical, protein)
AOL_s00140g79	6.15	4.8	2.59	15.56	18.7	13.1	60.9	15.7867	4.51333	-2.5	-1.21889	0.00188336	0.00882	Yes	Down	Uncharacterized protein	Uncharacterized protein	ENOG410XNSK(oligomeric mucus gel-forming); ENOG41127XD(-); ENOG410YXKP(-); ENOG4111XDI(-); COG0666(-); ENOG410XZX9(-); ENOG410ZQX1(-); ENOG410XS0C(-); ENOG41125BA(BRCA1 C Terminus (BRCT) domain); ENOG4112A58(-); ENOG410XW3C(-); ENOG410XPKF(-)
AOL_s00083g26	2.94	2.05	5.23	11.77	14.2	9.83	46.02	11.9333	3.40667	-2.5	-1.38257	0.000949116	0.00500801	Yes	Down	PC4 domain-containing protein	PC4 domain-containing protein	ENOG410XUB8(RNA polymerase II transcriptional coactivator)
AOL_s00215g680	1.74	2.16	3.77	5.52	10.35	10.94	34.48	8.93667	2.55667	-2.5	-1.38285	2.212e-05	0.00022005	Yes	Down	Uncharacterized protein	Component of SWI SNF global transcription activator complex	COG5076(zinc finger protein)
AOL_s00173g151	2.16	3.39	4.19	12.59	13.4	7.99	43.72	11.3267	3.24667	-2.49	-1.42483	6.59466e-06	7.73188e-05	Yes	Down	Uncharacterized protein	Maintenance of ploidy protein mob2	ENOG410XSUJ(conserved hypothetical protein)
AOL_s00188g288	9.13	7.06	9.48	36.98	37.15	15.24	115.04	29.79	8.55667	-2.48	-1.3452	0.000520752	0.00304324	Yes	Down	Protein kinase domain-containing protein	Acyl-CoA dehydrogenase family member 10	COG3173(Aminoglycoside phosphotransferase)
AOL_s00097g208	3.05	4.72	5.88	15.03	15.41	17.13	61.22	15.8567	4.55	-2.48	-1.20055	0.000355428	0.00220891	Yes	Down	PIPK domain-containing protein	Multicopy suppressor of stt4 mutation	COG5253(phosphatidylinositol-4-phosphate 5-kinase)
AOL_s00054g489	0.85	2.88	1.73	5.96	8.37	4.69	24.48	6.34	1.82	-2.48	-1.36608	0.00444277	0.0174116	Yes	Down	Uncharacterized protein	Regulatory factor Sgt1	ENOG410XR07(ecdysoneless homolog (Drosophila))
AOL_s00007g342	0.85	0.78	3.25	4.38	5.14	7.46	21.86	5.66	1.62667	-2.48	-1.44787	0.000901167	0.00480082	Yes	Down	Rab-GAP TBC domain-containing protein	Rab-GAP TBC domain-containing protein	COG5210(TBC1 domain family member)
AOL_s00076g384	92.96	191.2	102.49	486.88	570.52	284.59	1728.64	447.33	128.883	-2.47	-1.3103	0.000332348	0.00208878	Yes	Down	Rab-GAP TBC domain-containing protein	GTPase-activating protein GYP7	COG5210(RCE1 homolog, prenyl protein protease (S. cerevisiae))
AOL_s00112g9	7.94	10.58	20.74	58.26	25.7	52.09	175.31	45.35	13.0867	-2.47	-1.42249	0.000204936	0.00140383	Yes	Down	bVLRF1 domain-containing protein	bVLRF1 domain-containing protein	ENOG410XQAG(Ankyrin repeat and zinc finger domain containing 1)
AOL_s00215g212	5.82	6.65	5.31	17.67	25.7	18.38	79.53	20.5833	5.92667	-2.47	-1.31914	3.11634e-06	4.13286e-05	Yes	Down	Carn_acyltransf domain-containing protein	Carnitine O-acetyltransferase	ENOG410XNZ9(ARS binding protein Abp2)
AOL_s00210g327	2.1	2.92	3.97	10.74	10.49	9.95	40.17	10.3933	2.99667	-2.47	-1.38203	4.67852e-08	1.09436e-06	Yes	Down	Uncharacterized protein	Ubiquitin-specific protease doa4	ENOG410XP8T(ubiquitin carboxyl-terminal hydrolase)
AOL_s00215g818	49.86	76.58	195.28	342.9	339.16	432.12	1435.9	371.393	107.24	-2.46	-1.39392	0.000123972	0.000925324	Yes	Down	Aldedh domain-containing protein	Aldehyde dehydrogenase, allergen Cla h 10	COG1012(Glycosyl hydrolase family 61)
AOL_s00112g61	50.57	86.23	65.49	215.11	285.59	199.68	902.67	233.46	67.43	-2.46	-1.21508	2.95491e-05	0.000281348	Yes	Down	Uncharacterized protein	Putative glucan endo-1,3-beta-glucosidase btgC	COG5309(Spermine spermidine synthase family protein)
AOL_s00006g372	8.05	3.55	7.27	15.07	21.69	28.6	84.23	21.7867	6.29	-2.46	-1.09972	0.00249478	0.0109414	Yes	Down	Uncharacterized protein	Lysine acetyltransferase	ENOG410Y22W(-); ENOG41123ID(conserved hypothetical protein)
AOL_s00083g461	8.27	11.5	9.07	25.74	23.55	50.28	128.41	33.19	9.61333	-2.45	-1.31757	0.000215777	0.00146682	Yes	Down	Uncharacterized protein	RNA-processing protein, HAT helix	COG5191(UTP6, small subunit (SSU) processome component, homolog (yeast))
AOL_s00043g281	4.99	5.84	7.87	14.57	37.39	12.5	83.16	21.4867	6.23333	-2.45	-1.32942	0.00136735	0.00678306	Yes	Down	Epimerase domain-containing protein	Related to dihydroflavonol-4-reductases	COG0451(Nad-dependent epimerase dehydratase)
AOL_s00097g286	1.38	3.32	1.4	11.84	3.05	6.17	27.16	7.02	2.03333	-2.45	-1.35193	0.010573	0.0354103	Yes	Down	Uncharacterized protein	Ubiquitin thiolesterase L3	ENOG4111HNA(Histidine kinase); ENOG410Y73U(-); COG1100(-)
AOL_s00004g633	6.07	7.43	10.25	25.15	26.1	30.47	105.47	27.24	7.91667	-2.44	-1.32499	5.40309e-08	1.24244e-06	Yes	Down	Uncharacterized protein	Uncharacterized protein
AOL_s00078g183	5.18	4.58	7.6	16.13	17.56	26.05	77.1	19.9133	5.78667	-2.44	-1.37928	7.68392e-07	1.23608e-05	Yes	Down	Zn(2)-C6 fungal-type domain-containing protein	Lipase regulator 1	ENOG410XPM3(C6 finger domain protein)
AOL_s00173g37	1.37	2.21	5.29	11.32	11.06	8.14	39.39	10.1733	2.95667	-2.44	-1.39681	0.000261531	0.00170964	Yes	Down	Uncharacterized protein	Satratoxin biosynthesis SC1 cluster protein 4	ENOG4111KPT(-); ENOG410Y9D5(integral membrane protein); ENOG410Y0UZ(Conserved hypothetical, protein)
AOL_s00215g718	2.1	2.5	3.96	6.46	8.4	14.55	37.97	9.80333	2.85333	-2.44	-1.40084	0.000265289	0.00172573	Yes	Down	Uncharacterized protein	F-box domain-containing protein
AOL_s00043g170	2.06	3.41	2.72	9.51	10.76	7.9	36.36	9.39	2.73	-2.44	-1.3602	0.000886274	0.00474098	Yes	Down	Uncharacterized protein	Uncharacterized protein
AOL_s00188g94	1.5	0.81	2.21	5.55	4.33	5.68	20.08	5.18667	1.50667	-2.44	-1.35739	0.000435271	0.00263199	Yes	Down	Uncharacterized protein	Uncharacterized protein
AOL_s00193g86	22.77	37.6	53.59	158.45	121.04	110.97	504.42	130.153	37.9867	-2.43	-1.3712	3.49849e-06	4.58508e-05	Yes	Down	UTP--glucose-1-phosphate uridylyltransferase, EC 2.7.7.9	UTP--glucose-1-phosphate uridylyltransferase	COG4284(-)
AOL_s00004g144	26.76	16.68	54	104.92	152.76	76.24	431.36	111.307	32.48	-2.43	-1.37288	0.000286804	0.00183752	Yes	Down	Cytochrome b5 heme-binding domain-containing protein	Cytochrome b5 heme-binding domain-containing protein	COG5274(-); COG1960(acyl-CoA dehydrogenase)
AOL_s00054g884	12.89	15.73	13.64	55.31	57.17	32.51	187.25	48.33	14.0867	-2.43	-1.18264	0.000117267	0.000884168	Yes	Down	Actin cytoskeleton-regulatory complex protein PAN1 (Actin cytoskeleton-regulatory complex protein pan1)	Actin cytoskeleton-regulatory complex protein PAN1	ENOG410XRH4(Component of the PAN1 actin cytoskeleton-regulatory complex required for the internalization of endosomes during actin-coupled endocytosis. The complex links the site of endocytosis to the cell membrane-associated actin cytoskeleton. Mediates uptake of external molecules and vacuolar degradation of plasma membrane proteins. Plays a role in the proper organization of the cell membrane-…
AOL_s00215g700	4.22	5.27	10.2	19.7	20.15	27.7	87.24	22.5167	6.56333	-2.43	-1.32636	5.52136e-06	6.70386e-05	Yes	Down	E3 ubiquitin protein ligase, EC 2.3.2.27	E3 ubiquitin protein ligase	ENOG410ZW9A(Ubiquitin-protein ligase); ENOG410Y5C6(e3 ubiquitin protein ligase)
AOL_s00097g461	4.16	6.14	8.15	19.91	28.96	14.43	81.75	21.1	6.15	-2.43	-1.31636	1.74573e-05	0.000179239	Yes	Down	Importin N-terminal domain-containing protein	Importin N-terminal domain-containing protein	COG5215(Importin)
AOL_s00097g579	1.44	0.73	3.07	6.41	5.51	6.04	23.2	5.98667	1.74667	-2.43	-1.38123	0.00105108	0.00544607	Yes	Down	Uncharacterized protein	Ribonuclease Z	ENOG410Z7Z7(acid PHOsphatase); ENOG410Y4QU(Procollagen-lysine 2-oxoglutarate 5-dioxygenase)
AOL_s00215g175	0.28	0.62	1.27	3.1	2.71	1.63	9.61	2.48	0.723333	-2.43	-1.15461	0.00512208	0.0195206	Yes	Down	Uncharacterized protein	Nuclear pore complex subunit	ENOG410XSBR(EF-hand superfamily Ca2 -modulated protein)
AOL_s00169g25	0.49	0.44	0.68	1.59	2.2	1.73	7.13	1.84	0.536667	-2.43	-1.3325	0.000153436	0.00110992	Yes	Down	CMP/dCMP-type deaminase domain-containing protein	CMP/dCMP-type deaminase domain-containing protein	COG0590(RTA1 like protein)
AOL_s00054g221	0.3	0.5	0.38	1.48	1.79	0.78	5.23	1.35	0.393333	-2.43	-1.52144	0.00369049	0.0150801	Yes	Down	FAD-binding FR-type domain-containing protein	Ferric/cupric reductase transmembrane component	ENOG410XNZY(-)
AOL_s00054g521	21	25.64	51.59	96.74	92.72	146.71	434.4	112.057	32.7433	-2.42	-1.52569	2.05436e-06	2.89233e-05	Yes	Down	Eukaryotic translation initiation factor 2A	Eukaryotic translation initiation factor 2A	COG5354(Component of the eukaryotic translation initiation factor 3 (eIF-3) complex, which is involved in protein synthesis and, together with other initiation factors, stimulates binding of mRNA and methionyl-tRNAi to the 40S ribosome (By similarity))
AOL_s00004g307	30.44	21.89	26.5	94.97	69.49	105.45	348.74	89.97	26.2767	-2.42	-1.28321	9.19658e-06	0.000102067	Yes	Down	SurE domain-containing protein	SurE domain-containing protein	ENOG410XQDM(-)
AOL_s00054g278	13.61	20.66	13.29	50.72	90.43	21.64	210.35	54.2633	15.8533	-2.42	-1.2905	0.00379673	0.0153732	Yes	Down	Carboxypeptidase, EC 3.4.16.-	Carboxypeptidase	COG2939(Calcium Proton)
AOL_s00078g116	4.54	7.8	8.61	25.53	26.05	20.08	92.61	23.8867	6.98333	-2.42	-1.35072	1.71393e-06	2.49177e-05	Yes	Down	Histidine--tRNA ligase, EC 6.1.1.21	Histidine--tRNA ligase	COG0124(Ankyrin Repeat)
AOL_s00210g299	34.42	49.23	31.35	156.7	135.62	99.27	506.59	130.53	38.3333	-2.41	-1.31293	5.12038e-05	0.00044782	Yes	Down	Uncharacterized protein	Isotrichodermin c-15 hydroxylase cytochrome p-450 monooxygenase cyp65a1	COG2124(Domain of unknown function (DUF2828))
AOL_s00078g454	3.25	4.83	4.44	15.89	14.11	12.67	55.19	14.2233	4.17333	-2.41	-1.32504	2.17026e-06	3.04588e-05	Yes	Down	Uncharacterized protein	Uncharacterized protein	ENOG41127H9(Conserved hypothetical, protein); ENOG410YDP1(Peroxidase, family 2)
AOL_s00083g10	3.91	3.89	4.13	15.53	12.28	12.91	52.65	13.5733	3.97667	-2.41	-1.31892	9.80087e-06	0.000108101	Yes	Down	Uncharacterized protein	Transcription factor SUM-1	ENOG410Z2PA(Conserved hypothetical, protein); ENOG410XSY9(Yeast cortical protein KAR9)
AOL_s00078g315	0.78	0.64	0.94	2.17	3.44	2.44	10.41	2.68333	0.786667	-2.41	-1.31056	0.00236009	0.0104695	Yes	Down	TAFII55_N domain-containing protein	Related to TAF7-TFIID subunit (TBP-associated factor), 67 kD	COG5414(RNA polymerase II, TATA box binding protein (TBP)-associated factor)
AOL_s00054g809	24.29	43.35	22.2	110.98	118.71	75.89	395.42	101.86	29.9467	-2.4	-1.28883	0.000250049	0.00164704	Yes	Down	Uncharacterized protein	MutS protein msh4
AOL_s00079g69	5.59	9.17	18	29.3	39.63	42.37	144.06	37.1	10.92	-2.4	-1.04646	0.00221559	0.00999225	Yes	Down	40S ribosomal protein S4	40S ribosomal protein S4	COG1471((ribosomal) protein)
AOL_s00109g190	4.12	8.7	12.79	20.81	24.37	41.81	112.6	28.9967	8.53667	-2.4	-1.30804	0.00027349	0.00176619	Yes	Down	Nucleolar protein 58	Nucleolar protein 58	COG1498(Nucleolar protein)
AOL_s00006g84	2.27	1.22	2.58	5.94	6.33	8.39	26.73	6.88667	2.02333	-2.4	-1.28487	0.000171367	0.00121805	Yes	Down	Zn(2)-C6 fungal-type domain-containing protein	Transcriptional activator xlnR	ENOG410YDEK(Transcriptional activator of the xylanolytic system. Involved in the induction of a variety of cellulolytic and xylanolytic enzymes in the presence of their respective substrates. Binds to the DNA sequence 5'-GGCTAAA-3'); ENOG4110V1J(Fungal_trans)
AOL_s00054g626	3159.89	2386.97	1958.11	9089.11	8803.69	7561.32	32959.1	8484.71	2501.66	-2.39	-1.23018	0.000238272	0.00158706	Yes	Down	Rhodopsin	Family A G protein-coupled receptor-like protein	COG5524(rhodopsin)
AOL_s00076g367	30.94	45.35	39.8	169.73	138.6	85.71	510.13	131.347	38.6967	-2.39	-1.34899	0.000961302	0.00504422	Yes	Down	Uncharacterized protein	Uncharacterized protein
AOL_s00215g475	37.49	36.75	36.96	163.89	140.63	72.96	488.68	125.827	37.0667	-2.39	-1.30663	0.00017036	0.00121363	Yes	Down	Proteasome subunit beta	Proteasome subunit beta	ENOG410YAMA(The proteasome is a multicatalytic proteinase complex which is characterized by its ability to cleave peptides with Arg, Phe, Tyr, Leu, and Glu adjacent to the leaving group at neutral or slightly basic pH. The proteasome has an ATP-dependent proteolytic activity (By similarity))
AOL_s00054g403	5.73	19.57	12.63	36.5	39.81	52.26	166.5	42.8567	12.6433	-2.39	-1.28962	0.000775669	0.00424617	Yes	Down	SH3 domain-containing protein	SH3 domain-containing protein	ENOG4111FPB(SH3 domain protein)
AOL_s00109g127	2.43	1.61	2.63	4.22	9.51	8.85	29.25	7.52667	2.22333	-2.39	-1.18431	0.00204493	0.00941828	Yes	Down	Uncharacterized protein	Uncharacterized protein	ENOG41128PV(Sds3-like)
AOL_s00097g239	46.05	29.6	34.09	94.87	135.96	140	480.57	123.61	36.58	-2.38	-1.27418	3.40939e-05	0.000317918	Yes	Down	Uncharacterized protein	Uncharacterized protein	ENOG410Y76R(Conserved hypothetical, protein); ENOG4110VTN(-)
AOL_s00173g370	31.56	30.09	37.99	98.21	135.78	102.92	436.55	112.303	33.2133	-2.38	-1.32654	2.97609e-08	7.49234e-07	Yes	Down	Uncharacterized protein	L-ornithine N(5)-monooxygenase	COG2072(-)
AOL_s00215g637	5.94	7.69	15.56	33.47	34.92	30.23	127.81	32.8733	9.73	-2.38	-1.38777	7.9618e-06	9.09686e-05	Yes	Down	Serine/threonine-protein phosphatase, EC 3.1.3.16	Serine/threonine-protein phosphatase	COG0639(Zinc finger with UFM1-specific peptidase domain)
AOL_s00080g249	6.72	11.2	6.92	35.25	26.45	22.14	108.68	27.9467	8.28	-2.38	-1.3015	0.000418526	0.00254427	Yes	Down	Uncharacterized protein	Uncharacterized protein	ENOG4111S7W(-)
AOL_s00079g352	2.23	5.41	6.45	15.73	18.12	13.73	61.67	15.86	4.69667	-2.38	-1.34074	2.57786e-05	0.000249988	Yes	Down	Non-specific serine/threonine protein kinase, EC 2.7.11.1	Non-specific serine/threonine protein kinase	ENOG410XP4K(BZIP transcription factor (HacA))
AOL_s00083g22	2.11	2.87	4.12	11.75	8.93	10.07	39.85	10.25	3.03333	-2.38	-1.22692	6.98086e-06	8.13247e-05	Yes	Down	COP9 signalosome complex subunit 3	COP9 signalosome complex subunit 3	ENOG410XRKY(COP9 (constitutive photomorphogenic) homolog, subunit 3 (Arabidopsis)
AOL_s00215g594	0.66	2.5	2.47	6.56	6.07	6.39	24.65	6.34	1.87667	-2.38	-1.33607	0.0157655	0.0487855	Yes	Down	Uncharacterized protein	Uncharacterized protein
AOL_s00079g113	1.08	1.25	1.58	3.73	5.52	3.95	17.11	4.4	1.30333	-2.38	-1.30469	1.46233e-06	2.16483e-05	Yes	Down	Uncharacterized protein	Negative regulator of mitotic exit	ENOG410Y5WM(set domain containing)
AOL_s00043g361	0.96	1.77	1.11	6.51	3.63	2.83	16.81	4.32333	1.28	-2.38	-1.33132	0.0024358	0.0107358	Yes	Down	Gln-synt_C domain-containing protein	Developmental protein FluG	COG2159(amidohydrolase 2)
AOL_s00076g350	16.11	15.07	16.98	62.9	48.43	51.07	210.56	54.1333	16.0533	-2.37	-1.35586	1.42297e-06	2.13134e-05	Yes	Down	Protein transport protein SEC22	Protein transport protein SEC22	COG5143(-)
AOL_s00078g127	0.38	0.97	1.12	3.58	1.77	2.98	10.8	2.77667	0.823333	-2.37	-1.32837	0.00255694	0.0111868	Yes	Down	Uncharacterized protein	Nucleolar protein 14	ENOG410XNWY(Nucleolar protein)
AOL_s00083g398	14.61	21.41	45.34	94.44	83.76	95.49	355.05	91.23	27.12	-2.36	-1.397	2.43085e-05	0.000237541	Yes	Down	UBC core domain-containing protein	UBC core domain-containing protein	COG5078(rhomboid family)
AOL_s00188g18	7.4	15.46	9.78	33.45	53.94	22.38	142.41	36.59	10.88	-2.36	-1.3415	0.000257413	0.00169158	Yes	Down	Rtt106 domain-containing protein	Histone chaperone RTT106	ENOG4111Q9Z(Histones H3 and H4 chaperone involved in the nucleosome formation and heterochromatin silencing. Required for the deposition of H3K56ac-carrying H3-H4 complex onto newly-replicated DNA. Plays a role in the transcriptional regulation of the cell- cycle dependent histone genes by creating a repressive structure at the core histone gene promoter (By similarity))
AOL_s00054g80	3.76	6.34	10.61	21.58	17.41	30.57	90.27	23.1867	6.90333	-2.36	-1.37529	3.69727e-05	0.000340042	Yes	Down	Uncharacterized protein	Serine/threonine-protein kinase SCH9	ENOG410XNPH(Leukocyte receptor cluster (LRC) member 8)
AOL_s00083g205	3.1	5.71	2.73	10.41	13.49	14.88	50.32	12.9267	3.84667	-2.36	-1.2714	0.00072604	0.00401394	Yes	Down	Methyltransf_25 domain-containing protein	Uncharacterized protein	ENOG410XQNS(SAM binding motif containing protein)
AOL_s00210g98	1.73	1.98	4.33	8.96	7.75	10.28	35.03	8.99667	2.68	-2.36	-1.37221	3.08878e-05	0.000292843	Yes	Down	Uncharacterized protein	Uncharacterized protein
AOL_s00188g210	8.77	8.86	13.76	35.28	31.79	38.04	136.5	35.0367	10.4633	-2.35	-1.23322	1.61638e-06	2.36596e-05	Yes	Down	Protein kinase domain-containing protein	Serine/threonine-protein kinase ppk13	ENOG410YN06(serine threonine kinase 16)
AOL_s00004g429	5.74	10.22	9.39	37.61	28.69	18.69	110.34	28.33	8.45	-2.35	-1.31432	8.29038e-05	0.000662635	Yes	Down	Uncharacterized protein	DNA repair protein rad5	ENOG410XQ1S(helicase, member of the UBC2 RAD6 epistasis group. Functions with DNA repair protein RAD18 in error-free postreplication DNA repair. Involved in the maintenance of wild- type rates of instability of simple repetitive sequences such as poly(GT) repeats. Seems to be involved in maintaining a balance which acts in favor of error-prone non-homologous joining during DNA double-strand break…
AOL_s00193g101	3.62	7.77	8.42	18.06	15.6	32.73	86.2	22.13	6.60333	-2.35	-1.33041	0.00023809	0.00158706	Yes	Down	TRP_N domain-containing protein	Integral membrane protein	ENOG410ZNF3(integral membrane protein); ENOG4110VPR(Transient receptor potential (TRP) ion channel)
AOL_s00215g164	4.01	6.1	6.05	12.41	18.09	23.62	70.28	18.04	5.38667	-2.35	-1.27918	0.00257205	0.0112418	Yes	Down	DUF4604 domain-containing protein	Uncharacterized protein
AOL_s00080g111	2.59	3.61	3.32	9.16	12.56	10.15	41.39	10.6233	3.17333	-2.35	-1.23187	4.4352e-06	5.57497e-05	Yes	Down	3-hydroxy-3-methylglutaryl coenzyme A reductase, HMG-CoA reductase, EC 1.1.1.34	3-hydroxy-3-methylglutaryl coenzyme A reductase	COG1257()-reductase)
AOL_s00215g872	28.04	13.98	18.21	73.02	50.75	77.68	261.68	67.15	20.0767	-2.34	-1.24232	0.000817017	0.00442867	Yes	Down	MFS domain-containing protein	General substrate transporter	ENOG410XNQK(Transporter)
AOL_s00110g45	16.34	11.71	18.32	79.07	28.85	46.53	200.82	51.4833	15.4567	-2.33	-1.31055	0.0013058	0.00652314	Yes	Down	Uncharacterized protein	Short-chain dehydrogenase/reductase family protein	COG1028(Component of the coenzyme Q biosynthetic pathway. May play a role in organizing a multi-subunit COQ enzyme complex required for coenzyme Q biosynthesis. Required for steady-state levels of other COQ polypeptides (By similarity))
AOL_s00097g445	13.08	28.46	40.76	102.53	78.24	92.79	355.86	91.1867	27.4333	-2.32	-1.351	5.93132e-05	0.000506321	Yes	Down	Uncharacterized protein	Auxin efflux carrier	COG0679(Oxysterol-binding protein)
AOL_s00210g335	6.45	13.62	42	79.29	63.75	62.74	267.85	68.5933	20.69	-2.32	-1.41071	0.00217424	0.00984596	Yes	Down	Replication termination factor 2	Replication termination factor 2	ENOG41113CN(replication termination factor 2 domain containing 1); ENOG410XZJ0(replication termination factor 2 domain containing 1)
AOL_s00109g128	5.08	20.51	28.77	40.93	42.82	96.92	235.03	60.2233	18.12	-2.32	-1.12491	0.00378698	0.0153477	Yes	Down	Uncharacterized protein	Uncharacterized protein	ENOG41116NN(-)
AOL_s00076g34	5.19	8.03	9.76	18.92	31.69	25.37	98.96	25.3267	7.66	-2.31	-1.31039	8.4254e-06	9.5047e-05	Yes	Down	cobW domain-containing protein	cobW domain-containing protein	COG0523(cobalamin synthesis protein)
AOL_s00004g308	2.28	2.44	1.9	7.93	7.19	6.82	28.56	7.31333	2.20667	-2.31	-1.26494	0.000468659	0.00278745	Yes	Down	Uncharacterized protein	Tubulin-tyrosine ligase	ENOG410XQDM(-)
AOL_s00078g520	29.21	41.78	57.06	104.77	134.94	183.08	550.84	140.93	42.6833	-2.3	-1.03304	0.000133923	0.000992119	Yes	Down	Uncharacterized protein	Calmodulin	COG5126(Apoptotic chromatin condensation inducer 1)
AOL_s00215g134	32.37	31.84	37.67	126.68	139.07	70.03	437.66	111.927	33.96	-2.3	-1.26127	3.81956e-05	0.000350565	Yes	Down	Proteasome subunit alpha type	Proteasome subunit alpha type	COG0638(Conserved hypothetical, protein)
AOL_s00078g73	31.78	30.6	28.03	101.26	111.69	85.73	389.09	99.56	30.1367	-2.3	-1.24279	4.55917e-06	5.72272e-05	Yes	Down	Uncharacterized protein	Related to COT1-Vacuolar zinc (And possibly other metals) transporter	COG1230(chromosome 2 open reading frame 76)
AOL_s00110g6	5.1	7.73	18.7	31	26.38	46.55	135.46	34.6433	10.51	-2.3	-1.35845	0.000407261	0.00248546	Yes	Down	Uncharacterized protein	T-complex protein 11-domain-containing protein	ENOG410ZDEH(t-complex 11)
AOL_s00076g262	4.64	7.09	15.3	27.23	27.23	34.66	116.15	29.7067	9.01	-2.3	-1.34678	7.26603e-05	0.000593537	Yes	Down	Thioredoxin domain-containing protein	Protein disulfide-isomerase domain	COG0526(NADH-ubiquinone oxidoreductase 299 kDa subunit)
AOL_s00188g236	7.15	6.31	7.86	29.58	23.52	17.24	91.66	23.4467	7.10667	-2.3	-1.27406	5.37075e-05	0.000466058	Yes	Down	Protein phosphatase, EC 3.1.3.16	Protein phosphatase	COG0631(coiled-coil domain containing 75)
AOL_s00083g25	1.01	1.3	1.75	3.64	4.42	5.33	17.45	4.46333	1.35333	-2.3	-1.05212	0.000261242	0.00170964	Yes	Down	HTH APSES-type domain-containing protein	Cell pattern formation-associated protein stuA	ENOG410XQ28(cell pattern formation-associated protein)
AOL_s00054g493	20.52	33.94	33.28	76.35	106.24	105.93	376.26	96.1733	29.2467	-2.29	-1.26792	1.60921e-06	2.36265e-05	Yes	Down	Ribosome assembly protein 3	Ribosome assembly protein 3	ENOG410XYI3(-)
AOL_s00109g78	12.12	16.04	18.2	56.04	55.04	41.6	199.04	50.8933	15.4533	-2.29	-1.23761	2.81081e-06	3.82442e-05	Yes	Down	Uncharacterized protein	Uncharacterized protein
AOL_s00007g410	7.5	10.18	11.64	43.92	28.82	23.79	125.85	32.1767	9.77333	-2.29	-1.30074	0.000200373	0.00138107	Yes	Down	Uncharacterized protein	Dephospho-CoA kinase-domain-containing protein	COG0237(Catalyzes the phosphorylation of the 3'-hydroxyl group of dephosphocoenzyme A to form coenzyme A (By similarity))
AOL_s00006g65	5.67	8.33	13.94	29.32	26.49	36.13	119.88	30.6467	9.31333	-2.29	-0.701023	0.00206123	0.00946402	Yes	Down	Nuclear architecture-related protein 1	Nuclear architecture-related protein 1	COG4624(metallo-sulfur cluster assembly)
AOL_s00193g91	9.47	12.88	28.99	60.63	49.39	58.45	219.81	56.1567	17.1133	-2.28	-1.34354	7.23293e-05	0.000591918	Yes	Down	ENTH domain-containing protein	Cytoskeletal adaptor	ENOG410XSM0(molybdopterin synthase small subunit CnxG)
AOL_s00080g134	9.59	10.84	13.66	27.38	39.47	44.89	145.83	37.2467	11.3633	-2.28	-0.876163	0.00295237	0.0125832	Yes	Down	Uncharacterized protein	MYB DNA-binding domain-containing protein	ENOG4111T4M(SANT)
AOL_s00112g53	4.87	5.89	10.79	21.27	25.36	24.09	92.27	23.5733	7.18333	-2.28	-1.30355	5.98424e-07	9.94991e-06	Yes	Down	Uncharacterized protein	Rho1 guanine nucleotide exchange factor 3	COG5422(Destroys radicals which are normally produced within the cells and which are toxic to biological systems (By similarity))
AOL_s00004g500	1.43	1.44	1.8	4.59	5.97	4.75	19.98	5.10333	1.55667	-2.28	-1.26115	0.000272744	0.00176547	Yes	Down	MFAP1 domain-containing protein	MFAP1 domain-containing protein	ENOG410Y1JB(micro-fibrillar-associated protein)
AOL_s00004g451	3.52	2.81	3.34	8.45	8.58	14.59	41.29	10.54	3.22333	-2.27	-1.23475	0.000404206	0.0024707	Yes	Down	Uncharacterized protein	Uncharacterized protein
AOL_s00215g615	112.2	246.04	121.17	561.97	568.35	427.07	2036.8	519.13	159.803	-2.25	-1.27845	0.00025726	0.00169158	Yes	Down	BAR domain-containing protein	Reduced viability upon starvation protein 161	ENOG410XTDS(Reduced viability upon starvation protein 161); ENOG410ZBW1(Reduced viability upon starvation protein 161)
AOL_s00006g244	46.85	38.45	63.47	157.82	231.01	93.94	631.54	160.923	49.59	-2.25	-1.18297	0.000329111	0.00207135	Yes	Down	Uncharacterized protein	Aliphatic nitrilase protein	ENOG410ZYZN(Conserved hypothetical, protein)
AOL_s00083g257	9.83	12.5	17.13	42.1	55.08	31	167.64	42.7267	13.1533	-2.25	-1.1307	0.000342586	0.00214104	Yes	Down	SAP domain-containing protein	SAP domain-containing protein	ENOG4112BBP(SAP domain protein); ENOG410XZFD(SAP domain)
AOL_s00079g120	6.59	12.28	18.47	29.44	48.01	43.96	158.75	40.47	12.4467	-2.25	-1.25948	0.00072421	0.00400631	Yes	Down	Uncharacterized protein	Ribosomal protein Srp1	COG2139((ribosomal) protein)
AOL_s00079g332	6.87	8.94	8.81	31.01	29.78	19.15	104.56	26.6467	8.20667	-2.25	-1.25326	9.66241e-06	0.000106838	Yes	Down	Uncharacterized protein	Uncharacterized protein
AOL_s00173g277	5.34	4.6	5.51	21.24	20.41	8.62	65.72	16.7567	5.15	-2.25	-1.22228	0.00106559	0.00549896	Yes	Down	U1 small nuclear ribonucleoprotein C, U1 snRNP C, U1-C, U1C	U1 small nuclear ribonucleoprotein C	COG5136(Component of the U1 snRNP, which is essential for recognition of the pre-mRNA 5' splice-site and the subsequent assembly of the spliceosome. U1-C is directly involved in initial 5' splice-site recognition for both constitutive and regulated alternative splicing. The interaction with the 5' splice-site seems to precede base-pairing between the pre-mRNA and the U1 snRNA)
AOL_s00215g354	2.98	5.53	10.15	16.91	16.63	27	79.2	20.18	6.22	-2.24	-1.25192	0.000609452	0.00346614	Yes	Down	Uncharacterized protein	Uncharacterized protein	ENOG4110V88(-); ENOG410YUGV(-)
AOL_s00076g31	1.31	1	2.39	3.4	7.79	4.05	19.94	5.08	1.56667	-2.24	-1.19334	0.00280941	0.0120837	Yes	Down	Uncharacterized protein	serine/threonine-protein phosphatase 6 regulatory ankyrin repeat subunit B-like	COG0666(Conserved hypothetical, protein)
AOL_s00215g374	0.34	0.3	1.16	1.32	1.73	2.79	7.64	1.94667	0.6	-2.24	-1.31573	0.00774792	0.0273247	Yes	Down	Kinesin motor domain-containing protein	Kinesin-like protein bimC	COG5059(sulfurtransferase)
AOL_s00043g651	0.27	0.24	0.71	0.95	1.48	1.52	5.17	1.31667	0.406667	-2.24	-1.27172	0.0114756	0.0377241	Yes	Down	Uncharacterized protein	Uncharacterized protein
AOL_s00083g104	1734.79	1974.78	1911.83	6375.96	6425.33	5341.58	23764.3	6047.62	1873.8	-2.23	-1.22998	2.61438e-07	4.80399e-06	Yes	Down	Uncharacterized protein	IgE-binding protein, putative	ENOG410YV7B(IgE-binding protein); ENOG410ZQMN(-)
AOL_s00097g148	8.46	35.12	25.45	65.31	73.48	83.96	291.78	74.25	23.01	-2.23	-1.27349	0.00124532	0.00625607	Yes	Down	VWFA domain-containing protein	VWFA domain-containing protein	COG2304(Part of ribonuclease P, a protein complex that generates mature tRNA molecules by cleaving their 5'-ends (By similarity))
AOL_s00081g204	3.08	2.27	5.94	11.11	15.74	9.58	47.72	12.1433	3.76333	-2.23	-1.30421	0.000364197	0.00225226	Yes	Down	BHLH domain-containing protein	HLH transcription factor	ENOG41127KK(Helix-loop-helix DNA-binding domain); ENOG410Y2HB(Transcription factor)
AOL_s00097g440	1.71	2.61	1.57	4.14	10.23	4.63	24.89	6.33333	1.96333	-2.23	-1.23161	0.00560363	0.020983	Yes	Down	Carboxylic ester hydrolase, EC 3.1.1.-	Carboxylic ester hydrolase	COG2272(Carboxylesterase)
AOL_s00079g300	1.7	1.81	2.09	5.71	6.87	5.5	23.68	6.02667	1.86667	-2.23	-1.23871	0.00221623	0.00999225	Yes	Down	BHLH domain-containing protein	Probable CBF1-centromere binding factor 1	ENOG4110SME(Conserved hypothetical, protein)
AOL_s00173g208	48.97	80.82	73.2	160.19	168	324.88	856.06	217.69	67.6633	-2.22	-1.1696	0.00019319	0.00133777	Yes	Down	PH domain-containing protein	Oxysterol-binding protein like protein 3	ENOG410XP9E(Phosphotransferase enzyme family protein)
AOL_s00004g104	14.79	17.77	24.3	59.21	62.43	61.55	240.05	61.0633	18.9533	-2.22	-1.40026	1.1455e-09	4.13308e-08	Yes	Down	J domain-containing protein	J domain-containing protein	COG2214(DNAj domain protein)
AOL_s00110g185	3.16	2.31	7.33	8.27	10.41	22.51	53.99	13.73	4.26667	-2.22	-1.27019	0.00304852	0.0129146	Yes	Down	Zn(2)-C6 fungal-type domain-containing protein	C6 transcription factor OefC	ENOG410XRIW(C6 transcription factor)
AOL_s00083g396	246.36	209.1	284.55	826.73	916.95	631.26	3114.95	791.647	246.67	-2.21	-1.22712	3.0075e-06	4.0305e-05	Yes	Down	Rhomboid-like protein, EC 3.4.21.-	Uncharacterized protein	COG0705(rhomboid family)
AOL_s00215g153	8.58	13.12	36.92	63.36	55.12	69.68	246.78	62.72	19.54	-2.21	-1.33757	0.00066742	0.00374798	Yes	Down	Cir_N domain-containing protein	RNA-splicing factor	ENOG410XSTA(CWC25 spliceosome-associated protein homolog (S. cerevisiae))
AOL_s00188g64	4.34	4.52	10.89	27.89	19.88	15.63	83.15	21.1333	6.58333	-2.21	-1.1401	0.00198023	0.00918678	Yes	Down	Kinetochore protein SPC25	Kinetochore protein SPC25	ENOG4111Y5R(nuclear division)
AOL_s00081g146	4.03	5.19	7.82	14.98	15.48	24.19	71.69	18.2167	5.68	-2.21	-1.25839	2.21455e-05	0.00022005	Yes	Down	Uncharacterized protein	Uncharacterized protein	ENOG4111KBH(conserved hypothetical protein)
AOL_s00083g80	3.79	5.66	7.05	14.33	16.86	21.73	69.42	17.64	5.5	-2.21	-1.21985	3.15284e-06	4.17505e-05	Yes	Down	Uncharacterized protein	F-box domain containing protein	ENOG41111P7(F-box domain-containing protein)
AOL_s00215g548	2.28	4.57	5.95	14.42	12.81	13.83	53.86	13.6867	4.26667	-2.21	-1.2803	5.85637e-05	0.000500919	Yes	Down	SMI1_KNR4 domain-containing protein	Glucan synthesis regulatory protein	COG4282(Glucan synthesis regulatory protein)
AOL_s00078g194	1.81	3.06	2.22	6.76	8.85	7.12	29.82	7.57667	2.36333	-2.21	-1.39411	6.91064e-05	0.000572908	Yes	Down	Uncharacterized protein	Uncharacterized protein
AOL_s00193g67	19.78	32.37	24.25	89.68	94.89	59.7	320.67	81.4233	25.4667	-2.2	-1.22153	5.84682e-05	0.000500919	Yes	Down	Uncharacterized protein	Deubiquitination-protection protein dph1	COG5272(Conserved hypothetical, protein)
AOL_s00004g22	8.24	12.74	23.3	26.95	42.47	72.46	186.16	47.2933	14.76	-2.2	-1.3282	0.000604353	0.00344373	Yes	Down	Uncharacterized protein	CFEM domain-containing protein	ENOG410YAH0(Conserved hypothetical, protein); ENOG4111RNB(integral membrane protein); ENOG410YF8V(integral membrane protein); ENOG4111AT0(plasma membrane protein); ENOG410YF2H(-); ENOG4111TER(integral membrane protein PTH11); ENOG410YDBI(integral membrane protein); ENOG410YCPC(-)
AOL_s00097g591	10.56	15.28	12.07	47.62	36.51	37.23	159.27	40.4533	12.6367	-2.2	-1.22724	2.19132e-05	0.000218691	Yes	Down	Uncharacterized protein	Beta,beta-carotene 9',10'-dioxygenase	COG3670(dioxygenase)
AOL_s00043g472	7.48	4.95	22.98	39.12	34.69	39.58	148.8	37.7967	11.8033	-2.2	-1.39547	0.00125046	0.00627486	Yes	Down	RPOL9 domain-containing protein	RPOL9 domain-containing protein	COG1594(dihydrofolate reductase activity)
AOL_s00075g116	6.58	9.05	13.46	33.79	27.99	30.98	121.85	30.92	9.69667	-2.19	-1.19193	2.38452e-05	0.000233783	Yes	Down	Opy2 domain-containing protein	Opy2 domain-containing protein	ENOG4111VK4(Conserved hypothetical, protein)
AOL_s00110g123	6.83	8.91	12.29	34.45	25.91	28.93	117.32	29.7633	9.34333	-2.19	-1.3046	9.1952e-07	1.43675e-05	Yes	Down	Uncharacterized protein	Transcriptional repressor TCF25-domain-containing protein	ENOG410XQ1Q(transcription factor 25 (basic helix-loop-helix))
AOL_s00083g140	7.49	9.18	7.39	20.97	22.66	33.19	100.88	25.6067	8.02	-2.19	-1.19814	4.14641e-05	0.000374492	Yes	Down	Uncharacterized protein	Transcription factor TFIIIC subunit tfc4	ENOG410XNW8(General transcription factor IIIC, polypeptide 3, 102kDa); ENOG4110030(-)
AOL_s00054g820	6.22	5.85	4.17	19.88	18.02	13.92	68.06	17.2733	5.41333	-2.19	-1.21363	0.00055422	0.00321405	Yes	Down	EXS domain-containing protein	EXS domain-containing protein	COG5409(protein required for cell viability Rrp17)
AOL_s00043g384	3.3	7.15	5.11	12.32	22.24	15.01	65.13	16.5233	5.18667	-2.19	-1.6116	5.45841e-06	6.64369e-05	Yes	Down	Uncharacterized protein	ATP-dependent RNA helicase DHX8	ENOG4111ITA(-)
AOL_s00097g60	2.66	4.76	4.35	14.32	14.85	8.33	49.27	12.5	3.92333	-2.19	-1.24034	0.000101385	0.000780937	Yes	Down	Uncharacterized protein	26S proteasome subunit YTA7	COG0464(asp (abnormal spindle) homolog, microcephaly associated (Drosophila))
AOL_s00080g195	1.37	3.22	3.21	4.61	7.42	12.84	32.67	8.29	2.6	-2.19	-1.06286	0.00786676	0.0276897	Yes	Down	MFS domain-containing protein	High-affinity glucose transporter	ENOG410XNQK(-)
AOL_s00080g198	0.37	0.19	0.54	0.95	1.15	1.41	4.61	1.17	0.366667	-2.19	-1.26357	0.0161565	0.0497879	Yes	Down	Uncharacterized protein	Uncharacterized protein
AOL_s00080g307	9.71	16.17	17.13	57.08	40.63	38.88	179.6	45.53	14.3367	-2.18	-1.17312	6.95195e-05	0.000574513	Yes	Down	RRM domain-containing protein	RRM domain-containing protein	ENOG4111N9B(RNA binding motif protein 42)
AOL_s00097g594	3.04	3.49	18.2	23.38	22.8	32.56	103.47	26.2467	8.24333	-2.18	-1.35035	0.00851702	0.0294771	Yes	Down	FYVE-type domain-containing protein	FYVE-type zinc finger-containing protein	ENOG41121ZX(FYVE domain protein); ENOG410XPJK(Pleckstrin homology domain containing, family F (With FYVE domain) member)
AOL_s00215g82	2.93	5.24	7.68	18.83	11.7	19.87	66.25	16.8	5.28333	-2.18	-1.28023	0.000230776	0.00154405	Yes	Down	Uncharacterized protein	Translation termination inhibitor protein itt1	ENOG410Y5R1(glycosyltransferase)
AOL_s00004g530	2.96	3.57	5.49	10.44	11	16.84	50.3	12.76	4.00667	-2.18	-1.04994	0.000334845	0.00210003	Yes	Down	Uncharacterized protein	MAP kinase pathway-interacting Ubc2	ENOG41109FU(Protein kinase regulator); ENOG41102C5(SAM)
AOL_s00075g83	1.82	3.22	5.36	10.36	11.63	11.13	43.52	11.04	3.46667	-2.18	-1.27654	6.30388e-05	0.000528506	Yes	Down	Trehalase, EC 3.2.1.28 (Alpha-trehalose glucohydrolase)	Trehalase	COG1626(trehalase)
AOL_s00173g116	1.28	0.87	1.42	3.43	4.12	3.81	14.93	3.78667	1.19	-2.18	-1.21198	0.000450707	0.00270485	Yes	Down	Uncharacterized protein	Heat shock protein 78	COG0542(-)
AOL_s00054g625	162.52	118.2	93.9	419.13	404.5	363.07	1561.32	395.567	124.873	-2.17	-1.14889	0.000596441	0.00341173	Yes	Down	zf-H2C2 domain-containing protein	Histone acetyltransferase Spt10	COG0454(cleavage stimulation factor, 3 pre-RNA, subunit 3, 77kDa)
AOL_s00076g366	44.7	49.55	51.01	197.96	166.9	96.13	606.25	153.663	48.42	-2.17	-1.2195	0.000178561	0.00125698	Yes	Down	Proteasome subunit alpha type	Proteasome component PRE5	COG0638(trafficking protein particle complex 9)
AOL_s00210g357	18.93	20.82	20.49	48.04	70.28	72.54	251.1	63.62	20.08	-2.17	-1.18856	1.06797e-05	0.000116639	Yes	Down	Uncharacterized protein	Phosphoglycerate mutase	COG0406(Phosphoglycerate mutase); ENOG4111QJY(Phosphoglycerate mutase)
AOL_s00110g138	18.55	13.87	20.14	66.22	36.2	64.19	219.17	55.5367	17.52	-2.17	-1.21766	0.000313318	0.00198598	Yes	Down	Uroporphyrinogen-III synthase, EC 4.2.1.75 (Hydroxymethylbilane hydrolyase [cyclizing]) (Uroporphyrinogen-III cosynthase)	Uroporphyrinogen-III synthase	COG1587(synthase)
AOL_s00215g643	15.92	13.37	20.68	50.01	51.49	57.09	208.56	52.8633	16.6567	-2.17	-1.14189	3.83595e-06	4.94733e-05	Yes	Down	BAR domain-containing protein	BAR domain-containing protein	ENOG410XNYB(SH3-domain GRB2-like)
AOL_s00043g382	6.07	15.99	12.45	34.22	34.99	40.14	143.86	36.45	11.5033	-2.17	-1.29038	4.3555e-06	5.49027e-05	Yes	Down	Uncharacterized protein	Uncharacterized protein
AOL_s00076g234	4.63	6.53	6.33	18.37	18.35	18.67	72.88	18.4633	5.83	-2.17	-1.23331	1.58343e-07	3.08785e-06	Yes	Down	Non-specific serine/threonine protein kinase, EC 2.7.11.1 (Autophagy-related protein 1)	Non-specific serine/threonine protein kinase	ENOG410XR01(Unc51-like kinase)
AOL_s00043g365	4.26	5.36	4.53	15.58	16.92	12.3	58.95	14.9333	4.71667	-2.17	-1.2033	4.39985e-05	0.000394085	Yes	Down	Uncharacterized protein	F-box domain-containing protein
AOL_s00080g130	1.42	1.27	5.11	4.86	5.86	13.98	32.5	8.23333	2.6	-2.17	-1.29683	0.00926724	0.0316557	Yes	Down	Uncharacterized protein	Histidine kinase	ENOG410XNMH(Has an important function as a repair enzyme for proteins that have been inactivated by oxidation. Catalyzes the reversible oxidation-reduction of methionine sulfoxide in proteins to methionine (By similarity))
AOL_s00007g368	1.95	2.76	2.07	7.89	9.07	4.55	28.29	7.17	2.26	-2.17	-1.19943	0.00068573	0.0038363	Yes	Down	Zn(2)-C6 fungal-type domain-containing protein	Zn(2)-C6 fungal-type domain-containing protein	ENOG410ZITZ(Transcription factor); ENOG410ZUJQ(Fungal Zn(2)-Cys(6) binuclear cluster domain); ENOG410XQHW(Fungal Zn(2)-Cys(6) binuclear cluster domain); ENOG410YB18(Transcription factor)
AOL_s00140g10	0.55	0.86	0.73	1.65	2.98	2.15	8.92	2.26	0.713333	-2.17	-1.21383	0.00190613	0.00890794	Yes	Down	Uncharacterized protein	C2H2-type domain-containing protein	ENOG41114BM(-); ENOG4110UFZ(ZnF_C2H2); ENOG410YS20(-); ENOG4110WGB(-)
AOL_s00112g55	36.23	44.8	51.91	163.03	159.1	98.14	553.21	140.09	44.3133	-2.16	-1.34676	5.51844e-07	9.29685e-06	Yes	Down	Uncharacterized protein	PGAM-domain-containing protein	ENOG4111QJY(Destroys radicals which are normally produced within the cells and which are toxic to biological systems (By similarity))
AOL_s00169g50	20.82	30.75	46.31	100.59	91.28	117.32	407.07	103.063	32.6267	-2.16	-1.20524	5.96781e-06	7.13894e-05	Yes	Down	Uncharacterized protein	Tyrosine-protein phosphatase pmp1	COG2453(LPXTG-motif cell wall anchor domain protein)
AOL_s00140g110	2.19	3.48	8.55	11.13	9.09	24.72	59.16	14.98	4.74	-2.16	-1.32333	0.003128	0.0131929	Yes	Down	Fe2OG dioxygenase domain-containing protein	Fe2OG dioxygenase domain-containing protein	COG3491(An essential GTPase which binds GTP, GDP and possibly (p)ppGpp with moderate affinity, with high nucleotide exchange rates and a fairly low GTP hydrolysis rate (By similarity). It may play a role in control of the cell cycle, stress response, ribosome biogenesis and in those bacteria that undergo differentiation, in morphogenesis control)
AOL_s00081g278	2.09	2.39	3.05	7.99	9.93	5.86	31.31	7.92667	2.51	-2.16	-1.21877	4.23541e-05	0.000380504	Yes	Down	Replication factor C subunit 1	Replication factor C subunit 1	COG5275(replication factor c)
AOL_s00188g73	0.76	0.86	1.12	3.25	2.71	2.7	11.4	2.88667	0.913333	-2.16	-1.22463	0.000884774	0.00473641	Yes	Down	Uncharacterized protein	Uncharacterized protein	ENOG4111GYH(Conserved hypothetical, protein)
AOL_s00043g160	59.61	74.66	133.31	294.74	244.8	302.35	1109.47	280.63	89.1933	-2.15	-1.25853	4.84998e-06	6.04518e-05	Yes	Down	Uncharacterized protein	BZIP domain-containing protein
AOL_s00006g158	31.54	39.48	42.26	146.65	141.61	68.8	470.34	119.02	37.76	-2.15	-1.13753	0.000374765	0.00230816	Yes	Down	Protein transport protein SFT2	Protein transport protein SFT2	COG5102(SFT2 domain containing)
AOL_s00176g62	24.86	32.44	19.84	62.72	96.68	83.51	320.05	80.97	25.7133	-2.15	-1.15491	0.000228603	0.00153181	Yes	Down	Mannan endo-1,6-alpha-mannosidase, EC 3.2.1.101	Mannan endo-1,6-alpha-mannosidase	ENOG410XTMT(hydrolase family 76 protein)
AOL_s00215g440	13.55	21.4	20.62	56.84	86.72	31.53	230.66	58.3633	18.5233	-2.15	-1.21146	0.000883982	0.00473641	Yes	Down	PKS_ER domain-containing protein	NADP-dependent leukotriene B4 12-hydroxydehydrogenase	COG2130(alcohol dehydrogenase)
AOL_s00215g855	14.2	16.24	19.69	60.28	43.19	54.36	207.96	52.61	16.71	-2.15	-1.2202	6.4151e-06	7.55236e-05	Yes	Down	Uncharacterized protein	Coiled-coil domain-containing protein 16	ENOG410Z4WE(-); ENOG410Y25B(-)
AOL_s00054g909	4.58	10.38	18.61	22.37	33.51	50.01	139.46	35.2967	11.19	-2.15	-1.28037	0.00124779	0.00626497	Yes	Down	Pyruvate carboxylase, EC 6.4.1.1	Pyruvate carboxylase	COG1038(Catalyzes a 2-step reaction, involving the ATP-dependent carboxylation of the covalently attached biotin in the first step and the transfer of the carboxyl group to pyruvate in the second (By similarity))
AOL_s00081g38	2.15	2.26	8.48	9.23	13.74	17.61	53.47	13.5267	4.29667	-2.15	-1.29093	0.00354145	0.0145977	Yes	Down	MFS domain-containing protein	Plasma membrane low glucose sensor	ENOG410XNQK(Fungal_trans)
AOL_s00097g618	3.2	1.66	5.2	11.77	10.18	9.75	41.76	10.5667	3.35333	-2.15	-1.18201	0.00100309	0.00523699	Yes	Down	Uncharacterized protein	Related to myosin tail region-interacting protein MTI1	ENOG4111T9X(Conserved hypothetical, protein)
AOL_s00076g75	1.29	1.62	2.97	5.23	4.54	8.78	24.43	6.18333	1.96	-2.15	-1.24264	0.00249265	0.0109377	Yes	Down	Ribosome biogenesis protein YTM1	Ribosome biogenesis protein YTM1	ENOG410XPW5(Component of the NOP7 complex, which is required for maturation of the 25S and 5.8S ribosomal RNAs and formation of the 60S ribosome (By similarity)); ENOG410XQ7J(ZW10, kinetochore associated, homolog (Drosophila))
AOL_s00079g273	0.46	0.65	1.42	1.85	2.62	3.5	10.5	2.65667	0.843333	-2.15	-1.23927	0.0145157	0.0455828	Yes	Down	Uncharacterized protein	Low temperature viability protein	ENOG410XP9T(LTV1 homolog (S. cerevisiae))
AOL_s00081g194	285.55	219.39	254.66	790.36	688.98	903.86	3142.8	794.4	253.2	-2.14	-1.17545	1.97773e-05	0.000199836	Yes	Down	Uncharacterized protein	Sphingosine-1-phosphate lyase-like protein	COG0076(Conserved hypothetical, protein)
AOL_s00076g528	60.93	76.8	111.41	259.97	390.98	131.59	1031.68	260.847	83.0467	-2.14	-1.22519	0.000754322	0.00415226	Yes	Down	Uncharacterized protein	Uncharacterized protein	ENOG410XTKP(-)
AOL_s00215g223	14.87	22.66	26.77	62.33	49.64	89.71	265.98	67.2267	21.4333	-2.14	-1.19226	3.42946e-05	0.0003187	Yes	Down	Aminopeptidase, EC 3.4.11.-	Aminopeptidase	COG0308(LicD family)
AOL_s00112g88	10.88	12.42	15.34	38.46	44.86	37.9	159.86	40.4067	12.88	-2.14	-1.23202	3.95661e-07	6.95489e-06	Yes	Down	DLH domain-containing protein	DLH domain-containing protein	ENOG41129UY(Dienelactone hydrolase family); COG0412(Dienelactone hydrolase family); ENOG410YBNF(Dienelactone hydrolase family)
AOL_s00173g119	4.16	5.36	3.99	15.02	17.67	9.71	55.91	14.1333	4.50333	-2.14	-1.1275	0.000443865	0.00267279	Yes	Down	VPS9 domain-containing protein	Guanine nucleotide exchange factor Vps9	ENOG410YGAZ(-)
AOL_s00210g111	2.6	1.69	3.45	6.84	10.12	7.35	32.05	8.10333	2.58	-2.14	-0.916551	0.00383202	0.015488	Yes	Down	FHA domain-containing protein	FHA domain-containing protein	ENOG410XT6P(transcription factor Tos4)
AOL_s00076g678	17.71	13.86	54.37	74.23	88.37	106.15	354.69	89.5833	28.6467	-2.13	-1.28214	0.00049572	0.00291801	Yes	Down	BZIP domain-containing protein	Cross-pathway control protein A	ENOG410XVC4(Cross-pathway control protein); ENOG410XRWH(proto-oncogene)
AOL_s00097g503	16.29	22.07	25.57	67.1	59.35	73.55	263.93	66.6667	21.31	-2.13	-1.15214	8.45791e-07	1.34362e-05	Yes	Down	Zn(2)-C6 fungal-type domain-containing protein	Related to ZFR1 regulator of fumonisin biosynthesis	ENOG410XR3W(component of the Mediator complex, a coactivator involved in the regulated transcription of nearly all RNA polymerase II-dependent genes. Mediator functions as a bridge to convey information from gene-specific regulatory proteins to the basal RNA polymerase II transcription machinery. Mediator is recruited to promoters by direct interactions with regulatory proteins and serves as a sc…
AOL_s00078g99	8.19	12.33	10.43	28.79	31.68	36.42	127.84	32.2967	10.3167	-2.13	-1.18919	4.20795e-06	5.34967e-05	Yes	Down	Uncharacterized protein	Uncharacterized protein
AOL_s00083g275	1.89	1.03	5.21	4.22	5.94	15.3	33.59	8.48667	2.71	-2.13	-1.33958	0.0112367	0.037076	Yes	Down	Zn(2)-C6 fungal-type domain-containing protein	C6 finger domain-containing protein	ENOG410YXWW(glutamine synthetase)
AOL_s00054g334	1.76	1.94	2.69	7.66	8.42	3.93	26.4	6.67	2.13	-2.13	-1.21308	0.00055658	0.00322303	Yes	Down	Protein kinase domain-containing protein	Related to serine/threonine kinase ARK1	ENOG410Y515(associated kinase)
AOL_s00188g271	0.72	1.27	3.67	3.63	3.46	10.6	23.35	5.89667	1.88667	-2.13	-1.29316	0.0132843	0.0426015	Yes	Down	Uncharacterized protein	Carbamoyl-phosphate synthase (Glutamine-hydrolyzing) cpa2	COG0458(carbamoyl-phosphate synthetase ammonia chain)
AOL_s00083g16	1.37	0.85	1.01	3.36	3.97	2.77	13.33	3.36667	1.07667	-2.13	-1.25478	0.000320729	0.00202576	Yes	Down	DUF3591 domain-containing protein	Transcription factor TFIID complex 145 kDa subunit	COG5179(transcription initiation factor tfiid subunit)
AOL_s00043g389	236.08	148.72	148.98	455.53	565.37	645.05	2199.73	555.317	177.927	-2.12	-1.13283	0.000457119	0.00273452	Yes	Down	Uncharacterized protein	Uncharacterized protein	ENOG4111CY3(-); ENOG410Z666(-)
AOL_s00173g249	7.99	9.4	10.26	24.15	36	26.05	113.85	28.7333	9.21667	-2.12	-1.06398	1.17193e-05	0.00012691	Yes	Down	Ras-GAP domain-containing protein	GTPase activating protein	ENOG410XPU1(GTPase Activating protein)
AOL_s00083g406	2.81	2.94	6.15	10.15	14.83	12.2	49.08	12.3933	3.96667	-2.12	-1.35561	3.99031e-06	5.1208e-05	Yes	Down	Uncharacterized protein	Putative ATP-dependent RNA helicase ucp12	COG1643(importin subunit alpha)
AOL_s00043g590	1.92	3.15	5.02	11.93	9.85	9.67	41.54	10.4833	3.36333	-2.12	-1.24729	3.89978e-05	0.000356826	Yes	Down	Uncharacterized protein	RING-type domain-containing protein	ENOG41125KV(-)
AOL_s00054g681	0.79	1.27	1.78	4.26	3.96	3.75	15.81	3.99	1.28	-2.12	-1.22992	0.000100375	0.000774635	Yes	Down	Uncharacterized protein	Uncharacterized protein
AOL_s00112g60	8.6	8.62	10.69	24.91	31.65	30.32	114.79	28.96	9.30333	-2.11	-1.18094	6.02577e-07	1.00003e-05	Yes	Down	Uncharacterized protein	Spermine/spermidine synthase	ENOG410XR8H(Spermine spermidine synthase family protein)
AOL_s00097g103	4.63	6.12	12.47	23.19	23.28	25.8	95.49	24.09	7.74	-2.11	-1.28029	5.19061e-05	0.000453073	Yes	Down	EF-hand domain-containing protein	Secretory pathway protein	ENOG4111RBX(Secretory pathway protein Ssp120)
AOL_s00215g444	3.52	3.61	6.36	11.79	19.31	10.84	55.43	13.98	4.49667	-2.11	-1.14773	0.000456967	0.00273452	Yes	Down	Uncharacterized protein	Uncharacterized protein	COG0738(Conserved hypothetical, protein); ENOG410YCIU(-); ENOG410YF45(-)
AOL_s00006g156	1.12	1.82	3.26	6.77	6.54	5.97	25.48	6.42667	2.06667	-2.11	-1.24543	0.000274832	0.00177229	Yes	Down	tRNA ligase, EC 6.5.1.3	tRNA ligase	COG5324(TRNA ligase)
AOL_s00081g334	1.56	4.24	8.66	13.41	14.63	16.84	59.34	14.96	4.82	-2.1	-1.28423	0.00188328	0.00882	Yes	Down	Tryptophan synthase, EC 4.2.1.20	Tryptophan synthase	COG0159(The alpha subunit is responsible for the aldol cleavage of indoleglycerol phosphate to indole and glyceraldehyde 3- phosphate (By similarity))
AOL_s00097g531	698.66	456.52	840.9	1816.1	2110.58	2246.46	8169.22	2057.71	665.36	-2.09	-1.16888	1.73918e-05	0.000179185	Yes	Down	VWFA domain-containing protein	VWFA domain-containing protein	ENOG4111I1A(conserved hypothetical protein)
AOL_s00080g89	44.8	82.77	59.05	188.37	224.19	163.7	762.88	192.087	62.2067	-2.09	-1.05876	0.000138526	0.00101944	Yes	Down	Uncharacterized protein	UPF0658 Golgi apparatus membrane	ENOG410YHTD(Conserved hypothetical, protein)
AOL_s00054g25	11.7	12.8	20.61	44.31	49.66	45.21	184.29	46.3933	15.0367	-2.09	-1.18031	4.93678e-07	8.42846e-06	Yes	Down	Uncharacterized protein	Serine/threonine-protein kinase gad8	ENOG410XNPH(C6 finger domain protein)
AOL_s00215g217	5.89	5.97	8.94	22.32	19.94	21.93	84.99	21.3967	6.93333	-2.09	-1.18739	1.43102e-06	2.13981e-05	Yes	Down	FFD domain-containing protein	Related to SCD6-suppressor of clathrin deficiency	ENOG41122RA(LSM14A, SCD6 homolog A (S. cerevisiae))
AOL_s00043g524	2.96	2.03	5.78	10.8	9.22	13.24	44.03	11.0867	3.59	-2.09	-1.21272	0.00278352	0.0119955	Yes	Down	Ubiq_cyt_C_chap domain-containing protein	Probable ubiquinol-cytochrome-c reductase complex assembly factor 1 at C-terminar half	ENOG4111QVY(Ubiquinol-cytochrome c reductase complex chaperone); COG0304(Ubiquinol-cytochrome c reductase complex chaperone)
AOL_s00078g519	2.23	2.41	5.21	9.72	9.54	11.17	40.28	10.1433	3.28333	-2.09	-1.22086	0.000100335	0.000774635	Yes	Down	SAP domain-containing protein	SAP domain-containing protein	ENOG4111X52(SAP domain protein); ENOG4111HR1(Apoptotic chromatin condensation inducer 1)
AOL_s00078g378	1.76	0.88	2.31	4.9	4.21	6.2	20.26	5.10333	1.65	-2.09	-1.1783	0.000959776	0.00504422	Yes	Down	TLC domain-containing protein	Sphingosine N-acyltransferase lag1	COG5058(Ricin-type beta-trefoil lectin domain)
AOL_s00043g366	28.13	46.58	45.84	118.05	173.25	80.03	491.88	123.777	40.1833	-2.08	-1.0816	0.000459996	0.00274928	Yes	Down	Tyrosinase, EC 1.14.18.1	Tyrosinase	ENOG4111G0U(Common central domain of tyrosinase); ENOG410ZDKU(tyrosinase); ENOG410YYAT(tyrosinase)
AOL_s00043g565	11.03	15.24	14.39	50.44	42.21	32.5	165.81	41.7167	13.5533	-2.08	-0.988613	0.000498988	0.00293337	Yes	Down	CCT-theta	T-complex protein 1 subunit theta	ENOG410XPXR(t-complex protein 1)
AOL_s00079g262	7.4	10.43	9.58	21.26	19.8	43.39	111.86	28.15	9.13667	-2.08	-1.15769	0.00467505	0.0181056	Yes	Down	Uncharacterized protein	Uncharacterized protein
AOL_s00083g166	5.95	6.79	11.74	26.4	27.5	21.51	99.89	25.1367	8.16	-2.08	-0.89181	0.000337772	0.00211392	Yes	Down	Uncharacterized protein	Leucine rich repeat domain-containing protein	COG4886(serine threonine-protein phosphatase); ENOG410XQUS(nischarin)
AOL_s00169g17	3.87	4.38	3.52	12.8	11.95	11.55	48.07	12.1	3.92333	-2.08	-1.15685	0.000244715	0.00161788	Yes	Down	Uncharacterized protein	Mitochondrial carrier	ENOG410ZDX2(mitochondrial carrier protein)
AOL_s00081g119	2.42	2.94	4.15	7.17	4.8	17.29	38.77	9.75333	3.17	-2.08	-1.15274	0.00704554	0.025227	Yes	Down	Uncharacterized protein	Alpha-1,3-glucanase	ENOG4111H6V(hydrolase family 71 protein); ENOG410XS7J(glycoside hydrolase family 71 protein)
AOL_s00004g468	1.04	1.79	1.92	3.38	6.27	4.96	19.36	4.87	1.58333	-2.08	-1.03558	0.000413296	0.00251419	Yes	Down	Uncharacterized protein	Guanine-nucleotide dissociation stimulator CDC25	ENOG410XR96(Son of sevenless homolog)
AOL_s00054g488	1.06	1.52	1.65	5.1	4.84	3.08	17.25	4.34	1.41	-2.08	-1.08537	0.0026118	0.0113821	Yes	Down	Uncharacterized protein	SGT1 protein-domain-containing protein (Fragment)	ENOG410XR07(ecdysoneless homolog (Drosophila))
AOL_s00078g388	0.76	1.12	1.34	3.06	2.67	4.18	13.13	3.30333	1.07333	-2.08	-1.19527	5.06967e-05	0.000444257	Yes	Down	Pyruvate decarboxylase, EC 4.1.1.1	Pyruvate decarboxylase	COG3961(Pyruvate decarboxylase); COG3961(Pyruvate decarboxylase)
AOL_s00043g611	0.56	0.84	0.93	2.34	3.61	1.23	9.51	2.39333	0.776667	-2.08	-1.1857	0.00597842	0.0221445	Yes	Down	Structural maintenance of chromosomes protein	RecF/RecN/SMC	COG1196(Protease HtpX homolog)
AOL_s00054g315	37.34	221.53	194.84	383.82	388.64	622.53	1848.7	464.997	151.237	-2.07	-1.02944	0.00387041	0.0156219	Yes	Down	AB hydrolase-1 domain-containing protein	Abhydrolase domain-containing protein 9	COG0596(membrane); COG0596(membrane); ENOG410ZZYC(-); ENOG4111D36(alpha/beta hydrolase fold); ENOG4111K6T(capsule-associated protein CAP1)
AOL_s00043g768	13.28	20.4	14.61	52.39	51.64	44.08	196.4	49.37	16.0967	-2.07	-1.15348	6.14097e-05	0.000517281	Yes	Down	Uncharacterized protein	G protein-coupled receptor protein	ENOG410XQ8R(G- protein-coupled receptor)
AOL_s00193g116	3.1	3.61	7.77	15.01	8.51	20.99	58.99	14.8367	4.82667	-2.07	-1.23715	0.00153911	0.00749539	Yes	Down	Uncharacterized protein	Uncharacterized protein	ENOG410XS0N(protein binding)
AOL_s00054g371	3.24	3.12	2.68	9.9	11.42	6.42	36.78	9.24667	3.01333	-2.07	-1.11519	0.00102107	0.00532149	Yes	Down	Autophagy-related protein 9	Autophagy-related protein 9	ENOG410XQBE(Involved in autophagy and cytoplasm to vacuole transport (Cvt) vesicle formation. Plays a key role in the organization of the preautophagosomal structure phagophore assembly site (PAS), the nucleating site for formation of the sequestering vesicle. Cycles between the PAS and the cytoplasmic vesicle pool and may participate in supplying membrane for the growing autophagosome)
AOL_s00081g116	0.88	0.37	1.03	2.04	3.09	1.88	9.29	2.33667	0.76	-2.07	-1.1901	0.0105052	0.0352227	Yes	Down	Uncharacterized protein	CLN3 protein-domain-containing protein	COG0657(histidinol phosphate phosphatase, hisj family)
AOL_s00004g220	30.88	44.62	67.83	115.83	119.63	203.76	582.55	146.407	47.7767	-2.06	-1.03199	0.000268187	0.00174077	Yes	Down	Uncharacterized protein	Uncharacterized protein	ENOG411262K(Conserved hypothetical, protein); ENOG4110ASD(-)
AOL_s00097g222	18.02	12.81	21.03	59.3	45.08	54.47	210.71	52.95	17.2867	-2.06	-0.867889	0.00068954	0.00385519	Yes	Down	RBR-type E3 ubiquitin transferase, EC 2.3.2.31	DNA repair and recombination protein RAD54	COG0553(Acts as a processive, ATP-dependent zinc metallopeptidase for both cytoplasmic and membrane proteins. Plays a role in the quality control of integral membrane proteins (By similarity))
AOL_s00083g314	9.6	12.58	19.99	47.36	38.83	43.01	171.37	43.0667	14.0567	-2.06	-1.19461	1.17198e-05	0.00012691	Yes	Down	Uncharacterized protein	Transcriptional coactivator hfi1/ADA1	ENOG4111I1V(transcriptional coactivator HFI1 ADA1); ENOG410XR8V(transcriptional coactivator HFI1 ADA1)
AOL_s00097g489	2.97	7.36	8.96	15.65	20.85	22.44	78.23	19.6467	6.43	-2.06	-1.1147	0.000845614	0.00455629	Yes	Down	Uncharacterized protein	DUF803-domain-containing protein	ENOG410XNR8(Conserved hypothetical, protein)
AOL_s00004g27	3.05	3.64	4.57	12.94	11.75	9.78	45.73	11.49	3.75333	-2.06	-1.18181	7.98498e-06	9.11167e-05	Yes	Down	mRNA-capping enzyme subunit beta, EC 3.6.1.74 (mRNA 5'-phosphatase) (mRNA 5'-triphosphate monophosphatase)	mRNA-capping enzyme subunit beta	ENOG4111WKI(mRNA CAPPING)
AOL_s00078g215	2.53	1.76	3.48	8.29	8.03	7.48	31.57	7.93333	2.59	-2.06	-1.17807	0.000260565	0.00170872	Yes	Down	Protein phosphatase, EC 3.1.3.16	Protein phosphatase	COG0631(Dynein, axonemal, intermediate chain 1)
AOL_s00215g309	1.6	1.94	2.01	5.9	5.42	5.64	22.51	5.65333	1.85	-2.06	-1.16708	0.00321037	0.013483	Yes	Down	AB hydrolase-1 domain-containing protein	AB hydrolase-1 domain-containing protein	ENOG410XR3M(-); ENOG41100R0(Alpha beta hydrolase); ENOG4111QDI(Alpha beta hydrolase); ENOG4111M97(-); COG0277(FAD linked oxidase domain protein)
AOL_s00054g738	9.01	19.76	46.98	69.6	60.22	101.39	306.96	77.07	25.25	-2.05	-1.33446	0.00171354	0.00818386	Yes	Down	BTB domain-containing protein	BTB domain-containing protein	ENOG410YK9N(Conserved hypothetical, protein); ENOG4111PUP(Conserved hypothetical, protein); ENOG410YSFU(-); ENOG410YIM6(-); ENOG4112CTU(-); ENOG4111CN6(-)
AOL_s00004g297	8.87	17.39	22.1	40.26	36.07	71.09	195.78	49.14	16.12	-2.05	-1.15684	0.000695334	0.00388272	Yes	Down	Uncharacterized protein	UPF0592 membrane protein (Fragment)	ENOG410XSIE(Conserved hypothetical, protein)
AOL_s00006g438	8.18	7.67	9.34	26.27	23	27.67	102.13	25.6467	8.39667	-2.05	-1.15778	1.42528e-05	0.000149789	Yes	Down	Rhomboid domain-containing protein	Rhomboid domain-containing protein
AOL_s00007g405	4.76	7.67	11.37	26.14	25.11	21.35	96.4	24.2	7.93333	-2.05	-1.09074	5.04553e-05	0.000442576	Yes	Down	Serine/threonine-protein phosphatase 2A 56 kDa regulatory subunit	Serine/threonine-protein phosphatase 2A 56 kDa regulatory subunit	ENOG410XQJW(Protein phosphatase 2, regulatory subunit B)
AOL_s00054g26	3.9	7.86	6.81	17.73	20.03	18.82	75.15	18.86	6.19	-2.05	-1.1691	0.000100393	0.000774635	Yes	Down	Uncharacterized protein	Mitochondrial ribosomal protein MRP51	ENOG4111MZB(Conserved hypothetical, protein)
AOL_s00054g608	2.99	2.34	3.41	7.18	13.41	6.11	35.44	8.9	2.91333	-2.05	-1.04159	0.00337152	0.0140538	Yes	Down	Uncharacterized protein	Uncharacterized protein
AOL_s00080g366	13.82	26.46	56.21	71.27	63.04	158.76	389.56	97.69	32.1633	-2.04	-1.24112	0.00354295	0.0145977	Yes	Down	SPX domain-containing protein	Vacuolar transporter chaperone 4	COG5036(Vacuolar transporter chaperone)
AOL_s00078g122	44.21	19.94	22.04	70.54	79.02	112.85	348.6	87.47	28.73	-2.04	-1.0739	0.00764402	0.0270654	Yes	Down	MFS domain-containing protein	Multidrug resistance protein fnx1	ENOG410XNQK(RNA polymerase I-specific transcription initiation factor); COG0419(Involved in DNA double-strand break repair (DSBR). The Rad50 Mre11 complex possesses single-strand endonuclease activity and ATP-dependent double-strand-specific 3'-5' exonuclease activity. Rad50 provides an ATP-dependent control of Mre11 by unwinding and or repositioning DNA ends into the Mre11 active site (By simila…
AOL_s00054g906	21.73	33.81	22.32	101.17	66.42	69.36	314.81	78.9833	25.9533	-2.04	-1.48143	7.3895e-09	2.18064e-07	Yes	Down	Uncharacterized protein	Uncharacterized protein
AOL_s00004g413	15.75	21.77	23.19	65.77	65.24	53.36	245.08	61.4567	20.2367	-2.04	-1.14925	9.96614e-07	1.54093e-05	Yes	Down	Alkaline phosphatase, EC 3.1.3.1	Alkaline phosphatase	COG1785(alkaline phosphatase)
AOL_s00169g43	3.86	5.93	6.69	19.7	16.01	14.42	66.61	16.71	5.49333	-2.04	-1.17987	9.06929e-06	0.00010078	Yes	Down	IPT/TIG domain-containing protein	IPT/TIG domain-containing protein	ENOG4110T3C(RHS Repeat); ENOG4111RY2(Ankyrin repeat protein); COG0666(Ankyrin repeat protein)
AOL_s00054g938	1.21	2.43	4.11	6.77	7.05	9.72	31.29	7.84667	2.58333	-2.04	-1.25331	0.00053391	0.00310547	Yes	Down	Protein-synthesizing GTPase, EC 3.6.5.3	Protein-synthesizing GTPase	COG5257(translation initiation factor)
AOL_s00081g356	166.08	192.97	97.99	506.04	513.82	366.6	1843.5	462.153	152.347	-2.03	-1.10652	0.00205018	0.00942787	Yes	Down	Uncharacterized protein	Uncharacterized protein
AOL_s00004g363	7.15	7.41	5.93	23.3	21.07	17.74	82.6	20.7033	6.83	-2.03	-1.12396	0.000222209	0.00149685	Yes	Down	AA_permease domain-containing protein	Amino-acid permease inda1	COG0531(Phosphoenolpyruvate Carboxylase); COG0833(permease)
AOL_s00078g249	4.18	4.08	8.6	18.78	17.4	14.91	67.95	17.03	5.62	-2.03	-1.19518	0.000121088	0.00090822	Yes	Down	DUF1752 domain-containing protein	Protein phosphatase type 1 complex subunit Hex2/Reg1	ENOG410XQ22(Protein phosphatase type 1 complex subunit Hex2 Reg1)
AOL_s00081g44	2.3	1.39	4.19	6.49	6.88	10.49	31.74	7.95333	2.62667	-2.03	-1.20163	0.00305029	0.0129146	Yes	Down	Uncharacterized protein	Related to dnaJ-like proteins	ENOG410XNV5(DnaJ (Hsp40) homolog, subfamily C, member 21)
AOL_s00080g9	0.5	0.28	0.35	0.71	1.34	1.37	4.55	1.14	0.376667	-2.03	-1.10371	0.0155255	0.0481767	Yes	Down	NACHT domain-containing protein	NACHT domain-containing protein	COG0775(Catalyzes the irreversible cleavage of the glycosidic bond in both 5'-methylthioadenosine (MTA) and S- adenosylhomocysteine (SAH AdoHcy) to adenine and the corresponding thioribose, 5'-methylthioribose and S-ribosylhomocysteine, respectively (By similarity)); ENOG410XP3K(Positively regulates the activity of the minus-end directed microtubule motor protein dynein. May enhance dynein- media…
AOL_s00078g141	16.45	26.92	26.55	81.47	65.26	64.28	280.93	70.3367	23.3067	-2.02	-1.15335	5.57808e-06	6.74517e-05	Yes	Down	Protein kinase domain-containing protein	Probable protein kinase ck2 catalytic subunit ck2 alpha-3	ENOG410XNPP(Casein Kinase)
AOL_s00076g89	11.49	10.8	20.77	35.15	32.42	62.47	173.1	43.3467	14.3533	-2.02	-1.16434	0.000324408	0.00204465	Yes	Down	Aminopeptidase, EC 3.4.11.-	Aminopeptidase	COG0308(Acetylornithine aminotransferase)
AOL_s00110g34	2.36	4.59	5.23	11.66	12	13.08	48.92	12.2467	4.06	-2.02	-1.1712	0.000220057	0.00148552	Yes	Down	Uncharacterized protein	Bifunctional polynucleotide phosphatase/kinase	COG0241(histidinol-phosphatase activity)
AOL_s00076g607	2.37	3.15	4.81	10.29	9.68	11.22	41.52	10.3967	3.44333	-2.02	-0.976251	0.000664618	0.00373696	Yes	Down	Nuclear pore complex protein	Nuclear pore complex protein	ENOG410XRUG(nuclear pore complex protein)
AOL_s00043g159	15.18	18.39	34.85	67.98	61.86	76.32	274.58	68.72	22.8067	-2.01	-1.19752	1.28772e-05	0.000137439	Yes	Down	Glycine dehydrogenase (aminomethyl-transferring), EC 1.4.4.2	Glycine cleavage system P protein	COG0403(The glycine cleavage system catalyzes the degradation of glycine. The P protein binds the alpha-amino group of glycine through its pyridoxal phosphate cofactor)
AOL_s00004g265	12.42	13.2	16.86	41.43	41.79	44.63	170.33	42.6167	14.16	-2.01	-1.14715	1.04458e-06	1.60229e-05	Yes	Down	Methionine aminopeptidase, EC 3.4.11.18	Methionine aminopeptidase	COG0024(Removes the N-terminal methionine from nascent proteins (By similarity))
AOL_s00109g185	5.13	14.01	12.73	28.12	38.79	28.94	127.72	31.95	10.6233	-2.01	-1.12595	0.000356393	0.00221336	Yes	Down	Rab-GAP TBC domain-containing protein	Ecotropic viral integration site 5 protein	ENOG410YWJY(DNA gyrase negatively supercoils closed circular double- stranded DNA in an ATP-dependent manner and also catalyzes the interconversion of other topological isomers of double-stranded DNA rings, including catenanes and knotted rings (By similarity))
AOL_s00004g317	3.42	6.64	13.77	15.33	15.86	40.46	95.48	23.8833	7.94333	-2.01	-1.20472	0.00550296	0.0206564	Yes	Down	Uncharacterized protein	Uncharacterized protein
AOL_s00080g407	1.95	2.64	8.77	15.34	13.05	11.76	53.51	13.3833	4.45333	-2.01	-1.24397	0.00485471	0.0187376	Yes	Down	Uncharacterized protein	GTP-binding protein Rho1	ENOG410Y3G5(-)
AOL_s00109g116	2.48	2.89	3.91	7.54	7.73	12.68	37.23	9.31667	3.09333	-2.01	-1.00325	6.70834e-05	0.000559259	Yes	Down	Glutamine--tRNA ligase, EC 6.1.1.18 (Glutaminyl-tRNA synthetase)	Glutamine--tRNA ligase	COG0008(Conserved hypothetical, protein)
AOL_s00083g198	1.11	1.8	3.39	6.99	6.06	5.9	25.25	6.31667	2.1	-2.01	-1.11894	0.0046188	0.0179515	Yes	Down	Uncharacterized protein	Cell division cycle 20-like protein 1, cofactor-APC complex	COG2319(Transcription factor)
AOL_s00193g90	1.59	1.63	2.98	6.01	7.51	5.16	24.88	6.22667	2.06667	-2.01	-1.16801	0.000567505	0.00327353	Yes	Down	Uncharacterized protein	Acyl-CoA dehydrogenase, C-terminal domain containing protein	COG1960(molybdopterin synthase small subunit CnxG)
AOL_s00054g770	36.93	46.77	54.56	139.62	161.06	114.66	553.6	138.447	46.0867	-2	-1.15027	2.93196e-06	3.95904e-05	Yes	Down	Gamma-glutamylcyclotransferase, EC 4.3.2.9	Gamma-glutamylcyclotransferase	ENOG4111PDB(gliotoxin biosynthesis protein GliK)
AOL_s00081g317	55.8	39.19	27.91	90.88	92.55	185.04	491.37	122.823	40.9667	-2	-0.922781	0.0117944	0.0385732	Yes	Down	Uncharacterized protein	Uncharacterized protein
AOL_s00109g169	9.8	16.9	18.17	34.54	43.48	56.6	179.49	44.8733	14.9567	-2	-0.974184	0.00041063	0.0025031	Yes	Down	TPT domain-containing protein	TPT domain-containing protein	ENOG410XP1S(Pathogenesis associated protein Cap20)
AOL_s00215g159	13.87	11.64	13.63	32.75	43.75	40.84	156.48	39.1133	13.0467	-2	-0.75942	0.00097462	0.00509432	Yes	Down	NET domain-containing protein	Transcription initiation factor TFIID subunit 14	COG5033(complex subunit (Rsc9))
AOL_s00004g272	7.77	8.82	11.17	29.33	28.56	25.27	110.92	27.72	9.25333	-2	-1.14512	1.11143e-05	0.000120941	Yes	Down	Uncharacterized protein	Uncharacterized protein
AOL_s00193g187	4.13	6.47	7.56	16.6	17.14	20.73	72.63	18.1567	6.05333	-2	-1.1578	5.01232e-06	6.21277e-05	Yes	Down	Fibronectin type-III domain-containing protein	Fibronectin type-III domain-containing protein	ENOG410YHB9(Fibronectin type iii domain protein)
AOL_s00007g290	1.88	1.6	1.2	5.73	4.48	3.82	18.71	4.67667	1.56	-2	-1.11081	0.0119713	0.0390798	Yes	Down	Peptidase_M14 domain-containing protein	Secreted carboxypeptidase McpA	COG2866(metallocarboxypeptidase activity)
AOL_s00076g532	40.12	71.32	69.52	175.79	164.47	200.14	721.36	180.133	60.32	-1.99	-1.14725	8.83585e-06	9.89164e-05	Yes	Down	Nucleotid_trans domain-containing protein	Uncharacterized protein
AOL_s00215g311	36.33	51.96	63.1	153.33	169.17	130.66	604.55	151.053	50.4633	-1.99	-1.19306	3.74536e-07	6.63592e-06	Yes	Down	t-SNARE coiled-coil homology domain-containing protein	Plasma membrane t-SNARE, secretory vesicle fusion	COG5074(SYNtaxin)
AOL_s00007g175	12.58	18.01	75.83	97.13	89.24	131.49	424.28	105.953	35.4733	-1.99	-1.24157	0.00411341	0.0163728	Yes	Down	Letm1 RBD domain-containing protein	Letm1 RBD domain-containing protein	ENOG410XRSP(Leucine zipper-ef-hand containing transmembrane protein)
AOL_s00004g656	7.61	13.91	16.39	32.02	53.34	27.99	151.26	37.7833	12.6367	-1.99	-1.14379	0.000264651	0.00172284	Yes	Down	Uncharacterized protein	tRNA (uracil-O(2)-)-methyltransferase	COG0494(fumarate hydratase class II)
AOL_s00079g342	6.49	11.24	10.97	37.55	25.09	23.1	114.44	28.58	9.56667	-1.99	-1.16147	0.000359015	0.00222499	Yes	Down	Poly(A)-specific ribonuclease, EC 3.1.13.4	Poly(A)-specific ribonuclease	COG5228(Ccr4-not transcription complex, subunit)
AOL_s00079g168	2.61	1.82	9.78	15.76	11.73	15.05	56.75	14.18	4.73667	-1.99	-1.24339	0.00847173	0.029366	Yes	Down	Pre-mRNA-splicing factor SLU7	Pre-mRNA-splicing factor SLU7	ENOG410XPPP(SLU7 splicing factor homolog (S. cerevisiae)); ENOG410XRXQ(Huntingtin interacting protein 1)
AOL_s00054g444	2.94	3.74	5.21	12.05	13.07	10.45	47.46	11.8567	3.96333	-1.99	-1.1993	1.02653e-05	0.000112624	Yes	Down	EamA domain-containing protein	Vacuolar membrane protein	COG0697(thus facilitating recognition of the initiation point. It is needed to translate mRNA with a short Shine-Dalgarno (SD) purine-rich sequence (By similarity))
AOL_s00054g571	3.6	2.58	3.24	9.39	8.53	10.23	37.57	9.38333	3.14	-1.99	-1.58705	6.3172e-08	1.40396e-06	Yes	Down	Uncharacterized protein	Protein transport membrane glycoprotein Sec20, putative	ENOG4111SFY(protein transport membrane glycoprotein Sec20)
AOL_s00109g9	0.48	0.78	0.71	2.25	1.91	1.74	7.87	1.96667	0.656667	-1.99	-1.15246	0.0129622	0.0417531	Yes	Down	Carboxylic ester hydrolase, EC 3.1.1.-	Carboxylesterase, type B	COG2272(integral membrane protein)
AOL_s00083g95	51.4	111.82	109.16	256.74	240.58	314.2	1083.9	270.507	90.7933	-1.98	-1.15967	7.12614e-05	0.000585028	Yes	Down	Uncharacterized protein	Uncharacterized protein	ENOG410YVYY(-); ENOG410YBTC(-); ENOG410YYAB(-); ENOG4111BTQ(-)
AOL_s00004g606	14.88	13.12	20.19	45.34	55.52	42.55	191.6	47.8033	16.0633	-1.98	-0.990457	1.89608e-05	0.000192459	Yes	Down	Uncharacterized protein	Peroxisomal ABC transporter	COG4178((ABC) transporter)
AOL_s00043g692	8.58	13.05	19.23	45.61	40.72	35.49	162.68	40.6067	13.62	-1.98	-1.17291	4.55812e-05	0.000404199	Yes	Down	DNA-(apurinic or apyrimidinic site) lyase, EC 4.2.99.18	DNA-(apurinic or apyrimidinic site) lyase	COG0122(Glycosylase)
AOL_s00075g241	4.44	4.75	17.9	21.07	18.6	41.11	107.87	26.9267	9.03	-1.98	-1.22821	0.0077677	0.0273836	Yes	Down	Uncharacterized protein	Uncharacterized protein	ENOG4111PMV(Conserved hypothetical, protein)
AOL_s00043g610	1.91	2.43	3.42	8.13	7.77	7.19	30.85	7.69667	2.58667	-1.98	-1.15092	5.28633e-05	0.000459627	Yes	Down	Uncharacterized protein	Nuclear protein bimA	COG0457(Protease HtpX homolog)
AOL_s00215g685	32.85	32.11	36.49	108.41	102.72	90.04	402.62	100.39	33.8167	-1.97	-1.12025	6.91724e-05	0.000572922	Yes	Down	Uncharacterized protein	Uncharacterized protein	ENOG410YVV8(-)
AOL_s00210g50	13.63	24.31	15.15	64.86	66.08	26.52	210.55	52.4867	17.6967	-1.97	-1.11027	0.00548509	0.0206258	Yes	Down	Uncharacterized protein	Alkaline ceramidase 3	ENOG4111RPN(-)
AOL_s00079g121	15.32	21.07	40	62.6	70	93.17	302.16	75.2567	25.4633	-1.96	-1.09285	0.00102929	0.00535498	Yes	Down	Uncharacterized protein	40S ribosomal protein S9	COG0522(One of the primary rRNA binding proteins, it binds directly to 16S rRNA where it nucleates assembly of the body of the 30S subunit (By similarity))
AOL_s00215g101	1.02	2.54	1.96	6.71	5.3	4.33	21.86	5.44667	1.84	-1.96	-1.20241	0.00180684	0.008547	Yes	Down	CAP10 domain-containing protein	Capsule-associated protein CAP1	ENOG4111K6T(Leucine rich repeat protein)
AOL_s00043g95	13.63	18.81	20.19	62.15	48.82	44.22	207.82	51.73	17.5433	-1.95	-1.12755	4.14748e-05	0.000374492	Yes	Down	AAA domain-containing protein	26S protease regulatory subunit 8	COG1222(26S protease regulatory subunit)
AOL_s00078g363	4.22	3.64	4.73	12.81	9.03	15.24	49.67	12.36	4.19667	-1.95	-1.12964	0.000219013	0.00148204	Yes	Down	Uncharacterized protein	Uncharacterized protein	ENOG41126YY(-)
AOL_s00079g381	2.15	3.15	4.16	8.99	11.12	7.75	37.32	9.28667	3.15333	-1.95	-1.1291	4.20355e-05	0.000378405	Yes	Down	Uncharacterized protein	Uncharacterized protein
AOL_s00054g870	8.53	17.68	14.2	39.82	53.15	25.72	159.1	39.5633	13.47	-1.94	-1.11139	0.00149233	0.00728349	Yes	Down	Uncharacterized protein	Nacht and wd40 domain protein	ENOG410YBPM(Conserved hypothetical, protein); ENOG4110VIE(-)
AOL_s00054g477	9.64	13.7	14.71	40.35	32.39	39.04	149.83	37.26	12.6833	-1.94	-1.08895	7.63883e-05	0.000619448	Yes	Down	TENA_THI-4 domain-containing protein	Transcription regulator	ENOG41120J5(TENA/THI-4/PQQC family); ENOG410YK5E(transcription regulator PAB1642); COG0819(Transcriptional activator, tena)
AOL_s00043g506	3.13	9.11	9.69	22.14	22.97	19.46	86.5	21.5233	7.31	-1.94	-1.16021	0.00090677	0.00482031	Yes	Down	PUA domain-containing protein	PUA domain-containing protein	COG0263(Catalyzes the transfer of a phosphate group to glutamate to form glutamate 5-phosphate which rapidly cyclizes to 5- oxoproline (By similarity))
AOL_s00083g333	5.08	3.37	10.74	19.67	21.12	15.63	75.61	18.8067	6.39667	-1.94	-1.15804	0.00168053	0.00806073	Yes	Down	SHNi-TPR domain-containing protein	SHNi-TPR domain-containing protein	ENOG4110P5E(Nuclear autoantigenic sperm protein (Histone-binding))
AOL_s00110g173	4.51	3.78	5.52	14.18	12.47	14.02	54.48	13.5567	4.60333	-1.94	-0.865008	0.000504568	0.00296421	Yes	Down	C3H1-type domain-containing protein	Spindle poison sensitivity protein Scp3	COG5084(INteracting protein); ENOG410YE2W(-)
AOL_s00083g71	1.9	3.94	5.97	9.03	10.94	14.7	46.48	11.5567	3.93667	-1.94	-1.14925	0.00102783	0.0053505	Yes	Down	Uncharacterized protein	Uncharacterized protein
AOL_s00007g24	30.4	29.72	33.82	87.83	88.81	98.25	368.83	91.63	31.3133	-1.93	-1.09121	1.91492e-06	2.72181e-05	Yes	Down	Uncharacterized protein	(4-O-methyl)-D-glucuronate--lignin esterase	ENOG410XSGG(protease, serine, 16 (thymus))
AOL_s00054g331	27.46	23.18	20.69	55.88	68.76	84.08	280.05	69.5733	23.7767	-1.93	-1.01374	0.000864432	0.00464925	Yes	Down	Mediator of RNA polymerase II transcription subunit 10 (Mediator complex subunit 10)	Mediator of RNA polymerase II transcription subunit 10	ENOG4111QA2(Component of the Mediator complex, a coactivator involved in the regulated transcription of nearly all RNA polymerase II-dependent genes. Mediator functions as a bridge to convey information from gene-specific regulatory proteins to the basal RNA polymerase II transcription machinery. Mediator is recruited to promoters by direct interactions with regulatory proteins and serves as a sc…
AOL_s00215g609	7.31	22.37	26.81	40.97	41.72	82.92	222.1	55.2033	18.83	-1.93	-1.12802	0.00676852	0.0243426	Yes	Down	H/ACA ribonucleoprotein complex subunit CBF5	H/ACA ribonucleoprotein complex subunit CBF5	COG0130(KIN, antigenic determinant of recA protein homolog (Mouse))
AOL_s00097g142	11.99	14.44	18.1	47.41	43.57	39.65	175.16	43.5433	14.8433	-1.93	-1.1422	3.05101e-06	4.08267e-05	Yes	Down	Serine/threonine-protein phosphatase, EC 3.1.3.16	Serine/threonine-protein phosphatase	COG0639(Elongator complex protein)
AOL_s00075g181	7.77	16.64	19.72	39.73	46.81	42.6	173.27	43.0467	14.71	-1.93	-0.750346	0.00337501	0.0140552	Yes	Down	Uncharacterized protein	Guanine nucleotide-binding protein subunit alpha	ENOG410XNVQ(eukaryotic translation initiation factor 2c)
AOL_s00079g104	5.73	5.77	15.27	28.3	20.85	29.36	105.28	26.17	8.92333	-1.93	-1.17857	0.000736529	0.00406437	Yes	Down	Sec2p domain-containing protein	Related to protein transport protein	ENOG410XPSY(RAB3A interacting protein)
AOL_s00043g530	3.23	4.1	3.56	9.72	13.38	8.79	42.78	10.63	3.63	-1.93	-0.764246	0.009263	0.0316533	Yes	Down	Uncharacterized protein	HTH TFE/IIEalpha-type domain-containing protein	COG1675(Transcription factor that plays a role in the activation of archaeal genes transcribed by RNA polymerase. Facilitates transcription initiation by enhancing TATA-box recognition by TATA-box-binding protein (Tbp), and transcription factor B (Tfb) and RNA polymerase recruitment. Not absolutely required for transcription in vitro, but particularly important in cases where Tbp or Tfb function …
AOL_s00043g638	2.75	2.9	4.29	12.23	7.79	9.06	39.02	9.69333	3.31333	-1.93	-1.31156	1.0429e-06	1.60229e-05	Yes	Down	Uncharacterized protein	Coatamer subunit protein	ENOG410XSUI(U2 snRNP-associated SURP domain containing)
AOL_s00079g261	0.71	1.2	1.04	3.02	2.12	3.51	11.6	2.88333	0.983333	-1.93	-1.11216	0.0115313	0.0378655	Yes	Down	Uncharacterized protein	Uncharacterized protein
AOL_s00097g279	97.14	133.83	121.31	429.05	280.58	317.31	1379.22	342.313	117.427	-1.92	-1.09954	0.000104946	0.000806278	Yes	Down	Lysophospholipase, EC 3.1.1.5	Lysophospholipase	ENOG410XR72(Ankyrin Repeat)
AOL_s00078g184	22.3	31.46	64.85	101.94	80.53	164.07	465.15	115.513	39.5367	-1.92	-1.15717	0.00179202	0.00850053	Yes	Down	FeS_assembly_P domain-containing protein	Cytoplasmic protein required for cell	COG5133(Family with sequence similarity 96, member)
AOL_s00054g520	27.28	36.14	55.11	106.81	94.12	145.12	464.58	115.35	39.51	-1.92	-1.13342	4.14195e-05	0.000374492	Yes	Down	Eukaryotic translation initiation factor 2A	Eukaryotic translation initiation factor 2A	COG5354(Component of the eukaryotic translation initiation factor 3 (eIF-3) complex, which is involved in protein synthesis and, together with other initiation factors, stimulates binding of mRNA and methionyl-tRNAi to the 40S ribosome (By similarity))
AOL_s00173g192	19.67	39.56	30.81	99.18	78.42	85.63	353.27	87.7433	30.0133	-1.92	-1.11908	0.000142824	0.00104332	Yes	Down	Non-specific serine/threonine protein kinase, EC 2.7.11.1	Putative serine threonine protein kinase snf1p	ENOG410XNQ0(the catalytic subunit of succinate dehydrogenase (SDH). SDH is involved in complex II of the mitochondrial electron transport chain and is responsible for transferring electrons from succinate to ubiquinone (coenzyme Q). In is unclear whether it participates in the chemistry of FAD attachment (enzymatic function) or acts as a chaperone that maintains)
AOL_s00215g692	14.96	21.41	42.45	68.05	63.34	98.83	309.04	76.74	26.2733	-1.92	-1.16563	0.000305028	0.00193895	Yes	Down	Uncharacterized protein	Bile acid-transporting ATPase	COG1132(aspartic)
AOL_s00083g77	13.76	19.76	20.59	53.05	61	44.05	212.21	52.7	18.0367	-1.92	-1.01067	7.54245e-05	0.000612747	Yes	Down	Uncharacterized protein	KH domain RNA binding protein	ENOG410XNN8(-)
AOL_s00075g115	4.21	6.26	9.88	15.41	16.46	27.46	79.68	19.7767	6.78333	-1.92	-1.06154	0.00203825	0.00939239	Yes	Down	Eukaryotic translation initiation factor 3 subunit I, eIF3i (Eukaryotic translation initiation factor 3 39 kDa subunit homolog, eIF-3 39 kDa subunit homolog)	Eukaryotic translation initiation factor 3 subunit I	ENOG410XQ3E(Component of the eukaryotic translation initiation factor 3 (eIF-3) complex, which is involved in protein synthesis and, together with other initiation factors, stimulates binding of mRNA and methionyl-tRNAi to the 40S ribosome (By similarity))
AOL_s00043g518	4.67	5.23	6.43	18.4	19.46	9.87	64.06	15.91	5.44333	-1.92	-1.1202	0.00106224	0.0054911	Yes	Down	SCA7 domain-containing protein	SAGA-associated factor 73	ENOG411243H(SCA7, zinc-binding domain); COG5226(Second step of mRNA capping. Transfer of the GMP moiety of GTP to the 5'-end of RNA via an enzyme-GMP covalent reaction intermediate (By similarity)); COG0304(Second step of mRNA capping. Transfer of the GMP moiety of GTP to the 5'-end of RNA via an enzyme-GMP covalent reaction intermediate (By similarity)); ENOG4111ZIZ(Ataxin 7-like 1); ENOG4111FGS…
AOL_s00006g163	4.76	3.8	7.72	14.52	16.42	16.6	63.82	15.8467	5.42667	-1.92	-1.03431	0.000571322	0.00328916	Yes	Down	Cyclin N-terminal domain-containing protein	Cyclin N-terminal domain-containing protein	COG5024(aluminum-activated malate transporter)
AOL_s00188g223	122.41	261.09	254.17	653.9	295.89	904.56	2492.02	618.117	212.557	-1.91	-1.1305	0.00507332	0.0193968	Yes	Down	Flavodoxin-like domain-containing protein	Minor allergen Alt a 7	COG0655(Protein of unknown function (DUF3129))
AOL_s00043g83	30.14	37.83	47.44	117.64	113.2	105.41	451.66	112.083	38.47	-1.91	-1.25988	1.36222e-08	3.75854e-07	Yes	Down	Uncharacterized protein	Cation diffusion facilitator family metal ion transporter	COG1230(cation diffusion facilitator family transporter)
AOL_s00109g178	6.23	7.72	9.05	21.46	24.54	20.98	89.98	22.3267	7.66667	-1.91	-1.03522	1.57736e-05	0.000163839	Yes	Down	PCI domain-containing protein	26S proteasome non-ATPase regulatory subunit 11	COG5159(XPG I-region)
AOL_s00215g61	3.64	6.14	10.81	21.88	17.22	20.76	80.45	19.9533	6.86333	-1.91	-1.16563	0.000243689	0.00161229	Yes	Down	BTB domain-containing protein	BTB/POZ domain-containing protein 1	COG5184(ser thr protein phosphatase)
AOL_s00007g507	3.17	3.53	7.89	12.64	12.05	17.78	57.06	14.1567	4.86333	-1.91	-1.14763	0.000392243	0.00240418	Yes	Down	5'-3' exoribonuclease 1, EC 3.1.13.-	5'-3' exoribonuclease 1	COG5049(5'-3' exoribonuclease); COG5049(5'-3' exoribonuclease); COG5049(5'-3' exoribonuclease)
AOL_s00215g289	15.99	21.07	24.06	67.28	58.91	51.05	238.36	59.08	20.3733	-1.9	-0.89659	0.000176663	0.00124787	Yes	Down	Uncharacterized protein	Antigenic mitochondrial protein HSP60	COG0459(actin-depolymerizing factor)
AOL_s00169g160	13.1	19.39	16.55	50.66	32.36	59.03	191.09	47.35	16.3467	-1.9	-1.08703	0.000961177	0.00504422	Yes	Down	N-acetyltransferase domain-containing protein	Acetyltransferase	ENOG4112D0D(Conserved hypothetical, protein); ENOG410YVH3(-); ENOG410YN8M(Acetyltransferase (GNAT) family); ENOG410YXC2(-)
AOL_s00076g598	1.94	2.37	2.64	6.99	6.91	6.24	27.09	6.71333	2.31667	-1.9	-1.09481	0.000446435	0.00268344	Yes	Down	Uncharacterized protein	Dipeptidyl peptidase 3	ENOG410XRK4(peptidase')
AOL_s00083g183	1	0.88	1.75	2.98	2.88	4.65	14.14	3.50333	1.21	-1.9	-1.10014	0.0110377	0.0366089	Yes	Down	PH domain-containing protein	PH domain-containing protein	ENOG4112408(phospholipid binding)
AOL_s00173g274	0.63	0.79	1.2	3.55	1.8	2.24	10.21	2.53	0.873333	-1.9	-1.26043	0.00358742	0.0147332	Yes	Down	Uncharacterized protein	DUF159-domain-containing protein	COG2135(conserved protein)
AOL_s00080g280	9.97	8.74	12.41	26.75	32.98	30.26	121.11	29.9967	10.3733	-1.89	-1.09941	3.9937e-06	5.1208e-05	Yes	Down	C3H1-type domain-containing protein	Nuclear poly(A)-binding protein	ENOG410YE77(zinc finger CCCH-type containing 14); ENOG410XVDZ(Nuclear polyadenylated RNA-binding protein); COG1232(protoporphyrinogen oxidase)
AOL_s00076g506	4.97	3.03	5.81	10.06	13.48	16.41	53.76	13.3167	4.60333	-1.89	-1.06995	0.00205341	0.00943297	Yes	Down	DAGKc domain-containing protein	DAGKc domain-containing protein	ENOG410ZQ6J(lipase activity); ENOG4111Q4M(Diacylglycerol kinase catalytic domain)
AOL_s00043g627	1	1.87	2.62	6.86	5.06	3.97	21.38	5.29667	1.83	-1.89	-1.14194	0.00249613	0.0109414	Yes	Down	Uncharacterized protein	Uncharacterized protein	ENOG410ZAYA(Conserved hypothetical, protein)
AOL_s00173g264	0.67	1.58	2.38	2.78	3.97	6.64	18.02	4.46333	1.54333	-1.89	-1.18979	0.00338545	0.0140789	Yes	Down	Uncharacterized protein	Uncharacterized protein	ENOG4111IUT(Conserved hypothetical, protein)
AOL_s00097g610	1.35	1.36	1.37	4	4.89	2.92	15.89	3.93667	1.36	-1.89	-1.07075	0.00773259	0.0272922	Yes	Down	tRNA-dihydrouridine(47) synthase [NAD(P)(+)], EC 1.3.1.89 (tRNA-dihydrouridine synthase 3)	tRNA-dihydrouridine(47) synthase [NAD(P)(+)]	COG0042(F-box and WD)
AOL_s00007g472	0.48	0.51	1.4	1.66	1.95	3.29	9.29	2.3	0.796667	-1.89	-1.20128	0.00377688	0.0153277	Yes	Down	Uncharacterized protein	Eukaryotic translation initiation factor 4E type 2	COG5053(Phosphorylation of dTMP to form dTDP in both de novo and salvage pathways of dTTP synthesis (By similarity))
AOL_s00054g705	339.51	469.14	225.46	1170.01	979.07	830.03	4013.22	993.037	344.703	-1.88	-0.949891	0.00397264	0.015912	Yes	Down	Uncharacterized protein	Nucleotide-sugar transporter	COG0697(TPR/MLP1/MLP2-like protein)
AOL_s00078g142	63.67	69.23	81.99	160.07	183.88	275.23	834.07	206.393	71.63	-1.88	-0.705993	0.00549539	0.0206471	Yes	Down	FAS1 domain-containing protein	FAS1 domain-containing protein	ENOG410Y1DR(FAS1 domain-containing protein); COG5602(FAS1 domain-containing protein)
AOL_s00054g29	53.56	63.25	80.07	222.29	223.61	120.38	763.16	188.76	65.6267	-1.88	-1.0475	6.12772e-05	0.000517021	Yes	Down	MaoC-like domain-containing protein	Multifunctional beta-oxidation protein-like protein	COG2030(conserved hypothetical protein)
AOL_s00117g24	20.62	44.01	65.34	113.4	105.58	155.77	504.72	124.917	43.3233	-1.88	-1.13132	0.000706454	0.0039253	Yes	Down	Uncharacterized protein	Glycosylphosphatidylinositol anchor biosynthesis	COG5206(phosphatidylinositol glycan anchor biosynthesis, class K)
AOL_s00076g127	37.99	35.7	41.23	85.85	153.75	91.83	446.35	110.477	38.3067	-1.88	-1.02229	0.000505302	0.00296657	Yes	Down	Aminotran_5 domain-containing protein	CsdB Selenocysteine lyase	COG0520(Conserved hypothetical, protein)
AOL_s00004g538	6.57	15.23	47.85	61.77	53.35	85.55	270.32	66.89	23.2167	-1.88	-1.19731	0.012818	0.0413441	Yes	Down	60S ribosomal export protein NMD3	60S ribosomal export protein NMD3	COG1499(60S ribosomal export protein Nmd3)
AOL_s00076g584	7.64	7.5	7.81	25.79	20.55	19.86	89.15	22.0667	7.65	-1.88	-1.06958	9.43713e-05	0.0007384	Yes	Down	Protein kinase domain-containing protein	Protein kinase domain-containing protein ppk32	ENOG410XQ9T(SCY1-like 2 (S. cerevisiae))
AOL_s00215g884	6.88	7.56	8.42	24.58	31.38	9.98	88.8	21.98	7.62	-1.88	-1.07302	0.00449236	0.0175429	Yes	Down	SEC7 domain-containing protein	SEC7 domain-containing protein	COG5307(Dehydrogenase)
AOL_s00080g148	1.81	1.84	2.28	3.33	5.14	8.58	22.98	5.68333	1.97667	-1.88	-1.06023	0.00393036	0.0157923	Yes	Down	Myb-like domain-containing protein	MYB DNA-binding domain-containing protein	ENOG4111KQD(MYB DNA-binding)
AOL_s00170g106	2.65	6.03	9.92	16.59	15.23	21.62	72.04	17.8133	6.2	-1.87	-1.11964	0.00859911	0.0297036	Yes	Down	N-acetyltransferase domain-containing protein	GNAT family N-acetyltransferase	COG1670(peptidase (S8 and S53, subtilisin, kexin, sedolisin)
AOL_s00193g81	3.15	3.12	7.25	12.51	9.77	16.58	52.38	12.9533	4.50667	-1.87	-1.12056	0.00291372	0.0124423	Yes	Down	Chromatin modification-related protein	Chromatin modification-related protein	COG5034(dynein, light chain)
AOL_s00043g596	3.97	5.35	3.62	13.87	11.75	11.49	50.05	12.37	4.31333	-1.87	-1.14877	0.000804736	0.00437572	Yes	Down	t-SNARE coiled-coil homology domain-containing protein	t-SNARE affecting a late Golgi compartment protein 2	COG5325(SYNtaxin)
AOL_s00083g263	1.39	1.72	3.11	4.41	8.63	4.81	24.07	5.95	2.07333	-1.87	-1.09423	0.00371706	0.0151539	Yes	Down	F-box domain-containing protein	F-box domain-containing protein
AOL_s00004g579	314.03	733.53	862.46	1500.51	1688.82	2282.22	7381.57	1823.85	636.673	-1.86	-1.13373	0.000280913	0.00180393	Yes	Down	Uncharacterized protein	Phosphate metabolism protein 7	COG5594(Dehydrogenase)
AOL_s00007g157	67.76	64.57	60.27	216.06	211.97	122.82	743.45	183.617	64.2	-1.86	-0.972951	0.00306556	0.0129603	Yes	Down	Uncharacterized protein	C2H2 finger domain protein FlbC	COG5048(cAMP-dependent protein kinase pathway protein)
AOL_s00043g245	50.12	50.89	64.51	159.13	171.72	141.97	638.34	157.607	55.1733	-1.86	-1.06613	1.72849e-06	2.50885e-05	Yes	Down	Uncharacterized protein	Carboxypeptidase	COG2939(Ankyrin Repeat)
AOL_s00109g196	12.08	21.46	20.92	50.92	39.68	64.91	209.97	51.8367	18.1533	-1.86	-1.03115	0.000334258	0.00209782	Yes	Down	Uncharacterized protein	Uncharacterized protein	ENOG4111UUZ(Conserved hypothetical, protein)
AOL_s00043g770	6.67	4.95	7.18	19.31	22.98	11.49	72.58	17.9267	6.26667	-1.86	-1.05727	0.00219766	0.00992678	Yes	Down	Uncharacterized protein	Uncharacterized protein
AOL_s00210g97	2.99	3.79	6.46	12.55	10.61	14.75	51.15	12.6367	4.41333	-1.86	-1.11005	0.000238814	0.00158829	Yes	Down	Uncharacterized protein	Pentatricopeptide repeat protein	ENOG4111PVQ(-); ENOG410Z7Z7(-)
AOL_s00054g783	2.9	3.7	4.19	7.44	10.22	13.19	41.64	10.2833	3.59667	-1.86	-0.991267	0.000139668	0.00102531	Yes	Down	DH domain-containing protein	DH domain-containing protein	ENOG410XT9S(guanine nucleotide exchange factor); ENOG410XPCM(T-cell lymphoma invasion and metastasis)
AOL_s00076g290	0.7	1.07	2.16	3.57	3.24	4.43	15.17	3.74667	1.31	-1.86	-1.11272	0.0107804	0.0359831	Yes	Down	Uncharacterized protein	Uncharacterized protein	ENOG411022A(-); ENOG410Y8TX(-); ENOG410YM6T(-)
AOL_s00006g68	49.55	44	35.04	113.17	156.35	97.14	495.25	122.22	42.8633	-1.85	-0.795796	0.0056518	0.0211013	Yes	Down	Uncharacterized protein	RTA1 like protein-domain-containing protein	ENOG410YBWB(RTA1 domain protein); ENOG4111Q0B(RTA1 domain protein); ENOG4112CVC(RTA1 like protein)
AOL_s00043g516	22.74	42.35	56.97	130.09	124.88	92.56	469.59	115.843	40.6867	-1.85	-1.11666	0.000218538	0.00147995	Yes	Down	Uncharacterized protein	Beta-ketoacyl-[acyl-carrier-protein] synthase I	ENOG4111KA3(Peroxin 26)
AOL_s00076g433	5.88	8.09	10.94	24.82	25.9	20.2	95.83	23.64	8.30333	-1.85	-1.09276	1.2399e-05	0.000133132	Yes	Down	Phospholipid-transporting ATPase, EC 7.6.2.1	Phospholipid-transporting ATPase	ENOG410XPYK(Protein of unknown function (DUF3638))
AOL_s00006g422	3.77	6.76	8.35	20.92	17.2	15.61	72.61	17.91	6.29333	-1.85	-1.04106	0.000200303	0.00138107	Yes	Down	RNA helicase, EC 3.6.4.13	Putative RNA helicase-like splicing factor	COG1643(helicase)
AOL_s00006g96	45.64	27.74	97.21	187.56	144.37	153.38	655.9	161.77	56.8633	-1.84	-1.12526	0.00245085	0.0107915	Yes	Down	Uncharacterized protein	Transcriptional regulator NRG2	COG5048(glutathione Stransferase)
AOL_s00097g474	7.93	12.06	11.32	36.69	23.51	28.73	120.24	29.6433	10.4367	-1.84	-1.07488	0.000372319	0.00229468	Yes	Down	UBX domain-containing protein	UBX domain-containing protein	ENOG410XSFS(Fas associated factor family member 2)
AOL_s00210g138	7.54	7.77	8.63	23.56	21.01	23.5	92.01	22.69	7.98	-1.84	-1.05847	0.00353121	0.0145695	Yes	Down	Uncharacterized protein	Rpr2-domain-containing protein	ENOG4111WHM(RNAse P Rpr2 Rpp21 subunit domain-containing protein)
AOL_s00006g418	2.26	6.91	11.14	19.43	13.61	24.7	78.05	19.2467	6.77	-1.84	-1.15969	0.00580467	0.0215997	Yes	Down	Valine--tRNA ligase, EC 6.1.1.9 (Valyl-tRNA synthetase)	Valine--tRNA ligase	COG0525(amino acids such as threonine, to avoid such errors, it has a posttransfer editing activity that hydrolyzes mischarged Thr-tRNA(Val) in a tRNA-dependent manner (By similarity))
AOL_s00043g48	4.17	8.87	5.21	16.88	14.92	20.01	70.06	17.27	6.08333	-1.84	-1.11147	0.000709243	0.00393817	Yes	Down	F-box domain-containing protein	F-box domain-containing protein
AOL_s00188g233	1.54	2.48	3.71	7.22	5.63	9.1	29.68	7.31667	2.57667	-1.84	-1.09389	0.00379226	0.0153621	Yes	Down	G-patch domain-containing protein	G-patch domain protein, putative	ENOG4111IS8(G-patch domain protein); ENOG4110RFF(coiled-coil domain containing 75)
AOL_s00054g927	35.7	51.49	72.72	174.67	134.33	142.91	611.82	150.637	53.3033	-1.83	-1.09528	3.77469e-05	0.000346804	Yes	Down	Uncharacterized protein	ATP-dependent RNA helicase DED1	ENOG410XNTI(O-Methyltransferase)
AOL_s00083g284	13.39	16.56	29.41	56.34	46.68	64.95	227.33	55.99	19.7867	-1.83	-0.778042	0.00771158	0.0272396	Yes	Down	MFS domain-containing protein	Tetracycline resistance protein, class A	ENOG410XSE0(Cytosine-specific methyltransferase); ENOG410ZP6N(-)
AOL_s00076g633	18.26	15.31	16.52	68.49	41.14	31.89	191.61	47.1733	16.6967	-1.83	-1.02022	0.0041924	0.0166352	Yes	Down	Homeobox domain-containing protein	Homeobox domain-containing protein	ENOG410XV7H(homeobox transcription factor); ENOG410XQ3R(homeobox-leucine zipper protein)
AOL_s00215g411	4.49	7.69	8.58	15.44	17.68	25.63	79.51	19.5833	6.92	-1.83	-1.06836	0.000262908	0.00171622	Yes	Down	BRO1 domain-containing protein	Bck1-like resistance to osmotic shock	ENOG410XQX6(Chromosome 14 open reading frame 1)
AOL_s00075g130	5.75	5.84	7.91	18.66	25.51	11.07	74.74	18.4133	6.5	-1.83	-1.0509	0.00203125	0.00937162	Yes	Down	Isocitrate lyase	Isocitrate lyase	COG2224(Isocitrate lyase)
AOL_s00075g30	3.72	3.71	3.6	7.93	9.69	13.65	42.3	10.4233	3.67667	-1.83	-0.986561	0.00143479	0.00706064	Yes	Down	MFS domain-containing protein	Galactose-proton symport	ENOG410XNQK(-)
AOL_s00076g50	1.3	1.59	2.51	6.08	4.37	4.84	20.69	5.09667	1.8	-1.83	-1.05128	0.00160019	0.00772111	Yes	Down	Uncharacterized protein	tRNA N(3)-methylcytidine methyltransferase	ENOG410YAN4(Methyltransferase like)
AOL_s00006g217	0.74	0.39	0.84	1.53	1.91	2.13	7.54	1.85667	0.656667	-1.83	-1.04047	0.0158431	0.0489916	Yes	Down	Uncharacterized protein	DNA repair protein Rtt107	ENOG410XSGS(pax interacting (with transcription-activation domain) protein 1); ENOG4111RPS(DNA repair); ENOG411002A(BRCA1 C Terminus (BRCT) domain); ENOG411005K(BRCA1 C Terminus (BRCT) domain); ENOG4110054(BRCA1 C Terminus (BRCT) domain)
AOL_s00004g346	17.9	9.85	31.91	52.9	46.87	68.4	227.83	56.0567	19.8867	-1.82	-1.08609	0.00268311	0.0116454	Yes	Down	CAP10 domain-containing protein	F-actin-capping protein subunit beta	ENOG4111KZD(Glycosyltransferase family 90 protein)
AOL_s00081g149	11.08	15.29	20.66	41.12	35.77	55.52	179.44	44.1367	15.6767	-1.82	-1.09664	0.000138047	0.00101844	Yes	Down	NAD(P)-bd_dom domain-containing protein	Iron-sulfur cluster assembly accessory family protein	COG0702(conserved hypothetical protein)
AOL_s00075g133	8.4	14.29	13.59	45.31	31.1	25.85	138.54	34.0867	12.0933	-1.82	-1.07468	0.000826699	0.00446788	Yes	Down	Uncharacterized protein	Peroxin/Ferlin domain-containing protein	ENOG4111JPU(Conserved hypothetical, protein)
AOL_s00078g409	1.63	1.33	2.49	4.27	6.94	4.18	20.84	5.13	1.81667	-1.82	-1.07829	0.000225778	0.00151516	Yes	Down	Uncharacterized protein	Rho guanyl nucleotide exchange factor	COG5422(guanine nucleotide exchange factor)
AOL_s00004g524	0.57	0.97	1.24	2.54	2.46	2.83	10.61	2.61	0.926667	-1.82	-1.07229	0.000831363	0.00448896	Yes	Down	Uncharacterized protein	IF-2B-domain-containing protein	COG1184(translation initiation factor)
AOL_s00006g205	0.6	0.52	0.55	1.43	1.37	1.91	6.38	1.57	0.556667	-1.82	-1.02823	0.0162161	0.0499371	Yes	Down	SLD3 domain-containing protein	SLD3 domain-containing protein	ENOG4111H3J(conserved hypothetical protein)
AOL_s00075g166	33.19	32.48	33.61	118.78	82.39	77.76	378.21	92.9767	33.0933	-1.81	-1.0352	0.000440294	0.00265504	Yes	Down	FAD-binding PCMH-type domain-containing protein	Delta(24)-sterol reductase	COG0277(DUF907 domain protein)
AOL_s00079g2	13.57	24.87	31.59	54.28	73.42	69.3	267.03	65.6667	23.3433	-1.81	-1.07016	0.000239217	0.00158978	Yes	Down	Uncharacterized protein	60S ribosomal protein L7	COG1841(ribosomal large subunit biogenesis)
AOL_s00109g150	3.25	3.69	5.34	10.74	14.26	9.53	46.81	11.51	4.09333	-1.81	-0.949694	0.00138866	0.00687159	Yes	Down	T-complex protein 1 subunit gamma	T-complex protein 1 subunit gamma	COG0459(trimethylguanosine synthase)
AOL_s00215g568	1.86	1.65	3.78	5.69	5.7	9.08	27.76	6.82333	2.43	-1.81	-1.06134	0.0029347	0.0125259	Yes	Down	Uncharacterized protein	SUMO ligase SizA	ENOG410XQ2E(RCE1 homolog, prenyl protein protease (S. cerevisiae))
AOL_s00075g68	0.67	1.28	0.89	2.23	2.98	2.77	10.82	2.66	0.946667	-1.81	-1.03449	0.0129836	0.0418026	Yes	Down	Uncharacterized protein	PARP catalytic domain-containing protein	ENOG410Y6GM(Poly(ADP-ribose) polymerase catalytic domain)
AOL_s00076g118	75.11	89.05	78.75	227.74	182.57	270.33	923.55	226.88	80.97	-1.8	-1.12111	2.93993e-05	0.000280521	Yes	Down	Aa_trans domain-containing protein	Probable AVT3-involved in amino acid efflux from the vacuole	COG0814(amino acid transport)
AOL_s00210g326	10.91	16.36	12.74	45.48	35.8	30.68	151.97	37.32	13.3367	-1.8	-1.0387	0.000494181	0.00291087	Yes	Down	Vacuolar protein sorting-associated protein 27	Vacuolar protein sorting-associated protein 27	ENOG410XNRF(WSC domain)
AOL_s00083g290	7.65	10.06	10.81	25.21	29.33	25.21	108.27	26.5833	9.50667	-1.8	-0.973906	4.40876e-05	0.000394091	Yes	Down	Uncharacterized protein	Uncharacterized protein
AOL_s00054g485	8.43	7.37	10.11	20.51	27.97	24.11	98.5	24.1967	8.63667	-1.8	-1.02446	2.08548e-05	0.0002093	Yes	Down	Sterol 3-beta-glucosyltransferase, EC 2.4.1.173 (Autophagy-related protein 26)	Sterol 3-beta-glucosyltransferase	COG1819(RAN guanine nucleotide release factor)
AOL_s00079g382	3.4	8.28	13.83	23.38	27.83	20.22	96.94	23.81	8.50333	-1.8	-1.10002	0.00641991	0.0234101	Yes	Down	UBC core domain-containing protein	E2 ubiquitin-conjugating enzyme	COG5078(-)
AOL_s00097g526	8.83	7.17	8.79	28.53	23.05	17.95	94.32	23.1767	8.26333	-1.8	-1.03565	0.00202168	0.00934016	Yes	Down	Protein YIP	Probable protein transport protein yip1	COG5080(yip1 domain family member)
AOL_s00215g59	4.37	5.15	7.57	19.4	16.81	11.67	64.97	15.96	5.69667	-1.8	-1.02599	0.000176616	0.00124787	Yes	Down	DUF2433 domain-containing protein	Nucleolar rRNA processing GAR1	ENOG410XR3J(ser thr protein phosphatase)
AOL_s00076g534	4.38	5.12	5.8	11.96	17.13	13.68	58.07	14.2567	5.1	-1.8	-1.03808	6.01551e-05	0.000511061	Yes	Down	FAD-binding PCMH-type domain-containing protein	Isoamyl alcohol oxidase	COG0277(FAD linked oxidase domain protein); ENOG410YBHY(FAD linked oxidase domain protein); ENOG4110F4M(FAD binding domain-containing protein)
AOL_s00112g29	1.26	1.33	4.48	7.62	5.55	6.6	26.84	6.59	2.35667	-1.8	-1.13419	0.00658235	0.0238206	Yes	Down	EF-hand domain-containing protein	EF-hand domain-containing protein
AOL_s00097g284	46.51	71.29	53.73	153.56	106.03	218.32	649.44	159.303	57.1767	-1.79	-1.01908	0.00206282	0.00946647	Yes	Down	Uncharacterized protein	Iron reductase domain protein	ENOG4111GYP(hydrolase family 16)
AOL_s00109g41	17.86	22.04	22.09	54.86	85.62	32.74	235.21	57.74	20.6633	-1.79	-1.02125	0.00338108	0.0140673	Yes	Down	Uncharacterized protein	BSP-domain-containing protein	ENOG4111I5H(secretory protein)
AOL_s00004g288	9.38	10.66	8.74	23.22	34.01	22.96	108.97	26.73	9.59333	-1.79	-0.928349	0.00196927	0.00915013	Yes	Down	Uncharacterized protein	Short-chain dehydrogenase/reductase-like protein SDR	COG1028(Dehydrogenase reductase)
AOL_s00215g286	6.52	11.11	7.88	23.45	28.83	18.8	96.59	23.6933	8.50333	-1.79	-1.01713	0.00101583	0.0052973	Yes	Down	Uncharacterized protein	RNA-binding post-transcriptional regulator	ENOG410XQBV(tRNA methyltransferase 6 homolog (S. cerevisiae))
AOL_s00109g76	2.7	4.2	7.55	14.76	10.32	15.28	54.81	13.4533	4.81667	-1.79	-1.10597	0.00106459	0.00549896	Yes	Down	Uncharacterized protein	CCCH zinc finger and RRM domain-containing protein	ENOG41120CY(CCCH zinc finger and RRM domain protein); ENOG410Y2TW(RNA binding motif protein); ENOG410Z5Y4(CCCH zinc finger and RRM); ENOG411013G(PWI domain)
AOL_s00110g106	1.77	2.25	4.13	5.22	7.59	9.95	30.91	7.58667	2.71667	-1.79	-1.05976	0.00184107	0.00867312	Yes	Down	Methionine--tRNA ligase, EC 6.1.1.10 (Methionyl-tRNA synthetase)	Methionine--tRNA ligase	COG0143(Lipoate-protein, ligase)
AOL_s00043g675	1.04	0.84	1.76	3.01	3.76	3.38	13.79	3.38333	1.21333	-1.79	-1.08365	0.000455207	0.00272818	Yes	Down	Uncharacterized protein	CAMK protein kinase	ENOG410YA63(ribulose-phosphate 3-epimerase activity)
AOL_s00043g461	74.71	136.48	131.38	310.76	295.13	345.23	1293.69	317.04	114.19	-1.78	-0.944177	0.000112392	0.00085318	Yes	Down	Abhydrolase_3 domain-containing protein	Alpha/Beta hydrolase protein	COG0657(PHD finger protein 5A)
AOL_s00097g521	18.51	16.53	17.55	60.39	45.41	40.38	198.77	48.7267	17.53	-1.78	-1.23097	1.54083e-06	2.26599e-05	Yes	Down	CDP-diacylglycerol--inositol 3-phosphatidyltransferase, EC 2.7.8.11	CDP-diacylglycerol--inositol 3-phosphatidyltransferase	COG0558(cdp-diacylglycerol-glycerol-3-phosphate 3-phosphatidyltransferase)
AOL_s00083g387	3.01	3.56	7.65	13.04	12.57	13.98	53.81	13.1967	4.74	-1.78	-1.08381	0.000566526	0.00327	Yes	Down	F-box domain-containing protein	F-box domain-containing protein
AOL_s00076g570	2.32	3.94	7.45	9.76	9.77	18.57	51.81	12.7	4.57	-1.78	-1.08324	0.00643753	0.0234551	Yes	Down	Uncharacterized protein	Related to protein MCH2 (Monocarboxylate permease homolog)	COG0477(LysM)
AOL_s00083g206	4.07	3.34	4.85	8.55	15.49	10	46.3	11.3467	4.08667	-1.78	-1.00363	0.00119888	0.00605009	Yes	Down	CCR4-Not complex 3'-5'-exoribonuclease subunit Ccr4, EC 3.1.13.4 (Carbon catabolite repressor protein 4) (Cytoplasmic deadenylase) (Glucose-repressible alcohol dehydrogenase transcriptional effector)	CCR4-Not complex 3'-5'-exoribonuclease subunit Ccr4	COG5239(Ccr4-NOT transcription complex, subunit)
AOL_s00080g86	19.34	20.9	15.19	61.11	57.77	34.66	208.97	51.18	18.4767	-1.77	-0.986458	0.00361364	0.0148071	Yes	Down	Uncharacterized protein	Maf-domain-containing protein	COG0424(WSC domain containing 1)
AOL_s00007g528	13.52	21.65	14.22	53.35	45.55	38.02	186.31	45.64	16.4633	-1.77	-0.980826	0.00369399	0.0150806	Yes	Down	TPT domain-containing protein	ER to Golgi transporter	ENOG410XP1S(Splicing factor 3b subunit)
AOL_s00076g8	14.84	18.08	9.16	51.09	38.21	27.33	158.71	38.8767	14.0267	-1.77	-0.980585	0.0116003	0.038064	Yes	Down	Uncharacterized protein	Uncharacterized protein
AOL_s00081g196	14.74	6.93	12.03	25.55	23.43	44.32	127	31.1	11.2333	-1.77	-0.977645	0.010481	0.0351682	Yes	Down	Uncharacterized protein	Exocyst complex component Sec6	COG5173(Exocyst complex component)
AOL_s00173g371	3.64	5.06	6.57	12.11	12.86	17.26	57.5	14.0767	5.09	-1.77	-1.03385	0.000660414	0.00371874	Yes	Down	Uncharacterized protein	Zn(2)-C6 fungal-type domain-containing protein
AOL_s00054g804	3.02	4.87	4.99	12.48	9.95	13.2	48.51	11.8767	4.29333	-1.77	-1.03754	0.000154881	0.00111946	Yes	Down	Uncharacterized protein	NF-X1 finger transcription factor	ENOG410XR02(Nuclear transcription factor, X-box)
AOL_s00170g45	38.36	19.3	24.63	83.86	52.82	90.3	309.27	75.66	27.43	-1.76	-1.41346	0.00046027	0.00274928	Yes	Down	Stress-response A/B barrel domain-containing protein	Stress-response A/B barrel domain-containing protein	ENOG410YUM0(stress responsive A B Barrel)
AOL_s00007g330	12.67	23.03	33.82	65.32	61.23	64.99	261.06	63.8467	23.1733	-1.76	-1.16879	0.000122001	0.000912908	Yes	Down	Uncharacterized protein	Uncharacterized protein
AOL_s00215g614	14.64	16.14	21.26	61.08	35.07	47.5	195.69	47.8833	17.3467	-1.76	-0.91866	0.001982	0.00919019	Yes	Down	AMPKBI domain-containing protein	5'-AMP-activated protein kinase subunit beta	ENOG410XRB3(-)
AOL_s00006g165	13.09	12.45	17.87	32.82	41.59	45.21	163.03	39.8733	14.47	-1.76	-0.680673	0.00201099	0.00929783	Yes	Down	Zn(2)-C6 fungal-type domain-containing protein	C6 transcription factor Prf	ENOG410ZR79(Transcription factor)
AOL_s00193g3	6.67	14.87	19.87	32.02	50.58	31.77	155.78	38.1233	13.8033	-1.76	-1.06016	0.00391499	0.0157519	Yes	Down	60S ribosomal protein L8	60S ribosomal protein L8	COG1358(-)
AOL_s00097g270	1.99	2.69	2.93	7.14	6.71	7.18	28.64	7.01	2.53667	-1.76	-1.21333	6.13209e-05	0.000517021	Yes	Down	Uncharacterized protein	Ca2+-modulated nonselective cation channel polycystin protein	ENOG4111MP9(-); ENOG4111H7J(-)
AOL_s00006g56	1.69	2.54	3.19	6.44	6.23	7.79	27.88	6.82	2.47333	-1.76	-1.10126	0.000193958	0.00134204	Yes	Down	Uncharacterized protein	Argonaute complex, subunit Arb1	ENOG4111PD3(Conserved hypothetical, protein)
AOL_s00083g388	1.23	2.23	2	5.77	6.35	2.93	20.51	5.01667	1.82	-1.76	-1.02632	0.00622946	0.0228653	Yes	Down	DNA polymerase, EC 2.7.7.7	DNA polymerase	COG0417(Catalyzes the reaction of cyanate with bicarbonate to produce ammonia and carbon dioxide (By similarity))
AOL_s00054g302	1.06	1.27	0.96	2.5	4.74	1.84	12.37	3.02667	1.09667	-1.76	-1.27365	0.0161318	0.0497291	Yes	Down	Uncharacterized protein	Lipid transporter atnI like protein	ENOG410YD1X(RTA1 domain protein); ENOG411006X(RTA1 domain protein); ENOG4110B7J(RTA1 like protein)
AOL_s00109g62	35.74	48.93	101.61	142.2	167.67	202.62	698.77	170.83	62.0933	-1.75	-0.895208	0.00149168	0.00728349	Yes	Down	Uncharacterized protein	Uncharacterized protein
AOL_s00006g439	17.55	18.94	27.22	57.46	48.73	68.92	238.82	58.37	21.2367	-1.75	-1.05245	2.26677e-05	0.000223811	Yes	Down	Protein kinase domain-containing protein	Related to protein kinase NPR1	ENOG410XQ0D(Serine Threonine protein kinase)
AOL_s00007g93	16.95	19.4	24.45	66.93	59.81	40.7	228.24	55.8133	20.2667	-1.75	-0.647361	0.00570932	0.0212671	Yes	Down	C2H2-type domain-containing protein	C2H2-type domain-containing protein
AOL_s00054g361	17.94	18.42	17.44	54.38	60.74	32.83	201.75	49.3167	17.9333	-1.75	-0.836875	0.00637271	0.0232665	Yes	Down	Protein PNS1	Ctl transporter	ENOG410XS0P(Solute carrier family 44 member)
AOL_s00054g343	8.65	11.99	26.92	49.58	37.59	43.65	178.38	43.6067	15.8533	-1.75	-0.744375	0.00657613	0.0238141	Yes	Down	Ribosome biogenesis protein RLP24	Ribosome biogenesis protein RLP24	COG2075(DUF1295 domain protein)
AOL_s00215g764	17.77	11.53	15.26	46.13	41.2	35.08	166.97	40.8033	14.8533	-1.75	-0.992402	0.00286323	0.0122796	Yes	Down	Transcription initiation factor TFIID subunit 10	Transcription initiation factor TFIID subunit 10	COG5162(TAF10 RNA polymerase II, TATA box binding protein (TBP)-associated factor)
AOL_s00007g377	2.64	4.42	5.73	9.16	13.01	13.01	47.97	11.7267	4.26333	-1.75	-0.980943	0.000345885	0.00215712	Yes	Down	Uncharacterized protein	Zn-finger in Ran binding protein and others domain-containing protein	ENOG410YNCK(zinc finger); ENOG410ZJYQ(Zn-finger in Ran binding protein and others)
AOL_s00210g367	1.8	2.89	6.44	10.16	10.32	10.12	41.73	10.2	3.71	-1.75	-0.954518	0.00419111	0.0166352	Yes	Down	Zn(2)-C6 fungal-type domain-containing protein	Transcriptional regulator of nonfermentable carbon utilization	ENOG410XR95(Transcription factor which regulates nonfermentable carbon utilization. Activator of gluconeogenetic genes (By similarity))
AOL_s00054g449	2.77	2.58	5.57	10.51	7.17	12.36	40.96	10.0133	3.64	-1.75	-1.05585	0.00246648	0.0108389	Yes	Down	DUF5745 domain-containing protein	Uncharacterized protein
AOL_s00076g275	2.55	3.34	3.38	8.92	9.88	6.71	34.78	8.50333	3.09	-1.75	-0.989017	0.000620204	0.00352055	Yes	Down	Fork-head domain-containing protein	Related to HCM1-transcription factor	COG5025(C2H2 transcription factor (RfeC))
AOL_s00078g139	77.95	131.62	116.82	285.85	232.08	376.07	1220.39	298	108.797	-1.74	-0.97839	0.00053329	0.00310547	Yes	Down	Uncharacterized protein	Pal1 cell morphology	ENOG4111Z1E(Conserved hypothetical, protein); ENOG410YZU2(Pal1 cell morphology protein)
AOL_s00079g321	39.87	47.13	84.64	174.69	137.86	156.99	641.18	156.513	57.2133	-1.74	-1.01914	0.000219572	0.00148357	Yes	Down	UV excision repair protein RAD23	UV excision repair protein RAD23	COG5272(-)
AOL_s00054g637	13.16	15.68	48.81	64.19	61.87	86.62	290.33	70.8933	25.8833	-1.74	-1.09964	0.00463672	0.0180133	Yes	Down	Serine hydroxymethyltransferase, EC 2.1.2.1	Serine hydroxymethyltransferase	COG0112(Catalyzes the reversible interconversion of serine and glycine with tetrahydrofolate (THF) serving as the one-carbon carrier. This reaction serves as the major source of one-carbon groups required for the biosynthesis of purines, thymidylate, methionine, and other important biomolecules. Also exhibits THF- independent aldolase activity toward beta-hydroxyamino acids, producing glycine and…
AOL_s00083g337	8.66	5.88	12.7	20.17	29.79	24.79	101.99	24.9167	9.08	-1.74	-1.01247	0.000479723	0.00284451	Yes	Down	Uncharacterized protein	Heterogeneous nuclear ribonucleoprotein HRP1	ENOG410YA8Z(Rna-binding protein)
AOL_s00006g105	5.99	10.03	10.5	24.9	31.74	16.09	99.25	24.2433	8.84	-1.74	-1.27491	3.14326e-05	0.00029706	Yes	Down	Uncharacterized protein	Serine/threonine-protein kinase CBK1	ENOG410XQC0(serine threonine-protein kinase)
AOL_s00054g700	2.73	5.78	9.46	12.04	16.62	20.63	67.26	16.43	5.99	-1.74	-1.08255	0.00249716	0.0109414	Yes	Down	Velvet domain-containing protein	Developmental regulator VosA	ENOG4111UZY(Velvet factor); ENOG4112529(Velvet factor)
AOL_s00081g336	2.71	2.39	4	8.98	8.33	7.59	34	8.3	3.03333	-1.74	-1.0177	0.00172152	0.00820878	Yes	Down	RuvB-like helicase, EC 3.6.4.12	RuvB-like helicase	COG1224(ruvB-like)
AOL_s00078g151	0.89	1.18	0.93	2.14	3.29	2.79	11.22	2.74	1	-1.74	-0.985707	0.00518079	0.0196892	Yes	Down	ATP-dependent DNA helicase, EC 3.6.4.12	ATP-dependent DNA helicase	COG1111(Fungal domain of unknown function (DUF1746))
AOL_s00075g100	0.58	0.53	0.88	1.82	2.05	1.58	7.44	1.81667	0.663333	-1.74	-1.03947	0.00493986	0.0190087	Yes	Down	Spindle pole body component	Spindle pole body component	ENOG410XQ5B(Tubulin, gamma complex associated protein)
AOL_s00004g425	215.49	183.01	247.16	679.88	563.81	520.22	2409.57	587.97	215.22	-1.73	-0.999833	0.000110366	0.000839237	Yes	Down	Carboxypeptidase, EC 3.4.16.-	Carboxypeptidase	COG2939(carboxy-peptidase)
AOL_s00054g152	218.09	134.56	148.54	367.68	543.89	457.38	1870.14	456.317	167.063	-1.73	-0.934844	0.00374248	0.0152366	Yes	Down	AAA domain-containing protein	AAA domain-containing protein	COG0465(-)
AOL_s00006g247	107.37	113.35	105.42	348.22	284.67	257.85	1216.88	296.913	108.713	-1.73	-1.001	0.00029259	0.00186788	Yes	Down	Uncharacterized protein	Ras small GTPase, Ras type	ENOG410YCCP(member RAS oncogene family)
AOL_s00215g109	54.96	101.06	51.44	192.57	205.66	168.85	774.54	189.027	69.1533	-1.73	-0.973117	0.00362081	0.0148293	Yes	Down	Nicotinate-nucleotide pyrophosphorylase [carboxylating], EC 2.4.2.19 (Quinolinate phosphoribosyltransferase [decarboxylating])	Nicotinate-nucleotide pyrophosphorylase [carboxylating]	COG0157(nicotinate-nucleotide diphosphorylase (carboxylating) activity)
AOL_s00215g891	34.59	36.19	28.75	126.2	94.71	50.91	371.35	90.6067	33.1767	-1.73	-0.988452	0.00430411	0.0170178	Yes	Down	Uncharacterized protein	Endoplasmic reticulum protein	ENOG4111BM3(Transmembrane protein 33)
AOL_s00188g322	19.07	14.1	23.06	49.21	40.37	63.66	209.47	51.08	18.7433	-1.73	-1.01273	0.000756311	0.0041546	Yes	Down	Uncharacterized protein	RfeD	ENOG410Y1NM(Transcription factor RfeD)
AOL_s00006g192	5.06	4.49	9.24	17.44	17.03	16.78	70.04	17.0833	6.26333	-1.73	-1.03237	0.000317159	0.00200605	Yes	Down	Deacetylase sirtuin-type domain-containing protein	Deacetylase sirtuin-type domain-containing protein	COG0846(2-Nitropropane dioxygenase)
AOL_s00097g246	5	4.49	5.59	16.22	11.07	13.91	56.28	13.7333	5.02667	-1.73	-1.00418	0.00144577	0.00710291	Yes	Down	Uncharacterized protein	RNA polymerase II-associated protein RBA50	ENOG410XNVT(RNA polymerase II associated protein 1)
AOL_s00043g478	38.44	60.53	65.21	143.16	119.62	184.02	610.98	148.933	54.7267	-1.72	-1.025	0.000144491	0.00105463	Yes	Down	Peptidase_M14 domain-containing protein	Inactive metallocarboxypeptidase ECM14	COG2866(NUDIX domain)
AOL_s00097g255	27.31	39.82	36.61	93.94	101.31	87.27	386.26	94.1733	34.58	-1.72	-0.995859	2.28449e-05	0.000224965	Yes	Down	AAA domain-containing protein	AAA domain-containing protein	COG0464(-)
AOL_s00188g74	22.15	25.64	40.93	61.42	71.85	107.82	329.81	80.3633	29.5733	-1.72	-1.01562	0.000377134	0.00232115	Yes	Down	Protein kinase domain-containing protein	Casein kinase I	ENOG410XNXP(Casein Kinase)
AOL_s00075g106	21.25	31.44	32.66	85.39	79.94	66.51	317.19	77.28	28.45	-1.72	-1.00831	5.63228e-05	0.000485914	Yes	Down	Protein kinase domain-containing protein	Dual specificity protein kinase FUZ7	ENOG410XQ5A(P4Hc)
AOL_s00043g584	13.91	16.67	22.63	36.69	30.56	77.36	197.82	48.2033	17.7367	-1.72	-0.993931	0.00522045	0.0197954	Yes	Down	Uncharacterized protein	Uncharacterized protein	ENOG4111VMR(-); ENOG410XT5T(-)
AOL_s00043g58	11.81	20.15	18.33	42.29	63.04	31.3	186.92	45.5433	16.7633	-1.72	-0.994058	0.00235592	0.0104614	Yes	Down	Uncharacterized protein	Pre-mRNA-splicing factor of RES complex-domain-containing protein	ENOG410XSEZ(BUD13 homolog (S. cerevisiae))
AOL_s00079g215	10.32	17.95	21.54	41.93	37.24	56.07	185.05	45.08	16.6033	-1.72	-0.933919	0.00109916	0.00562544	Yes	Down	FHA domain-containing protein	Cytoplasm to vacuole targeting Vps64	COG1716(Reactive oxygen species modulator 1)
AOL_s00006g142	8.82	9.46	16.37	36.92	25.61	31.82	129	31.45	11.55	-1.72	-1.03294	0.00198648	0.00920143	Yes	Down	Uncharacterized protein	Uncharacterized protein
AOL_s00007g310	4.03	5.18	8.32	16.06	16.99	14.65	65.23	15.9	5.84333	-1.72	-1.03052	9.38738e-05	0.000735152	Yes	Down	Zn(2)-C6 fungal-type domain-containing protein	Zn(2)-C6 fungal-type domain-containing protein	ENOG410YD89(Transcription factor)
AOL_s00054g631	3.79	5.52	5.25	14.05	16.18	9.36	54.15	13.1967	4.85333	-1.72	-0.997986	0.00174159	0.00829117	Yes	Down	Uncharacterized protein	T-complex protein 1 subunit zeta	ENOG410XQ3Q(t-complex protein 1 subunit)
AOL_s00078g261	3.7	3.36	4.77	8.29	11.03	12.84	43.99	10.72	3.94333	-1.72	-0.968609	0.00021381	0.00145679	Yes	Down	Uncharacterized protein	Related to DEP1 protein, regulator of phospholipid metabolism	ENOG4112DB9(Sds3-like); ENOG4111KZW(Conserved hypothetical, protein)
AOL_s00007g502	168.42	219.51	139.72	688.06	474.01	268.04	1957.76	476.703	175.883	-1.71	-1.01934	0.013748	0.0437268	Yes	Down	Uncharacterized protein	Plasma membrane proteolipid 3	ENOG4112A3C(stress response RCI peptide); ENOG4110UHK(Pfam:UPF0057)
AOL_s00079g139	9.17	6.9	14.91	39.7	26.68	17.65	115.01	28.01	10.3267	-1.71	-1.03999	0.00781649	0.0275447	Yes	Down	PAPS_reduct domain-containing protein	Phosphoadenosine phosphosulfate reductase	COG0175(-)
AOL_s00188g91	10.51	7.6	9.15	26.49	25.39	22.07	101.21	24.65	9.08667	-1.71	-0.961332	0.00203164	0.00937162	Yes	Down	Uncharacterized protein	Target of rapamycin complex subunit LST8	ENOG410XPVD(MTOR associated protein, LST8 homolog (S. cerevisiae))
AOL_s00080g123	2.86	4.52	4.97	8.45	14.08	10.95	45.83	11.16	4.11667	-1.71	-0.994168	0.000257571	0.00169158	Yes	Down	Uncharacterized protein	Uncharacterized protein
AOL_s00054g519	0.54	0.85	1.12	1.94	3.22	1.64	9.31	2.26667	0.836667	-1.71	-1.00645	0.0135289	0.0431684	Yes	Down	DNA_MISMATCH_REPAIR_2 domain-containing protein	DNA mismatch repair protein MSH3	COG0249(NCK interacting protein with SH3 domain)
AOL_s00075g220	482.2	510.36	734.22	1719.99	1317.15	1627.31	6391.23	1554.82	575.593	-1.7	-0.96402	9.68207e-05	0.000752671	Yes	Down	Uncharacterized protein	Ubiquitin-40S ribosomal protein S31 fusion protein	COG5272(ubiquitin); COG3582(An1-type zinc finger protein)
AOL_s00081g340	39.02	46.72	84.07	144.57	119.73	194.92	629.03	153.073	56.6033	-1.7	-1.03014	0.000574651	0.00330619	Yes	Down	Sde2_N_Ubi domain-containing protein	Telomere maintenance protein SDE2	ENOG4111WBQ(SDE2 telomere maintenance homolog (S. pombe)); ENOG410XQF6(Conserved hypothetical, protein)
AOL_s00076g671	13.47	18.73	26.37	58.33	53.28	46.62	216.8	52.7433	19.5233	-1.7	-0.696154	0.00394261	0.0158273	Yes	Down	Uncharacterized protein	General stress response protein Whi2	ENOG4111CS6(sorting nexin); ENOG410XRK4(peptidase')
AOL_s00083g131	11.93	10.3	11.51	37.5	30.28	23.16	124.68	30.3133	11.2467	-1.7	-0.963681	0.00123368	0.0062116	Yes	Down	Clr5 domain-containing protein	Clr5 domain-containing protein
AOL_s00078g14	4.97	5.33	8.81	15.37	17.51	18.77	70.76	17.2167	6.37	-1.7	-0.99397	4.52408e-05	0.00040158	Yes	Down	F-box domain-containing protein	Probable E3 ubiquitin ligase complex SCF subunit sconB	ENOG410XRWX(Conserved hypothetical, protein)
AOL_s00083g255	2.39	4.84	3.93	10.37	10.62	9.17	41.32	10.0533	3.72	-1.7	-0.900828	0.00505959	0.0193607	Yes	Down	Uncharacterized protein	Uncharacterized protein	ENOG410Z52N(-)
AOL_s00109g158	1.57	0.99	2.31	5.02	4.51	3.6	18	4.37667	1.62333	-1.7	-1.14903	0.000884888	0.00473641	Yes	Down	SWIB/MDM2 domain-containing protein	26S proteasome regulatory subunit N6	COG5531(Conserved hypothetical, protein)
AOL_s00083g3	1.1	1.08	1.76	3.41	3.28	3.93	14.56	3.54	1.31333	-1.7	-1.00237	0.0016913	0.00810369	Yes	Down	Mediator of RNA polymerase II transcription subunit 14 (Mediator complex subunit 14)	Mediator of RNA polymerase II transcription subunit 14	ENOG410XWK4(Component of the Mediator complex, a coactivator involved in the regulated transcription of nearly all RNA polymerase II-dependent genes. Mediator functions as a bridge to convey information from gene-specific regulatory proteins to the basal RNA polymerase II transcription machinery. Mediator is recruited to promoters by direct interactions with regulatory proteins and serves as a sc…
AOL_s00007g116	8.97	22.87	44.47	56.6	64.15	84.41	281.47	68.3867	25.4367	-1.69	-0.928651	0.009235	0.0315819	Yes	Down	Uncharacterized protein	Heat shock protein SSB1	COG0443(transmembrane and coiled-coil)
AOL_s00210g131	6.22	12.74	18.13	21.07	35.72	42.93	136.81	33.24	12.3633	-1.69	-1.02131	0.00300472	0.0127819	Yes	Down	Uncharacterized protein	Elongation factor 3	COG0488(aspartic)
AOL_s00076g446	5.24	12.97	14.97	25.23	28.43	35.44	122.28	29.7	11.06	-1.69	-1.05152	0.00266994	0.0116014	Yes	Down	Uncharacterized protein	Uncharacterized protein	ENOG410YCU4(Kelch repeat protein); ENOG41110F2(-); ENOG4110CV9(-); ENOG410YBCK(Conserved hypothetical, protein)
AOL_s00006g288	5.73	5.11	9.32	14.73	16.02	23.57	74.48	18.1067	6.72	-1.69	-0.985817	0.00361371	0.0148071	Yes	Down	Uncharacterized protein	Septum-promoting GTP-binding protein 1	COG1100(Sodium hydrogen exchanger)
AOL_s00043g746	4.12	5.85	4.85	14.5	10.75	14.63	54.7	13.2933	4.94	-1.69	-0.976673	0.00197346	0.00916014	Yes	Down	Uncharacterized protein	Splicing factor ESS-2-like protein	ENOG410YVA8(DiGeorge syndrome critical region gene 14)
AOL_s00097g357	2.4	4.96	7.12	11.43	15.24	12.3	53.45	12.99	4.82667	-1.69	-0.932224	0.00210704	0.00961983	Yes	Down	Uncharacterized protein	Uncharacterized protein	ENOG410Y5FV(Conserved hypothetical, protein)
AOL_s00080g51	2.11	2.28	3.65	6.49	7.29	7.88	29.7	7.22	2.68	-1.69	-0.938733	0.0013701	0.00679017	Yes	Down	Protein SSH4 (Protein ssh4)	Uncharacterized protein	ENOG410XPCC(ran binding protein)
AOL_s00117g46	239.12	280.36	310.6	905.21	685.31	634.44	3055.04	741.653	276.693	-1.68	-0.987943	0.000135545	0.00100164	Yes	Down	Uncharacterized protein	Uncharacterized protein	ENOG4111T0S(Conserved hypothetical, protein)
AOL_s00004g145	11.35	14.05	31.1	58.14	49.52	43.12	207.28	50.26	18.8333	-1.67	-1.04087	0.00154118	0.00750136	Yes	Down	Uncharacterized protein	AB hydrolase-1 domain-containing protein	ENOG4111M4P(-); ENOG410Y3GR(Conserved hypothetical, protein)
AOL_s00176g25	7.5	11.48	25.27	37.24	26.35	54.63	162.47	39.4067	14.75	-1.67	-1.04921	0.00718582	0.0256365	Yes	Down	Acetyl-CoA C-acetyltransferase, EC 2.3.1.9	Acetyl-CoA C-acetyltransferase	COG0183(integral membrane protein)
AOL_s00054g202	5.89	9.91	15.16	24.23	26.82	31.72	113.73	27.59	10.32	-1.67	-1.06724	9.10943e-05	0.000717166	Yes	Down	Uncharacterized protein	Signal transduction protein Syg1, putative	COG5409(Xenotropic and polytropic retrovirus receptor 1); COG5408(Xenotropic and polytropic retrovirus receptor 1)
AOL_s00080g71	7.52	6.08	8.29	13.86	21.65	22.89	80.29	19.4667	7.29667	-1.67	-0.984582	0.00166538	0.00800099	Yes	Down	Uncharacterized protein	SsDNA endodeoxyribonuclease	ENOG410YHQU(RAD1 homolog (S. pombe))
AOL_s00097g484	4.17	5.9	5.21	12.94	14.34	13.48	56.04	13.5867	5.09333	-1.67	-0.814292	0.00109007	0.0055896	Yes	Down	Uncharacterized protein	Uncharacterized protein
AOL_s00006g176	3.52	4.62	5.98	14.86	13.88	8.96	51.82	12.5667	4.70667	-1.67	-0.950895	0.00375781	0.0152781	Yes	Down	DNA repair protein RAD51 homolog	DNA repair protein RAD51 homolog	COG0468(Can catalyze the hydrolysis of ATP in the presence of single-stranded DNA, the ATP-dependent uptake of single-stranded DNA by duplex DNA, and the ATP-dependent hybridization of homologous single-stranded DNAs. It interacts with LexA causing its activation and leading to its autocatalytic cleavage (By similarity))
AOL_s00097g576	2.11	1.99	4.34	8.64	7.55	6.36	30.99	7.51667	2.81333	-1.67	-1.02592	0.000973712	0.00509256	Yes	Down	Uncharacterized protein	Actin-like ATPase domain-containing protein	COG0443(Heat shock protein)
AOL_s00007g433	22.33	39.62	82.03	98.6	99.71	184.5	526.79	127.603	47.9933	-1.66	-1.03285	0.0073943	0.0262704	Yes	Down	Nicotinamide-nucleotide adenylyltransferase, EC 2.7.7.1, EC 2.7.7.18	Nicotinamide-nucleotide adenylyltransferase	COG1057(Catalyzes the reversible adenylation of nicotinate mononucleotide (NaMN) to nicotinic acid adenine dinucleotide (NaAD) (By similarity))
AOL_s00006g18	3.55	3.82	3.34	10.21	12.22	6.08	39.22	9.50333	3.57	-1.66	-0.933735	0.00968226	0.0329094	Yes	Down	Uncharacterized protein	Uncharacterized protein	ENOG4112APJ(-)
AOL_s00083g513	1.27	2.72	1.99	5.38	5.07	5.43	21.86	5.29333	1.99333	-1.66	-0.969422	0.00314958	0.0132777	Yes	Down	ARID domain-containing protein	ARID domain-containing protein	ENOG410Z1CU(ARID BRIGHT domain protein (SWI1)); ENOG410Y2AP(At rich interactive domain)
AOL_s00054g462	0.36	0.47	1.05	1.73	1.78	1.5	6.89	1.67	0.626667	-1.66	-1.02207	0.00655728	0.0237652	Yes	Down	Uncharacterized protein	Negative regulator of mitosis	ENOG410XQ83(Anaphase promoting complex subunit 1)
AOL_s00054g78	20.55	35.11	63.13	118.58	93.46	102.52	433.35	104.853	39.5967	-1.65	-1.02374	0.00104061	0.00540436	Yes	Down	DUF2415 domain-containing protein	DUF2415 domain-containing protein (Fragment)	ENOG4111QYU(conserved hypothetical protein)
AOL_s00076g576	32.89	43.88	39.43	82.38	133.58	91.84	424	102.6	38.7333	-1.65	-0.82581	0.0093768	0.0319779	Yes	Down	Uncharacterized protein	Uncharacterized protein
AOL_s00043g295	5.64	9.82	14.23	24.27	19.12	35.42	108.5	26.27	9.89667	-1.65	-1.00308	0.00439676	0.0172526	Yes	Down	NmrA domain-containing protein	NmrA domain-containing protein	COG0702(Fumarylacetoacetate hydrolase)
AOL_s00004g636	7.11	9.28	10.1	26.61	28.17	15.36	96.63	23.38	8.83	-1.65	-0.958595	0.00107453	0.005529	Yes	Down	Structural maintenance of chromosomes protein 5	P-loop containing nucleoside triphosphate hydrolase protein	COG1196(Required for chromosome condensation and partitioning (By similarity))
AOL_s00109g157	6.34	3.86	8	11.46	15.14	21.69	66.49	16.0967	6.06667	-1.65	-0.949211	0.00644479	0.023472	Yes	Down	EAF domain-containing protein	EAF domain-containing protein	COG2320(dephospho-CoA kinase protein folding accessory domain-containing protein); ENOG410YMP9(Conserved hypothetical, protein)
AOL_s00080g275	3.68	4.25	5.87	11.76	15.97	8.78	50.31	12.17	4.6	-1.65	-0.966625	0.00181785	0.00858541	Yes	Down	Replication protein A subunit	Replication protein A subunit	COG1599(DNA replication)
AOL_s00215g569	22.53	13.1	30.61	64.74	47.46	62.69	241.13	58.2967	22.08	-1.64	-0.97448	0.00237857	0.0105252	Yes	Down	Uncharacterized protein	Uncharacterized protein
AOL_s00110g8	7.27	15.02	15.2	32.44	37.29	29.2	136.42	32.9767	12.4967	-1.64	-0.976786	0.000569998	0.00328366	Yes	Down	PPM-type phosphatase domain-containing protein	PPM-type phosphatase domain-containing protein	COG0631(Domain-Containing protein)
AOL_s00004g248	12.28	11.31	13.71	39.89	37.28	21.38	135.85	32.85	12.4333	-1.64	-0.946634	0.00221688	0.00999225	Yes	Down	SAC domain-containing protein	Phosphoinositide phosphatase	COG5329(Phosphatase)
AOL_s00076g600	2.69	3.24	4.4	9.58	8.95	8.79	37.65	9.10667	3.44333	-1.64	-0.999458	4.33739e-05	0.000388881	Yes	Down	Uncharacterized protein	Gibberellin cluster-GGPP-synthase	COG0142(peptidase')
AOL_s00110g5	1.2	3.48	4.27	5.56	6.62	11.48	32.61	7.88667	2.98333	-1.64	-1.00199	0.00522205	0.0197954	Yes	Down	Uncharacterized protein	Uncharacterized protein	ENOG4111PWI(-); COG3407(Diphosphomevalonate decarboxylase)
AOL_s00007g360	1.93	2.48	3.93	5.27	5.19	11.55	30.35	7.33667	2.78	-1.64	-0.977204	0.0110266	0.0365855	Yes	Down	Uncharacterized protein	Uncharacterized protein
AOL_s00210g279	78.85	75.42	125.02	271.69	205.55	258.59	1015.12	245.277	93.0967	-1.63	-0.976811	0.000155494	0.00112207	Yes	Down	Uncharacterized protein	CNNM transmembrane domain-containing protein	COG1253(-)
AOL_s00043g351	23.27	27.79	27.64	64.01	68.97	73.77	285.45	68.9167	26.2333	-1.63	-0.934199	6.0904e-05	0.000514968	Yes	Down	Uncharacterized protein	F-box domain-containing protein
AOL_s00188g61	12.83	18	30.2	48.88	40.23	71.61	221.75	53.5733	20.3433	-1.63	-0.962458	0.00186579	0.00877464	Yes	Down	FCP1 homology domain-containing protein	Nuclear envelope morphology protein 1	COG5190(Charged multivesicular body protein)
AOL_s00110g124	17.87	11.43	17.04	40.22	51.97	29.72	168.25	40.6367	15.4467	-1.63	-0.921882	0.00514657	0.0195926	Yes	Down	Uncharacterized protein	Phospholipase C/P1 nuclease	ENOG4111UE2(transcription factor 25 (basic helix-loop-helix))
AOL_s00004g173	8.06	12.27	19.24	32.29	38.47	33.29	143.62	34.6833	13.19	-1.63	-0.92972	0.000959118	0.00504422	Yes	Down	Serine/threonine-protein phosphatase, EC 3.1.3.16	Serine/threonine-protein phosphatase	COG0639(serine threonine-protein phosphatase)
AOL_s00110g35	2.72	3.66	3.44	8.33	8.35	9.15	35.65	8.61	3.27333	-1.63	-1.01505	0.000172174	0.00122167	Yes	Down	Uncharacterized protein	Uncharacterized protein
AOL_s00210g141	0.97	1.35	1.89	4.05	4.33	2.68	15.27	3.68667	1.40333	-1.63	-0.977114	0.00434624	0.0171161	Yes	Down	Uncharacterized protein	Uncharacterized protein	ENOG4112972(DNA repair protein Rad26)
AOL_s00054g629	48.94	67.77	68.43	147.71	153.13	184.01	669.99	161.617	61.7133	-1.62	-0.939493	6.74511e-05	0.000561798	Yes	Down	Uncharacterized protein	Haloacid dehalogenase, type II	COG1011(ASF1 anti-silencing function 1 homolog); COG1011(ASF1 anti-silencing function 1 homolog)
AOL_s00080g126	25.22	16.63	23.09	65.8	43.73	60.52	234.99	56.6833	21.6467	-1.62	-0.948108	0.00380078	0.0153826	Yes	Down	RNase_PH domain-containing protein	Related to 3`-5` exoribonuclease required for 3` end formation of 5.8S rRNA	COG0689(Nudix hydrolase)
AOL_s00193g119	8.98	12.48	14.36	34.15	28.95	30.59	129.51	31.23	11.94	-1.62	-0.959533	3.96273e-05	0.000361843	Yes	Down	Uncharacterized protein	Transcription factor IIA, alpha/beta subunit	COG5149(Transcription factor); ENOG410Y126(transcription factor IIA)
AOL_s00097g43	4.89	7.46	14.05	18.54	21.51	29.14	95.59	23.0633	8.8	-1.62	-0.993997	0.00241258	0.0106599	Yes	Down	Peptidase_S8 domain-containing protein	Vacuolar protease B	COG1404(peptidase (S8 and S53, subtilisin, kexin, sedolisin)
AOL_s00173g132	5.6	7.85	7.52	16.16	21.55	17.2	75.88	18.3033	6.99	-1.62	-0.839466	0.00111063	0.00567216	Yes	Down	AB hydrolase-1 domain-containing protein	Alpha hydrolase-25	ENOG410XS47(Hydrolase)
AOL_s00215g463	21.17	38.48	44.92	79.45	66.88	126.95	377.85	91.0933	34.8567	-1.61	-0.876445	0.00494457	0.0190186	Yes	Down	Protein kinase domain-containing protein	Serine/threonine-protein kinase ppk16	COG0515(coiled-coil-helix-coiled-coil-helix domain containing 7)
AOL_s00083g225	11.53	15.47	21.75	43.67	29.49	53.97	175.88	42.3767	16.25	-1.61	-0.970847	0.00123776	0.00622866	Yes	Down	MI domain-containing protein	MI domain-containing protein	ENOG410XNP2(pre-mRNA-splicing factor cwc-22)
AOL_s00188g321	8.28	13.5	17.29	25.08	49.96	26.76	140.87	33.9333	13.0233	-1.61	-0.947274	0.00465806	0.0180804	Yes	Down	PKS_ER domain-containing protein	Alcohol dehydrogenase	COG1064(integral membrane protein)
AOL_s00173g219	4.32	6.24	20.25	21.26	24.93	34.3	111.3	26.83	10.27	-1.61	-1.04127	0.0139386	0.0442225	Yes	Down	eIF2B_5 domain-containing protein	Domain found in IF2B/IF5-domain-containing protein	COG1601(Dihydroorotase)
AOL_s00043g707	8.5	8.41	12.68	25.01	24.97	27.39	106.96	25.79	9.86333	-1.61	-0.945722	0.00351347	0.0145096	Yes	Down	Chromatin modification-related protein EAF6	Chromatin modification-related protein EAF6	ENOG41125TY(chromatin modification); ENOG4111IAX(MYST Esa1-associated factor 6)
AOL_s00083g210	9.6	11.28	6.41	25.28	25.25	20.63	98.45	23.72	9.09667	-1.61	-0.925219	0.00538871	0.0203234	Yes	Down	Uncharacterized protein	Uncharacterized protein	ENOG4111F8U(Conserved hypothetical, protein)
AOL_s00076g649	2.24	3.72	5.64	12.66	10.9	6.67	41.83	10.0767	3.86667	-1.61	-0.989231	0.00873355	0.030098	Yes	Down	Uncharacterized protein	Pre-mRNA-splicing factor prp46	ENOG410XQV9(Pleiotropic regulator 1)
AOL_s00080g344	1.88	3.03	3.66	8.9	6.68	6.76	30.91	7.44667	2.85667	-1.61	-0.97064	0.00142531	0.00702177	Yes	Down	Cation_ATPase_N domain-containing protein	High affinity Ca2+/Mn2+ P-type ATPase-like protein	COG0474(Endonuclease IV plays a role in DNA repair. It cleaves phosphodiester bonds at apurinic or apyrimidinic sites (AP sites) to produce new 5'-ends that are base-free deoxyribose 5-phosphate residues. It preferentially attacks modified AP sites created by bleomycin and neocarzinostatin (By similarity))
AOL_s00078g387	26.78	44.87	63.28	116.27	99.34	135.08	485.62	116.897	44.9767	-1.6	-0.94978	0.000761014	0.00417621	Yes	Down	Aa_trans domain-containing protein	Probable AVT6-involved in amino acid efflux from the vacuole	COG0814(ubiquitin interaction motif protein)
AOL_s00076g710	31.26	40.02	57.67	121.58	110.71	102.84	464.08	111.71	42.9833	-1.6	-0.99679	3.83692e-05	0.000351435	Yes	Down	Uncharacterized protein	RNA binding protein, heterogenous nuclear RNP-K like protein	ENOG410XNN8(mRNA transport)
AOL_s00079g228	26.87	35.76	51.5	95.73	99.38	101.84	411.08	98.9833	38.0433	-1.6	-0.959832	5.49542e-05	0.000475487	Yes	Down	Uncharacterized protein	NIPSNAP-domain-containing protein	ENOG410XSWP(Nipsnap homolog)
AOL_s00054g40	24.08	25.49	41.3	76.31	59.9	100.33	327.41	78.8467	30.29	-1.6	-0.967533	0.000946252	0.00500178	Yes	Down	Protein ROT1	Uncharacterized protein	ENOG4111IZT(Required for normal levels of the cell wall 1,6-beta- glucan. Involved in a protein folding machinery chaperoning proteins acting in various physiological processes including cell wall synthesis and lysis of autophagic bodies)
AOL_s00080g201	21.69	34.04	25.9	71.55	67.15	73.41	293.74	70.7033	27.21	-1.6	-0.768855	0.00218615	0.00988984	Yes	Down	Uncharacterized protein	Uncharacterized protein
AOL_s00210g242	6.8	11.2	13.42	27.86	28.22	25.73	113.23	27.27	10.4733	-1.6	-0.904393	0.000272986	0.00176547	Yes	Down	Zds_C domain-containing protein	Telomere silencing protein Zds1	ENOG411223R(telomere silencing protein Zds1)
AOL_s00076g351	8	10.36	8.08	22.52	19.76	26.57	95.29	22.95	8.81333	-1.6	-0.925256	0.0051895	0.0197055	Yes	Down	Dolichyldiphosphatase, EC 3.6.1.43	Dolichyldiphosphatase	COG0671(-)
AOL_s00097g196	7.48	4.72	8.47	17.19	12.17	24.3	74.33	17.8867	6.89	-1.6	-1.11209	0.00108426	0.00556553	Yes	Down	Uncharacterized protein	DUF1688-domain-containing protein (Fragment)	ENOG410XRWA(Protein of unknown function (DUF1688))
AOL_s00109g182	2.45	3.95	3.93	9.36	10.87	6.59	37.15	8.94	3.44333	-1.6	-0.93849	0.00192186	0.00896262	Yes	Down	Uncharacterized protein	HTH APSES-type domain-containing protein	ENOG410YPNM(Baculoviral IAP repeat containing)
AOL_s00006g320	1.56	2.25	2.08	4.21	4.56	6.57	21.23	5.11333	1.96333	-1.6	-0.925411	0.00507899	0.0194016	Yes	Down	Uncharacterized protein	Glycosyltransferase 2	ENOG410Y9MH(-)
AOL_s00054g662	290.24	190.4	126.17	572.94	403.37	594.8	2177.92	523.703	202.27	-1.59	-0.9069	0.00225272	0.0101227	Yes	Down	Uncharacterized protein	Uncharacterized protein
AOL_s00097g247	34.53	44.34	36.4	104.66	98.7	95.47	414.1	99.61	38.4233	-1.59	-0.950318	0.000220754	0.00148817	Yes	Down	Uncharacterized protein	Metal homeostatis protein bsd2	ENOG4111M6U(Nedd4 family interacting protein)
AOL_s00173g190	22.07	34.97	51.77	83.9	80.28	117.25	390.24	93.81	36.27	-1.59	-0.982727	0.000836566	0.004513	Yes	Down	Succinate dehydrogenase assembly factor 2, mitochondrial, SDH assembly factor 2, SDHAF2	Succinate dehydrogenase assembly factor 2, mitochondrial	COG2938(the catalytic subunit of succinate dehydrogenase (SDH). SDH is involved in complex II of the mitochondrial electron transport chain and is responsible for transferring electrons from succinate to ubiquinone (coenzyme Q). In is unclear whether it participates in the chemistry of FAD attachment (enzymatic function) or acts as a chaperone that maintains)
AOL_s00083g52	13.3	20.74	13.03	39.73	45.19	37.16	169.15	40.6933	15.69	-1.59	-0.902382	0.000825916	0.00446636	Yes	Down	Uncharacterized protein	Uncharacterized protein	ENOG4110CV9(-); ENOG41110F2(-); ENOG410YCU4(Kelch repeat protein); ENOG4111E5R(-)
AOL_s00004g476	6.49	13.69	25.92	46.21	23.91	49.17	165.39	39.7633	15.3667	-1.59	-1.00993	0.0160704	0.0495755	Yes	Down	Uncharacterized protein	Mitochondrial import translocase, subunit Tom22	ENOG41122K3(mitochondrial import receptor subunit TOM22)
AOL_s00083g312	1.72	1.72	2.48	5.4	5.41	4.51	21.24	5.10667	1.97333	-1.59	-0.96827	0.00120556	0.00608035	Yes	Down	Uncharacterized protein	2' O-ribose methyltransferase, variant 2
AOL_s00043g807	1205.92	1271.86	1295.85	2603.69	3312.26	3807.95	13497.5	3241.3	1257.88	-1.58	-0.891289	0.000204432	0.00140254	Yes	Down	NAD_binding_4 domain-containing protein	Epimerase domain-containing protein	ENOG410XSSV(NAD dependent epimerase dehydratase family protein); ENOG4110VDH(-)
AOL_s00043g522	9.25	18.35	22.53	38.62	40.92	49.72	179.39	43.0867	16.71	-1.58	-0.884127	0.00127906	0.00640395	Yes	Down	Phospholipid-transporting ATPase, EC 7.6.2.1	Phospholipid-transporting ATPase	ENOG410XPYK(Phospholipid-transporting atpase); COG0474(Phospholipid-transporting atpase)
AOL_s00076g656	11.53	15.37	8.35	28.58	30.31	32.05	126.19	30.3133	11.75	-1.58	-0.884731	0.00635153	0.0232177	Yes	Down	Calcium-transporting ATPase, EC 7.2.2.10	Calcium-transporting ATPase	ENOG410XNNC(ATPase, Ca transporting, plasma membrane)
AOL_s00054g578	10.2	10.94	11.95	33.7	32.01	19.67	118.47	28.46	11.03	-1.58	-0.919243	0.00332347	0.0138665	Yes	Down	PCI domain-containing protein	Proteasome regulatory particle subunit	ENOG410XPG9(26S proteasome non-ATPase regulatory subunit)
AOL_s00110g111	8.73	6.12	8.8	15.86	17.65	27.47	84.63	20.3267	7.88333	-1.58	-0.879544	0.00305011	0.0129146	Yes	Down	Uncharacterized protein	Ras GEF	ENOG4110ZQC(Ras guanine-nucleotide exchange protein); ENOG410XR96(Ras guanine-nucleotide exchange protein)
AOL_s00080g356	3.07	5.5	7.28	13.09	12.07	15.76	56.77	13.64	5.28333	-1.58	-0.965538	0.000723209	0.00400325	Yes	Down	JmjC domain-containing histone demethylation protein 1, EC 1.14.11.27 ([Histone-H3]-lysine-36 demethylase 1)	JmjC domain-containing histone demethylation protein 1	ENOG410XQXU(demethylase)
AOL_s00080g220	3.12	5.76	5.77	7.72	15.92	14.15	52.44	12.5967	4.88333	-1.58	-0.913808	0.014832	0.0464114	Yes	Down	PNP_UDP_1 domain-containing protein	Purine and uridine phosphorylase	COG0775(Catalyzes the irreversible cleavage of the glycosidic bond in both 5'-methylthioadenosine (MTA) and S- adenosylhomocysteine (SAH AdoHcy) to adenine and the corresponding thioribose, 5'-methylthioribose and S-ribosylhomocysteine, respectively (By similarity)); COG0666(Ankyrin Repeat)
AOL_s00006g327	2.92	3.83	6.1	12.89	11.49	8.72	45.95	11.0333	4.28333	-1.58	-0.961501	0.00138399	0.00685231	Yes	Down	SAC domain-containing protein	SAC domain-containing protein	COG5329(furry homolog (Drosophila))
AOL_s00215g115	41.82	67.01	33.34	149.36	124.42	91.62	507.57	121.8	47.39	-1.57	-0.88571	0.0141522	0.0446459	Yes	Down	PX domain-containing protein	Vacuolar targeting protein Atg24	COG5391(X-ray repair complementing defective repair in Chinese hamster cells 6)
AOL_s00007g486	8.04	11.23	19.33	31.98	32.65	34.51	137.74	33.0467	12.8667	-1.57	-0.964175	0.00033742	0.0021132	Yes	Down	Ubiquitinyl hydrolase 1, EC 3.4.19.12	Ubiquitinyl hydrolase 1	COG5077(ubiquitin carboxyl-terminal hydrolase)
AOL_s00110g71	6.33	6.49	13.37	17.19	18.78	31.24	93.4	22.4033	8.73	-1.57	-0.848929	0.0101682	0.0343582	Yes	Down	RGS domain-containing protein	RGS domain-containing protein	ENOG4111SFC(Regulator of G protein signaling domain protein)
AOL_s00097g557	4.82	5.01	8.31	13.21	16.57	16.76	64.68	15.5133	6.04667	-1.57	-0.904812	0.00213982	0.00973458	Yes	Down	DUF5672 domain-containing protein	DUF5672 domain-containing protein (Fragment)	ENOG410YEG9(-); ENOG410YE6S(-)
AOL_s00076g542	52.52	45.58	136.25	159.94	213.22	226.39	833.9	199.85	78.1167	-1.56	-0.965604	0.00498474	0.0191153	Yes	Down	Uncharacterized protein	Uncharacterized protein	ENOG4111QWB(Conserved hypothetical, protein)
AOL_s00078g209	29.51	59.31	91.65	120.47	116.52	225.35	642.81	154.113	60.1567	-1.56	-0.96413	0.00834559	0.0290531	Yes	Down	Thioredoxin reductase, EC 1.8.1.9	Thioredoxin reductase	COG0492(Dehydrogenase)
AOL_s00004g494	47.86	56.59	72.38	142.14	167.86	143.06	629.89	151.02	58.9433	-1.56	-0.928705	9.50207e-06	0.000105196	Yes	Down	VWFA domain-containing protein	Transcription factor RfeF	ENOG4111AXI(Catalyzes the conversion of inosine 5'-phosphate (IMP) to xanthosine 5'-phosphate (XMP), the first committed and rate- limiting step in the de novo synthesis of guanine nucleotides, and therefore plays an important role in the regulation of cell growth (By similarity))
AOL_s00006g331	13.47	18.93	21.38	46.73	48.15	42.62	191.28	45.8333	17.9267	-1.56	-0.89621	7.20844e-05	0.000590999	Yes	Down	Uncharacterized protein	Vacuolar sorting protein VPS33/slp1	COG5158(Vacuolar Protein)
AOL_s00043g751	8.39	14.2	14.77	29.78	30.96	34.75	132.85	31.83	12.4533	-1.56	-0.90992	0.00218224	0.00987716	Yes	Down	DNA replication complex GINS protein SLD5	DNA replication complex GINS protein SLD5	COG5086(GINS complex subunit 4 (Sld5 homolog))
AOL_s00215g340	9.57	9.39	15.76	24.44	23.4	40.92	123.48	29.5867	11.5733	-1.56	-0.828489	0.00387372	0.0156282	Yes	Down	AMP deaminase, EC 3.5.4.6	AMP deaminase	COG1816(Conserved hypothetical, protein)
AOL_s00004g390	7.74	8.88	12.82	23.29	28.35	23.87	104.95	25.17	9.81333	-1.56	-0.924796	0.000364611	0.00225226	Yes	Down	Uncharacterized protein	DUF572-domain-containing protein	COG5134(Coiled-coil domain-containing protein); COG1472(hydrolase family 3)
AOL_s00215g197	5.89	6.27	12.45	22.19	23.17	17.74	87.71	21.0333	8.20333	-1.56	-1.17401	5.98425e-05	0.000509863	Yes	Down	Nup54 domain-containing protein	Nucleoporin complex subunit 54-domain-containing protein	ENOG410XPU5(nucleoporin)
AOL_s00007g218	2.73	4.07	7.88	12.66	12.72	12.24	52.3	12.54	4.89333	-1.56	-0.899615	0.00280832	0.0120837	Yes	Down	Elongation of fatty acids protein, EC 2.3.1.199 (Very-long-chain 3-oxoacyl-CoA synthase)	Elongation of fatty acids protein	ENOG410Z3FZ(fatty acid elongase)
AOL_s00054g665	3.22	5.73	4.9	8.01	14.2	13.28	49.34	11.83	4.61667	-1.56	-1.03322	0.00286772	0.0122812	Yes	Down	Uncharacterized protein	Uncharacterized protein
AOL_s00215g582	3.04	2.79	6.36	11.73	7.42	12.11	43.45	10.42	4.06333	-1.56	-0.872236	0.0111193	0.0368111	Yes	Down	FCP1 homology domain-containing protein	FCP1 homology domain-containing protein	COG5190(Component of the 90S pre-ribosome involved in the maturation of rRNAs. Required for early cleavages of the pre-RNAs in the 40S ribosomal subunit maturation pathway (By similarity))
AOL_s00109g188	2.88	3.52	4.97	8.35	9.97	10.78	40.47	9.7	3.79	-1.56	-0.920737	0.00109959	0.00562544	Yes	Down	Serine--tRNA ligase, EC 6.1.1.11 (Seryl-tRNA synthetase) (Seryl-tRNA(Ser/Sec) synthetase)	Serine--tRNA ligase	COG0172(Catalyzes the attachment of serine to tRNA(Ser). Is also able to aminoacylate tRNA(Sec) with serine, to form the misacylated tRNA L-seryl-tRNA(Sec), which will be further converted into selenocysteinyl-tRNA(Sec) (By similarity))
AOL_s00097g580	2.01	1.33	2.14	4.71	4.96	4.35	19.5	4.67333	1.82667	-1.56	-0.896935	0.00488903	0.0188537	Yes	Down	Ribonuclease Z, EC 3.1.26.11	Ribonuclease Z	COG1234(Zinc phosphodiesterase, which displays some tRNA 3'- processing endonuclease activity. Probably involved in tRNA maturation, by removing a 3'-trailer from precursor tRNA (By similarity))
AOL_s00004g561	97.46	129.65	187.67	312.35	425.3	319.41	1471.84	352.353	138.26	-1.55	-0.843986	0.000338856	0.00211922	Yes	Down	Uncharacterized protein	C6 zinc finger domain containing protein	ENOG410Y2U5(-)
AOL_s00097g356	24.63	34.75	38.38	57.93	87.54	103.9	347.13	83.1233	32.5867	-1.55	-0.898364	0.000626104	0.00354952	Yes	Down	Uncharacterized protein	Actin-like ATPase domain-containing protein	COG0443(-); ENOG4111V5H(-)
AOL_s00054g874	15.68	21.49	17.57	44.31	53.05	42.29	194.39	46.55	18.2467	-1.55	-0.885004	0.000718115	0.00397753	Yes	Down	Uncharacterized protein	Annexin	ENOG410XPUN(Conserved hypothetical, protein)
AOL_s00054g53	18.82	15.28	14.63	38.76	52.11	33.19	172.79	41.3533	16.2433	-1.55	-0.805866	0.00933814	0.0318612	Yes	Down	AN1-type domain-containing protein	AN1-type domain-containing protein	ENOG4111JCH(zinc finger)
AOL_s00081g153	9.36	12.37	17.94	47.49	31.8	21.7	140.66	33.6633	13.2233	-1.55	-0.956935	0.00624207	0.0228902	Yes	Down	RPOLD domain-containing protein	45 kDa subunit of RNA polymerase II	COG0202(WGS project CABT00000000 data, contig)
AOL_s00080g70	14.46	13.24	8.86	34.16	36.77	22.48	129.97	31.1367	12.1867	-1.55	-0.798353	0.0123366	0.0400232	Yes	Down	Uncharacterized protein	Uncharacterized protein	ENOG410YV7B(-)
AOL_s00054g871	5.76	6.64	11.74	17.81	27.25	16.53	85.73	20.53	8.04667	-1.55	-1.13934	7.97181e-05	0.000641199	Yes	Down	Uncharacterized protein	Upf0160 protein mitochondrial-like	COG4286(UPF0160 protein)
AOL_s00004g417	4.68	5.01	6.57	11.98	13.65	15.77	57.66	13.8	5.42	-1.55	-0.899752	6.96731e-05	0.000574513	Yes	Down	HECT-type E3 ubiquitin transferase, EC 2.3.2.26	HECT-type E3 ubiquitin transferase	COG5021(ubiquitin protein ligase)
AOL_s00215g74	4.46	4.56	7.12	15.25	15.66	10.3	57.35	13.7367	5.38	-1.55	-0.777396	0.0025799	0.0112596	Yes	Down	Autophagy-related protein 13	Autophagy-related protein 13	ENOG410Y4BP(Activates the ATG1 kinase in a nutritional condition dependent manner through the TOR pathway, leading to autophagy. Also invoved in cytoplasm to vacuole transport (Cvt) and more specifically in Cvt vesicle formation. Seems to play a role in the switching machinery regulating the conversion between the Cvt pathway and autophagy. Finally, ATG13 is also required for glycogen storage dur…
AOL_s00080g264	2.77	5.13	4.09	9.51	10.37	10.7	42.57	10.1933	3.99667	-1.55	-0.90254	0.00827477	0.0288855	Yes	Down	Uncharacterized protein	Uncharacterized protein	ENOG410YC0R(cell wall formation (By similarity))
AOL_s00054g657	1.58	2.29	1.43	4.01	6.02	3.47	18.8	4.5	1.76667	-1.55	-0.9167	0.00446596	0.0174717	Yes	Down	Uncharacterized protein	Microtubule associated-domain-containing protein	ENOG41100EJ(spindle-pole body protein)
AOL_s00215g771	50.13	113.83	125.32	257.27	214.3	261.84	1022.69	244.47	96.4267	-1.54	-0.873645	0.00552083	0.0206991	Yes	Down	RRM domain-containing protein	RNA annealing protein YRA1	ENOG4111JAW(siderophore iron transporter)
AOL_s00188g155	52.03	85.62	134.02	216.31	165.46	309.5	962.94	230.423	90.5567	-1.54	-0.723164	0.0143549	0.0451097	Yes	Down	Uncharacterized protein	Uncharacterized protein
AOL_s00006g396	50.72	65.63	65.94	172.08	144.72	145.51	644.6	154.103	60.7633	-1.54	-0.870735	0.000300021	0.00190912	Yes	Down	Rad60-SLD_2 domain-containing protein	Uncharacterized protein	ENOG4111PRA(Conserved hypothetical, protein); ENOG410Y5F1(-)
AOL_s00076g221	25.55	39.23	61.33	108.49	137.99	74.01	446.6	106.83	42.0367	-1.54	-0.947407	0.00263841	0.0114868	Yes	Down	14_3_3 domain-containing protein	14-3-3 family protein artA like	COG5040(Tyrosine 3-monooxygenase tryptophan 5-monooxygenase activation protein)
AOL_s00080g66	23.7	29.57	29.66	84.35	73.58	53.04	293.9	70.3233	27.6433	-1.54	-0.91519	0.00107094	0.00551689	Yes	Down	RGS domain-containing protein	RGS domain-containing protein	ENOG410XQMG(RGS domain protein (Rax1))
AOL_s00054g108	21.59	23.38	24.2	73.9	63.43	38.45	244.95	58.5933	23.0567	-1.54	-0.914031	0.00416831	0.0165691	Yes	Down	AAA domain-containing protein	26S protease regulatory subunit 6A	COG1222(Glycosyl hydrolase family 7)
AOL_s00076g22	13.9	17.06	19.12	39.75	47.64	39.91	177.38	42.4333	16.6933	-1.54	-0.840095	0.000109075	0.000830125	Yes	Down	Fungal_trans domain-containing protein	Zn(2)-C6 fungal-type domain-containing protein	ENOG410YMX7(transcriptional regulatory protein); ENOG410XTI3(fungal specific transcription factor)
AOL_s00078g489	12.57	17.2	15.33	45.54	31.91	37.02	159.57	38.1567	15.0333	-1.54	-0.786162	0.00466093	0.0180837	Yes	Down	Uncharacterized protein	Uncharacterized protein
AOL_s00109g85	9.79	10.69	14.64	35.48	31.93	21.8	124.33	29.7367	11.7067	-1.54	-0.880632	0.00157465	0.00762263	Yes	Down	Uncharacterized protein	DUF300-domain-containing protein	ENOG410XQ3V(Catalyzes the decarboxylation of orotidine 5'- monophosphate (OMP) to uridine 5'-monophosphate (UMP) (By similarity))
AOL_s00117g34	10.95	9.31	14.49	30.71	23.9	33.63	122.99	29.4133	11.5833	-1.54	-0.904375	0.00727045	0.0258557	Yes	Down	Uncharacterized protein	Uncharacterized protein
AOL_s00081g43	4.03	5.24	6.24	14.95	13.8	10.61	54.87	13.12	5.17	-1.54	-0.912824	0.00446164	0.0174702	Yes	Down	F-box domain-containing protein	F-box domain-containing protein
AOL_s00004g452	175.2	290.48	229.14	605.49	567.62	587.38	2455.31	586.83	231.607	-1.53	-0.736403	0.00591677	0.0219435	Yes	Down	Arrestin_C domain-containing protein	Arrestin-related trafficking adapter 3	ENOG41102NY(conserved hypothetical protein)
AOL_s00083g224	28.83	29.26	55.79	98.45	85.99	103.59	401.91	96.01	37.96	-1.53	-0.930135	0.00058422	0.00335475	Yes	Down	Protein kinase domain-containing protein	CMGC CDK CDK5 kinase	ENOG410XPP3(Cleaves peptides in various proteins in a process that requires ATP hydrolysis. Has a chymotrypsin-like activity. Plays a major role in the degradation of misfolded proteins (By similarity))
AOL_s00215g747	13.09	17.17	17.45	41.46	40.27	38.75	168.19	40.16	15.9033	-1.53	-0.890068	0.00016576	0.00118626	Yes	Down	Uncharacterized protein	Putative monocarboxylate transporter mch1	ENOG4111JW2(IBR finger domain protein); ENOG410YB9K(IBR finger domain protein)
AOL_s00054g573	10.14	15.63	16.03	29.46	38.65	37.51	147.42	35.2067	13.9333	-1.53	-0.868204	0.000412266	0.00251132	Yes	Down	tRNA-dihydrouridine(47) synthase [NAD(P)(+)], EC 1.3.1.89 (tRNA-dihydrouridine synthase 3)	tRNA-dihydrouridine(47) synthase [NAD(P)(+)]	COG0042(Pyrophosphate phospho-hydrolase)
AOL_s00043g598	14.11	11.18	14.83	38.37	36.15	26.87	141.51	33.7967	13.3733	-1.53	-0.837448	0.00436545	0.0171542	Yes	Down	Clathrin light chain	Clathrin light chain	ENOG4111J5K(clathrin light chain)
AOL_s00097g213	9.19	15.59	15.23	37.83	25.29	38.23	141.36	33.7833	13.3367	-1.53	-0.872794	0.0026676	0.0115969	Yes	Down	Uncharacterized protein	Camp independent regulatory protein	COG5037(Regulatory protein); COG5037(Regulatory protein)
AOL_s00078g247	1.99	4.1	4.26	9.35	10.99	5.87	36.56	8.73667	3.45	-1.53	-0.920408	0.00994716	0.0337069	Yes	Down	ELMO domain-containing protein	ELMO domain-containing protein	ENOG410XPKN(Engulfment and cell motility)
AOL_s00078g72	2.95	2.13	4.19	7.8	8.97	6.71	32.75	7.82667	3.09	-1.53	-0.881538	0.00924351	0.0315988	Yes	Down	Uncharacterized protein	Altered inheritance rate of mitochondria protein 29	ENOG4111VGK(chromosome 2 open reading frame 76)
AOL_s00078g208	12.72	27.11	39.2	50.41	49.89	98.71	278.04	66.3367	26.3433	-1.52	-0.962138	0.0110825	0.0367302	Yes	Down	Uncharacterized protein	Related to glycerate dehydrogenase	COG0111(Dehydrogenase)
AOL_s00097g642	14.27	17.77	33.99	54.61	52.73	58.78	232.15	55.3733	22.01	-1.52	-0.951144	0.0028661	0.0122812	Yes	Down	Uncharacterized protein	60S ribosomal protein L13	COG4352(cytoplasmic translation)
AOL_s00188g62	11.11	17.31	22.33	54.5	35.28	38.22	178.75	42.6667	16.9167	-1.52	-1.00678	0.000554308	0.00321405	Yes	Down	Thioredoxin domain-containing protein	Thioredoxin domain-containing protein	COG1225(alkyl hydroperoxide reductase Thiol specific antioxidant Mal allergen)
AOL_s00078g42	11.7	15.34	16.33	39.66	37.56	32.08	152.67	36.4333	14.4567	-1.52	-0.892968	0.000268701	0.00174275	Yes	Down	Uncharacterized protein	Uncharacterized protein
AOL_s00054g892	12.8	12.74	15.62	37.67	27.93	38.11	144.87	34.57	13.72	-1.52	-0.887137	0.00088478	0.00473641	Yes	Down	Uncharacterized protein	Glutamate decarboxylase	COG0076(conserved hypothetical protein)
AOL_s00007g578	5.19	6.07	6.99	14.96	20.49	10.55	64.25	15.3333	6.08333	-1.52	-0.986092	0.000939649	0.00497277	Yes	Down	Uncharacterized protein	Nuclear envelope pore membrane	ENOG410XSSI(pore membrane protein)
AOL_s00097g53	3.26	3.45	8.69	15.37	8.88	14.62	54.27	12.9567	5.13333	-1.52	-0.963	0.0117129	0.0383769	Yes	Down	Uncharacterized protein	Uncharacterized protein
AOL_s00007g15	1.67	2.22	2.14	6.91	4.52	3.79	21.25	5.07333	2.01	-1.52	-1.08786	0.00458515	0.0178518	Yes	Down	Uncharacterized protein	Putative cell wall anchored protein	ENOG4110CV9(Phosphoglycerate mutase); ENOG410YBCK(Phosphoglycerate mutase); ENOG41118RT(-); ENOG41110F2(-)
AOL_s00076g602	0.92	1.3	2.63	3.28	4	4.92	17.05	4.06667	1.61667	-1.52	-1.07432	0.00233661	0.0104119	Yes	Down	Uncharacterized protein	Uncharacterized protein
AOL_s00079g447	25.42	35.74	69.59	87.16	95.8	145.3	459.01	109.42	43.5833	-1.51	-1.13782	8.82125e-05	0.000697559	Yes	Down	Zn(2)-C6 fungal-type domain-containing protein	Zn(2)-C6 fungal-type domain-containing protein	ENOG410YEV6(transcription factor); ENOG410YEHY(Fungal specific transcription factor domain); ENOG4110XAP(Fungal_trans); COG0111(Fungal specific transcription factor domain); ENOG410ZNGN(Fungal specific transcription factor domain); ENOG410ZYG5(Transcription factor)
AOL_s00006g368	31.7	40.14	33.72	96.04	93.98	75.39	370.97	88.47	35.1867	-1.51	-0.839038	0.00143947	0.00707585	Yes	Down	Uncharacterized protein	Mannan polymerase II complex ANP1 subunit	ENOG410XY7M(mannan polymerase II complex ANP1 subunit)
AOL_s00083g192	9.89	11.22	16.52	32.52	25.82	36.12	132.09	31.4867	12.5433	-1.51	-0.903953	0.00075661	0.0041546	Yes	Down	Uncharacterized protein	Uncharacterized protein
AOL_s00083g288	8.6	13.92	13.64	27.67	35.01	28.11	126.95	30.2633	12.0533	-1.51	-1.19699	1.00197e-05	0.000110242	Yes	Down	Isocitrate lyase	Isocitrate lyase	COG2224(hydrolase family 76 protein)
AOL_s00112g57	6.14	11.28	12.07	22.3	30.65	21.01	103.45	24.6533	9.83	-1.51	-0.855252	0.00183094	0.00863807	Yes	Down	RNA 3'-terminal-phosphate cyclase (ATP), EC 6.5.1.4	RNA 3'-terminal-phosphate cyclase (ATP)	COG0430(Catalyzes the conversion of 3'-phosphate to a 2',3'- cyclic phosphodiester at the end of RNA. The mechanism of action of the enzyme occurs in 3 steps (A) adenylation of the enzyme by ATP)
AOL_s00054g384	7.26	8.73	8.17	24.53	21	15.17	84.86	20.2333	8.05333	-1.51	-0.741164	0.00976211	0.0331555	Yes	Down	MFS domain-containing protein	High affinity glucose transporter	ENOG410XNQK(UPF0061 protein)
AOL_s00169g254	3.99	6.29	11.98	14.78	16.96	24.16	78.16	18.6333	7.42	-1.51	-0.928166	0.0111425	0.0368741	Yes	Down	Uncharacterized protein	AB hydrolase-1 domain-containing protein	ENOG4111QDI(Alpha beta hydrolase fold protein); ENOG410XR3M(-); ENOG4111M97(-)
AOL_s00081g237	3.61	4.41	5.06	7.81	11.37	13.62	45.88	10.9333	4.36	-1.51	-0.846811	0.00209032	0.00957503	Yes	Down	LisH domain-containing protein	LisH domain-containing protein	ENOG410XRSY(f-box-like WD repeat-containing protein); COG2319(f-box-like WD repeat-containing protein)
AOL_s00043g350	520.3	1130.45	609.98	2310.61	1631.69	1713.78	7916.81	1885.36	753.577	-1.5	-0.882339	0.0135609	0.0432395	Yes	Down	1,3-beta-glucanosyltransferase, EC 2.4.1.-	1,3-beta-glucanosyltransferase	ENOG410YD58(1,3-beta-glucanosyltransferase)
AOL_s00097g153	43.3	33.01	52.49	89.06	80.75	152.79	451.4	107.533	42.9333	-1.5	-0.871386	0.00521687	0.0197926	Yes	Down	Uncharacterized protein	Dual specificity protein phosphatase PPS1	COG2453(Part of ribonuclease P, a protein complex that generates mature tRNA molecules by cleaving their 5'-ends (By similarity))
AOL_s00080g234	22.37	33.59	32.52	92.54	73.98	54.45	309.45	73.6567	29.4933	-1.5	-0.914253	0.00261357	0.0113843	Yes	Down	MPN domain-containing protein	26S proteasome regulatory subunit rpn11	COG1310(Domain of unknown function (DUF1772))
AOL_s00078g97	19.5	26.95	19.26	51.72	57.6	55.21	230.24	54.8433	21.9033	-1.5	-0.849814	0.00158614	0.00766578	Yes	Down	DUF3752 domain-containing protein	DUF3752 domain-containing protein (Fragment)	ENOG4111RGS(Conserved hypothetical, protein)
AOL_s00043g488	14.29	15.6	15.09	46.03	41.47	24.98	157.46	37.4933	14.9933	-1.5	-0.927402	0.00340423	0.0141162	Yes	Down	Diacylglycerol O-acyltransferase, EC 2.3.1.20	O-acyltransferase	COG5056(Oacyltransferase)
AOL_s00083g51	10.47	9.92	12.47	18.79	33.8	29.5	114.95	27.3633	10.9533	-1.5	-0.847712	0.002974	0.0126693	Yes	Down	Kinesin-like protein	Kinesin motor domain-containing protein	COG5059(Splicing factor 3b subunit)
AOL_s00043g475	8.47	10.88	13.23	20.91	29.69	31	114.18	27.2	10.86	-1.5	-0.884366	0.000204759	0.0014037	Yes	Down	Uncharacterized protein	Transport protein similar to sec73 of Schizosaccharomyces pombe	COG5307(suppressor of variegation 4-20 homolog)
AOL_s00083g167	7.89	10.33	11.1	19.6	26.73	26.96	102.61	24.43	9.77333	-1.5	-0.86869	0.000378931	0.0023274	Yes	Down	Uncharacterized protein	Uncharacterized protein	ENOG41126GE(guanine nucleotide-binding protein subunit gamma)
AOL_s00006g382	5.63	8.25	11.98	19.62	16.85	28.27	90.6	21.58	8.62	-1.5	-0.910255	0.00448833	0.0175429	Yes	Down	Uncharacterized protein	Mitochondrial thiamine pyrophosphate carrier 1	ENOG410ZRF1(H( )-stimulated, divalent metal cation uptake system (By similarity))
AOL_s00215g72	5.78	8.09	9.31	17.95	21.04	18.97	81.14	19.32	7.72667	-1.5	-0.883636	0.000106803	0.000817314	Yes	Down	Uncharacterized protein	Uncharacterized protein	ENOG4111KGG(M protein repeat protein); ENOG4111UGN(keratin, type II cytoskeletal); ENOG410XP6Z(Laminin alpha 1); COG5059(Kinesin family member); ENOG410XRCG(Kinesin family member); COG5022(Kinesin family member); ENOG410ZTYZ(-)
AOL_s00007g456	2.67	2.89	4.71	8.86	8.12	8.74	35.99	8.57333	3.42333	-1.5	-0.902555	0.000801643	0.00436423	Yes	Down	Probable alpha/beta-glucosidase agdC	Probable alpha/beta-glucosidase agdC	COG1501(Conserved hypothetical, protein)
AOL_s00076g395	2.69	3.01	3.9	6.47	8.27	9.22	33.56	7.98667	3.2	-1.5	-0.794626	0.00543755	0.0204816	Yes	Down	MFS domain-containing protein	Sugar transporter	ENOG410XNQK(phosphoriboisomerase A)
AOL_s00054g245	1.21	1.94	2.68	5.63	3.8	5.14	20.4	4.85667	1.94333	-1.5	-0.911619	0.0146937	0.0460444	Yes	Down	tRNA (adenine(58)-N(1))-methyltransferase catalytic subunit TRM61, EC 2.1.1.220 (tRNA(m1A58)-methyltransferase subunit TRM61)	tRNA (adenine(58)-N(1))-methyltransferase catalytic subunit TRM61	COG2519(trna methyltransferase)
AOL_s00215g262	1.12	1.62	1.4	2.89	3.54	3.9	14.47	3.44333	1.38	-1.5	-0.867372	0.00531027	0.0200785	Yes	Down	Uncharacterized protein	Putative beta-mannosidase	COG3250(regulatory protein)
AOL_s00215g8	107.8	186.79	144.65	423.51	447.03	223.05	1532.83	364.53	146.413	-1.49	-0.915804	0.00290404	0.0124069	Yes	Down	Uncharacterized protein	Fimbrin	COG5069(Nuclear migration protein)
AOL_s00081g315	22.36	20.77	42.61	56.18	58.98	98.65	299.55	71.27	28.58	-1.49	-0.90788	0.0023283	0.0103801	Yes	Down	GH16 domain-containing protein	Beta-1,6 glucan synthetase	COG2273(Tetratricopeptide repeat)
AOL_s00078g246	15.99	15.98	13.88	47.9	39.59	26.76	160.1	38.0833	15.2833	-1.49	-0.848879	0.0102418	0.0345477	Yes	Down	AAA domain-containing protein	26S protease regulatory subunit 7	COG1222(translation initiation factor)
AOL_s00004g398	5.93	11.41	10.8	21.14	29.23	19.67	98.18	23.3467	9.38	-1.49	-0.828808	0.00698569	0.0250327	Yes	Down	T-complex protein 1 subunit epsilon (CCT-epsilon)	T-complex protein 1 subunit epsilon	COG0459(Conserved hypothetical, protein)
AOL_s00109g161	5.75	7	7.51	15.64	23.6	11.22	70.72	16.82	6.75333	-1.49	-0.853756	0.00478733	0.0185096	Yes	Down	Non-specific serine/threonine protein kinase, EC 2.7.11.1	Non-specific serine/threonine protein kinase	ENOG410XRT8(3phosphoinositidedependent protein kinase)
AOL_s00188g105	5.18	6.94	7.49	12.02	18.17	18.63	68.43	16.2733	6.53667	-1.49	-0.651973	0.00959673	0.0326311	Yes	Down	Uncharacterized protein	Ion transport family protein	ENOG4110YKX(conserved hypothetical protein)
AOL_s00006g4	3.95	5.99	7.22	13.79	16.12	12.84	59.91	14.25	5.72	-1.49	-0.668487	0.00707135	0.0253092	Yes	Down	Protein kinase domain-containing protein	Dual specificity protein kinase pom1	ENOG410XPET(dual-specificity tyrosine-(Y)-phosphorylation regulated kinase)
AOL_s00083g243	1.94	4.24	4.71	11.07	9.53	6.52	38.01	9.04	3.63	-1.49	-0.849612	0.00882646	0.0303361	Yes	Down	Cytochrome b561 domain-containing protein	Cytochrome b561 domain-containing protein	ENOG410XP2K(Conserved hypothetical, protein)
AOL_s00109g14	2.47	3.18	4.8	7.96	10.26	7.83	36.5	8.68333	3.48333	-1.49	-1.00701	0.000741762	0.00408565	Yes	Down	Uncharacterized protein	Uncharacterized protein	ENOG410Z8TG(Whi5 like)
AOL_s00076g252	0.9	1.18	1.77	3.15	3.56	2.88	13.44	3.19667	1.28333	-1.49	-0.893643	0.010465	0.0351279	Yes	Down	Uncharacterized protein	F-box domain-containing protein	ENOG4111JVP(-)
AOL_s00080g129	26	70.12	95.58	119.98	184.87	171.52	668.07	158.79	63.9	-1.48	-0.914144	0.0115016	0.0377819	Yes	Down	Peptide-methionine (S)-S-oxide reductase, EC 1.8.4.11 (Peptide-methionine (S)-S-oxide reductase)	Peptide-methionine (S)-S-oxide reductase	COG0225(Has an important function as a repair enzyme for proteins that have been inactivated by oxidation. Catalyzes the reversible oxidation-reduction of methionine sulfoxide in proteins to methionine (By similarity))
AOL_s00075g24	31.23	22.58	55.48	83.46	96.16	91.14	380.05	90.2533	36.43	-1.48	-0.944156	0.00234045	0.0104238	Yes	Down	Ribonucloprotein	13 kDa ribonucleoprotein-associated protein	COG1358(Cell wall proline rich protein)
AOL_s00006g347	14.87	30.09	43.9	61.05	62.96	96.8	309.67	73.6033	29.62	-1.48	-0.824696	0.0125439	0.0405776	Yes	Down	Uncharacterized protein	Mitochondrial 54S ribosomal protein YmL41	ENOG4111IAB((ribosomal) protein)
AOL_s00080g226	25.06	24.51	30.96	75.05	55.33	69.7	280.61	66.6933	26.8433	-1.48	-0.86949	0.000799854	0.00435982	Yes	Down	Uncharacterized protein	Maintenance of telomere capping protein 1	ENOG410ZPJQ(Conserved hypothetical, protein)
AOL_s00097g206	9.47	11.3	22.48	33.97	31.15	42.09	150.46	35.7367	14.4167	-1.48	-0.93903	0.00195215	0.00908489	Yes	Down	Uncharacterized protein	Mitochondrial division protein 1	ENOG410YCH7(Involved in mitochondrial fission. Acts as an adapter protein required to form mitochondrial fission complexes. Formation of these complexes is required to promote constriction and fission of the mitochondrial compartment at a late step in mitochondrial division (By similarity))
AOL_s00007g358	3.48	5.67	9.4	10.34	11.96	23.64	64.49	15.3133	6.18333	-1.48	-0.916556	0.012565	0.0406311	Yes	Down	Uncharacterized protein	C2H2-type domain-containing protein
AOL_s00112g42	469.9	543.04	769.41	1768.54	1558.9	1076.38	6186.17	1467.94	594.117	-1.47	-0.884997	0.00131428	0.00656181	Yes	Down	Uncharacterized protein	Serine proteinase	COG1404(Dehydrogenase)
AOL_s00078g98	65.89	124.5	89.28	211.7	238.01	239.85	969.23	229.853	93.2233	-1.47	-0.840438	0.00390526	0.015734	Yes	Down	Uncharacterized protein	Uncharacterized protein
AOL_s00210g229	80.55	105.45	79.11	160.37	192.14	301.81	919.43	218.107	88.37	-1.47	-0.832942	0.0085554	0.0295985	Yes	Down	Chitinase, EC 3.2.1.14	Chitinase	COG3325(ChtBD1)
AOL_s00054g329	67.73	64.48	70.84	168.64	171.71	161.67	705.07	167.34	67.6833	-1.47	-0.84018	0.000358313	0.00222219	Yes	Down	Uncharacterized protein	Nucleotide-sugar transporter	COG0697(F-box and leucine-rich repeat protein)
AOL_s00083g294	69.13	47.03	52.03	131.26	165.32	118.68	583.45	138.42	56.0633	-1.47	-0.808559	0.00820352	0.0287268	Yes	Down	Uncharacterized protein	Glycosyltransferase family 31 protein	ENOG41104AP(PRP6 pre-mRNA processing factor 6 homolog (S. cerevisiae)); ENOG4111MZ4(PRP6 pre-mRNA processing factor 6 homolog (S. cerevisiae))
AOL_s00097g613	21	39.9	37	69.28	72.28	99.87	339.33	80.4767	32.6333	-1.47	-0.754577	0.0048219	0.0186271	Yes	Down	Uncharacterized protein	Phosphatidylcholine-sterol O-acyltransferase-like protein	ENOG410ZV61(-)
AOL_s00188g206	20.44	19.83	25.25	54.64	64.06	43.37	227.59	54.0233	21.84	-1.47	-0.72198	0.00434423	0.0171157	Yes	Down	Uncharacterized protein	Mitochondrial protein import protein MAS5	COG0484(Nuclear RNA export factor)
AOL_s00081g313	5.84	7.34	18.59	21.26	28.71	28.56	110.3	26.1767	10.59	-1.47	-0.935424	0.00663387	0.0239842	Yes	Down	Uncharacterized protein	60S ribosomal protein L3	COG0087(LSM1 homolog, U6 small nuclear RNA associated (S. cerevisiae))
AOL_s00188g55	7.92	8.82	12.56	26.62	28.54	17.12	101.58	24.0933	9.76667	-1.47	-0.879195	0.00601809	0.0222452	Yes	Down	Uncharacterized protein	Vacuolar protein sorting-associated protein 20	ENOG4111HN3(Charged multivesicular body protein)
AOL_s00078g169	4.1	5.74	6.26	13.75	15.64	10.32	55.81	13.2367	5.36667	-1.47	-0.781248	0.00446124	0.0174702	Yes	Down	Uncharacterized protein	mRNA cleavage and polyadenylation factor subunit	COG5161(cleavage and polyadenylation)
AOL_s00173g72	2.35	3.39	5.33	8.96	9.61	8.76	38.4	9.11	3.69	-1.47	-0.888648	0.00627723	0.0229933	Yes	Down	Serine/threonine-protein phosphatase 2A activator, EC 5.2.1.8 (Phosphotyrosyl phosphatase activator)	Serine/threonine-protein phosphatase 2A activator	COG5057(PPIases accelerate the folding of proteins. It catalyzes the cis-trans isomerization of proline imidic peptide bonds in oligopeptides. Acts as a regulatory subunit for PP2A-like phosphatases modulating their activity or substrate specificity, probably by inducing a conformational change in the catalytic subunit, a direct target of the PPIase. Can reactivate inactive phosphatase PP2A-phosp…
AOL_s00004g467	2.25	2.31	5.32	5.12	8.74	10.59	34.33	8.15	3.29333	-1.47	-0.895193	0.0146073	0.0458381	Yes	Down	Uncharacterized protein	Similar to Transcription factor steA acc. no. O74252	ENOG410ZTM5(C2H2 finger domain protein)
AOL_s00054g675	2.13	2.04	2.94	4.55	7.37	5.61	24.64	5.84333	2.37	-1.47	-0.893952	0.00103129	0.00536225	Yes	Down	HDAC_interact domain-containing protein	Histone deacetylase interacting	COG5602(Paired AMPhipathic helix protein)
AOL_s00043g397	51.38	78.65	57.51	192.44	147.72	121.96	649.66	154.04	62.5133	-1.46	-0.818217	0.00842824	0.0292608	Yes	Down	Peptidase A1 domain-containing protein	Putative aspartic-type endopeptidase opsB	ENOG410XNV7(alcohol dehydrogenase)
AOL_s00004g305	7.43	6.25	9	16.89	18.6	20.39	78.56	18.6267	7.56	-1.46	-0.827492	0.00060012	0.00342618	Yes	Down	Uncharacterized protein	RNAPII degradation factor	ENOG410XWB2(RNA polymerase II degradation factor recruits the ubiquitination machinery to the RNA polymerase II for polyubiquitination, removal and degradation, when RAD26 fails to efficiently displace stalled RNA polymerase II. Also involved in telomere length regulation (By similarity)); ENOG4110DKR(CUE domain)
AOL_s00117g69	3.61	6.08	7.76	14.19	9.12	19.65	60.41	14.32	5.81667	-1.46	-0.88933	0.0134808	0.0430765	Yes	Down	Uncharacterized protein	Related to CSN12-signalosome component	COG5600(PCI domain containing 2)
AOL_s00081g95	4.27	4.64	4.93	10.82	15.35	7.85	47.86	11.34	4.61333	-1.46	-0.782178	0.013296	0.0426238	Yes	Down	Geranylgeranyl transferase type-2 subunit alpha, EC 2.5.1.60 (Geranylgeranyl transferase type II subunit alpha)	Geranylgeranyl transferase type-2 subunit alpha	COG5536(-)
AOL_s00006g66	15.33	15.81	21.88	47.36	41.82	40.97	183.17	43.3833	17.6733	-1.45	-0.819053	0.00104199	0.00540525	Yes	Down	Uncharacterized protein	Uncharacterized protein
AOL_s00006g468	11.16	14.2	17.01	36.71	35.8	31.15	146.03	34.5533	14.1233	-1.45	-0.90459	0.000237979	0.00158706	Yes	Down	Uncharacterized protein	PQ loop repeat protein	ENOG4111GNY(PQ loop repeat protein)
AOL_s00188g123	11.61	14.35	13.8	36.23	35.29	25.98	137.26	32.5	13.2533	-1.45	-0.843337	0.00136671	0.00678306	Yes	Down	Uncharacterized protein	Gpi anchored protein	ENOG41124H6(GPI anchored protein); ENOG4110VFM(-)
AOL_s00078g290	2.9	3.59	7.33	11.29	10.95	11.66	47.72	11.3	4.60667	-1.45	-0.783103	0.00556988	0.0208654	Yes	Down	Uncharacterized protein	Dynamin-2	COG0699(Curculin domain protein (Mannose-binding) lectin)
AOL_s00078g128	2.77	3.97	6.23	11.9	9.24	10.58	44.69	10.5733	4.32333	-1.45	-0.88441	0.00147918	0.00724604	Yes	Down	Uncharacterized protein	Helicase associated domain (HA2) containing protein	COG1643(Nucleolar protein); COG2036(Nucleolar protein)
AOL_s00215g201	4.05	2.95	3.63	5.79	7.84	12.42	36.68	8.68333	3.54333	-1.45	-1.04726	0.0011868	0.00599589	Yes	Down	DNA-directed RNA polymerase III subunit RPC3, RNA polymerase III subunit C3	DNA-directed RNA polymerase III subunit RPC3	ENOG410XPVH(DNA-dependent RNA polymerase catalyzes the transcription of DNA into RNA using the four ribonucleoside triphosphates as substrates. Specific core component of RNA polymerase III which synthesizes small RNAs, such as 5S rRNA and tRNAs)
AOL_s00004g641	119.78	159.52	224.5	381.34	372.13	477.98	1735.25	410.483	167.933	-1.44	-0.945635	4.80751e-05	0.00042253	Yes	Down	Uncharacterized protein	Cyclin	ENOG4111TTK(Cyclin-dependent protein kinase)
AOL_s00054g666	47.69	42.81	89.85	152.1	131.32	154.72	618.49	146.047	60.1167	-1.43	-0.822387	0.00269441	0.011685	Yes	Down	PlsC domain-containing protein	PlsC domain-containing protein	COG0204(Casein kinase substrate phosphoprotein PP28)
AOL_s00110g11	25.63	33.62	32.61	84.14	76.46	62.87	315.33	74.49	30.62	-1.43	-0.689899	0.0043983	0.0172526	Yes	Down	Uncharacterized protein	Cell death protease	COG2939(RAE1 RNA export 1 homolog (S. pombe))
AOL_s00215g315	16.33	24.12	39.26	77.61	63.3	52.82	273.44	64.5767	26.57	-1.43	-0.911243	0.0023813	0.0105321	Yes	Down	Uncharacterized protein	Eukaryotic translation initiation factor 4E-1	COG5053(-)
AOL_s00215g33	13.5	16.65	30.76	51.75	42.47	54.01	209.14	49.41	20.3033	-1.43	-0.887848	0.00191435	0.00893231	Yes	Down	mRNA cap guanine-N7 methyltransferase, EC 2.1.1.56 (mRNA (guanine-N(7))-methyltransferase) (mRNA cap methyltransferase)	mRNA cap guanine-N7 methyltransferase	ENOG410Y7HG(mRNA (guanine-N7-)-methyltransferase activity)
AOL_s00004g510	12.58	12.04	20.76	28.12	41.04	40.89	155.43	36.6833	15.1267	-1.43	-0.832236	0.0087623	0.0301737	Yes	Down	Glycine cleavage system H protein	Glycine cleavage system H protein	COG0509(The glycine cleavage system catalyzes the degradation of glycine. The H protein shuttles the methylamine group of glycine from the P protein to the T protein (By similarity))
AOL_s00076g640	7.48	9.74	19.73	27.83	29.34	32.54	126.66	29.9033	12.3167	-1.43	-0.686805	0.0142115	0.0447378	Yes	Down	Tubulin beta chain	Tubulin beta chain (Fragment)	COG5023(RXT2-like, N-terminal)
AOL_s00078g96	0.81	1.95	1.55	3.41	4.19	2.86	14.77	3.48667	1.43667	-1.43	-0.844031	0.012218	0.0396961	Yes	Down	Vps8 domain-containing protein	Vps8 domain-containing protein	ENOG410XRX6(vacuolar protein sorting 8 homolog (S. cerevisiae))
AOL_s00054g353	78.1	124.9	134.6	361.8	246.24	208.18	1153.82	272.073	112.533	-1.42	-0.859865	0.00467178	0.0181056	Yes	Down	1,4-alpha-glucan-branching enzyme, EC 2.4.1.18 (Glycogen-branching enzyme)	1,4-alpha-glucan-branching enzyme	COG0296(Catalyzes the formation of the alpha-1,6-glucosidic linkages in glycogen by scission of a 1,4-alpha-linked oligosaccharide from growing alpha-1,4-glucan chains and the subsequent attachment of the oligosaccharide to the alpha-1,6 position (By similarity))
AOL_s00043g176	41.13	48.14	61.02	139.72	95.15	128.39	513.55	121.087	50.0967	-1.42	-0.862859	0.00134908	0.00671301	Yes	Down	Uncharacterized protein	Ubiquitin-like modifier HUB1
AOL_s00076g302	3.12	4.4	4.64	9.06	11.49	8.84	41.55	9.79667	4.05333	-1.42	-0.701981	0.00658326	0.0238206	Yes	Down	PUM-HD domain-containing protein	mRNA binding protein puf3	COG5099(Importin)
AOL_s00004g555	21.73	25.7	41.67	93.74	58.95	61.81	303.6	71.5	29.7	-1.41	-0.772646	0.00653864	0.0237169	Yes	Down	Uncharacterized protein	Uncharacterized protein	ENOG4111GDX(Conserved hypothetical, protein)
AOL_s00097g296	18.82	33.67	29.34	81.49	52.42	63.08	278.82	65.6633	27.2767	-1.41	-0.823975	0.00836519	0.0290872	Yes	Down	Uncharacterized protein	Probable SDO1 Protein required for cell viability localised to cytoplasm and nucleus	COG1500(Ribosome maturation protein)
AOL_s00075g21	20.19	29.27	30.06	55.06	65.91	70.44	270.93	63.8033	26.5067	-1.41	-0.840649	0.000243362	0.00161132	Yes	Down	Uncharacterized protein	Cell wall proline rich	ENOG41127PE(Cell wall proline rich protein)
AOL_s00043g495	16.06	19.15	41.18	49.56	55.55	79.28	260.78	61.4633	25.4633	-1.41	-0.975546	0.0033772	0.0140577	Yes	Down	Isochorismatase domain-containing protein	Isochorismatase domain-containing protein	ENOG4111I3F(isochorismatase)
AOL_s00080g72	7.83	16.77	18	28.23	35.49	38.76	145.08	34.16	14.2	-1.41	-0.807791	0.00507596	0.0193983	Yes	Down	Zn(2)-C6 fungal-type domain-containing protein	Zn(2)-C6 fungal-type domain-containing protein	ENOG4111Y3Z(RAD1 homolog (S. pombe)); ENOG410XRJ9(GTPase activator activity)
AOL_s00004g472	4.52	3.7	4.94	9.48	10.95	11.26	44.85	10.5633	4.38667	-1.41	-0.799952	0.00305041	0.0129146	Yes	Down	DNMT1-RFD domain-containing protein	DNMT1-RFD domain-containing protein	ENOG4112C6Y(Conserved hypothetical, protein); ENOG41113NQ(-)
AOL_s00076g294	1.38	1.39	2.13	2.71	4.26	4.82	16.69	3.93	1.63333	-1.41	-0.81973	0.00716255	0.025574	Yes	Down	Rap-GAP domain-containing protein	Tuberous sclerosis 2 protein homolog	ENOG410XPFJ(Tuberous sclerosis 2)
AOL_s00076g132	19.22	61.44	63.22	120.75	96.9	127.28	488.81	114.977	47.96	-1.4	-0.889937	0.0139283	0.0442214	Yes	Down	Uncharacterized protein	Uncharacterized protein	ENOG4111JD3(Conserved hypothetical, protein)
AOL_s00043g469	27.16	28.54	37.52	79.73	67.76	76.2	316.91	74.5633	31.0733	-1.4	-0.824765	0.000663081	0.00373067	Yes	Down	Pyrroline-5-carboxylate reductase, EC 1.5.1.2	Pyrroline-5-carboxylate reductase	COG0345(pyrroline-5-carboxylate reductase activity)
AOL_s00007g380	19.96	16.99	30.95	50.91	49.65	62.36	230.82	54.3067	22.6333	-1.4	-0.779459	0.00389505	0.0157	Yes	Down	Elongation of fatty acids protein, EC 2.3.1.199 (Very-long-chain 3-oxoacyl-CoA synthase)	Elongation of fatty acids protein	ENOG410XRWT(elongation of very long chain fatty acids protein)
AOL_s00083g397	19.16	23.69	21.15	44.45	58.19	50.87	217.51	51.17	21.3333	-1.4	-0.849626	0.000831606	0.00448896	Yes	Down	Palmitoyltransferase, EC 2.3.1.225	Palmitoyltransferase	COG5273(rhomboid family)
AOL_s00097g543	10.42	15.83	17.37	38.66	40.8	25.26	148.34	34.9067	14.54	-1.4	-0.857425	0.00324089	0.0135855	Yes	Down	Uncharacterized protein	Uncharacterized protein
AOL_s00188g88	6.62	10.63	11.64	19.47	28.08	21.67	98.11	23.0733	9.63	-1.4	-0.846057	0.00471965	0.0182638	Yes	Down	PITH domain-containing protein	PITH domain-containing protein	ENOG411157A(PITH (C-terminal proteasome-interacting domain of thioredoxin-like) domain containing 1)
AOL_s00004g453	2.14	3.62	2.74	7.38	7.89	5.09	28.86	6.78667	2.83333	-1.4	-0.810014	0.0115651	0.0379625	Yes	Down	Uncharacterized protein	Subunit of dna polymerase ii	ENOG410XPFH(Topoisomerase (DNA) II binding protein 1); ENOG410ZW4P(BRCA1 C Terminus (BRCT) domain); COG0507(exodeoxyribonuclease v alpha)
AOL_s00083g298	140.05	156.53	138.56	362.52	389.94	288.21	1475.81	346.89	145.047	-1.39	-0.771157	0.00294349	0.0125574	Yes	Down	TRP_N domain-containing protein	DUF907 domain-containing protein	ENOG41102UW(Transient receptor potential (TRP) ion channel)
AOL_s00079g171	33.88	33.72	46.28	83.37	91.67	96.82	385.74	90.62	37.96	-1.39	-0.766788	0.000407457	0.00248546	Yes	Down	Uncharacterized protein	Ras-related protein ced-10	COG1100(Catalyzes the irreversible cleavage of the glycosidic bond in both 5'-methylthioadenosine (MTA) and S- adenosylhomocysteine (SAH AdoHcy) to adenine and the corresponding thioribose, 5'-methylthioribose and S-ribosylhomocysteine, respectively (By similarity))
AOL_s00097g533	17.56	18.45	16.42	41.47	36.22	47.51	177.63	41.7333	17.4767	-1.39	-0.756028	0.00460433	0.0179109	Yes	Down	Uncharacterized protein	SNF1-interacting protein, variant 2	ENOG4111M8N(May negatively regulate the SNF1 kinase (By similarity))
AOL_s00076g35	8.91	11.46	13.55	26.82	33.48	20.79	115.01	27.03	11.3067	-1.39	-0.820057	0.00668303	0.0241234	Yes	Down	Phosphomannomutase, EC 5.4.2.8	Phosphomannomutase	COG0561(,hydrolase)
AOL_s00083g91	143.26	166.85	238.98	362.66	430.56	511.65	1853.96	434.957	183.03	-1.38	-0.807523	0.000701422	0.00390936	Yes	Down	Uncharacterized protein	Uncharacterized protein
AOL_s00193g118	33.2	49.03	45.76	110.83	102.26	90.96	432.04	101.35	42.6633	-1.38	-0.805064	0.00116967	0.0059329	Yes	Down	1-alkyl-2-acetylglycerophosphocholine esterase, EC 3.1.1.47	1-alkyl-2-acetylglycerophosphocholine esterase	ENOG4111FH0(protein binding)
AOL_s00215g310	24.42	24.19	24.05	53.19	72.92	46.62	245.39	57.5767	24.22	-1.38	-0.805798	0.00359627	0.014756	Yes	Down	Nicotinate phosphoribosyltransferase, EC 6.3.4.21	Nicotinate phosphoribosyltransferase	COG1488(Nicotinate phosphoribosyltransferase)
AOL_s00054g897	16.79	15.34	16.26	35.93	33.73	45.68	163.73	38.4467	16.13	-1.38	-0.781849	0.0050541	0.019348	Yes	Down	Lipase_3 domain-containing protein	Extracellular lipase	COG3675(Lipase class 3 family protein)
AOL_s00004g127	4.87	6.37	10.21	19.33	14.41	17.28	72.47	17.0067	7.15	-1.38	-0.851266	0.00256048	0.0111967	Yes	Down	Transcription elongation factor SPT5	Transcription elongation factor SPT5	COG5164(Transcription elongation factor)
AOL_s00110g137	5.21	5.37	8.91	15.45	19.09	11.9	65.93	15.48	6.49667	-1.38	-0.846744	0.00284872	0.0122292	Yes	Down	Ribonucleoside-diphosphate reductase, EC 1.17.4.1	Ribonucleoside-diphosphate reductase	COG0209(Provides the precursors necessary for DNA synthesis. Catalyzes the biosynthesis of deoxyribonucleotides from the corresponding ribonucleotides (By similarity))
AOL_s00078g371	3.14	5.39	7.13	10.55	11.6	15.13	52.94	12.4267	5.22	-1.38	-0.777472	0.00342724	0.0141865	Yes	Down	Polynucleotide adenylyltransferase, EC 2.7.7.19	Polynucleotide adenylyltransferase	COG5260(-)
AOL_s00215g17	2.7	3.22	4.54	9.34	8.82	6.74	35.36	8.3	3.48667	-1.38	-0.841786	0.0018946	0.00886333	Yes	Down	PXA domain-containing protein	PXA domain-containing protein	ENOG4110DN0((PX) domain-containing protein)
AOL_s00007g488	2.39	3.15	3.23	7.33	8.28	5.22	29.6	6.94333	2.92333	-1.38	-0.780397	0.00492411	0.0189562	Yes	Down	ULP_PROTEASE domain-containing protein	Uncharacterized protein	COG5160(SUMO1 sentrin specific peptidase)
AOL_s00079g363	19.08	13.25	38.27	62.32	41.02	64.16	238.1	55.8333	23.5333	-1.37	-0.856179	0.0157868	0.0488344	Yes	Down	5-aminolevulinate synthase, mitochondrial, EC 2.3.1.37	5-aminolevulinate synthase, mitochondrial	COG0156(citrate synthase)
AOL_s00097g547	9.67	10.39	18.37	28.77	29.02	33.12	129.34	30.3033	12.81	-1.37	-0.879964	0.00236725	0.010496	Yes	Down	Uncharacterized protein	RRM domain-containing protein	ENOG410YV4F(-); ENOG4112AKN(-)
AOL_s00004g359	9.23	8.22	13.5	25.33	22.51	25.42	104.21	24.42	10.3167	-1.37	-0.81104	0.00112695	0.00573254	Yes	Down	FAD-binding FR-type domain-containing protein	Sulfite reductase [NADPH] flavoprotein component	COG0369(Component of the sulfite reductase complex that catalyzes the 6-electron reduction of sulfite to sulfide. This is one of several activities required for the biosynthesis of L- cysteine from sulfate. The flavoprotein component catalyzes the electron flow from NADPH - FAD - FMN to the hemoprotein component (By similarity))
AOL_s00007g411	7.89	6.58	8.42	19.21	18.93	16.21	77.24	18.1167	7.63	-1.37	-0.757378	0.00823068	0.0287941	Yes	Down	Methionine adenosyltransferase 2 subunit beta (Methionine adenosyltransferase II beta)	Methionine adenosyltransferase 2 subunit beta	COG1091(Dtdp-4-dehydrorhamnose reductase)
AOL_s00140g40	32.42	45.69	44.07	102.03	87.66	98.09	409.96	95.9267	40.7267	-1.36	-0.815003	0.000965209	0.00505699	Yes	Down	DUF5672 domain-containing protein	NodB homology domain-containing protein	ENOG4111974(-); ENOG410YEG9(-); ENOG410YE6S(-)
AOL_s00097g33	18.01	23.27	27.96	40.25	57.94	65.15	232.58	54.4467	23.08	-1.36	-0.801787	0.000817953	0.00442867	Yes	Down	C2H2-type domain-containing protein	Zinc finger c2h2-type integrase DNA-binding protein	ENOG4111IS2(C2H2 type zinc finger domain-containing protein)
AOL_s00079g257	18.86	21.87	20.37	47.66	45.77	50.99	205.52	48.14	20.3667	-1.36	-0.892337	9.31233e-05	0.000731847	Yes	Down	BZIP domain-containing protein	Fluconazole resistance protein 3	ENOG4111YB8(B-zip transcription factor)
AOL_s00097g143	15.78	25.25	19.15	52.46	44.05	45.75	202.44	47.42	20.06	-1.36	-0.794842	0.00367581	0.0150339	Yes	Down	GPN-loop GTPase 2	GPN-loop GTPase 2	ENOG410YRVC(GPNloop GTPase 2)
AOL_s00080g128	10.16	15.74	18.47	23.07	41.62	39.92	148.98	34.87	14.79	-1.36	-0.805721	0.00453206	0.0176683	Yes	Down	Uncharacterized protein	Heat shock protein STI1	ENOG410XTCJ(tetratricopeptide repeat domain)
AOL_s00054g811	8.31	11.91	12.39	27.55	24.57	24.83	109.56	25.65	10.87	-1.36	-0.779505	0.0016621	0.00799387	Yes	Down	Velvet domain-containing protein	Velvet domain-containing protein	ENOG4111GG9(developmental regulator VelB)
AOL_s00004g280	6.35	7.1	6.88	14.59	15.03	18.32	68.27	15.98	6.77667	-1.36	-0.771983	0.00298801	0.0127169	Yes	Down	Uncharacterized protein	Uncharacterized protein	ENOG4112AAT(transcription from RNA polymerase III promoter); ENOG4111S3P(Transcription factor tfiiic complex subunit tfc6)
AOL_s00097g523	2.41	2.19	3.39	6.77	7.61	4.45	26.82	6.27667	2.66333	-1.36	-0.759712	0.0125374	0.0405714	Yes	Down	Uncharacterized protein	Transcription factor spt20	ENOG410Y2D0(conserved hypothetical protein)
AOL_s00215g601	15.57	27.97	33.34	66.02	64.82	49.61	257.33	60.15	25.6267	-1.35	-0.860674	0.00278968	0.0120105	Yes	Down	DnaJ_C domain-containing protein	J domain-containing protein	COG0484(Required for maturation of urease via the functional incorporation of the urease nickel metallocenter (By similarity))
AOL_s00079g383	5.49	6.59	13.35	20.72	15.85	23.15	85.15	19.9067	8.47667	-1.35	-0.798931	0.0130684	0.0419998	Yes	Down	ABC1 domain-containing protein	ABC1 domain-containing protein	COG0661(-)
AOL_s00215g110	4.74	4.7	3.66	9.15	10.69	10.89	43.83	10.2433	4.36667	-1.35	-0.756402	0.0150942	0.0470842	Yes	Down	Uncharacterized protein	Ceramide glucosyltransferase	ENOG4111IID(Exonuclease)
AOL_s00054g402	1.69	3.43	4.16	6.93	8.15	6.72	31.08	7.26667	3.09333	-1.35	-0.802231	0.0107934	0.036013	Yes	Down	Uncharacterized protein	Squalene/phytoene synthase-domain-containing protein	COG1562(Conserved hypothetical, protein)
AOL_s00097g574	0.95	0.94	2.39	3.19	3.37	3.48	14.32	3.34667	1.42667	-1.35	-0.863357	0.00765319	0.0270768	Yes	Down	Uncharacterized protein	Uncharacterized protein	ENOG41118JT(Conserved hypothetical, protein)
AOL_s00112g34	143.32	157.01	226.8	490.25	389.52	352.55	1759.45	410.773	175.71	-1.34	-0.804234	0.00174861	0.00831567	Yes	Down	Uncharacterized protein	Uncharacterized protein
AOL_s00081g319	64.51	61.68	92.39	176.09	172.87	163.25	730.79	170.737	72.86	-1.34	-0.768321	0.000630974	0.00357258	Yes	Down	Protein-serine/threonine kinase, EC 2.7.11.-	Protein-serine/threonine kinase	COG0642(Conserved hypothetical, protein)
AOL_s00109g117	21.27	20.21	26.59	64.07	53.25	41.96	227.35	53.0933	22.69	-1.34	-0.785488	0.00432915	0.017079	Yes	Down	RING-type domain-containing protein	Glutamine--tRNA ligase	ENOG41121N2(Conserved hypothetical, protein)
AOL_s00215g441	8.8	7.36	9.25	15.54	16.79	27.06	84.8	19.7967	8.47	-1.34	-0.744893	0.0121134	0.0394714	Yes	Down	Zn(2)-C6 fungal-type domain-containing protein	Zn(2)-C6 fungal-type domain-containing protein	ENOG410XP3A(C6 transcription factor)
AOL_s00083g181	5.13	7.4	9.69	21.94	18.52	11.54	74.22	17.3333	7.40667	-1.34	-0.84604	0.0111578	0.0368974	Yes	Down	FACT complex subunit POB3	FACT complex subunit POB3	COG5165(Component of the FACT complex, a general chromatin factor that acts to reorganize nucleosomes. The FACT complex is involved in multiple processes that require DNA as a template such as mRNA elongation, DNA replication and DNA repair. During transcription elongation the FACT complex acts as a histone chaperone that both destabilizes and restores nucleosomal structure. It facilitates the pa…
AOL_s00007g424	2.04	4.61	5.65	9.01	8.21	11.57	41.09	9.59667	4.1	-1.34	-0.828577	0.0112511	0.0371095	Yes	Down	Phosphoribosylformylglycinamidine synthase, EC 6.3.5.3 (Formylglycinamide ribonucleotide amidotransferase) (Formylglycinamide ribotide amidotransferase)	Phosphoribosylformylglycinamidine synthase	COG0047(phosphoribosylformylglycinamidine synthase); COG0046(phosphoribosylformylglycinamidine synthase)
AOL_s00080g65	83.01	101.44	91.49	246.58	225.36	172.31	920.19	214.75	91.98	-1.33	-0.779757	0.00342648	0.0141865	Yes	Down	DUF155 domain-containing protein	Sporulation protein RMD8	COG1723(TEA domain family member)
AOL_s00076g243	33.84	46.03	70.49	116.83	107.37	126.56	501.12	116.92	50.12	-1.33	-0.800131	0.000566413	0.00327	Yes	Down	Uncharacterized protein	MFS domain-containing protein	COG0477(CFEM domain)
AOL_s00173g388	13.93	20.86	26.5	33.61	41.44	67.46	203.8	47.5033	20.43	-1.33	-0.783882	0.0140151	0.0443547	Yes	Down	Uncharacterized protein	BZIP domain-containing protein	ENOG4111YBR(Conserved hypothetical, protein); ENOG410YJ0U(Domain of unknown function (DUF3425)); ENOG410YBQH(Domain of unknown function (DUF3425)); ENOG410Y35M(Domain of unknown function (DUF3425)); ENOG410YQ83(Domain of unknown function (DUF3425)); ENOG410YM5E(Domain of unknown function (DUF3425))
AOL_s00169g231	12.42	17.63	18.39	30.74	35.01	46.96	161.15	37.57	16.1467	-1.33	-0.648271	0.0085843	0.0296639	Yes	Down	MFS domain-containing protein	Lactose permease	ENOG410XNQK(Transporter)
AOL_s00210g32	9.39	15.77	17.01	38.86	32.05	27.29	140.37	32.7333	14.0567	-1.33	-0.801247	0.00482419	0.0186279	Yes	Down	Uncharacterized protein	Uncharacterized protein	COG0465(Acts as a processive, ATP-dependent zinc metallopeptidase for both cytoplasmic and membrane proteins. Plays a role in the quality control of integral membrane proteins (By similarity))
AOL_s00080g3	7.33	12.77	17.06	35.23	28.41	22.89	123.69	28.8433	12.3867	-1.33	-0.822839	0.0059732	0.0221344	Yes	Down	DNA-directed RNA polymerase subunit, EC 2.7.7.6	DNA-directed RNA polymerase subunit	COG0086(saccharopine dehydrogenase)
AOL_s00215g16	4.09	5.43	8.73	11.04	17.65	13.76	60.7	14.15	6.08333	-1.33	-0.804216	0.0100069	0.0338705	Yes	Down	Uncharacterized protein	Uncharacterized protein	ENOG4111S07(-); ENOG410YGFZ(-)
AOL_s00079g396	3.34	5.06	6.8	13.04	10.95	11.43	50.62	11.8067	5.06667	-1.33	-0.803271	0.00609551	0.0224847	Yes	Down	Uncharacterized protein	Probable RRB1 protein, involved in the regulation of ribosome biosynthesis	ENOG410XP76(WD repeat domain 70)
AOL_s00097g492	220.11	271	375.27	747.53	614.35	645.89	2874.15	669.257	288.793	-1.32	-0.795384	0.0028439	0.0122203	Yes	Down	Uncharacterized protein	Uncharacterized protein
AOL_s00054g525	37.16	54.1	108.21	175.69	137.09	150.88	663.13	154.553	66.49	-1.32	-0.734514	0.0148576	0.0464438	Yes	Down	Peroxin-13	Peroxin-13	ENOG410XRU7(Peroxisomal membrane protein)
AOL_s00004g635	28.77	42.15	37.23	88.98	83.31	78.14	358.58	83.4767	36.05	-1.32	-0.761976	0.00222626	0.0100255	Yes	Down	Ubiquitin carboxyl-terminal hydrolase, EC 3.4.19.12	Ubiquitin carboxyl-terminal hydrolase	ENOG410XP96(ubiquitin thiolesterase activity)
AOL_s00007g551	12.24	20.17	26.84	46.36	46.62	44.51	196.74	45.83	19.75	-1.32	-0.803208	0.0023123	0.0103242	Yes	Down	Ribosomal_L18_c domain-containing protein	Putative 5S rRNA binding ribosomal protein	COG0256(This is one of the proteins that binds and probably mediates the attachment of the 5S RNA into the large ribosomal subunit, where it forms part of the central protuberance (By similarity))
AOL_s00004g77	9.93	10.59	14.48	30.16	25.5	25.71	116.37	27.1233	11.6667	-1.32	-0.78506	0.0027416	0.0118492	Yes	Down	Cytochrome b5 heme-binding domain-containing protein	Cytochrome b5 heme-binding domain-containing protein	COG5274(cytochrome b5); COG5274(cytochrome b5)
AOL_s00043g251	10.35	11.25	9.78	22.34	35.38	14.98	104.08	24.2333	10.46	-1.32	-0.765001	0.00978792	0.0332304	Yes	Down	Uncharacterized protein	Uncharacterized protein
AOL_s00078g384	6.98	6.66	8.81	17.64	16.98	17.36	74.43	17.3267	7.48333	-1.32	-0.754549	0.00528903	0.0200152	Yes	Down	Uncharacterized protein	D-arabinitol dehydrogenase ArbD	COG1028(Terpene synthase family, metal binding domain)
AOL_s00078g198	114.85	90.78	152.37	314.36	264.12	248.21	1184.69	275.563	119.333	-1.31	-0.705205	0.0063611	0.0232432	Yes	Down	Ditrans,polycis-polyprenyl diphosphate synthase ((2E,6E)-farnesyldiphosphate specific), EC 2.5.1.87	Ditrans,polycis-polyprenyl diphosphate synthase ((2E,6E)-farnesyldiphosphate specific)	COG0020(trafficking protein particle complex)
AOL_s00054g849	49.66	60.73	57.51	129.57	114.82	142.69	554.98	129.027	55.9667	-1.31	-0.733885	0.00272759	0.0118059	Yes	Down	Uncharacterized protein	Uncharacterized protein	ENOG4111XSE(conserved hypothetical protein)
AOL_s00078g105	24.86	30.37	28.31	76.29	56.09	60.75	276.67	64.3767	27.8467	-1.31	-0.720626	0.00877114	0.0301845	Yes	Down	Uncharacterized protein	Uncharacterized protein
AOL_s00140g85	17.14	19.8	30.33	56.57	54.39	44.54	222.77	51.8333	22.4233	-1.31	-0.790311	0.00212277	0.00967678	Yes	Down	Uncharacterized protein	Uncharacterized protein	ENOG411247C(-); ENOG410YEB5(-); ENOG410YDGC(-)
AOL_s00097g201	8.69	18.21	30.84	43.62	39.72	50.09	191.17	44.4767	19.2467	-1.31	-0.833759	0.0152146	0.0473602	Yes	Down	Threonine synthase, EC 4.2.3.1	Threonine synthase	COG0498(threonine synthase)
AOL_s00004g260	7.52	9.66	13.4	25	26.86	18.78	101.22	23.5467	10.1933	-1.31	-0.776041	0.00237309	0.0105062	Yes	Down	Uncharacterized protein	SPS-sensor component ptr3	ENOG4111H1C(-)
AOL_s00215g285	3.06	5.36	5.55	10.71	12.01	9.51	46.2	10.7433	4.65667	-1.31	-0.853897	0.00111667	0.00569647	Yes	Down	tRNA (adenine(58)-N(1))-methyltransferase non-catalytic subunit TRM6 (tRNA(m1A58)-methyltransferase subunit TRM6)	tRNA (adenine(58)-N(1))-methyltransferase non-catalytic subunit TRM6	ENOG410XSXD(tRNA methyltransferase 6 homolog (S. cerevisiae))
AOL_s00007g367	1.08	1.49	1.43	2.55	3.52	3.18	13.25	3.08333	1.33333	-1.31	-0.898299	0.000216127	0.00146808	Yes	Down	Uncharacterized protein	Uncharacterized protein	ENOG4111RJN(Protein of unknown function (DUF3433))
AOL_s00215g836	0.86	0.9	1.62	2.77	2.69	2.34	11.18	2.6	1.12667	-1.31	-0.791334	0.0104501	0.0350909	Yes	Down	Uncharacterized protein	Uncharacterized protein
AOL_s00076g205	77.81	90.65	106.51	186.35	182.75	262.56	906.63	210.553	91.6567	-1.3	-0.756434	0.00377034	0.0153151	Yes	Down	Uncharacterized protein	Ornithine decarboxylase	COG0019(Specifically catalyzes the decarboxylation of meso- diaminopimelate (meso-DAP) to L-lysine (By similarity))
AOL_s00081g362	90.68	62.6	75.58	186.95	218.98	121.18	755.97	175.703	76.2867	-1.3	-0.860231	0.00646344	0.0235207	Yes	Down	Proteasome subunit alpha type	Proteasome subunit alpha type	ENOG410XPQ8(The proteasome is a multicatalytic proteinase complex which is characterized by its ability to cleave peptides with Arg, Phe, Tyr, Leu, and Glu adjacent to the leaving group at neutral or slightly basic pH. The proteasome has an ATP-dependent proteolytic activity (By similarity))
AOL_s00054g425	35.79	79.71	53.99	143.95	139.87	106.14	559.45	129.987	56.4967	-1.3	-0.764672	0.0152593	0.0474664	Yes	Down	Phospholipid-transporting ATPase, EC 7.6.2.1	Phospholipid-transporting ATPase	ENOG410XPYK(MYND domain protein (SamB)); COG0474(MYND domain protein (SamB))
AOL_s00006g409	26.85	32.31	45.19	92.42	81.55	65.67	343.99	79.88	34.7833	-1.3	-0.779504	0.0028123	0.0120903	Yes	Down	FAD_binding_3 domain-containing protein	FAD/NAD(P)-binding domain-containing protein	COG0654(-)
AOL_s00083g487	11.03	13.55	14.05	27.62	30.23	31.01	127.49	29.62	12.8767	-1.3	-0.748201	0.000805974	0.00437978	Yes	Down	Uncharacterized protein	Blue light receptor	COG2202(RNA-binding nucleolar protein required for pre-rRNA processing. Involved in production of 18S rRNA and assembly of small ribosomal subunit (By similarity))
AOL_s00076g365	5.77	5.77	6.08	16.91	14.76	8.81	58.1	13.4933	5.87333	-1.3	-0.772307	0.0142789	0.0449183	Yes	Down	Uncharacterized protein	Transport protein particle subunit like	ENOG410YJME(hypercellular protein); ENOG410YEPC(trafficking protein particle complex 9)
AOL_s00075g108	1.05	1.6	2.34	3.94	4.3	3.24	16.47	3.82667	1.66333	-1.3	-0.955589	0.00665537	0.0240522	Yes	Down	MHD domain-containing protein	MHD domain-containing protein	ENOG410XT7B(adaptor-related protein complex 3, mu)
AOL_s00078g95	93.09	170.27	153.07	278.21	369.15	306.82	1370.61	318.06	138.81	-1.29	-0.723078	0.00567543	0.0211718	Yes	Down	Protein kinase domain-containing protein	Calcium/calmodulin-dependent protein kinase cmkA	ENOG410XRMJ(DNA-dependent RNA polymerase catalyzes the transcription of DNA into RNA using the four ribonucleoside triphosphates as substrates (By similarity))
AOL_s00215g912	56.06	110.61	88.61	237.83	178.15	169.01	840.27	194.997	85.0933	-1.29	-0.755963	0.0127201	0.0410582	Yes	Down	PNPLA domain-containing protein	FabD/lysophospholipase-like protein	ENOG411000X(Patatin-like phospholipase); ENOG410XNR8(NIPA-like domain containing)
AOL_s00081g170	55.71	72.29	106.82	158.3	163.57	216.31	773	179.393	78.2733	-1.29	-0.606236	0.0138925	0.0441389	Yes	Down	Uncharacterized protein	Uncharacterized protein
AOL_s00076g386	17.25	21.17	34.59	58.13	45	64.4	240.54	55.8433	24.3367	-1.29	-0.854894	0.00214816	0.00975658	Yes	Down	Mso1_Sec1_bdg domain-containing protein	Uncharacterized protein
AOL_s00054g310	9.28	10.74	12.52	26.02	26.64	21.73	106.93	24.7967	10.8467	-1.29	-0.754182	0.00138983	0.00687355	Yes	Down	Uncharacterized protein	Protein phosphotase 2a 65kd regulatory sububit	ENOG410XQVI((Regulatory) subunit)
AOL_s00112g54	6.71	7.29	14.34	20.06	24.83	19.89	93.12	21.5933	9.44667	-1.29	-0.790991	0.00215013	0.00975658	Yes	Down	NAD(P)H-hydrate epimerase, EC 5.1.99.6 (NAD(P)HX epimerase)	NAD(P)H-hydrate epimerase	COG0062(Destroys radicals which are normally produced within the cells and which are toxic to biological systems (By similarity))
AOL_s00054g85	7.82	9.68	9.43	26.25	19.93	15.41	88.52	20.53	8.97667	-1.29	-0.755352	0.0158493	0.0489937	Yes	Down	Uncharacterized protein	Nucleotide-diphospho-sugar transferase	COG5597(Leukocyte receptor cluster (LRC) member 8)
AOL_s00004g565	5.37	6.87	12.49	19.2	15.75	21.62	81.3	18.8567	8.24333	-1.29	-0.797976	0.00740252	0.0262834	Yes	Down	Uncharacterized protein	Pre-mRNA-splicing factor syf1	ENOG410XPD9(pre-mRNA-splicing factor SYF1)
AOL_s00043g703	4.52	5.01	6.66	11.83	13.69	11.58	53.29	12.3667	5.39667	-1.29	-0.797967	0.00663311	0.0239842	Yes	Down	Proliferating cell nuclear antigen	Proliferating cell nuclear antigen	COG0592(DNA polymerase processivity factor activity); ENOG410Z6ST(DNA polymerase processivity factor activity)
AOL_s00075g101	44.32	46.53	61.02	122.21	117.67	106.25	498	115.377	50.6233	-1.28	-0.82162	0.000533778	0.00310547	Yes	Down	Uncharacterized protein	ESCRT-III subunit protein snf7	ENOG410YE9I(Charged multivesicular body protein)
AOL_s00054g346	12.78	14.78	18.13	30.82	41.73	31.63	149.87	34.7267	15.23	-1.28	-0.606345	0.00867582	0.0299106	Yes	Down	AB hydrolase-1 domain-containing protein	Abhydrolase	ENOG4110FUS(alpha/beta hydrolase fold); COG0596(alpha/beta hydrolase fold); COG0277(FAD linked oxidase domain protein)
AOL_s00193g80	5.93	6.81	10.15	16.98	18.69	16.54	75.1	17.4033	7.63	-1.28	-0.760763	0.000851462	0.00458503	Yes	Down	DNA-directed RNA polymerase subunit beta, EC 2.7.7.6	DNA-directed RNA polymerase subunit beta	COG0085(dynein, light chain)
AOL_s00006g182	89.29	77.1	93.59	219.64	170.12	200.19	849.93	196.65	86.66	-1.27	-0.688048	0.0045108	0.0175931	Yes	Down	Uncharacterized protein	Related to glomerulosclerosis protein Mpv17	ENOG4111SYH(Peroxisomal membrane protein)
AOL_s00007g511	26.43	39.64	49.79	82.47	75.63	104.43	378.39	87.51	38.62	-1.27	-0.740597	0.0035114	0.0145079	Yes	Down	Uncharacterized protein	Uncharacterized protein
AOL_s00076g677	25.41	27.97	48.07	83.67	64.53	82.18	331.83	76.7933	33.8167	-1.27	-0.773315	0.00534411	0.0201723	Yes	Down	Uncharacterized protein	Peroxin 20	ENOG410Y1YW(Conserved hypothetical, protein)
AOL_s00054g431	5.01	5.22	13.8	16.6	26.43	11.62	78.68	18.2167	8.01	-1.27	-0.98567	0.00651725	0.023665	Yes	Down	Uncharacterized protein	Ribonucleoside-diphosphate reductase small chain	COG0208(Provides the precursors necessary for DNA synthesis. Catalyzes the biosynthesis of deoxyribonucleotides from the corresponding ribonucleotides (By similarity))
AOL_s00097g520	5.31	5.52	8.11	14.83	12.79	15.28	61.84	14.3	6.31333	-1.27	-0.746595	0.00877222	0.0301845	Yes	Down	Uncharacterized protein	Uncharacterized protein
AOL_s00004g498	4.19	6.27	6.79	14.68	15.34	9.13	56.4	13.05	5.75	-1.27	-0.907998	0.000419777	0.0025484	Yes	Down	Peptidyl-prolyl cis-trans isomerase-like 2, EC 2.3.2.27, EC 5.2.1.8 (Cyclophilin-60) (Cyclophilin-like protein Cyp-60) (RING-type E3 ubiquitin transferase isomerase-like 2)	Peptidyl-prolyl cis-trans isomerase-like 2	COG0652(peptidyl-prolyl cis-trans isomerase activity)
AOL_s00007g254	4.03	6.05	6.02	13.89	15.42	7.25	52.66	12.1867	5.36667	-1.27	-0.811256	0.0157136	0.0486476	Yes	Down	Uncharacterized protein	Uncharacterized protein	ENOG410Y7D9(-)
AOL_s00109g16	2.46	2.63	3.87	6.71	7.69	5.9	29.26	6.76667	2.98667	-1.27	-0.701812	0.00447494	0.0174992	Yes	Down	Uncharacterized protein	Rho-type GTPase-activating protein-like protein 2	ENOG410YM3I(Specifically methylates the adenine in position 1618 of 23S rRNA (By similarity)); ENOG4111NBK(Rho GTPase activator Rga)
AOL_s00215g454	11.17	18.7	16.39	28.86	53.06	22.81	150.99	34.91	15.42	-1.26	-0.810304	0.0130254	0.0419015	Yes	Down	Uncharacterized protein	Uncharacterized protein	ENOG411207V(-); ENOG410Y7XE(-)
AOL_s00079g343	3.9	5.83	8.13	15.63	11.9	12.8	58.19	13.4433	5.95333	-1.26	-0.817843	0.00465177	0.0180639	Yes	Down	Uncharacterized protein	DNA-directed RNA polymerase I subunit rpa49	ENOG410XSWJ(polymerase (RNA) I polypeptide E)
AOL_s00076g563	35.79	54.4	50.68	115.59	105	96.78	458.24	105.79	46.9567	-1.25	-0.687887	0.00826921	0.0288774	Yes	Down	Synaptobrevin homolog YKT6	Synaptobrevin homolog YKT6	COG5143(-)
AOL_s00173g233	12.08	14.63	15.54	23.16	33.99	37.94	137.34	31.6967	14.0833	-1.25	-0.660049	0.00808976	0.0283731	Yes	Down	FHA domain-containing protein	FHA domain-containing protein	ENOG410Y4XM(FHA domain protein); ENOG410YVNZ(translocase of outer mitochondrial membrane 70 homolog A (S. cerevisiae))
AOL_s00081g126	6	6.38	8.81	12.95	18.44	16.31	68.89	15.9	7.06333	-1.25	-0.691803	0.00316807	0.0133241	Yes	Down	Rab-GAP TBC domain-containing protein	RabGAP/TBC	ENOG410YWJY(ecotropic viral integration site)
AOL_s00215g293	1.72	2.72	3.12	6.09	7.08	3.87	24.6	5.68	2.52	-1.25	-0.798577	0.0108147	0.036057	Yes	Down	Uncharacterized protein	Uncharacterized protein
AOL_s00079g449	43.73	71.23	88.65	145.36	141.9	169.31	660.18	152.19	67.87	-1.24	-0.736345	0.00346787	0.0143347	Yes	Down	Zn(2)-C6 fungal-type domain-containing protein	Zn(2)-C6 fungal-type domain-containing protein	ENOG410YG9X(Fungal_trans); ENOG410YB3Z(Fungal_trans); ENOG410ZNGN(Transcription factor)
AOL_s00079g319	17.3	18.18	22.87	49.18	39.5	41.73	188.76	43.47	19.45	-1.23	-0.708589	0.00311412	0.0131469	Yes	Down	Uncharacterized protein	DUF803 domain membrane protein (Fragment)	ENOG410XNR8(Protein of unknown function (DUF3129))
AOL_s00097g638	11.77	16.47	26.08	39.94	39.29	41.68	175.23	40.3033	18.1067	-1.23	-0.716108	0.00341213	0.0141371	Yes	Down	MIF4G domain-containing protein	Eukaryotic translation initiation factor 4 gamma	ENOG410XS4P(Eukaryotic translation initiation factor 4 gamma); ENOG410ZVHN(eukaryotic translation initiation factor); ENOG410ZIZB(Eukaryotic translation initiation factor 4 gamma); ENOG41100KZ(eukaryotic translation initiation factor)
AOL_s00004g333	4.72	8.64	8.05	14.66	16.65	16.4	69.12	15.9033	7.13667	-1.23	-0.686047	0.00989233	0.0335594	Yes	Down	Uncharacterized protein	RSN1 Overexpression rescues sro7/sop1 in NaCl	COG5594(transmembrane protein 63C)
AOL_s00043g76	4.21	5.25	5.52	10.75	12.14	10.52	48.39	11.1367	4.99333	-1.23	-0.697287	0.00286659	0.0122812	Yes	Down	AP-2 complex subunit alpha	AP-2 complex subunit alpha	ENOG410XNQE(Adaptor-related protein complex 2, alpha)
AOL_s00075g74	3.3	3.51	5.27	8.76	8.49	9.73	39.06	8.99333	4.02667	-1.23	-0.778933	0.00157783	0.00763389	Yes	Down	Fork-head domain-containing protein	Pre-rRNA-processing protein fhl1	COG5025(forkhead box); ENOG410YJ45(Forkhead domain protein)
AOL_s00109g3	2.8	4.28	4.87	8.65	9.54	8.5	38.64	8.89667	3.98333	-1.23	-0.752567	0.00245675	0.0108121	Yes	Down	Uncharacterized protein	Uncharacterized protein	ENOG410Z7Z7(Lipase which is essential for lysis of subvacuolar cytoplasm to vacuole targeted bodies and intravacuolar autophagic bodies. Involved in the lysis of intravacuolar multivesicular body (MVB) vesicles. The intravacuolar membrane disintegration by ATG15 is critical to life span extension (By similarity)); ENOG410Z7Z7(Lipase which is essential for lysis of subvacuolar cytoplasm to vacuole…
AOL_s00054g317	19.15	18.37	20.78	31.96	45	52.2	187.46	43.0533	19.4333	-1.22	-0.653727	0.0108351	0.0360971	Yes	Down	Uncharacterized protein	Set3 complex subunit with deacetylase activity, meiotic-specific repressor of sporulation proteins	COG0666(TBC1 domain family, member 5); ENOG4110UQU(ankyrin repeat domain)
AOL_s00215g619	8.29	12.69	19.08	32.1	24.23	32.59	128.98	29.64	13.3533	-1.22	-0.74933	0.0133984	0.0428748	Yes	Down	Uncharacterized protein	Pre-mRNA-splicing factor cwc2	COG0724(-)
AOL_s00076g344	11.2	10.24	17.41	35.12	26.78	24.4	125.15	28.7667	12.95	-1.22	-0.732011	0.0134918	0.0430963	Yes	Down	AB hydrolase-1 domain-containing protein	AB-hydrolase YheT	COG0429(Alpha beta hydrolase)
AOL_s00169g14	11.38	13.3	13.73	30.05	27.2	28.07	123.73	28.44	12.8033	-1.22	-0.669284	0.00375103	0.0152645	Yes	Down	Uncharacterized protein	Cyclin-dependent protein kinase regulator Pho80	ENOG4111TTK(Armadillo repeat containing 8); COG0590(Armadillo repeat containing 8)
AOL_s00054g506	6.35	7.29	9.28	17.1	20.42	13.42	73.86	16.98	7.64	-1.22	-0.699079	0.0120508	0.0393107	Yes	Down	Uncharacterized protein	Vacuolar protein sorting-associated protein 4	ENOG410XRHN(endosome to lysosome transport via multivesicular body sorting pathway)
AOL_s00110g175	5.86	5.39	7.95	16.1	15.57	10.99	61.86	14.22	6.4	-1.22	-0.713971	0.00874309	0.0301192	Yes	Down	Coatomer subunit alpha	Coatomer subunit alpha	ENOG410XPZS(Coatomer protein complex subunit alpha)
AOL_s00083g5	1381.99	1774.1	1916.54	3120.75	3947.02	4117.95	16258.4	3728.57	1690.88	-1.21	-0.759094	0.000356641	0.00221336	Yes	Down	Uncharacterized protein	Chitin synthesis regulation, Congo red resistance, RCR protein
AOL_s00097g400	300.69	361.87	335.88	701.58	869.78	636.96	3206.76	736.107	332.813	-1.21	-0.651763	0.00616875	0.0227079	Yes	Down	Autophagy-related protein 27	Autophagy-related protein 27	ENOG4111GYW(Autophagy protein Atg27)
AOL_s00079g380	132.68	229.11	213.22	453.91	390.06	429.64	1848.62	424.537	191.67	-1.21	-0.711532	0.00571051	0.0212671	Yes	Down	Uncharacterized protein	Uncharacterized protein	ENOG410ZTJG(-)
AOL_s00109g87	41.77	47.41	87.57	106.08	124.02	159.94	566.79	130.013	58.9167	-1.21	-0.731592	0.00765381	0.0270768	Yes	Down	Elongation factor 2	Elongation factor 2	COG0480(Catalyzes the decarboxylation of orotidine 5'- monophosphate (OMP) to uridine 5'-monophosphate (UMP) (By similarity))
AOL_s00215g219	4.43	5.98	6.36	12.88	11.64	12.55	53.84	12.3567	5.59	-1.21	-0.705667	0.00530164	0.0200544	Yes	Down	Mitochondrial escape protein 2	Mitochondrial escape protein 2	ENOG410XQS2(Plays a role in maintaining the mitochondrial genome and in controlling the mtDNA escape. Involved in the regulation of mtDNA nucleotide structure and number. May have a dispensable role in early maturation of pre-rRNA (By similarity))
AOL_s00054g704	1.38	2.09	2.35	4.35	4.8	3.74	18.71	4.29667	1.94	-1.21	-0.715701	0.00673937	0.0242641	Yes	Down	TPR_MLP1_2 domain-containing protein	Filament-forming protein (Tpr/p270), putative	ENOG410ZXZD(-); ENOG410XSA1(translocated promoter region, nuclear basket protein); ENOG410ZZYA(TPR/MLP1/MLP2-like protein)
AOL_s00117g32	145.3	205.69	150.82	427.71	376.66	298.23	1604.41	367.533	167.27	-1.2	-0.758462	0.00724243	0.0257817	Yes	Down	Uncharacterized protein	Probable regulator of phosphatidylinositol-4-OH kinase protein	COG5126(Conserved hypothetical, protein)
AOL_s00054g880	35.22	65.4	70.74	138.01	100.11	138.62	548.1	125.58	57.12	-1.2	-0.723678	0.0124022	0.0402068	Yes	Down	M20_dimer domain-containing protein	Zn-dependent exopeptidase	COG0624(-)
AOL_s00117g5	8.15	10.29	13.2	24.23	24.82	20.47	101.16	23.1733	10.5467	-1.2	-0.704908	0.00393627	0.0158089	Yes	Down	Uncharacterized protein	U4/U6 small nuclear ribonucleoprotein Prp3	ENOG410XQV0(U4 u6 small nuclear ribonucleoprotein)
AOL_s00078g47	7.91	10.9	12.46	24.58	21.56	22.63	100.04	22.9233	10.4233	-1.2	-1.16367	5.78656e-07	9.67539e-06	Yes	Down	V-type proton ATPase subunit a	V-type proton ATPase subunit a	COG1269(ATPase 116 kDa subunit)
AOL_s00076g212	3.56	5.23	5.62	9.57	11.73	10.41	46.12	10.57	4.80333	-1.2	-0.628673	0.00861572	0.0297495	Yes	Down	Uncharacterized protein	GTPase-activating protein that regulates ARFs	COG5347(cation diffusion facilitator family transporter)
AOL_s00006g67	292.67	335.16	258.01	724.35	674.87	540.4	2825.46	646.54	295.28	-1.19	-0.699039	0.0145326	0.0456197	Yes	Down	Uncharacterized protein	Uncharacterized protein
AOL_s00006g27	21.31	20.21	23.98	57.29	56.11	29.91	208.81	47.77	21.8333	-1.19	-0.792361	0.0160709	0.0495755	Yes	Down	Uncharacterized protein	H(+)-transporting V0 sector ATPase subunit c	COG0636(F(1)F(0) ATP synthase produces ATP from ADP in the presence of a proton or sodium gradient. F-type ATPases consist of two structural domains, F(1) containing the extramembraneous catalytic core and F(0) containing the membrane proton channel, linked together by a central stalk and a peripheral stalk. During catalysis, ATP synthesis in the catalytic domain of F(1) is coupled via a rotary m…
AOL_s00079g232	18.04	15.61	21.26	48.15	41.36	30.81	175.23	40.1067	18.3033	-1.19	-0.685101	0.0150152	0.046887	Yes	Down	Dolichyl-phosphate-mannose--protein mannosyltransferase, EC 2.4.1.109	Dolichyl-phosphate-mannose--protein mannosyltransferase	COG1928(Conserved hypothetical, protein)
AOL_s00083g278	16.94	14.5	21.73	35.11	31.64	49.62	169.54	38.79	17.7233	-1.19	-0.682061	0.0158561	0.0489976	Yes	Down	Citrate synthase	Citrate synthase	COG0372(MMGE PRPD family protein)
AOL_s00097g593	11	14.19	15.88	30.1	27.78	32.14	131.09	30.0067	13.69	-1.19	-1.09743	0.000176974	0.00124877	Yes	Down	Pre-mRNA-splicing factor 18	Pre-mRNA-splicing factor 18	ENOG410XR90(PRP18 pre-mRNA processing factor 18 homolog)
AOL_s00215g687	4.54	5.17	7.13	11.52	13.78	11.61	53.75	12.3033	5.61333	-1.19	-0.752226	0.000876991	0.00471112	Yes	Down	Uncharacterized protein	Pkinase-domain-containing protein	ENOG410XQGS(-)
AOL_s00004g283	10.63	21.02	42.92	54.76	36.99	70.49	236.81	54.08	24.8567	-1.18	-0.9671	0.0134391	0.0429675	Yes	Down	Acetolactate synthase, EC 2.2.1.6	Acetolactate synthase	COG0028(acetolactate synthase)
AOL_s00097g219	8.29	13.32	14.08	29.56	30.41	17.85	113.51	25.94	11.8967	-1.18	-0.727428	0.0134418	0.0429675	Yes	Down	AP complex subunit beta	AP complex subunit beta	COG5096(CUE)
AOL_s00075g25	65.63	68.78	118.4	198.51	194.2	156.24	801.76	182.983	84.27	-1.17	-0.701844	0.0111038	0.0367751	Yes	Down	V-type proton ATPase proteolipid subunit	V-type proton ATPase proteolipid subunit	COG0636(Cell wall proline rich protein)
AOL_s00083g505	66.29	80.92	86.71	187.43	136.87	184.21	742.43	169.503	77.9733	-1.17	-0.678825	0.00791702	0.0278352	Yes	Down	SWIRM domain-containing protein	SWIRM domain-containing protein	ENOG4111T1C(SWIRM domain-containing protein)
AOL_s00054g207	34.73	50.16	39.47	85.18	95.18	89.7	394.42	90.02	41.4533	-1.17	-0.600574	0.0157155	0.0486476	Yes	Down	Uncharacterized protein	Putative vacuolar amino acid transporter YPQ3	ENOG4111FM2(Xenotropic and polytropic retrovirus receptor 1)
AOL_s00076g108	12.68	22.68	30.68	44.5	41.09	57.77	209.4	47.7867	22.0133	-1.17	-0.754162	0.00959348	0.0326311	Yes	Down	Methylthioribose-1-phosphate isomerase, M1Pi, MTR-1-P isomerase, EC 5.3.1.23 (S-methyl-5-thioribose-1-phosphate isomerase) (Translation initiation factor eIF-2B subunit alpha/beta/delta-like protein)	Methylthioribose-1-phosphate isomerase	COG0182(Catalyzes the interconversion of methylthioribose-1- phosphate (MTR-1-P) into methylthioribulose-1-phosphate (MTRu-1-P) (By similarity))
AOL_s00054g461	8.51	9.7	10.19	23.13	22.43	16.07	90.03	20.5433	9.46667	-1.17	-0.681945	0.0110087	0.0365535	Yes	Down	zf-RING_UBOX domain-containing protein	Clathrin domain containing protein	ENOG410XQBC(vacuolar protein sorting 41 homolog (S. cerevisiae))
AOL_s00043g57	7.13	10.46	10.06	22.88	18.36	18.63	87.52	19.9567	9.21667	-1.17	-0.681156	0.0105632	0.0354041	Yes	Down	Polynucleotide adenylyltransferase, EC 2.7.7.19	Polynucleotide adenylyltransferase	COG5260(domain) containing)
AOL_s00006g245	7.44	16.51	10.63	24.37	25.48	24.79	109.22	24.88	11.5267	-1.16	-1.08286	0.00017139	0.00121805	Yes	Down	Zn(2)-C6 fungal-type domain-containing protein	Fungal-specific transcription factor domain-containing protein	ENOG410ZITZ(Transcription factor)
AOL_s00043g797	6.93	9.56	8.79	15.47	18.62	20.5	79.87	18.1967	8.42667	-1.16	-0.706496	0.0116384	0.038175	Yes	Down	Uncharacterized protein	Thioesterase-like superfamily-domain-containing protein	ENOG410XX1Y(phenylalanyL-tRNA synthetase, alpha subunit); COG1946(phenylalanyL-tRNA synthetase, alpha subunit)
AOL_s00097g203	5.98	8.25	10.27	17.17	17.28	18.37	77.32	17.6067	8.16667	-1.16	-0.758077	0.00134798	0.00671131	Yes	Down	Uncharacterized protein	Rho guanine nucleotide exchange factor 5	ENOG410XRFH(SH3 domain-containing protein)
AOL_s00006g559	6.12	4.82	8.95	12.48	12.73	17.67	62.77	14.2933	6.63	-1.16	-0.687511	0.0113353	0.0373597	Yes	Down	Uncharacterized protein	C-24(28) sterol reductase	ENOG410XP67()-reductase)
AOL_s00188g280	1044.76	1342.4	1211.9	2559.07	1979.31	3163.43	11300.9	2567.27	1199.69	-1.14	-0.704863	0.0101779	0.0343712	Yes	Down	Uncharacterized protein	Uncharacterized protein
AOL_s00110g69	47.48	45.61	52.63	124.16	98.37	89.06	457.31	103.863	48.5733	-1.14	-0.644669	0.0156356	0.0484677	Yes	Down	Uncharacterized protein	Putative peroxisomal-coenzyme A synthetase	COG0318(CHL4 family chromosome segregation protein)
AOL_s00112g84	118.32	151.09	137.71	295.96	270.43	298.97	1272.48	288.453	135.707	-1.13	-0.619296	0.00991287	0.0336162	Yes	Down	NifU_N domain-containing protein	Iron-sulfur cluster assembly protein	COG0822(sUF system Fes assembly protein, NifU family)
AOL_s00079g376	80.02	90.73	95.24	211.89	196.2	157.96	832.04	188.683	88.6633	-1.13	-0.638101	0.0102175	0.0344788	Yes	Down	AAA domain-containing protein	26S protease regulatory subunit 4	COG1222(-)
AOL_s00054g413	21.76	28.37	32	59.38	49.18	66.03	256.72	58.1967	27.3767	-1.13	-0.579276	0.0133573	0.0427742	Yes	Down	Dynamin-type G domain-containing protein	Related to GTP-binding protein FZO1, required for biogenesis of mitochondria	COG0699(UV radiation resistance)
AOL_s00083g469	16.5	18.53	20.46	38.25	38.7	41	173.44	39.3167	18.4967	-1.13	-0.63492	0.00425796	0.0168653	Yes	Down	Threonine--tRNA ligase, EC 6.1.1.3 (Threonyl-tRNA synthetase)	Threonine--tRNA ligase	COG0441(Phosphopantothenoylcysteine decarboxylase)
AOL_s00007g498	11.83	14.67	14.57	32.34	29.27	26.01	128.69	29.2067	13.69	-1.13	-0.644605	0.0125109	0.0405149	Yes	Down	Signal recognition particle 54 kDa protein	Signal recognition particle 54 kDa protein	COG0541(Involved in targeting and insertion of nascent membrane proteins into the cytoplasmic membrane. Binds to the hydrophobic signal sequence of the ribosome-nascent chain (RNC) as it emerges from the ribosomes. The SRP-RNC complex is then targeted to the cytoplasmic membrane where it interacts with the SRP receptor FtsY)
AOL_s00097g165	8.84	11.71	13.43	23.61	28.63	20.02	106.24	24.0867	11.3267	-1.13	-0.640701	0.00921243	0.0315168	Yes	Down	Uncharacterized protein	Receptor-activated Ca2+-permeable cation channel	ENOG4111IGB(-)
AOL_s00083g424	5.59	6.17	7.4	13	11.56	16.22	59.94	13.5933	6.38667	-1.13	-0.644133	0.0135252	0.0431684	Yes	Down	EH domain-containing protein	Increased rDNA silencing protein 4	ENOG410XTDR(ATP-binding RNA helicase involved in 40S ribosomal subunit biogenesis and is required for the normal formation of 18S rRNAs through pre-rRNA processing at A0, A1 and A2 sites. Required for vegetative growth (By similarity)); ENOG41124VP(increased rDNA silencing protein 4)
AOL_s00004g514	2.04	3.43	3.97	5.93	6.74	7.45	29.56	6.70667	3.14667	-1.13	-1.28609	5.40921e-08	1.24244e-06	Yes	Down	Uncharacterized protein	Uncharacterized protein	ENOG4112CR9(acyl-CoA thioesterase); COG1946(acyl-CoA thioesterase)
AOL_s00083g9	1.22	1.5	2.16	3.64	3.13	3.63	15.28	3.46667	1.62667	-1.13	-0.725269	0.00355389	0.0146292	Yes	Down	DNA-directed RNA polymerase subunit beta, EC 2.7.7.6	DNA-directed RNA polymerase subunit beta	COG0085(Mitochondrial protein)
AOL_s00054g793	6.79	7.99	15.67	19.25	20.32	24.94	94.96	21.5033	10.15	-1.12	-0.677348	0.0161203	0.0497108	Yes	Down	Uncharacterized protein	Bifunctional endoribonuclease/protein kinase ire1	COG0515(thiol oxidase activity)
AOL_s00215g450	4.72	5.67	5.91	11.7	12.51	10.27	50.78	11.4933	5.43333	-1.12	-0.629099	0.0122171	0.0396961	Yes	Down	[RNA-polymerase]-subunit kinase, EC 2.7.11.23	[RNA-polymerase]-subunit kinase	ENOG410XQDH(Cyclin-Dependent Kinase)
AOL_s00043g500	14.37	14.9	18.78	38.48	30.12	32.99	149.64	33.8633	16.0167	-1.11	-0.657246	0.00832753	0.0290129	Yes	Down	Palmitoyltransferase, EC 2.3.1.225	Palmitoyltransferase	COG5273(Zinc finger, DHHC-type containing)
AOL_s00076g699	2.52	3.94	4.69	6.24	7.93	9.31	34.63	7.82667	3.71667	-1.11	-0.840031	0.0078739	0.0277032	Yes	Down	Protein kinase domain-containing protein	Protein kinase C signaling pathway involved MAPKK protein	ENOG410XQ5A(Transcription factor)
AOL_s00004g275	30.81	50.7	47.08	96.44	98.95	74.85	398.83	90.08	42.8633	-1.1	-0.623341	0.0146895	0.0460444	Yes	Down	Non-specific serine/threonine protein kinase, EC 2.7.11.1	Non-specific serine/threonine protein kinase	ENOG410XPAX(PRP4 pre-mRNA processing factor 4 homolog B (yeast))
AOL_s00054g369	10.7	18	39.57	40.76	42.02	60.51	211.56	47.7633	22.7567	-1.1	-0.834169	0.00911216	0.0312457	Yes	Down	Ribosomal_L18e/L15P domain-containing protein	60S ribosomal protein L28	COG0200(cell division cycle 7 homolog (S. cerevisiae))
AOL_s00210g99	11.38	17.61	16.52	31.43	34.58	28.99	140.51	31.6667	15.17	-1.09	-0.623047	0.0122566	0.0397783	Yes	Down	Exocyst complex protein EXO70	Exocyst complex protein EXO70	ENOG410YIGI(exocyst complex)
AOL_s00188g3	5.41	10.2	11.96	23.27	21.91	12.39	85.14	19.19	9.19	-1.09	-1.01325	0.0051584	0.0196208	Yes	Down	Uncharacterized protein	Peroxisome chaperone and import receptor	ENOG4111QGU(peroxisomal biogenesis factor 19)
AOL_s00215g26	34.83	53.38	67.81	107.55	98.1	118.73	480.4	108.127	52.0067	-1.08	-0.615443	0.0121709	0.039601	Yes	Down	Uncharacterized protein	Ca(2+)-dependent cysteine protease	ENOG410Y41C(-)
AOL_s00054g891	15.86	20.46	30.59	42.72	40.78	55.87	206.28	46.4567	22.3033	-1.08	-0.640208	0.015106	0.0471046	Yes	Down	Uncharacterized protein	Uncharacterized protein	ENOG4111I2I(conserved hypothetical protein)
AOL_s00043g560	12.51	12.75	22.42	34.02	28.47	36.53	146.7	33.0067	15.8933	-1.08	-0.655579	0.00823243	0.0287941	Yes	Down	F-box domain-containing protein	Probable E3 ubiquitin ligase complex SCF subunit sconB	ENOG410XRWX(F-box and WD repeat domain containing 7, E3 ubiquitin protein ligase)
AOL_s00004g438	12.49	13.63	14.09	26.72	30.39	25.98	123.3	27.6967	13.4033	-1.07	-0.577027	0.0151612	0.0472105	Yes	Down	Uncharacterized protein	G-protein complex beta subunit SfaD	ENOG410XQUX(guanine nucleotide binding protein (G protein), beta)
AOL_s00210g308	26.52	32.14	39.29	66.44	63.37	72.28	300.04	67.3633	32.65	-1.06	-0.639289	0.00426547	0.0168726	Yes	Down	Uncharacterized protein	Uncharacterized protein	ENOG410ZZX4(-); ENOG410XST0(Solute carrier family 35 member C1)
AOL_s00080g335	19.64	21.23	26.23	37.48	52.11	48.35	205.04	45.98	22.3667	-1.06	-0.584336	0.00998829	0.0338205	Yes	Down	TPT domain-containing protein	Triose-phosphate Transporter	COG0697(Cell wall protein that participates directly in adhesive cell-cell interactions during yeast flocculation, a reversible, asexual and Ca(2 )-dependent process in which cells adhere to form aggregates (flocs) consisting of thousands of cells. The lectin- like protein sticks out of the cell wall of flocculent cells and selectively binds mannose residues in the cell walls of adjacent cells)
AOL_s00215g493	8.48	11.88	12.95	22.31	21.94	24.24	101.8	22.83	11.1033	-1.06	-0.686176	0.00396793	0.0159055	Yes	Down	Methyltransf_25 domain-containing protein	HNRNP arginine N-methyltransferase	ENOG410XQYH(had-superfamily hydrolase, subfamily ia, variant)
AOL_s00054g351	124.16	200.23	178.04	342.61	346.97	342.51	1534.52	344.03	167.477	-1.05	-0.592652	0.014667	0.0459932	Yes	Down	Uncharacterized protein	Cell division CDC50	COG5035(Cell cycle control protein); COG5035(Cell cycle control protein); COG5035(Cell cycle control protein)
AOL_s00007g165	60.81	69.16	74.48	156.06	148.76	113.76	623.03	139.527	68.15	-1.05	-0.585819	0.0158869	0.049076	Yes	Down	t-SNARE coiled-coil homology domain-containing protein	Protein transport protein S9 plasma membrane t-SNARE	ENOG4111JFN(Protein transport protein SEC9); ENOG4111HRI(-); ENOG410Y3Y0(Synaptosomal-associated protein)
AOL_s00109g133	10	10.66	15.81	22.88	29.77	22.27	111.39	24.9733	12.1567	-1.05	-0.598819	0.0141707	0.0446582	Yes	Down	Uncharacterized protein	Phosphodiest-domain-containing protein	COG1524(protein kinase domain-containing protein)
AOL_s00007g241	7.82	9.38	12.82	19.91	18.41	22.79	91.13	20.37	10.0067	-1.04	-0.599005	0.0139455	0.0442284	Yes	Down	RING-type domain-containing protein	RING finger domain-containing protein	ENOG410XTFS(Ring finger protein)
AOL_s00004g515	4.92	8.3	9.31	14	15.99	15.99	68.51	15.3267	7.51	-1.04	-0.697843	0.00513886	0.0195716	Yes	Down	Uncharacterized protein	Nuclear and cytoplasmic polyadenylated RNA-binding protein pub1	ENOG410XQ8U(TIA1 cytotoxic granule-associated RNA binding)
AOL_s00043g297	4.75	6.47	7.16	11.12	13	13.37	55.87	12.4967	6.12667	-1.04	-0.580442	0.0151461	0.0471893	Yes	Down	Zn(2)-C6 fungal-type domain-containing protein	Zn(2)-C6 fungal-type domain-containing protein	ENOG4110VTP(Conserved hypothetical, protein); ENOG410YCG2(Transcription factor)
AOL_s00079g57	8.4	11.73	14.95	21.82	27.49	21.49	105.88	23.6	11.6933	-1.02	-0.591712	0.010995	0.0365215	Yes	Down	Uncharacterized protein	Uncharacterized protein
AOL_s00043g273	4.29	3.27	17.45	11.92	17.87	20.79	75.59	16.86	8.33667	-1.02	-1.13109	0.000950876	0.00501136	Yes	Down	Uncharacterized protein	Uncharacterized protein
AOL_s00076g566	13.43	29.94	28.71	46.49	45.36	53.08	217.01	48.31	24.0267	-1.01	0.650719	0.00657287	0.0238119	Yes	Down	Uncharacterized protein	Exo-beta-1,3-glucanase, putative	COG5309(-)
AOL_s00075g159	9.48	9.22	13.55	17.01	19.39	28.56	97.21	21.6533	10.75	-1.01	-1.16482	1.69722e-06	2.47556e-05	Yes	Down	Uncharacterized protein	RNA helicase	ENOG410XRGX(atp-dependent rna helicase)
AOL_s00215g165	2.43	2.83	5.17	6.74	6.39	7.81	31.37	6.98	3.47667	-1.01	-1.12548	0.000441289	0.00265907	Yes	Down	Pre-mRNA-processing factor 19, EC 2.3.2.27	Pre-mRNA-processing factor 19	ENOG410XPQV(Conserved hypothetical, protein)
AOL_s00080g46	26.74	47.88	46.63	88.34	73.55	78.18	361.32	80.0233	40.4167	-0.98	-0.773136	0.00711149	0.025412	Yes	Down	Uncharacterized protein	INO80 complex subunit 4	ENOG410XYG0(INO80 complex subunit Ies4)
AOL_s00076g289	6.94	11.26	14.81	15.16	26.81	23.26	98.24	21.7433	11.0033	-0.98	-0.662056	0.00795743	0.0279529	Yes	Down	zf-rbx1 domain-containing protein	RING-box protein 1	COG5194(protein ubiquitination)
AOL_s00007g95	7.41	5.72	4.46	11.09	13.42	9.15	51.25	11.22	5.86333	-0.91	-0.972455	0.00621019	0.0228322	Yes	Down	Uncharacterized protein	Uncharacterized protein	ENOG410XRTE(-); ENOG410XPH7(metallo-protease); ENOG410ZZHI(-)
AOL_s00043g712	17.73	26.28	25.65	42.64	44.87	44.55	201.72	44.02	23.22	-0.9	-0.594192	0.0117877	0.0385652	Yes	Down	Splicing factor U2AF subunit (U2 snRNP auxiliary factor large subunit)	Splicing factor U2AF subunit	ENOG410XP92(splicing factor (U2AF))
AOL_s00173g138	13.94	9.57	14.77	24.19	23.24	24.46	110.17	23.9633	12.76	-0.88	-0.787649	0.00228555	0.0102407	Yes	Down	Uncharacterized protein	Uncharacterized protein
AOL_s00097g140	7.92	9.67	9.91	14.61	15.64	20.16	77.91	16.8033	9.16667	-0.83	-0.714384	0.00316352	0.0133148	Yes	Down	Elongator complex protein 4	Elongator complex protein 4	ENOG410XP5H(Elongator complex protein)
AOL_s00043g497	4.09	3.55	5.23	6.44	8.24	8.89	36.44	7.85667	4.29	-0.83	-1.24258	1.0247e-05	0.000112603	Yes	Down	SGNH_hydro domain-containing protein	IAH1 Isoamyl acetate hydrolytic enzyme	COG2755(lipolytic protein G-D-S-L family)
AOL_s00112g117	28.91	18.34	39.42	40.57	50.28	60.6	238.12	50.4833	28.89	-0.75	-0.746508	0.0026713	0.0116017	Yes	Down	Nascent polypeptide-associated complex subunit beta	Nascent polypeptide-associated complex subunit beta	ENOG4111JBG(Component of the nascent polypeptide-associated complex (NAC), a dynamic component of the ribosomal exit tunnel, protecting the emerging polypeptides from interaction with other cytoplasmic proteins to ensure appropriate nascent protein targeting (By similarity). The NAC complex also promotes mitochondrial protein import by enhancing productive ribosome interactions with the outer mit…
AOL_s00075g173	6.57	7.13	8.96	14.04	14.01	10.02	60.73	12.69	7.55333	-0.68	-0.686123	0.00916834	0.0314021	Yes	Down	Tubulin gamma chain	Tubulin gamma chain	COG5023(protein polymerization)
AOL_s00078g196	4.7	12.81	14.35	23.77	13.68	13.83	83.14	17.0933	10.62	-0.61	-0.752978	0.0156344	0.0484677	Yes	Down	RPOL4c domain-containing protein	RPOL4c domain-containing protein	COG5250(polymerase (RNA) II (DNA directed) polypeptide D)
AOL_s00215g681	10.02	11.56	13.74	12.98	18.62	21.94	88.86	17.8467	11.7733	-0.52	-0.749428	0.00418963	0.0166352	Yes	Down	Uncharacterized protein	Ribosome-interacting GTPase 2	COG1163(zinc finger protein)
AOL_s00188g171	1.72	1.99	2.81	1.23	6.14	1.96	15.85	3.11	2.17333	-0.43	0.698301	0.0154097	0.0478506	Yes	Down	Uncharacterized protein	Uncharacterized protein
AOL_s00006g471	0.8	0.83	1.75	0.41	1.23	2.87	7.89	1.50333	1.12667	-0.33	1.23244	0.014023	0.0443638	Yes	Down	Uncharacterized protein	Uncharacterized protein
AOL_s00054g742	23.85	27.69	33.15	30.66	35.44	45.51	196.3	37.2033	28.23	-0.32	-0.854476	0.00229535	0.0102692	Yes	Down	Uncharacterized protein	Uncharacterized protein	COG1100(Conserved hypothetical, protein)
AOL_s00081g2	30.3	30.22	26.49	27.67	36.54	47.52	198.74	37.2433	29.0033	-0.28	0.680653	0.0140806	0.0444829	Yes	Down	Uncharacterized protein	Putative large low complexity protein	ENOG410XSU6(Conserved hypothetical, protein); ENOG410XT97(Protein of unknown function (DUF3638))
AOL_s00097g192	11.68	8.34	10.22	8.36	12.83	17.15	68.58	12.78	10.08	-0.27	0.817176	0.00136656	0.00678306	Yes	Down	Importin N-terminal domain-containing protein	Importin N-terminal domain-containing protein	COG5657(MAD2 mitotic arrest deficient-like 2 (yeast))
AOL_s00109g180	54.49	49.78	75.29	71.62	76.73	76.73	404.64	75.0267	59.8533	-0.25	0.626936	0.00726397	0.0258429	Yes	Down	Reticulon-like protein	Reticulon	ENOG4111MRD(reticulon-like protein)
AOL_s00043g4	25.98	30.89	37.52	38.34	40.7	35.84	209.27	38.2933	31.4633	-0.22	-0.690887	0.004494	0.0175429	Yes	Down	Protein kinase domain-containing protein	Dual specificity protein kinase yak1	ENOG410XPET(Biotin apoprotein ligase)
AOL_s00076g666	20.47	34.31	32.89	32.83	42.83	26.65	189.98	34.1033	29.2233	-0.17	-0.973735	4.50462e-05	0.000400251	Yes	Down	Uncharacterized protein	Mago nashi domain-containing protein	ENOG4111FJ7(Mago nashi)
AOL_s00081g218	4.54	2.89	5.12	2.42	6.01	6.3	27.28	4.91	4.18333	-0.17	0.844736	0.00720861	0.0256973	Yes	Down	Nudix hydrolase domain-containing protein	Diadenosine and diphosphoinositol polyphosphate phosphohydrolase	COG0494(Facilitates the functional incorporation of the urease nickel metallocenter. This process requires GTP hydrolysis, probably effectuated by UreG (By similarity)); COG0494(Facilitates the functional incorporation of the urease nickel metallocenter. This process requires GTP hydrolysis, probably effectuated by UreG (By similarity))
AOL_s00083g33	34.26	27.71	46.44	35.1	30.37	52.04	225.92	39.17	36.1367	-0.08	-0.679565	0.00628806	0.0230061	Yes	Down	Uncharacterized protein	Uncharacterized protein
AOL_s00188g135	17.65	15.96	25.48	17.75	22.59	22.53	121.96	20.9567	19.6967	-0.06	0.677028	0.00533262	0.0201545	Yes	Down	Uncharacterized protein	Uncharacterized protein	COG0443(Heat shock protein)
AOL_s00054g920	31.13	40.4	35.73	34.36	37	37.59	216.21	36.3167	35.7533	-0.02	0.715241	0.00518898	0.0197055	Yes	Down	Sm domain-containing protein	U6 snRNA-associated Sm-like protein LSm6	COG1958(-); ENOG4111TU9(-)
AOL_s00097g295	0	0	0	54.43	23.44	25.37	103.24	34.4133	0	#DIV/0!	-11.6871	8.78609e-21	3.13206e-18	Yes	Down	Uncharacterized protein	Phosphocholine transferase AnkX	COG0666(Ankyrin Repeat)
AOL_s00006g248	0	0	0	12.74	42.15	31.35	86.24	28.7467	0	#DIV/0!	-8.94038	2.6204e-12	1.81031e-10	Yes	Down	Actin-related protein 2/3 complex subunit 5	Actin-related protein 2/3 complex subunit 5	ENOG4111FGV(Functions as component of the Arp2 3 complex which is involved in regulation of actin polymerization and together with an activating nucleation-promoting factor (NPF) mediates the formation of branched actin networks (By similarity)); ENOG4111WGS(Functions as component of the Arp2 3 complex which is involved in regulation of actin polymerization and together with an activating nucleat…
AOL_s00043g812	0	0	0	17.18	19.56	26.74	63.48	21.16	0	#DIV/0!	-9.28877	5.98992e-14	5.61918e-12	Yes	Down	Uncharacterized protein	CMP/dCMP-type deaminase domain-containing protein
AOL_s00006g345	0	0	0	13.74	12.61	8.43	34.78	11.5933	0	#DIV/0!	-8.90665	1.14895e-12	8.46233e-11	Yes	Down	Uncharacterized protein	Replication protein A, subunit RPA32	COG5235(Replication Protein)
AOL_s00076g679	0	0	0	4.63	3.04	4.05	11.72	3.90667	0	#DIV/0!	-7.92845	6.62308e-10	2.6201e-08	Yes	Down	Uncharacterized protein	Cell differentiation protein rcd1	COG5209(cell differentiation protein Rcd1)
AOL_s00078g121	0	0	0	2.02	0.75	7.15	9.92	3.30667	0	#DIV/0!	-8.61895	2.53336e-06	3.49066e-05	Yes	Down	Uncharacterized protein	RNA polymerase I-specific transcription initiation factor RRN3	ENOG410XRJJ(RNA polymerase I-specific transcription initiation factor)
AOL_s00117g22	0	0	0	1.26	2.89	3.89	8.04	2.68	0	#DIV/0!	-9.0458	1.23369e-12	9.01204e-11	Yes	Down	Isoleucine--tRNA ligase, EC 6.1.1.5 (Isoleucyl-tRNA synthetase)	Isoleucine--tRNA ligase	COG0060(SH3)
AOL_s00006g375	0	0	0	0.92	1.34	4.05	6.31	2.10333	0	#DIV/0!	-4.76999	0.00825206	0.0288402	Yes	Down	Uncharacterized protein	Uncharacterized protein
AOL_s00193g10	0	0	0	0.59	4.38	0.73	5.7	1.9	0	#DIV/0!	-7.31254	4.80777e-07	8.22396e-06	Yes	Down	Uncharacterized protein	Uncharacterized protein
AOL_s00188g34	0	0	0	2.41	2.71	0.36	5.48	1.82667	0	#DIV/0!	-7.23349	4.20813e-07	7.36794e-06	Yes	Down	Uncharacterized protein	DNA repair protein rad52	COG5055(DnA repair)
AOL_s00215g506	0	0	0	1.77	1.56	2.02	5.35	1.78333	0	#DIV/0!	-5.04077	0.00246629	0.0108389	Yes	Down	4HBT domain-containing protein	4HBT domain-containing protein	ENOG4111WYF(Thioesterase superfamily); ENOG410Y1EE(thioesterase); COG2050(thioesterase Superfamily protein)
AOL_s00054g275	0	0	0	2.63	1.32	1.15	5.1	1.7	0	#DIV/0!	-7.92166	1.54757e-09	5.44206e-08	Yes	Down	Uncharacterized protein	Heterokaryon incompatibility protein Het-C	ENOG410Z52T(NIMA-interacting protein TinC)
AOL_s00006g276	0	0	0	1.27	1.56	1.86	4.69	1.56333	0	#DIV/0!	-5.3329	0.000782165	0.00427647	Yes	Down	Uncharacterized protein	Uncharacterized protein
AOL_s00078g111	0	0	0	1.25	1.95	1.39	4.59	1.53	0	#DIV/0!	-6.37412	5.72988e-06	6.89132e-05	Yes	Down	APH domain-containing protein	APH domain-containing protein	ENOG410YY14(Aminoglycoside phosphotransferase)
AOL_s00097g469	0	0	0	0.86	1.04	2.62	4.52	1.50667	0	#DIV/0!	-5.84361	0.000129148	0.000958338	Yes	Down	Uncharacterized protein	Uncharacterized protein
AOL_s00210g348	0	0	0	0.97	1.46	0.79	3.22	1.07333	0	#DIV/0!	-5.51576	0.000394425	0.00241423	Yes	Down	APH domain-containing protein	APH domain-containing protein	ENOG410YCJT(Choline/ethanolamine kinase); ENOG4110TBA(Choline/ethanolamine kinase)
AOL_s00043g509	0	0	0	0.59	0.11	0.61	1.31	0.436667	0	#DIV/0!	-5.12125	0.00302629	0.0128491	Yes	Down	Uncharacterized protein	Uncharacterized protein	ENOG410YM2V(Domain of unknown function (DUF3425)); ENOG410ZV78(B-zip transcription factor)
